# Supplementary material for: Global phylogenomic novelty of the Cas1 gene from hot spring microbial communities
Source: Front Microbiol. 2022 Dec 2;13:1069452. doi: 10.3389/fmicb.2022.1069452 (PMC9755687; doi:10.3389/fmicb.2022.1069452)
Supplement: Supplementary file 2 [file Table_1.XLSX]

## Sheet: Sheet1
Location (Country)	Access ID	Hot spring	UTM zone	GPS coordinates	Temperature (°C)	pH	Reference	DNA source	Reads	Gb sequenced	Contigs	Largest contig	Total bp assembled	Total Gb sequenced	Total bp >=10000	N50	L50
Deception Island (Antartica)	SAMN15500205	Kroner	20E	-62.9409297, -60.5553751	44	6.1	Alcorta et al., 2020	mat	63026566	13.4858	243936	759392	457301170	0.457301	167609088	3824	15687
Anhoni (India)	SRR3961739	Anhoni	44Q	22.65, 78.36	43.5	7.5	Saxena et al., 2017	water	30758586	3.75085	81734	584281	149455789	0.149456	47652237	3420	6821
Dewar Creek, British Columbia (Canada)	SRR5580903	Dewar Creek	11U	49.69558, -116.37452	44.5	8.15	DOE Joint Genome Institute	sediment	90897912	12.4603	125998	1173773	301766713	0.301767	147214415	9006	4017
Shivlinga, Ladhak, (India)	SRR2625865	Shivlinga	44S	33.22955, 78.35525	46	8	Roy, 2017	mat	5184855	0.272485	10825	87900	14729542	0.0147295	2243816	1610	1892
Shivlinga, Ladhak, (India)	SRR2626160	Shivlinga	44S	33.22955, 78.35525	46	8	Roy, 2017	mat	9559482	1.24799	35249	157052	69891168	0.0698912	17217880	3512	4061
Cone Pool, CA, (USA)	SRR5216251	Cone Pool	11S	37.6906, -118.8444	45.6	8.1	DOE Joint Genome Institute	mat	97440298	13.3137	194855	273466	329731964	0.329732	87830492	2764	20094
Cone Pool, CA, (USA)	SRR5216256	Cone Pool	11S	37.6906, -118.8444	45.6	8.1	DOE Joint Genome Institute	mat	84329868	11.2474	86150	467740	145695941	0.145696	42559501	2752	8145
Manikaran (India)	ERR1543536	Manikaran	43S	32.03333, 72.35	50	7	Sharma et al. 2018	mat	39852958	3.15631	4874	530051	16225675	0.0162257	8850887	12132	191
Anhoni (India)	SRR3961733	Anhoni	44Q	22.65, 78.36	52.1	7.8	Saxena et al., 2017	water	39109760	4.6804	58758	487177	114222383	0.114222	41128288	4051	3976
Anhoni (India)	SRR3961734	Anhoni	44Q	22.65, 78.36	55	7.8	Saxena et al., 2017	water	31191034	3.8262	35182	464123	71872957	0.071873	28708343	4166	2116
Tattapani (India)	SRR7473442	Tattapani	44Q	23.41, 83.38999	55	7.9	Kaushal et al. 2018	water	49762654	4.0779	128262	369871	205738411	0.205738	52721561	2298	14350
Mushroom, YNP (USA)	SRR5248366	Mushroom	12T	44.555, -110.83499	60	ND	Thiel et al., 2016	mat	182106650	23.5182	123743	423644	244430198	0.24443	81169977	3717	10240
Mushroom, YNP (USA)	SRR5451356	Mushroom	12T	44.555, -110.83499	59.9	ND	Thiel et al., 2016	mat	170507394	24.435	58901	847203	148468629	0.148469	66572845	7121	3156
Tattapani (India)	SRR3961741	Tattapani	44Q	23.41, 83.38999	61.5	7.6	Saxena et al., 2017	water	26866980	3.30962	14463	341585	21685841	0.0216858	3795383	2066	2035
San Vicente (Colombia)	SRR6941191	San Vicente	18N	4.8375, -75.53916	45-64	6.7	Benavides et al. 2018	missing	926130	0.287202	13179	360062	28273102	0.0282731	7014200	2871	1744
Er-Yuan (China)	MR4530144	Er-Yuan	47R	26.25722, 99.99027	65	7	Menzel et al., 2015	sediment	5155000	0.510345	25293	17889	23954708	0.0239547	112811	964	7134
Dewar Creek, British Columbia (Canada)	SRR5580902	Dewar Creek	11U	49.69558, -116.37452	64.7	7.94	DOE Joint Genome Institute	sediment	93250676	12.833	409877	961712	741635430	0.741635	267927635	3451	26102
Dewar Creek, British Columbia (Canada)	SRR5580900	Dewar Creek	11U	49.69558, -116.37452	66.4	7.9	DOE Joint Genome Institute	sediment	65457626	8.90654	56092	821617	186648992	0.186649	114918108	26811	1135
Tattapani (India)	SRR3961743	Tattapani	44Q	23.41, 83.38999	67	7.8	Saxena et al., 2017	water	17530914	2.17135	20518	199337	37441739	0.0374417	14579867	3171	1217
Kirishima (Japan)	DRR163687	Kirishima	52R	31.91596, 130.79907	68	6.9	Nishiyama et al. 2018	water	102985982	8.60052	47157	160898	77261917	0.0772619	19992666	2397	5245
Tattapani (India)	SRR3961742	Tattapani	44Q	23.41, 83.38999	69	7	Saxena et al., 2017	water	30141444	3.69536	17266	406318	42692418	0.0426924	17839359	6564	1069
Miyagi (Japan)	DRR082460	Miyagi	54S	38, 140	70	7.2	NBDC	sediment	894238096	82.717	201209	247819	431080389	0.43108	138236135	4324	18461
Mammoth, Liberty Cap Streamers, YNP (USA)	SRR4030101	Mammoth	12T	44.97287, -110.70441	72	6.5	DOE Joint Genome Institute	missing	42193042	5.13953	8105	222069	21505793	0.0215058	10849746	10129	434
Gongxiaoshe (China)	SRR5468565	Gongxiaoshe	47R	25.44012, 98.44081	71.7	7.5	DOE Joint Genome Institute	sediment	91965652	10.6787	3250	49733	5351017	0.00535102	1286968	2839	351
Gongxiaoshe (China)	SRR5468566	Gongxiaoshe	47R	25.44012, 98.44081	73.8	7.29	DOE Joint Genome Institute	sediment	64500788	8.55982	42342	436109	106663991	0.106664	38605582	5041	3681
Jinze, Yunnan (China)	SRR5468568	Jinze	47Q	23.44138, 98.46003	78.2	6.7	DOE Joint Genome Institute	sediment	91202714	11.8502	52991	331456	154752964	0.154753	71286799	8151	3216
Sungai Klah (Malasya)	ERR372908	Sungai	47N	3.99663, 101.3931	75-85	8	Chan et al., 2015	water	552574114	58.1055	694094	725712	1364834807	1.36483	435895107	3684	60501
Washburn, YNP (USA)	SRR5247122	Washburn	12T	44.7660494, -110.4296452	65-70	6.4	McKay et al. 2019	sediment	303802788	34.9975	160693	581503	344715364	0.344715	112572719	4440	14252
Jinata Onsen (Japan)	SRR7905024	Jinata Onsen	54S	34.3179496, 139.2160235	44.5-54	6.5	Ward et al., 2019	mat	201925916	16.3807	191961	307215	327486342	0.327486	71056605	2498	24637
Jinata Onsen (Japan)	SRR7905025	Jinata Onsen	54S	34.3179496, 139.2160235	37.3-46	6.7	Ward et al., 2019	mat	66035350	5.38332	40855	788386	80806647	0.0808066	29459791	3986	2902
Huinay (Chile)	SRR5451033	Porcelana	18G	-42.45, -72.45999	48	6.9	Alcamán-Arias et al., 2018	mat	281079904	22.3017	94268	988200	170183237	0.170183	65850892	3304	5580
Huinay (Chile)	SRR5451032	Porcelana	18G	-42.45, -72.45999	58	6.9	Alcamán-Arias et al., 2018	mat	123906426	10.8212	42976	238765	94736043	0.094736	42940178	6796	1961
Huinay (Chile)	SRR5451031	Porcelana	18G	-42.45, -72.45999	66	6.9	Alcamán-Arias et al., 2018	mat	19455100	2.28132	44388	197106	89849270	0.0898493	34962060	4772	2829
El Tatio (Chile) (T60)	SAMN15500206	El Tatio	19K	-22.337579868707, -68.0172324208	60	6.8	Alcorta et al., 2020	mat	68813556	15.9058	131977	551118	326546661	0.326547	133994772	4994	8502
El Tatio (Chile) (T82)	SAMN29644214	El Tatio	19K	-22.337579868707, -68.0172324208	82	6	This study	mat	78341204	17.6498	46378	483250	124925846	0.124926	63992020	10695	2108
El Tatio (Chile) (Pto1)	SAMN29635981	El Tatio	19K	-22.334854, -68.012976	45	7.3	This study	mat	34919774	8.131	41790	397114	126492918	0.126493	63766190	10222	2345
El Tatio (Chile) (Pto2)	SAMN29644202	El Tatio	19K	-22.337579868707, -68.0172324208	55.4	7.83	This study	mat	43628734	10.0506	194540	392347	276053561	0.276054	66265696	1772	24443
El Tatio (Chile) (Pto3)	SAMN29644203	El Tatio	19K	-22.3452912453164, -68.0123038361	55	7.15	This study	mat	41618930	9.51557	91732	285701	186106508	0.186107	71022268	4955	6211
El Tatio (Chile) (Pto4)	SAMN29644204	El Tatio	19K	-22.3558974793314, -68.0229596971	55	7.83	This study	mat	50964732	11.4922	132654	378430	247189670	0.24719	79490508	3476	11114
El Tatio (Chile) (Pto5)	SAMN29644205	El Tatio	19K	-22.3371203195368, -68.0174201248	55	7.3	This study	mat	42471860	9.88067	67772	505623	150002557	0.150003	67361407	6660	3277
El Tatio (Chile) (Pto6)	SAMN29644206	El Tatio	19K	-22.336659614383, -68.0144424975	55	7.44	This study	mat	43030260	9.91554	83326	768726	182428360	0.182428	72474047	5506	5405
El Tatio (Chile) (Pto7)	SAMN29644207	El Tatio	19K	-22.3332894038086, -68.0128155838	50	8.24	This study	mat	43894500	10.2982	50917	179185	122708993	0.122709	52990440	6762	3104
El Tatio (Chile) (Pto8)	SAMN29644208	El Tatio	19K	-22.3474352772777, -68.0113468232	55	7.58	This study	mat	40139772	9.213	90601	370260	178011180	0.178011	72732520	5150	5055
El Tatio (Chile) (Pto9)	SAMN29644209	El Tatio	19K	-22.3501071247775, -68.0080749435	54.3	7.69	This study	mat	42713862	9.86248	36436	1077283	87436738	0.0874367	38420047	6789	1793
El Tatio (Chile) (Pto10)	SAMN29644210	El Tatio	19K	-22.3463060956599, -68.0083834414	55	7.53	This study	mat	35226728	8.07205	98396	254499	188344563	0.188345	67205371	4144	7081
El Tatio (Chile) (Pto11)	SAMN29644211	El Tatio	19K	-22.3366128103082, -68.018637384	56	8.63	This study	mat	42138634	9.70616	66562	1478147	157283109	0.157283	64616987	6278	4060
El Tatio (Chile) (Pto12)	SAMN29644212	El Tatio	19K	-22.3371114320083, -68.0189348944	57	8	This study	mat	45152834	10.3894	103537	1478147	169025005	0.169025	50821512	2512	9799
El Tatio (Chile) (Pto13)	SAMN29644213	El Tatio	19K	-22.3558332542765, -68.0227950585	50	9.27	This study	mat	39707542	9.14314	127287	211796	198312713	0.198313	46871079	2359	14096
