# Supplementary material for: Global phylogenomic novelty of the Cas1 gene from hot spring microbial communities
Source: Front Microbiol. 2022 Dec 2;13:1069452. doi: 10.3389/fmicb.2022.1069452 (PMC9755687; doi:10.3389/fmicb.2022.1069452)
Supplement: Supplementary file 3 [file Table_2.XLS]

## Sheet: Sheet1
Contig_of_Cas1_id	Cas1_gene	Start	End	Strand	Representative_gene	Representative_CDD_num	Representative_CDD_code	Representative_gene_description
Cas1_1	NOT	70362	71486	-	AmpS	225191	COG2309	Leucyl aminopeptidase (aminopeptidase T) [Amino acid transport and metabolism].
Cas1_1	NOT	71530	71823	-	E_set_Isoamylase_like_N	199892	cd07184	N-terminal Early set domain associated with the catalytic domain of isoamylase-like (also called glycogen 6-glucanohydrolase) proteins. E or "early" set domains are associated with the catalytic domain of isoamylase-like proteins at the N-terminal end. Isoamylase is one of the starch-debranching enzymes that catalyze the hydrolysis of alpha-1,6-glucosidic linkages specific in alpha-glucans such a…
Cas1_1	NOT	71995	73884	-	CAP_ED,cyc_nuc_ocin,PEP_TPR_lipo	237999,274839,274350	cd00038,TIGR03896,TIGR02917	effector domain of the CAP family of transcription factors; members include CAP (or cAMP receptor protein (CRP)), which binds cAMP, FNR (fumarate and nitrate reduction), which uses an iron-sulfur cluster to sense oxygen) and CooA, a heme containing CO sensor. In all cases binding of the effector leads to conformational changes and the ability to activate transcription. Cyclic nucleotide-binding d…
Cas1_1	NOT	73979	76423	+	PRK04024,PRK04220	235203	PRK04024,PRK04220	2,3-bisphosphoglycerate-independent phosphoglycerate mutase.
Cas1_1	NOT	77514	80201	+	PRK09694	182031	PRK09694	CRISPR-associated helicase/endonuclease Cas3.
Cas1_1	NOT	80999	82216	+	Cse1_I-E	415456	cl08044	CRISPR/Cas system-associated protein Cse1. CRISPR (Clustered Regularly Interspaced Short Palindromic Repeats) and associated Cas proteins comprise a system for heritable host defense by prokaryotic cells against phage and other foreign DNA; Large proteins, some contain Zn-finger domain; subunit of the Cascade complex; signature gene for I-E subtype; also known as Cse1/CasA/YgcL family
Cas1_1	NOT	82213	82851	+	Cse2_I-E	187862	cd09731	CRISPR/Cas system-associated protein Cse2. CRISPR (Clustered Regularly Interspaced Short Palindromic Repeats) and associated Cas proteins comprise a system for heritable host defense by prokaryotic cells against phage and other foreign DNA; Small alpha-helical protein; also known as Cse2/CasB/YgcK family; specific gene for I-E subtype;
Cas1_1	NOT	82848	84146	+	Cas_CT1975	401330	pfam09344	CT1975-like protein. CRISPR is a term for Clustered, Regularly Interspaced Short Palidromic Repeats. A number of protein families appear only in association with these repeats and are designated Cas (CRISPR-Associated) proteins. This family is represented by CT1975 of Chlorobium tepidum.
Cas1_1	NOT	84146	84994	+	Cas5_I	419681	cl21479	CRISPR/Cas system-associated RAMP superfamily protein Cas5. CRISPR (Clustered Regularly Interspaced Short Palindromic Repeats) and associated Cas proteins comprise a system for heritable host defense by prokaryotic cells against phage and other foreign DNA; Cas5 is a RAMP superfamily protein; Subunit of the Cascade complex
Cas1_1	NOT	84987	85739	+	Cas6_I-E	415560	cl08497	CRISPR/Cas system-associated RAMP superfamily protein Cas6e. CRISPR (Clustered Regularly Interspaced Short Palindromic Repeats) and associated Cas proteins comprise a system for heritable host defense by prokaryotic cells against phage and other foreign DNA; Cas6e is an endoribonuclease that generates crRNA; This family is specific for CRISPR/Cas system I-E subtype; Homologous to Cas6 (RAMP super…
Cas1_1	Cas1	85773	86723	+	Cas1_I-II-III	412500	cl00656	CRISPR/Cas system-associated protein Cas1. CRISPR (Clustered Regularly Interspaced Short Palindromic Repeats) and associated Cas proteins comprise a system for heritable host defense by prokaryotic cells against phage and other foreign DNA; Cas1 is the most universal CRISPR system protein thought to be involved in spacer integration; Cas1 is metal-dependent deoxyribonuclease, also binds RNA; Show…
Cas1_1	NOT	86720	87148	+	Cas_Cas2CT1978	401592	pfam09707	CRISPR-associated protein (Cas_Cas2CT1978). This entry represents a minor branch of the Cas2 family of CRISPR-associated protein which are found in IPR003799. Cas proteins are found adjacent to a characteristic short, palindromic repeat cluster termed CRISPR, a probable mobile DNA element.
Cas1_1	NOT	87156	87722	+	DEDDh	176648	cd06127	DEDDh family exonuclease.
Cas1_1	NOT	87831	88952	-	hypothetical protein	NOT in CDD	NOT in CDD	hypothetical protein
Cas1_1	NOT	88949	89572	-	MTHFS_bact	274270	TIGR02727	5,10-methenyltetrahydrofolate synthetase. This enzyme, 5,10-methenyltetrahydrofolate synthetase, is also called 5-formyltetrahydrofolate cycloligase. Function of bacterial proteins in this family was inferred originally from the known activity of eukaryotic homologs. Recently, activity was shown explicitly for the member from Mycoplasma pneumonia. Members of this family from alpha- and gamma-prot…
Cas1_1	NOT	89630	90229	-	PRK07578	236057	PRK07578	short chain dehydrogenase; Provisional
Cas1_1	NOT	90470	90931	+	Cytochrom_C	419674	cl21467	Heme-binding domain of the class III cytochrome C family and related proteins. This alignment models heme binding core motifs as encountered in the cytochrome C3 family and related proteins. Cytochrome C3 is a tetraheme protein found in sulfate-reducing bacteria which use either thiosulfate or sulfate as the ultimate electron acceptors. C3 is an integral part of a complex electron transfer chain.…
Cas1_1	NOT	90928	94548	+	FN3,VWD	238020	cd00063,pfam00094	Fructosamine-3-kinase [Carbohydrate transport and metabolism].
Cas1_1	NOT	94765	95004	+	hypothetical protein	NOT in CDD	NOT in CDD	hypothetical protein
Cas1_1	NOT	95004	96170	+	hypothetical protein	NOT in CDD	NOT in CDD	hypothetical protein
Cas1_1	NOT	96100	96294	-	hypothetical protein	NOT in CDD	NOT in CDD	hypothetical protein
Cas1_2	NOT	80546	81697	+	RAMP_I_III	419677	cl21471	CRISPR/Cas system-associated RAMP superfamily protein. CRISPR (Clustered Regularly Interspaced Short Palindromic Repeats) and associated Cas proteins comprise a system for heritable host defense by prokaryotic cells against phage and other foreign DNA; RAMP superfamily proteins
Cas1_2	NOT	81700	82965	+	Csx1_III-U	187863	cd09732	CRISPR/Cas system-associated protein Csx1. CRISPR (Clustered Regularly Interspaced Short Palindromic Repeats) and associated Cas proteins comprise a system for heritable host defense by prokaryotic cells against phage and other foreign DNA; Protein of this family often fused to HTH domain; Some proteins could have an additional fusion with RecB-family nuclease domain; Core domain appears to have …
Cas1_2	NOT	82965	83348	+	Csx15_I-U	187735	cd09766	CRISPR/Cas system-associated protein Csx15. CRISPR (Clustered Regularly Interspaced Short Palindromic Repeats) and associated Cas proteins comprise a system for heritable host defense by prokaryotic cells against phage and other foreign DNA; Small protein loosely associated with CRISPR/Cas systems; some are fused to AAA ATPase domain, also known as TTE2665 family
Cas1_2	NOT	83372	84916	+	Cas8a1_I-A	419706	cl21519	CRISPR/Cas system-associated protein Cas8a1. CRISPR (Clustered Regularly Interspaced Short Palindromic Repeats) and associated Cas proteins comprise a system for heritable host defense by prokaryotic cells against phage and other foreign DNA; Large proteins, some contain Zn-finger domain; signature gene for I-A subtype; also known as CXXC_CXXC family
Cas1_2	NOT	84935	86041	+	Cas7_I	412577	cl00803	CRISPR/Cas system-associated RAMP superfamily protein Cas7. CRISPR (Clustered Regularly Interspaced Short Palindromic Repeats) and associated Cas proteins comprise a system for heritable host defense by prokaryotic cells against phage and other foreign DNA; Cas7 is a RAMP superfamily protein; Subunit of the Cascade complex; also known as CT1132 family
Cas1_2	NOT	86185	86610	+	Y1_Tnp	396389	pfam01797	Transposase IS200 like. Most IS200/IS605 family insertion sequences encode both this transposase, TnpA, about 130 amino acids long, and larger accessory protein, TnpB, that may act as a methyltransferase.
Cas1_2	NOT	86756	87505	+	Cas5_I	419681	cl21479	CRISPR/Cas system-associated RAMP superfamily protein Cas5. CRISPR (Clustered Regularly Interspaced Short Palindromic Repeats) and associated Cas proteins comprise a system for heritable host defense by prokaryotic cells against phage and other foreign DNA; Cas5 is a RAMP superfamily protein; Subunit of the Cascade complex
Cas1_2	NOT	87483	89915	+	YlqF_related_GTPase,cas3_HD	424112	cl40481,TIGR01596	Circularly permuted YlqF-related GTPases. These proteins are found in bacteria, eukaryotes, and archaea. They all exhibit a circular permutation of the GTPase signature motifs so that the order of the conserved G box motifs is G4-G5-G1-G2-G3, with G4 and G5 being permuted from the C-terminal region of proteins in the Ras superfamily to the N-terminus of YlqF-related GTPases.
Cas1_2	NOT	90292	91440	+	Cas6	416273	cl11443	CRISPR/Cas system endoribonuclease Cas6, RAMP superfamily [Defense mechanisms].
Cas1_2	NOT	91478	91834	+	23S_rRNA_IVP_like	319869	cd16377	23S rRNA-intervening sequence protein and similar proteins. A family of functionally uncharacterized bacterial proteins, some of which are encoded by an atypically large intervening sequence present within some 23S rRNA genes. The distantly related bAvd protein, which also forms a homopentamer of four-helix bundles, has been suggested to interact with nucleic acids and a reverse transcriptase.
Cas1_2	Cas1	91912	92937	+	Cas1_I-II-III	187766	cd09634	CRISPR/Cas system-associated protein Cas1. CRISPR (Clustered Regularly Interspaced Short Palindromic Repeats) and associated Cas proteins comprise a system for heritable host defense by prokaryotic cells against phage and other foreign DNA; Cas1 is the most universal CRISPR system protein thought to be involved in spacer integration; Cas1 is metal-dependent deoxyribonuclease, also binds RNA; Show…
Cas1_2	NOT	93021	93302	+	CRISPR_Cas2	401694	pfam09827	CRISPR associated protein Cas2. Members of this family of bacterial proteins comprise various hypothetical proteins, as well as CRISPR (clustered regularly interspaced short palindromic repeats) associated proteins, conferring resistance to infection by certain bacteriophages.
Cas1_2	NOT	93299	93892	+	Cas4_I-A_I-B_I-C_I-D_II-B	412491	cl00641	CRISPR/Cas system-associated protein Cas4. CRISPR (Clustered Regularly Interspaced Short Palindromic Repeats) and associated Cas proteins comprise a system for heritable host defense by prokaryotic cells against phage and other foreign DNA; Cas4 is RecB-like nuclease with three-cysteine C-terminal cluster
Cas1_2	NOT	94536	94757	-	hypothetical protein	NOT in CDD	NOT in CDD	hypothetical protein
Cas1_3	NOT	3915	4193	-	Cas2_I_II_III	187856	cd09725	CRISPR/Cas system-associated protein Cas2. CRISPR (Clustered Regularly Interspaced Short Palindromic Repeats) and associated Cas proteins comprise a system for heritable host defense by prokaryotic cells against phage and other foreign DNA; Cas2 is present in majority of CRISPR/Cas systems along with Cas1; RNAse specific to U-rich regions; Possesses an RRM/ferredoxin fold
Cas1_3	Cas1	4585	5592	-	Cas_Cas1	396439	pfam01867	CRISPR associated protein Cas1. Clustered regularly interspaced short palindromic repeats (CRISPRs) are a family of DNA direct repeats found in many prokaryotic genomes. This family of proteins corresponds to Cas1, a CRISPR-associated protein. Cas1 may be involved in linking DNA segments to CRISPR.
Cas1_3	NOT	6060	6422	-	TIGR02436	274132	TIGR02436	diversity-generating retroelement protein Avd. Avd (accessory variability determinant) is part of diversity-generating retroelement (GDR) system through which a portion of a protein-coding gene can be rewritten, creating diversity that can affect host range. The founding member of this family, bAvd, from a Bordetella bacteriophage, belongs to a retrohoming element called BPP-1. Members of this fa…
Cas1_3	NOT	6489	7307	-	Cas6	416273	cl11443	CRISPR/Cas system endoribonuclease Cas6, RAMP superfamily [Defense mechanisms].
Cas1_3	NOT	7409	7663	+	hypothetical protein	NOT in CDD	NOT in CDD	hypothetical protein
Cas1_3	NOT	7651	8097	+	PIN_SF	421694	cl28905	PIN (PilT N terminus) domain: Superfamily. The PIN (PilT N terminus) domain belongs to a large nuclease superfamily, and were originally named for their sequence similarity to the N-terminal domain of an annotated pili biogenesis protein, PilT, a domain fusion between a PIN-domain and a PilT ATPase domain. The structural properties of the PIN domain indicate its active center, consisting of three…
Cas1_3	NOT	8099	8479	-	Csx15_I-U	187735	cd09766	CRISPR/Cas system-associated protein Csx15. CRISPR (Clustered Regularly Interspaced Short Palindromic Repeats) and associated Cas proteins comprise a system for heritable host defense by prokaryotic cells against phage and other foreign DNA; Small protein loosely associated with CRISPR/Cas systems; some are fused to AAA ATPase domain, also known as TTE2665 family
Cas1_3	NOT	8476	10812	-	RAMP_I_III,S1_like	419677	cl21471,cl09927	CRISPR/Cas system-associated RAMP superfamily protein. CRISPR (Clustered Regularly Interspaced Short Palindromic Repeats) and associated Cas proteins comprise a system for heritable host defense by prokaryotic cells against phage and other foreign DNA; RAMP superfamily proteins
Cas1_3	NOT	10805	11386	-	hypothetical protein	NOT in CDD	NOT in CDD	hypothetical protein
Cas1_3	NOT	11383	13086	-	RAMP_I_III,RAMP_I_III	419677	cl21471,cl21471	CRISPR/Cas system-associated RAMP superfamily protein. CRISPR (Clustered Regularly Interspaced Short Palindromic Repeats) and associated Cas proteins comprise a system for heritable host defense by prokaryotic cells against phage and other foreign DNA; RAMP superfamily proteins
Cas1_3	NOT	13083	15503	-	RAMP_I_III,RAMP_I_III	419677	cl21471,cd09726	CRISPR/Cas system-associated RAMP superfamily protein. CRISPR (Clustered Regularly Interspaced Short Palindromic Repeats) and associated Cas proteins comprise a system for heritable host defense by prokaryotic cells against phage and other foreign DNA; RAMP superfamily proteins
Cas1_3	NOT	15514	17121	-	Cas10_III	419809	cl21742	CRISPR/Cas system-associated protein Cas10. CRISPR (Clustered Regularly Interspaced Short Palindromic Repeats) and associated Cas proteins comprise a system for heritable host defense by prokaryotic cells against phage and other foreign DNA; Multidomain protein with permuted HD nuclease domain, palm domain and Zn-ribbon; MTH326-like has inactivated polymerase catalytic domain; alr1562 and slr7011…
Cas1_4	NOT	34348	36069	-	hypothetical protein	NOT in CDD	NOT in CDD	hypothetical protein
Cas1_4	NOT	36291	36608	+	hypothetical protein	NOT in CDD	NOT in CDD	hypothetical protein
Cas1_4	NOT	36552	38390	-	PRK12448	237104	PRK12448	dihydroxy-acid dehydratase; Provisional
Cas1_4	NOT	38638	39255	-	His_Phos_1	395236	pfam00300	Histidine phosphatase superfamily (branch 1). The histidine phosphatase superfamily is so named because catalysis centers on a conserved His residue that is transiently phosphorylated during the catalytic cycle. Other conserved residues contribute to a 'phosphate pocket' and interact with the phospho group of substrate before, during and after its transfer to the His residue. Structure and sequen…
Cas1_4	NOT	39347	41143	-	hypothetical protein	NOT in CDD	NOT in CDD	hypothetical protein
Cas1_4	NOT	41423	43231	-	Hepar_II_III,DUF4962	400338	pfam07940,pfam16332	Heparinase II/III-like protein. This family features sequences that are similar to a region of the Flavobacterium heparinum proteins heparinase II and heparinase III. The former is known to degrade heparin and heparin sulphate, whereas the latter predominantly degrades heparin sulphate. Both are secreted into the periplasmic space upon induction with heparin.
Cas1_4	NOT	43414	43920	+	hypothetical protein	NOT in CDD	NOT in CDD	hypothetical protein
Cas1_4	NOT	46803	47210	-	hypothetical protein	NOT in CDD	NOT in CDD	hypothetical protein
Cas1_4	NOT	47573	48595	-	hypothetical protein	NOT in CDD	NOT in CDD	hypothetical protein
Cas1_4	NOT	48935	49279	-	Cas2_I_II_III	416272	cl11442	CRISPR/Cas system-associated protein Cas2. CRISPR (Clustered Regularly Interspaced Short Palindromic Repeats) and associated Cas proteins comprise a system for heritable host defense by prokaryotic cells against phage and other foreign DNA; Cas2 is present in majority of CRISPR/Cas systems along with Cas1; RNAse specific to U-rich regions; Possesses an RRM/ferredoxin fold
Cas1_4	Cas1	49276	50178	-	Cas1_I-II-III	412500	cl00656	CRISPR/Cas system-associated protein Cas1. CRISPR (Clustered Regularly Interspaced Short Palindromic Repeats) and associated Cas proteins comprise a system for heritable host defense by prokaryotic cells against phage and other foreign DNA; Cas1 is the most universal CRISPR system protein thought to be involved in spacer integration; Cas1 is metal-dependent deoxyribonuclease, also binds RNA; Show…
Cas1_4	NOT	50185	53997	-	Cas9_REC	421547	cl27783	REC lobe of CRISPR-associated endonuclease Cas9. CRISPR loci appear to be mobile elements with a wide host range. This model represents a protein found only in CRISPR-containing species, near other CRISPR-associated proteins (cas), as part of the NMENI subtype of CRISPR/Cas locus. The species range so far for this protein is animal pathogens and commensals only.
Cas1_4	NOT	54230	56710	-	COG3459	225990	COG3459	Cellobiose phosphorylase [Carbohydrate transport and metabolism].
Cas1_4	NOT	57038	57307	-	hypothetical protein	NOT in CDD	NOT in CDD	hypothetical protein
Cas1_4	NOT	57364	59424	+	NhaP,PTS_EIIA_2	223104	COG0025,pfam00359	NhaP-type Na+/H+ or K+/H+ antiporter [Inorganic ion transport and metabolism].
Cas1_4	NOT	59427	60896	-	ArnT	224720	COG1807	4-amino-4-deoxy-L-arabinose transferase or related glycosyltransferase of PMT family [Cell wall/membrane/envelope biogenesis].
Cas1_4	NOT	60906	61004	+	hypothetical protein	NOT in CDD	NOT in CDD	hypothetical protein
Cas1_5	NOT	3	302	+	hypothetical protein	NOT in CDD	NOT in CDD	hypothetical protein
Cas1_5	NOT	383	838	+	hypothetical protein	NOT in CDD	NOT in CDD	hypothetical protein
Cas1_5	NOT	1776	2285	+	hypothetical protein	NOT in CDD	NOT in CDD	hypothetical protein
Cas1_5	NOT	2395	3090	-	hypothetical protein	NOT in CDD	NOT in CDD	hypothetical protein
Cas1_5	NOT	3099	4076	-	DevR	396471	pfam01905	CRISPR-associated autoregulator DevR family. CRISPR is a term for Clustered Regularly Interspaced Short Palidromic Repeats. A number of protein families appear only in association with these repeats and are designated Cas (CRISPR associated) proteins. This model represents one such family, represented by MJ0381 of Methanococcus jannaschii. This family includes the DevR protein of Myxococcus xanth…
Cas1_5	NOT	4101	5939	-	hypothetical protein	NOT in CDD	NOT in CDD	hypothetical protein
Cas1_5	NOT	5977	8454	-	cas3_core,HDc,DEAD-like_helicase_N	273707,419675,421690	TIGR01587,cl21469,cl28899	CRISPR-associated helicase Cas3. This model represents the highly conserved core region of an alignment of Cas3, a protein found in association with CRISPR repeat elements in a broad range of bacteria and archaea. Cas3 appears to be a helicase, with regions found by pfam00270 (DEAD/DEAH box helicase) and pfam00271 (Helicase conserved C-terminal domain). Some but not all members have an N-terminal…
Cas1_5	NOT	8461	9480	-	WYL	404207	pfam13280	Predicted DNA-binding transcriptional regulator YafY, contains an HTH and WYL domains [Transcription].
Cas1_5	NOT	9675	9884	-	HTH_PafC	408957	pfam19187	PafC helix-turn-helix domain. This entry is an N-terminal HTH domain found in the PafC protein. Transcriptional activator PafBC is responsible for upregulating the majority of genes induced by DNA damage.
Cas1_5	Cas1	10050	11093	+	Cas1_I-II-III	187766	cd09634	CRISPR/Cas system-associated protein Cas1. CRISPR (Clustered Regularly Interspaced Short Palindromic Repeats) and associated Cas proteins comprise a system for heritable host defense by prokaryotic cells against phage and other foreign DNA; Cas1 is the most universal CRISPR system protein thought to be involved in spacer integration; Cas1 is metal-dependent deoxyribonuclease, also binds RNA; Show…
Cas1_5	NOT	11114	11389	+	CRISPR_Cas2	401694	pfam09827	CRISPR associated protein Cas2. Members of this family of bacterial proteins comprise various hypothetical proteins, as well as CRISPR (clustered regularly interspaced short palindromic repeats) associated proteins, conferring resistance to infection by certain bacteriophages.
Cas1_5	NOT	11443	12033	+	Cas4_I-A_I-B_I-C_I-D_II-B	412491	cl00641	CRISPR/Cas system-associated protein Cas4. CRISPR (Clustered Regularly Interspaced Short Palindromic Repeats) and associated Cas proteins comprise a system for heritable host defense by prokaryotic cells against phage and other foreign DNA; Cas4 is RecB-like nuclease with three-cysteine C-terminal cluster
Cas1_5	NOT	12332	13051	-	Ion_trans_2	400301	pfam07885	Ion channel. This family includes the two membrane helix type ion channels found in bacteria.
Cas1_5	NOT	13249	14859	-	YjgR	223510	COG0433	Archaeal DNA helicase HerA or a related bacterial ATPase, contains HAS-barrel and ATPase domains [Replication, recombination and repair].
Cas1_5	NOT	15161	15775	-	hypothetical protein	NOT in CDD	NOT in CDD	hypothetical protein
Cas1_5	NOT	15790	16977	-	NurA	401358	pfam09376	NurA 5'-3' nuclease [Replication, recombination and repair].
Cas1_5	NOT	17521	18681	-	Csx3_III-U,Cas_csx3	415765	cl09837,pfam09620	CRISPR/Cas system-associated protein Csx3. CRISPR (Clustered Regularly Interspaced Short Palindromic Repeats) and associated Cas proteins comprise a system for heritable host defense by prokaryotic cells against phage and other foreign DNA; Small protein in some cases fused to Csx1 (COG1517) family domains
Cas1_5	NOT	18815	19684	+	Csx1_III-U,HTH_LUXR	385597	cl09839,smart00421	CRISPR/Cas system-associated protein Csx1. CRISPR (Clustered Regularly Interspaced Short Palindromic Repeats) and associated Cas proteins comprise a system for heritable host defense by prokaryotic cells against phage and other foreign DNA; Protein of this family often fused to HTH domain; Some proteins could have an additional fusion with RecB-family nuclease domain; Core domain appears to have …
Cas1_5	NOT	20054	21094	+	RAMP_I_III	419677	cl21471	CRISPR/Cas system-associated RAMP superfamily protein. CRISPR (Clustered Regularly Interspaced Short Palindromic Repeats) and associated Cas proteins comprise a system for heritable host defense by prokaryotic cells against phage and other foreign DNA; RAMP superfamily proteins
Cas1_5	NOT	21091	22848	+	Cas10_III	187810	cd09679	CRISPR/Cas system-associated protein Cas10. CRISPR (Clustered Regularly Interspaced Short Palindromic Repeats) and associated Cas proteins comprise a system for heritable host defense by prokaryotic cells against phage and other foreign DNA; Multidomain protein with permuted HD nuclease domain, palm domain and Zn-ribbon; MTH326-like has inactivated polymerase catalytic domain; alr1562 and slr7011…
Cas1_6	NOT	28711	29589	+	Csx1_III-U	419740	cl21570	CRISPR/Cas system-associated protein Csx1. CRISPR (Clustered Regularly Interspaced Short Palindromic Repeats) and associated Cas proteins comprise a system for heritable host defense by prokaryotic cells against phage and other foreign DNA; Protein of this family often fused to HTH domain; Some proteins could have an additional fusion with RecB-family nuclease domain; Core domain appears to have …
Cas1_6	NOT	29586	30371	+	SAVED	411233	NF033611	SAVED domain. The SAVED domain is predicted to function as a sensor domain, sensing nucleotides or nucleotide derivatives generated by SMODS and other nucleotide synthetase domains. The sensing of ligands by SAVED is predicted to activate effectors deployed by a class of conflict systems which are reliant on the on the production and sensing of the nucleotide second messengers.
Cas1_6	NOT	30380	30769	+	Csx15_I-U	187735	cd09766	CRISPR/Cas system-associated protein Csx15. CRISPR (Clustered Regularly Interspaced Short Palindromic Repeats) and associated Cas proteins comprise a system for heritable host defense by prokaryotic cells against phage and other foreign DNA; Small protein loosely associated with CRISPR/Cas systems; some are fused to AAA ATPase domain, also known as TTE2665 family
Cas1_6	NOT	31225	33636	+	GAF,HATPase_UhpB-NarQ-NarX-like	214500	smart00065,cd16917	GAF domain-containing protein, putative methionine-R-sulfoxide reductase [Defense mechanisms, Signal transduction mechanisms].
Cas1_6	NOT	33611	34339	+	REC	381085	cd00156	DNA-binding response regulator, OmpR family, contains REC and winged-helix (wHTH) domain [Signal transduction mechanisms, Transcription].
Cas1_6	NOT	35185	37020	+	VWA	214621	smart00327	after-VIT domain. The after-VIT domain is a bacterial surface protein C-terminal domain found on some proteins that have both the Vault protein Inter-alpha-Trypsin (VIT) domain and a von Willebrand factor type A domain. Note that some of after-VIT domain-containing proteins, such as members of TIGR03788, may have a known C-terminal sorting signal, such as LPXTG or PEP-CTERM, instead of the after-…
Cas1_6	NOT	37085	40006	+	Tubulin_2	404661	pfam13809	Tubulin like. Many of the residues conserved in Tubulin, pfam00091, are also highly conserved in this family.
Cas1_6	NOT	40012	42216	+	hypothetical protein	NOT in CDD	NOT in CDD	hypothetical protein
Cas1_6	NOT	42274	43572	+	P-loop_NTPase,DUF697	422963	cl38936,cl12064	P-loop containing Nucleoside Triphosphate Hydrolases. NVL exists in two forms with N-terminal extensions of different lengths in mammalian cells. NVL has two alternatively spliced isoforms, a short form, NVL1, and a long form, NVL2. NVL2, the major species, is mainly present in the nucleolus, whereas NVL1 is nucleoplasmic. Each has an N-terminal domain, followed by two tandem ATPase domains; this…
Cas1_6	NOT	43553	44458	+	RT_like	413489	cl02808	RT_like: Reverse transcriptase (RT, RNA-dependent DNA polymerase)_like family. An RT gene is usually indicative of a mobile element such as a retrotransposon or retrovirus. RTs occur in a variety of mobile elements, including retrotransposons, retroviruses, group II introns, bacterial msDNAs, hepadnaviruses, and caulimoviruses. These elements can be divided into two major groups. One group contai…
Cas1_6	Cas1	44491	45531	+	Cas_Cas1	396439	pfam01867	CRISPR associated protein Cas1. Clustered regularly interspaced short palindromic repeats (CRISPRs) are a family of DNA direct repeats found in many prokaryotic genomes. This family of proteins corresponds to Cas1, a CRISPR-associated protein. Cas1 may be involved in linking DNA segments to CRISPR.
Cas1_6	NOT	45509	45817	+	DUF370	397919	pfam04025	Regulator of extracellular matrix RemA, YlzA/DUF370 family [Cell wall/membrane/envelope biogenesis].
Cas1_6	NOT	45807	46424	+	hypothetical protein	NOT in CDD	NOT in CDD	hypothetical protein
Cas1_6	NOT	46496	47008	+	RNase_HI_like	260011	cd09279	RNAse HI family that includes archaeal, some bacterial as well as plant RNase HI. Ribonuclease H (RNase H) is classified into two evolutionarily unrelated families, type 1 (prokaryotic RNase HI, eukaryotic RNase H1 and viral RNase H) and type 2 (prokaryotic RNase HII and HIII, and eukaryotic RNase H2). RNase H is an endonuclease that cleaves the RNA strand of an RNA/DNA hybrid in a sequence non-s…
Cas1_6	NOT	47021	47299	+	Cas2_I_II_III	187856	cd09725	CRISPR/Cas system-associated protein Cas2. CRISPR (Clustered Regularly Interspaced Short Palindromic Repeats) and associated Cas proteins comprise a system for heritable host defense by prokaryotic cells against phage and other foreign DNA; Cas2 is present in majority of CRISPR/Cas systems along with Cas1; RNAse specific to U-rich regions; Possesses an RRM/ferredoxin fold
Cas1_6	NOT	47367	49217	-	WYL	404207	pfam13280	Predicted DNA-binding transcriptional regulator YafY, contains an HTH and WYL domains [Transcription].
Cas1_6	NOT	49409	49630	-	hypothetical protein	NOT in CDD	NOT in CDD	hypothetical protein
Cas1_6	NOT	51564	51713	-	hypothetical protein	NOT in CDD	NOT in CDD	hypothetical protein
Cas1_7	NOT	3	122	+	PRK13824	184349	PRK13824	replication initiation protein RepC; Provisional
Cas1_7	NOT	195	2771	+	PRK09694	182031	PRK09694	CRISPR-associated helicase/endonuclease Cas3.
Cas1_7	NOT	2740	4326	+	Cse1_I-E	187860	cd09729	CRISPR/Cas system-associated protein Cse1. CRISPR (Clustered Regularly Interspaced Short Palindromic Repeats) and associated Cas proteins comprise a system for heritable host defense by prokaryotic cells against phage and other foreign DNA; Large proteins, some contain Zn-finger domain; subunit of the Cascade complex; signature gene for I-E subtype; also known as Cse1/CasA/YgcL family
Cas1_7	NOT	4323	4871	+	Cse2_I-E	187862	cd09731	CRISPR/Cas system-associated protein Cse2. CRISPR (Clustered Regularly Interspaced Short Palindromic Repeats) and associated Cas proteins comprise a system for heritable host defense by prokaryotic cells against phage and other foreign DNA; Small alpha-helical protein; also known as Cse2/CasB/YgcK family; specific gene for I-E subtype;
Cas1_7	NOT	4868	5935	+	Cas_CT1975	401330	pfam09344	CT1975-like protein. CRISPR is a term for Clustered, Regularly Interspaced Short Palidromic Repeats. A number of protein families appear only in association with these repeats and are designated Cas (CRISPR-Associated) proteins. This family is represented by CT1975 of Chlorobium tepidum.
Cas1_7	NOT	5928	6611	+	Cas5_I-E	187886	cd09756	CRISPR/Cas system-associated RAMP superfamily protein Cas5. CRISPR (Clustered Regularly Interspaced Short Palindromic Repeats) and associated Cas proteins comprise a system for heritable host defense by prokaryotic cells against phage and other foreign DNA; Cas5 is a RAMP superfamily protein; Subunit of the Cascade complex
Cas1_7	NOT	6608	7306	+	CRISPR_assoc	215025	smart01101	CRISPR associated protein. This domain forms an anti-parallel beta strand structure with flanking alpha helical regions.
Cas1_7	Cas1	7314	8252	+	cas1_ECOLI	274693	TIGR03638	CRISPR-associated endonuclease Cas1, subtype I-E/ECOLI. The CRISPR-associated protein Cas1 is virtually universal to CRISPR systems. CRISPR, an acronym for Clustered Regularly Interspaced Short Palindromic Repeats, is prokaryotic immunity system for foreign DNA, mostly from phage. CRISPR systems belong to different subtypes, distinguished by both nature of the repeats, the makeup of the cohort of…
Cas1_7	NOT	8233	8523	+	Cas2_I-E	415474	cl08187	CRISPR/Cas system-associated protein Cas2. CRISPR (Clustered Regularly Interspaced Short Palindromic Repeats) and associated Cas proteins comprise a system for heritable host defense by prokaryotic cells against phage and other foreign DNA; Cas2 is present in majority of CRISPR/Cas systems along with Cas1; RNAse specific to U-rich regions; Possesses an RRM/ferredoxin fold
Cas1_7	NOT	9257	9430	+	hypothetical protein	NOT in CDD	NOT in CDD	hypothetical protein
Cas1_7	NOT	9824	10501	-	hypothetical protein	NOT in CDD	NOT in CDD	hypothetical protein
Cas1_7	NOT	11121	12191	-	DUF1513	400009	pfam07433	Protein of unknown function (DUF1513). This family consists of several bacterial proteins of around 360 residues in length. The function of this family is unknown.
Cas1_7	NOT	12196	13179	-	Imelysin-like_IPPA	271142	cd14659	Imelysin-like protein. This family includes insulin-cleaving membrane protease (imelysin, ICMP)-like protein (IPPA from Psychrobacter arcticus), the Pseudomonas aeruginosa PA4372 and Vibrio cholera VC1266 Fur-regulated imelysin-like protein. They share the overall fold and a similar functional site as the insulin-cleaving membrane protease (ICMP). However, IPPA adopts a structure distinctive from…
Cas1_7	NOT	13176	14732	-	Cytochrom_C	419674	cl21467	Heme-binding domain of the class III cytochrome C family and related proteins. This alignment models heme binding core motifs as encountered in the cytochrome C3 family and related proteins. Cytochrome C3 is a tetraheme protein found in sulfate-reducing bacteria which use either thiosulfate or sulfate as the ultimate electron acceptors. C3 is an integral part of a complex electron transfer chain.…
Cas1_7	NOT	14783	16045	-	Imelysin-like	415597	cl09159	imelysin also called Peptidase M75. This family includes insulin-cleaving membrane protease (imelysin, ICMP), imelysin-like protein (IPPA from Psychrobacter arcticus), iron-regulated protein A (IrpA) and iron-transporter EfeO-like alginate-binding protein (Algp7). Imelysin is a membrane protein with the active site outside the cell envelope. It is also called the peptidase M75 since the HxxE sequ…
Cas1_7	NOT	16553	17137	+	AmiR	226230	COG3707	Two-component response regulator, AmiR/NasT family, consists of REC and RNA-binding antiterminator (ANTAR) domains [Signal transduction mechanisms, Transcription].
Cas1_7	NOT	17134	18309	+	PBP2_NrtA_CpmA_like	270271	cd13553	Substrate binding domain of ABC-type nitrate/bicarbonate transporters, a member of the type 2 periplasmic binding fold superfamily. This subfamily includes nitrate (NrtA) and bicarbonate (CmpA) receptors. These domains are found in eubacterial perisplamic-binding proteins that serve as initial receptors in the ABC transport of bicarbonate, nitrate, taurine, or a wide range of aliphatic sulfonates…
Cas1_7	NOT	18591	19946	+	NMT1_2	404289	pfam13379	NMT1-like family. This family is closely related to the pfam09084 family.
Cas1_8	NOT	1	378	-	HNH_3	404298	pfam13392	HNH endonuclease. This is a zinc-binding loop of Fold group 7 as found in endo-deoxy-ribonucleases and HNH nucleases.
Cas1_8	NOT	587	4006	+	STKc_PknB_like,FGE-sulfatase,COG5635	270916,397722,227922	cd14014,pfam03781,COG5635	Catalytic domain of bacterial Serine/Threonine kinases, PknB and similar proteins. STKs catalyze the transfer of the gamma-phosphoryl group from ATP to serine/threonine residues on protein substrates. This subfamily includes many bacterial eukaryotic-type STKs including Staphylococcus aureus PknB (also called PrkC or Stk1), Bacillus subtilis PrkC, and Mycobacterium tuberculosis Pkn proteins (PknB…
Cas1_8	NOT	4205	5497	-	hypothetical protein	NOT in CDD	NOT in CDD	hypothetical protein
Cas1_8	NOT	5857	6420	-	PDDEXK_nuclease-like	424071	cl40440	PDDEXK family nucleases. Superfamily of PDDEXK nucleases including very short patch repair (Vsr) endonucleases, archaeal Holliday junction resolvases, MutH methyl-directed DNA mismatch-repair endonucleases, and catalytic domains of many restriction endonucleases, such as EcoRI, BamHI, and FokI.
Cas1_8	NOT	6875	9718	+	N6_Mtase,RMtype1_S_TRD-CR_like,HsdM_N	396799,341131,403401	pfam02384,cd16961,pfam12161	N-6 DNA Methylase. Restriction-modification (R-M) systems protect a bacterial cell against invasion of foreign DNA by endonucleolytic cleavage of DNA that lacks a site specific modification. The R-M system is a complex containing three polypeptides: M (this family), S (pfam01420), and R. This family consists of N-6 adenine-specific DNA methylase EC:2.1.1.72 from Type I and Type IC restriction sys…
Cas1_8	NOT	10098	10661	+	transpos_IS481	411202	NF033577	IS481 family transposase.
Cas1_8	NOT	10656	13694	-	YfmG,COG5635	224182	COG1262,COG5635	Formylglycine-generating enzyme, required for sulfatase activity, contains SUMF1/FGE domain [Posttranslational modification, protein turnover, chaperones].
Cas1_8	NOT	13685	14446	-	TIR_2	404550	pfam13676	TIR domain. This family of proteins is functionally uncharacterized. This family of proteins is found in bacteria and viruses. Proteins in this family are typically between 98 and 145 amino acids in length.
Cas1_8	NOT	14508	15473	-	DNA_BRE_C	271175	cd00397	DNA breaking-rejoining enzymes, C-terminal catalytic domain. The DNA breaking-rejoining enzyme superfamily includes type IB topoisomerases and tyrosine based site-specific recombinases (integrases) that share the same fold in their catalytic domain containing conserved active site residues. The best-studied members of this diverse superfamily include Human topoisomerase I, the bacteriophage lambd…
Cas1_8	Cas1	15799	16824	+	Cas1_I-II-III	187766	cd09634	CRISPR/Cas system-associated protein Cas1. CRISPR (Clustered Regularly Interspaced Short Palindromic Repeats) and associated Cas proteins comprise a system for heritable host defense by prokaryotic cells against phage and other foreign DNA; Cas1 is the most universal CRISPR system protein thought to be involved in spacer integration; Cas1 is metal-dependent deoxyribonuclease, also binds RNA; Show…
Cas1_8	NOT	16841	17092	+	CRISPR_Cas2	401694	pfam09827	CRISPR associated protein Cas2. Members of this family of bacterial proteins comprise various hypothetical proteins, as well as CRISPR (clustered regularly interspaced short palindromic repeats) associated proteins, conferring resistance to infection by certain bacteriophages.
Cas1_8	NOT	17085	17687	+	Cas4_I-A_I-B_I-C_I-D_II-B	412491	cl00641	CRISPR/Cas system-associated protein Cas4. CRISPR (Clustered Regularly Interspaced Short Palindromic Repeats) and associated Cas proteins comprise a system for heritable host defense by prokaryotic cells against phage and other foreign DNA; Cas4 is RecB-like nuclease with three-cysteine C-terminal cluster
Cas1_8	NOT	21011	21259	+	hypothetical protein	NOT in CDD	NOT in CDD	hypothetical protein
Cas1_8	NOT	21422	22366	-	CRISPR_Cas6	401868	pfam10040	CRISPR-associated endoribonuclease Cas6. Cas6 is a member of the RAMP (repeat-associated mysterious protein) superfamily. It is among the most widely distributed Cas proteins and is found in both bacteria and archaea. Cas6 functions in the generation of CRISPR-derived guide RNAs for invader defense in prokaryotes.
Cas1_8	NOT	22370	23074	-	hypothetical protein	NOT in CDD	NOT in CDD	hypothetical protein
Cas1_8	NOT	23080	24102	-	DevR	396471	pfam01905	CRISPR-associated autoregulator DevR family. CRISPR is a term for Clustered Regularly Interspaced Short Palidromic Repeats. A number of protein families appear only in association with these repeats and are designated Cas (CRISPR associated) proteins. This model represents one such family, represented by MJ0381 of Methanococcus jannaschii. This family includes the DevR protein of Myxococcus xanth…
Cas1_8	NOT	24138	25874	-	hypothetical protein	NOT in CDD	NOT in CDD	hypothetical protein
Cas1_8	NOT	25871	28312	-	Cas3,Cas3''_I	224124	COG1203,cd09641	CRISPR/Cas system-associated endonuclease/helicase Cas3 [Defense mechanisms].
Cas1_8	NOT	28316	29353	-	WYL,HTH	404207	pfam13280,cl21459	Predicted DNA-binding transcriptional regulator YafY, contains an HTH and WYL domains [Transcription].
Cas1_8	NOT	29616	30011	-	transpos_IS1	411189	NF033558	IS1380 family transposase. Proteins of this family are DDE type transposases, which are encoded by IS1380 family elements. It was first identified and characterized in an Acetobacter pasteurianus mutant with ethanol oxidation deficiency caused by disruption of the cytochrome c gene by the IS1380 element.
Cas1_9	NOT	287	4462	+	Cas9_REC	421547	cl27783	REC lobe of CRISPR-associated endonuclease Cas9. CRISPR loci appear to be mobile elements with a wide host range. This model represents a protein found only in CRISPR-containing species, near other CRISPR-associated proteins (cas), as part of the NMENI subtype of CRISPR/Cas locus. The species range so far for this protein is animal pathogens and commensals only.
Cas1_9	Cas1	4468	5355	+	Cas1_I-II-III	412500	cl00656	CRISPR/Cas system-associated protein Cas1. CRISPR (Clustered Regularly Interspaced Short Palindromic Repeats) and associated Cas proteins comprise a system for heritable host defense by prokaryotic cells against phage and other foreign DNA; Cas1 is the most universal CRISPR system protein thought to be involved in spacer integration; Cas1 is metal-dependent deoxyribonuclease, also binds RNA; Show…
Cas1_9	NOT	5390	5695	+	Cas2_I_II_III	416272	cl11442	CRISPR/Cas system-associated protein Cas2. CRISPR (Clustered Regularly Interspaced Short Palindromic Repeats) and associated Cas proteins comprise a system for heritable host defense by prokaryotic cells against phage and other foreign DNA; Cas2 is present in majority of CRISPR/Cas systems along with Cas1; RNAse specific to U-rich regions; Possesses an RRM/ferredoxin fold
Cas1_9	NOT	10043	10240	-	hypothetical protein	NOT in CDD	NOT in CDD	hypothetical protein
Cas1_9	NOT	10242	10478	-	hypothetical protein	NOT in CDD	NOT in CDD	hypothetical protein
Cas1_9	NOT	10456	10869	-	DUF5675	408695	pfam18925	Family of unknown function (DUF5675). This presumed domain is found in bacteria, archaea, alveolata and caudoviruses. Proteins in this family are typically between 133 and 179 amino acids in length.
Cas1_9	NOT	10881	11636	-	hypothetical protein	NOT in CDD	NOT in CDD	hypothetical protein
Cas1_9	NOT	11795	11989	+	hypothetical protein	NOT in CDD	NOT in CDD	hypothetical protein
Cas1_9	NOT	12465	13619	-	Beta-lactamase	395092	pfam00144	Beta-lactamase class A [Defense mechanisms].
Cas1_9	NOT	13652	14257	-	hypothetical protein	NOT in CDD	NOT in CDD	hypothetical protein
Cas1_9	NOT	14287	14931	-	hypothetical protein	NOT in CDD	NOT in CDD	hypothetical protein
Cas1_9	NOT	15204	15422	-	hypothetical protein	NOT in CDD	NOT in CDD	hypothetical protein
Cas1_10	NOT	79	924	+	HP	416258	cl11399	N-acetyltransferase, GNAT superfamily (includes histone acetyltransferase HPA2) [Transcription, General function prediction only].
Cas1_10	NOT	928	2355	+	MviM	424339	cl40708	Predicted dehydrogenase [General function prediction only].
Cas1_10	NOT	2358	3038	+	AAA_28	404415	pfam13521	AAA domain.
Cas1_10	NOT	3042	4427	+	IorA	226684	COG4231	TPP-dependent indolepyruvate ferredoxin oxidoreductase, alpha subunit [Energy production and conversion].
Cas1_10	NOT	4424	5653	+	F_threo_transal	275299	TIGR04506	fluorothreonine transaldolase. Members of this family are fluorothreonine transaldolase, and enzyme involved in biosynthesis of 4-fluorothreonine, one of the few known known naturally occurring organofluorine compounds. [Cellular processes, Biosynthesis of natural products]
Cas1_10	NOT	5650	6633	+	Glyco_tranf_GTA_type	416254	cl11394	Glycosyltransferase family A (GT-A) includes diverse families of glycosyl transferases with a common GT-A type structural fold. Glycosyltransferases (GTs) are enzymes that synthesize oligosaccharides, polysaccharides, and glycoconjugates by transferring the sugar moiety from an activated nucleotide-sugar donor to an acceptor molecule, which may be a growing oligosaccharide, a lipid, or a protein.…
Cas1_10	NOT	6662	7207	+	NUDIX	395229	pfam00293	8-oxo-dGTP pyrophosphatase MutT and related house-cleaning NTP pyrophosphohydrolases, NUDIX family [Defense mechanisms].
Cas1_10	NOT	7222	7341	+	RHOD	412175	cl00125	Rhodanese Homology Domain (RHOD); an alpha beta fold domain found duplicated in the rhodanese protein. The cysteine containing enzymatically active version of the domain is also found in the Cdc25 class of protein phosphatases and a variety of proteins such as sulfide dehydrogenases and certain stress proteins such as senesence specific protein 1 in plants, PspE and GlpE in bacteria and cyanide a…
Cas1_10	NOT	7657	11160	-	Cas12d	411507	NF033951	type V CRISPR-associated protein Cas12d.
Cas1_10	Cas1	11806	12828	+	Cas1_I-II-III	412500	cl00656	CRISPR/Cas system-associated protein Cas1. CRISPR (Clustered Regularly Interspaced Short Palindromic Repeats) and associated Cas proteins comprise a system for heritable host defense by prokaryotic cells against phage and other foreign DNA; Cas1 is the most universal CRISPR system protein thought to be involved in spacer integration; Cas1 is metal-dependent deoxyribonuclease, also binds RNA; Show…
Cas1_10	NOT	12869	13252	-	hypothetical protein	NOT in CDD	NOT in CDD	hypothetical protein
Cas1_10	NOT	13300	14007	-	hypothetical protein	NOT in CDD	NOT in CDD	hypothetical protein
Cas1_10	NOT	14083	14601	-	DHFR_1	395134	pfam00186	Dihydrofolate reductase.
Cas1_10	NOT	14950	16038	+	GT4_AviGT4-like	340832	cd03802	UDP-Glc:tetrahydrobiopterin alpha-glucosyltransferase and similar proteins. This family is most closely related to the GT4 family of glycosyltransferases. aviGT4 in Streptomyces viridochromogenes has been shown to be involved in biosynthesis of oligosaccharide antibiotic avilamycin A. Inactivation of aviGT4 resulted in a mutant that accumulated a novel avilamycin derivative lacking the terminal e…
Cas1_10	NOT	16408	17274	-	Thymidylat_synt	395239	pfam00303	Thymidylate synthase. This is a family of proteins that are flavin-dependent thymidylate synthases.
Cas1_10	NOT	17522	18469	-	cytidine_deaminase-like	412274	cl00269	Cytidine and deoxycytidylate deaminase zinc-binding region. The family contains cytidine deaminases, nucleoside deaminases, deoxycytidylate deaminases and riboflavin deaminases. Also included are the apoBec family of mRNA editing enzymes. All members are Zn dependent. The zinc ion in the active site plays a central role in the proposed catalytic mechanism, activating a water molecule to form a hy…
Cas1_10	NOT	18466	19560	-	Nudix_Hydrolase,HIT_like	239217	cd02883,cl00228	Nudix hydrolase is a superfamily of enzymes found in all three kingdoms of life, and it catalyzes the hydrolysis of NUcleoside DIphosphates linked to other moieties, X. Enzymes belonging to this superfamily require a divalent cation, such as Mg2+ or Mn2+ for their activity. Members of this family are recognized by a highly conserved 23-residue nudix motif (GX5EX7REUXEEXGU, where U = I, L or V), w…
Cas1_10	NOT	19578	20135	-	nt_trans	412112	cl00015	nucleotidyl transferase superfamily. nt_trans (nucleotidyl transferase) This superfamily includes the class I amino-acyl tRNA synthetases, pantothenate synthetase (PanC), ATP sulfurylase, and the cytidylyltransferases, all of which have a conserved dinucleotide-binding domain.
Cas1_10	NOT	20307	21302	-	PKc_like	419665	cl21453	Catalytic domain of the Protein Kinase superfamily. The PK superfamily contains the large family of typical PKs that includes serine/threonine kinases (STKs), protein tyrosine kinases (PTKs), and dual-specificity PKs that phosphorylate both serine/threonine and tyrosine residues of target proteins, as well as pseudokinases that lack crucial residues for catalytic activity and/or ATP binding. It a…
Cas1_10	NOT	21407	21865	+	hypothetical protein	NOT in CDD	NOT in CDD	hypothetical protein
Cas1_11	NOT	7552	8934	+	SBP_bac_10	284919	pfam07596	Protein of unknown function (DUF1559). This model describes a region of ~16 residues found typically about 30 residues away from the C-terminus of large numbers of proteins in the Planctomycetes, Lentisphaerae, and Verrucomicrobia, on proteins with a prepilin-type N-terminal cleavage/methylation domain (see TIGR02532). The motif H-X(9)-D-G is nearly invariant. Single genomes may encode over 200 s…
Cas1_11	NOT	9308	9856	+	hypothetical protein	NOT in CDD	NOT in CDD	hypothetical protein
Cas1_11	NOT	10462	11055	+	hypothetical protein	NOT in CDD	NOT in CDD	hypothetical protein
Cas1_11	NOT	11152	12189	+	hypothetical protein	NOT in CDD	NOT in CDD	hypothetical protein
Cas1_11	NOT	12214	13029	+	hypothetical protein	NOT in CDD	NOT in CDD	hypothetical protein
Cas1_11	NOT	13165	14364	+	hypothetical protein	NOT in CDD	NOT in CDD	hypothetical protein
Cas1_11	NOT	14368	15048	+	hypothetical protein	NOT in CDD	NOT in CDD	hypothetical protein
Cas1_11	NOT	15110	15715	+	hypothetical protein	NOT in CDD	NOT in CDD	hypothetical protein
Cas1_11	NOT	15857	16078	+	hypothetical protein	NOT in CDD	NOT in CDD	hypothetical protein
Cas1_11	NOT	16154	16444	-	Cas2_I_II_III	187856	cd09725	CRISPR/Cas system-associated protein Cas2. CRISPR (Clustered Regularly Interspaced Short Palindromic Repeats) and associated Cas proteins comprise a system for heritable host defense by prokaryotic cells against phage and other foreign DNA; Cas2 is present in majority of CRISPR/Cas systems along with Cas1; RNAse specific to U-rich regions; Possesses an RRM/ferredoxin fold
Cas1_11	Cas1	16451	17476	-	cas1_DVULG	188360	TIGR03640	CRISPR-associated endonuclease Cas1, subtype I-C/DVULG. The CRISPR-associated protein Cas1 is virtually universal to CRISPR systems. CRISPR, an acronym for Clustered Regularly Interspaced Short Palindromic Repeats, is prokaryotic immunity system for foreign DNA, mostly from phage. CRISPR systems belong to different subtypes, distinguished by both nature of the repeats, the makeup of the cohort of…
Cas1_11	NOT	17486	18163	-	cas4	273040	TIGR00372	CRISPR-associated protein Cas4. This model represents a family of proteins associated with CRISPR repeats in a wide set of prokaryotic genomes. This scope of this model has been broadened since it was first built to describe an archaeal subset only. The function of the protein is undefined. Distantly related proteins, excluded from this model, include ORFs from Mycobacteriophage D29 and Sulfolobu…
Cas1_11	NOT	18183	18686	-	PKc_like	419665	cl21453	Catalytic domain of the Protein Kinase superfamily. The PK superfamily contains the large family of typical PKs that includes serine/threonine kinases (STKs), protein tyrosine kinases (PTKs), and dual-specificity PKs that phosphorylate both serine/threonine and tyrosine residues of target proteins, as well as pseudokinases that lack crucial residues for catalytic activity and/or ATP binding. It a…
Cas1_11	NOT	18694	18933	+	hypothetical protein	NOT in CDD	NOT in CDD	hypothetical protein
Cas1_11	NOT	18935	19762	-	Cas_Csd1,PDDEXK_nuclease-like	401593	pfam09709,cl40440	CRISPR-associated protein (Cas_Csd1). CRISPR loci appear to be mobile elements with a wide host range. This entry represents proteins that tend to be found near CRISPR repeats. The species range, so far, is exclusively bacterial and mesophilic, although CRISPR loci are particularly common among the archaea and thermophilic bacteria. Clusters of short DNA repeats with nonhomologous spacers, which …
Cas1_11	NOT	19759	20694	-	Cas_Cas7	398670	pfam05107	CRISPR-associated protein Cas7. CRISPR-associated protein Cas7 is one of the components of the type I-B cascade-like antiviral defense complex. In Haloferax volcanii, Cas5, Cas6 and Cas7 form a small complex that aids the stability of CRISPR-derived RNA.
Cas1_11	NOT	20744	22612	-	Cas_Csd1	401593	pfam09709	CRISPR-associated protein (Cas_Csd1). CRISPR loci appear to be mobile elements with a wide host range. This entry represents proteins that tend to be found near CRISPR repeats. The species range, so far, is exclusively bacterial and mesophilic, although CRISPR loci are particularly common among the archaea and thermophilic bacteria. Clusters of short DNA repeats with nonhomologous spacers, which …
Cas1_11	NOT	22614	23279	-	Cas5_I	419681	cl21479	CRISPR/Cas system-associated RAMP superfamily protein Cas5. CRISPR (Clustered Regularly Interspaced Short Palindromic Repeats) and associated Cas proteins comprise a system for heritable host defense by prokaryotic cells against phage and other foreign DNA; Cas5 is a RAMP superfamily protein; Subunit of the Cascade complex
Cas1_11	NOT	23412	23534	-	hypothetical protein	NOT in CDD	NOT in CDD	hypothetical protein
Cas1_11	NOT	23574	23672	+	hypothetical protein	NOT in CDD	NOT in CDD	hypothetical protein
Cas1_11	NOT	23895	25124	-	Cas3	224124	COG1203	CRISPR/Cas system-associated endonuclease/helicase Cas3 [Defense mechanisms].
Cas1_12	NOT	2153	2440	-	Cas2_I_II_III	187856	cd09725	CRISPR/Cas system-associated protein Cas2. CRISPR (Clustered Regularly Interspaced Short Palindromic Repeats) and associated Cas proteins comprise a system for heritable host defense by prokaryotic cells against phage and other foreign DNA; Cas2 is present in majority of CRISPR/Cas systems along with Cas1; RNAse specific to U-rich regions; Possesses an RRM/ferredoxin fold
Cas1_12	Cas1	2448	3470	-	cas1_DVULG	188360	TIGR03640	CRISPR-associated endonuclease Cas1, subtype I-C/DVULG. The CRISPR-associated protein Cas1 is virtually universal to CRISPR systems. CRISPR, an acronym for Clustered Regularly Interspaced Short Palindromic Repeats, is prokaryotic immunity system for foreign DNA, mostly from phage. CRISPR systems belong to different subtypes, distinguished by both nature of the repeats, the makeup of the cohort of…
Cas1_12	NOT	3415	4098	-	cas4	273040	TIGR00372	CRISPR-associated protein Cas4. This model represents a family of proteins associated with CRISPR repeats in a wide set of prokaryotic genomes. This scope of this model has been broadened since it was first built to describe an archaeal subset only. The function of the protein is undefined. Distantly related proteins, excluded from this model, include ORFs from Mycobacteriophage D29 and Sulfolobu…
Cas1_12	NOT	4103	4594	-	23S_rRNA_IVP_like	319869	cd16377	23S rRNA-intervening sequence protein and similar proteins. A family of functionally uncharacterized bacterial proteins, some of which are encoded by an atypically large intervening sequence present within some 23S rRNA genes. The distantly related bAvd protein, which also forms a homopentamer of four-helix bundles, has been suggested to interact with nucleic acids and a reverse transcriptase.
Cas1_12	NOT	4709	5569	-	Cas7_I-C	187820	cd09689	CRISPR/Cas system-associated RAMP superfamily protein Cas7. CRISPR (Clustered Regularly Interspaced Short Palindromic Repeats) and associated Cas proteins comprise a system for heritable host defense by prokaryotic cells against phage and other foreign DNA; Cas7 is a RAMP superfamily protein; Subunit of the Cascade complex; also known as CT1132 family
Cas1_12	NOT	5573	7330	-	Cas_Csd1	401593	pfam09709	CRISPR-associated protein (Cas_Csd1). CRISPR loci appear to be mobile elements with a wide host range. This entry represents proteins that tend to be found near CRISPR repeats. The species range, so far, is exclusively bacterial and mesophilic, although CRISPR loci are particularly common among the archaea and thermophilic bacteria. Clusters of short DNA repeats with nonhomologous spacers, which …
Cas1_12	NOT	7327	7992	-	Cas5_I-C	187534	cd09752	CRISPR/Cas system-associated RAMP superfamily protein Cas5. CRISPR (Clustered Regularly Interspaced Short Palindromic Repeats) and associated Cas proteins comprise a system for heritable host defense by prokaryotic cells against phage and other foreign DNA; Cas5 is a RAMP superfamily protein; Subunit of the Cascade complex; in subtype I-C this protein might be the endoribonuclease that generates …
Cas1_12	NOT	8009	10189	-	DEXHc_cas3,Cas3,Cas3''_I	350688,224124,193608	cd17930,COG1203,cd09641	DEXH/Q-box helicase domain of Cas3. CRISPR-associated (Cas) 3 is a nuclease-helicase responsible for degradation of dsDNA. The two enzymatic units of Cas3, a histidine-aspartate (HD) nuclease and a Superfamily 2 (SF2) helicase, may be expressed from separate genes as Cas3' (SF2 helicase) and Cas3'' (HD nuclease) or may be fused as a single HD-SF2 polypeptide. The nucleolytic activity of most Cas3…
Cas1_12	NOT	10446	11204	-	CitB	225107	COG2197	DNA-binding response regulator, NarL/FixJ family, contains REC and HTH domains [Signal transduction mechanisms, Transcription].
Cas1_12	NOT	11201	12586	-	COG4585,HAMP	226951	COG4585,pfam00672	Signal transduction histidine kinase [Signal transduction mechanisms].
Cas1_12	NOT	12684	14297	-	SCP-x_thiolase	238425	cd00829	Thiolase domain associated with sterol carrier protein (SCP)-x isoform and related proteins; SCP-2 has multiple roles in intracellular lipid circulation and metabolism. The N-terminal presequence in the SCP-x isoform represents a peroxisomal 3-ketacyl-Coa thiolase specific for branched-chain acyl CoAs, which is proteolytically cleaved from the sterol carrier protein.
Cas1_12	NOT	14330	15802	-	cztS_silS_copS	273593	TIGR01386	heavy metal sensor kinase. Members of this family contain a sensor histidine kinase domain (pfam00512) and a domain found in bacterial signal proteins (pfam00672). This group is separated phylogenetically from related proteins with similar architecture and contains a number of proteins associated with heavy metal resistance efflux systems for copper, silver, cadmium, and/or zinc.
Cas1_13	NOT	3363	4364	-	Csm4_III-A	304988	cl23831	CRISPR/Cas system-associated RAMP superfamily protein Csm4. CRISPR (Clustered Regularly Interspaced Short Palindromic Repeats) and associated Cas proteins comprise a system for heritable host defense by prokaryotic cells against phage and other foreign DNA; RAMP superfamily protein
Cas1_13	NOT	4361	5083	-	RAMP_I_III	419677	cl21471	CRISPR/Cas system-associated RAMP superfamily protein. CRISPR (Clustered Regularly Interspaced Short Palindromic Repeats) and associated Cas proteins comprise a system for heritable host defense by prokaryotic cells against phage and other foreign DNA; RAMP superfamily proteins
Cas1_13	NOT	5113	5532	-	Csm2_III-A	397703	pfam03750	CRISPR/Cas system-associated protein Csm2. CRISPR (Clustered Regularly Interspaced Short Palindromic Repeats) and associated Cas proteins comprise a system for heritable host defense by prokaryotic cells against phage and other foreign DNA; Small alpha-helical protein; signature gene for subtype III-A
Cas1_13	NOT	5544	7751	-	HDc	419675	cl21469	Metal dependent phosphohydrolases with conserved 'HD' motif
Cas1_13	NOT	7768	8565	-	hypothetical protein	NOT in CDD	NOT in CDD	hypothetical protein
Cas1_13	NOT	8806	9144	-	DUF86	412708	cl01031	Uncharacterized conserved protein YutE, UPF0331/DUF86 family [Function unknown].
Cas1_13	NOT	9134	9454	-	NT_KNTase_like	143393	cd05403	Nucleotidyltransferase (NT) domain of Staphylococcus aureus kanamycin nucleotidyltransferase, and similar proteins. S. aureus KNTase is a plasmid encoded enzyme which confers resistance to a wide range of aminoglycoside antibiotics which have a 4'- or 4''-hydroxyl group in the equatorial position, such as kanamycin A. This enzyme transfers a nucleoside monophosphate group from a nucleotide (ATP,G…
Cas1_13	NOT	10204	10806	+	hypothetical protein	NOT in CDD	NOT in CDD	hypothetical protein
Cas1_13	NOT	12169	12861	-	DUF5328,Cas6b_N	407376	pfam17262,pfam17955	Family of unknown function (DUF5328). This family of unknown function can be found in Bacteria and Archaea. Some of the proteins in this family are annotated in UniProt as putative DNA repair proteins.
Cas1_13	NOT	14917	15222	-	Cas2_I_II_III	416272	cl11442	CRISPR/Cas system-associated protein Cas2. CRISPR (Clustered Regularly Interspaced Short Palindromic Repeats) and associated Cas proteins comprise a system for heritable host defense by prokaryotic cells against phage and other foreign DNA; Cas2 is present in majority of CRISPR/Cas systems along with Cas1; RNAse specific to U-rich regions; Possesses an RRM/ferredoxin fold
Cas1_13	Cas1	15277	16278	-	Cas1_I-II-III	187766	cd09634	CRISPR/Cas system-associated protein Cas1. CRISPR (Clustered Regularly Interspaced Short Palindromic Repeats) and associated Cas proteins comprise a system for heritable host defense by prokaryotic cells against phage and other foreign DNA; Cas1 is the most universal CRISPR system protein thought to be involved in spacer integration; Cas1 is metal-dependent deoxyribonuclease, also binds RNA; Show…
Cas1_13	NOT	16327	17364	-	RT_Bac_retron_II	239569	cd03487	RT_Bac_retron_II: Reverse transcriptases (RTs) in bacterial retrotransposons or retrons. The polymerase reaction of this enzyme leads to the production of a unique RNA-DNA complex called msDNA (multicopy single-stranded (ss)DNA) in which a small ssDNA branches out from a small ssRNA molecule via a 2'-5'phosphodiester linkage. Bacterial retron RTs produce cDNA corresponding to only a small portion…
Cas1_13	NOT	17392	18090	-	DUF5328,Cas6b_N	407376	pfam17262,pfam17955	Family of unknown function (DUF5328). This family of unknown function can be found in Bacteria and Archaea. Some of the proteins in this family are annotated in UniProt as putative DNA repair proteins.
Cas1_13	NOT	18669	19871	-	INTN1_C_like,Phage_int_SAM_5,Arm-DNA-bind_5	271185,404085,407405	cd01185,pfam13102,pfam17293	Integrase IntN1 of Bacteroides mobilizable transposon NBU1 and similar proteins, C-terminal catalytic domain. IntN1 is a tyrosine recombinase for the integration and excision of Bacteroides mobilizable transposon NBU1 from the host chromosome. IntN1 does not require strict homology between the recombining sites seen with other tyrosine recombinases. This family belongs to the superfamily of DNA b…
Cas1_13	NOT	20556	20870	+	hypothetical protein	NOT in CDD	NOT in CDD	hypothetical protein
Cas1_14	NOT	20	1033	+	TrbL	377390	pfam04610	Type IV secretory pathway, TrbL components [Intracellular trafficking, secretion, and vesicular transport].
Cas1_14	NOT	1063	1731	+	VirB8	398158	pfam04335	Type IV secretory pathway, component VirB8 [Intracellular trafficking, secretion, and vesicular transport].
Cas1_14	NOT	1737	2459	+	VirB9_CagX_TrbG	416264	cl11423	VirB9/CagX/TrbG, a component of the type IV secretion system. VirB9 is a component of the type IV secretion system, which is employed by pathogenic bacteria to export virulence proteins directly from the bacterial cytoplasm into the host cell. Unlike the more common type III secretion system, type IV systems evolved from the conjugative apparatus, which is used to transfer DNA between cells. VirB…
Cas1_14	NOT	2462	3886	+	VirB10,dapto_LiaX	319755	cd16429,NF038025	Type IV secretory pathway, VirB10 components [Intracellular trafficking, secretion, and vesicular transport].
Cas1_14	NOT	3883	4863	+	P-loop_NTPase	422963	cl38936	P-loop containing Nucleoside Triphosphate Hydrolases. NVL exists in two forms with N-terminal extensions of different lengths in mammalian cells. NVL has two alternatively spliced isoforms, a short form, NVL1, and a long form, NVL2. NVL2, the major species, is mainly present in the nucleolus, whereas NVL1 is nucleoplasmic. Each has an N-terminal domain, followed by two tandem ATPase domains; this…
Cas1_14	NOT	5174	8407	+	HNHc	412150	cl00083	HNH nucleases; HNH endonuclease signature which is found in viral, prokaryotic, and eukaryotic proteins. The alignment includes members of the large group of homing endonucleases, yeast intron 1 protein, MutS, as well as bacterial colicins, pyocins, and anaredoxins.
Cas1_14	Cas1	8488	9399	+	Cas1_I-II-III	412500	cl00656	CRISPR/Cas system-associated protein Cas1. CRISPR (Clustered Regularly Interspaced Short Palindromic Repeats) and associated Cas proteins comprise a system for heritable host defense by prokaryotic cells against phage and other foreign DNA; Cas1 is the most universal CRISPR system protein thought to be involved in spacer integration; Cas1 is metal-dependent deoxyribonuclease, also binds RNA; Show…
Cas1_14	NOT	9435	9740	+	Cas2_I_II_III	416272	cl11442	CRISPR/Cas system-associated protein Cas2. CRISPR (Clustered Regularly Interspaced Short Palindromic Repeats) and associated Cas proteins comprise a system for heritable host defense by prokaryotic cells against phage and other foreign DNA; Cas2 is present in majority of CRISPR/Cas systems along with Cas1; RNAse specific to U-rich regions; Possesses an RRM/ferredoxin fold
Cas1_14	NOT	10997	11407	-	Acetyltransf_1	395465	pfam00583	thioesterase domain, putative. This family consists of a broadly distributed uncharacterized domain found often as a standalone protein. The member from Shewanella oneidensis, PDB|1T82_A (Forouhar, et al., unpublished) is described from crystallography work as a putative thioesterase. About half of the members of this family are fused to an Acetyltransf_1 domain (pfam00583). The function of this …
Cas1_14	NOT	11547	12185	+	RhtB	224199	COG1280	Threonine/homoserine/homoserine lactone efflux protein [Amino acid transport and metabolism].
Cas1_14	NOT	12388	13773	-	transpos_IS1182	411184	NF033551	IS1182 family transposase. Members of this family are transposases of the IS1182 family. About two-thirds of the members of this family have an extra domain between the middle and the C-terminal domain, about 50 amino acids in size and containing four invariant Cys residues.
Cas1_14	NOT	14432	14836	-	FosX	319952	cd08364	Fosfomycin resistant protein. This family contains three types of fosfomycin resistant protein. Fosfomycin inhibits the enzyme UDP-N-acetylglucosamine-3-enolpyruvyltransferase (MurA), which catalyzes the first committed step in bacterial cell wall biosynthesis. The three types of fosfomycin resistance proteins, employ different mechanisms to render fosfomycin [(1R,2S)-epoxypropylphosphonic acid] …
Cas1_14	NOT	15032	16945	-	PRK13850	237531	PRK13850	type IV secretion system protein VirD4; Provisional
Cas1_14	NOT	16962	18902	-	Relaxase	389828	cl21589	Relaxase/Mobilisation nuclease domain. Relaxases/mobilisation proteins are required for the horizontal transfer of genetic information contained on plasmids that occurs during bacterial conjugation. The relaxase, in conjunction with several auxiliary proteins, forms the relaxation complex or relaxosome. Relaxases nick duplex DNA in a specific manner by catalyzing trans-esterification.
Cas1_14	NOT	18895	19617	-	HTH_23	404292	pfam13384	Homeodomain-like domain.
Cas1_15	NOT	1	270	+	transpos_IS1	411189	NF033558	IS1380 family transposase. Proteins of this family are DDE type transposases, which are encoded by IS1380 family elements. It was first identified and characterized in an Acetobacter pasteurianus mutant with ethanol oxidation deficiency caused by disruption of the cytochrome c gene by the IS1380 element.
Cas1_15	NOT	460	855	+	Thioredoxin_like	412351	cl00388	Protein Disulfide Oxidoreductases and Other Proteins with a Thioredoxin fold. Thioredoxins are small enzymes that participate in redox reactions, via the reversible oxidation of an active centre disulfide bond.
Cas1_15	NOT	917	4141	+	PRK13560,PAS_4,PAS,PAS,PAS,PAS_9,COG4191	106506,312075,225112,419744,214512,404329,226654	PRK13560,pfam08448,COG2202,cl21578,smart00091,pfam13426,COG4191	hypothetical protein; Provisional
Cas1_15	NOT	4148	6259	+	PRK10060,REC_DC-like	236645	PRK10060,cd17534	cyclic di-GMP phosphodiesterase.
Cas1_15	NOT	6329	6487	+	hypothetical protein	NOT in CDD	NOT in CDD	hypothetical protein
Cas1_15	NOT	7598	7813	+	hypothetical protein	NOT in CDD	NOT in CDD	hypothetical protein
Cas1_15	NOT	8474	8974	+	hypothetical protein	NOT in CDD	NOT in CDD	hypothetical protein
Cas1_15	NOT	10537	10800	-	hypothetical protein	NOT in CDD	NOT in CDD	hypothetical protein
Cas1_15	NOT	10778	11050	-	Cas2_I_II_III	187856	cd09725	CRISPR/Cas system-associated protein Cas2. CRISPR (Clustered Regularly Interspaced Short Palindromic Repeats) and associated Cas proteins comprise a system for heritable host defense by prokaryotic cells against phage and other foreign DNA; Cas2 is present in majority of CRISPR/Cas systems along with Cas1; RNAse specific to U-rich regions; Possesses an RRM/ferredoxin fold
Cas1_15	Cas1	11059	12063	-	Cas1_I-II-III	412500	cl00656	CRISPR/Cas system-associated protein Cas1. CRISPR (Clustered Regularly Interspaced Short Palindromic Repeats) and associated Cas proteins comprise a system for heritable host defense by prokaryotic cells against phage and other foreign DNA; Cas1 is the most universal CRISPR system protein thought to be involved in spacer integration; Cas1 is metal-dependent deoxyribonuclease, also binds RNA; Show…
Cas1_15	NOT	12107	12694	-	cas4	273040	TIGR00372	CRISPR-associated protein Cas4. This model represents a family of proteins associated with CRISPR repeats in a wide set of prokaryotic genomes. This scope of this model has been broadened since it was first built to describe an archaeal subset only. The function of the protein is undefined. Distantly related proteins, excluded from this model, include ORFs from Mycobacteriophage D29 and Sulfolobu…
Cas1_15	NOT	12691	13515	-	Cas6	416273	cl11443	CRISPR/Cas system endoribonuclease Cas6, RAMP superfamily [Defense mechanisms].
Cas1_15	NOT	13520	14134	-	2OG-FeII_Oxy_3	404519	pfam13640	2OG-Fe(II) oxygenase superfamily. This family contains members of the 2-oxoglutarate (2OG) and Fe(II)-dependent oxygenase superfamily.
Cas1_15	NOT	14287	14997	-	Csc1_I-D	276224	cl19005	CRISPR/Cas system-associated protein Csc1. CRISPR (Clustered Regularly Interspaced Short Palindromic Repeats) and associated Cas proteins comprise a system for heritable host defense by prokaryotic cells against phage and other foreign DNA; RAMP superfamily protein; predicted Cas5 ortholog; also known as CasA/Cse1 family
Cas1_16	NOT	6131	6343	+	SpoVT_AbrB	198034	smart00966	SpoVT / AbrB like domain. This domain is found in AbrB from Bacillus subtilis. The product of the abrB gene is an ambiactive repressor and activator of the transcription of genes expressed during the transition state between vegetative growth and the onset of stationary phase and sporulation. AbrB is thought to interact directly with the transcription initiation regions of genes under its control…
Cas1_16	NOT	6590	6934	+	PIN_VapC-like	350253	cd18686	VapC-like PIN domains of VapC and Smg6 ribonucleases, ribosome assembly factor NOB1, rRNA-processing protein Fcf1, Archaeoglobus fulgidus AF0591 protein, and homologs. PIN (PilT N terminus) domains of such ribonucleases as the toxins of prokaryotic toxin/antitoxin operons FitAB and VapBC, as well as, eukaryotic ribonucleases such as Smg6, ribosome assembly factor NOB1, exosome subunit Rrp44 endor…
Cas1_16	NOT	6942	7619	+	Cas5_I-C	187534	cd09752	CRISPR/Cas system-associated RAMP superfamily protein Cas5. CRISPR (Clustered Regularly Interspaced Short Palindromic Repeats) and associated Cas proteins comprise a system for heritable host defense by prokaryotic cells against phage and other foreign DNA; Cas5 is a RAMP superfamily protein; Subunit of the Cascade complex; in subtype I-C this protein might be the endoribonuclease that generates …
Cas1_16	NOT	7616	9508	+	Cas_Csd1	401593	pfam09709	CRISPR-associated protein (Cas_Csd1). CRISPR loci appear to be mobile elements with a wide host range. This entry represents proteins that tend to be found near CRISPR repeats. The species range, so far, is exclusively bacterial and mesophilic, although CRISPR loci are particularly common among the archaea and thermophilic bacteria. Clusters of short DNA repeats with nonhomologous spacers, which …
Cas1_16	NOT	9563	10423	+	Cas_Cas7	398670	pfam05107	CRISPR-associated protein Cas7. CRISPR-associated protein Cas7 is one of the components of the type I-B cascade-like antiviral defense complex. In Haloferax volcanii, Cas5, Cas6 and Cas7 form a small complex that aids the stability of CRISPR-derived RNA.
Cas1_16	NOT	10420	10920	+	hypothetical protein	NOT in CDD	NOT in CDD	hypothetical protein
Cas1_16	NOT	11022	11420	-	PIN_VapC4-5_FitB-like	350320	cd18753	VapC-like PIN domain of Mycobacterium tuberculosis VapC4 and VapC5, and Neisseria gonorrhoeae FitB and related proteins. This family includes the Virulence associated protein C (VapC)-like PIN (PilT N terminus) domain of Mycobacterium tuberculosis VapC4 and VapC5 ribonuclease toxins of the VapBC toxin/antitoxin (TA) system, and Neisseria gonorrhoeae FitB toxin of the FitAB TA system. This family …
Cas1_16	NOT	11411	11662	-	hypothetical protein	NOT in CDD	NOT in CDD	hypothetical protein
Cas1_16	NOT	11713	12357	+	cas4	273040	TIGR00372	CRISPR-associated protein Cas4. This model represents a family of proteins associated with CRISPR repeats in a wide set of prokaryotic genomes. This scope of this model has been broadened since it was first built to describe an archaeal subset only. The function of the protein is undefined. Distantly related proteins, excluded from this model, include ORFs from Mycobacteriophage D29 and Sulfolobu…
Cas1_16	NOT	12354	12902	+	23S_rRNA_IVP	398970	pfam05635	23S rRNA-intervening sequence protein and similar proteins. A family of functionally uncharacterized bacterial proteins, some of which are encoded by an atypically large intervening sequence present within some 23S rRNA genes. The distantly related bAvd protein, which also forms a homopentamer of four-helix bundles, has been suggested to interact with nucleic acids and a reverse transcriptase.
Cas1_16	Cas1	12931	13971	+	Cas1_I-C	187852	cd09721	CRISPR/Cas system-associated protein Cas1. CRISPR (Clustered Regularly Interspaced Short Palindromic Repeats) and associated Cas proteins comprise a system for heritable host defense by prokaryotic cells against phage and other foreign DNA; Cas1 is the most universal CRISPR system protein thought to be involved in spacer integration; Cas1 is metal-dependent deoxyribonuclease, also binds RNA; Show…
Cas1_16	NOT	14020	14310	+	Cas2_I_II_III	187856	cd09725	CRISPR/Cas system-associated protein Cas2. CRISPR (Clustered Regularly Interspaced Short Palindromic Repeats) and associated Cas proteins comprise a system for heritable host defense by prokaryotic cells against phage and other foreign DNA; Cas2 is present in majority of CRISPR/Cas systems along with Cas1; RNAse specific to U-rich regions; Possesses an RRM/ferredoxin fold
Cas1_16	NOT	14658	14723	-	hypothetical protein	NOT in CDD	NOT in CDD	hypothetical protein
Cas1_17	Cas1	1	741	+	Cas1_I-II-III	412500	cl00656	CRISPR/Cas system-associated protein Cas1. CRISPR (Clustered Regularly Interspaced Short Palindromic Repeats) and associated Cas proteins comprise a system for heritable host defense by prokaryotic cells against phage and other foreign DNA; Cas1 is the most universal CRISPR system protein thought to be involved in spacer integration; Cas1 is metal-dependent deoxyribonuclease, also binds RNA; Show…
Cas1_17	NOT	734	1081	+	Cas2_I_II_III	416272	cl11442	CRISPR/Cas system-associated protein Cas2. CRISPR (Clustered Regularly Interspaced Short Palindromic Repeats) and associated Cas proteins comprise a system for heritable host defense by prokaryotic cells against phage and other foreign DNA; Cas2 is present in majority of CRISPR/Cas systems along with Cas1; RNAse specific to U-rich regions; Possesses an RRM/ferredoxin fold
Cas1_17	NOT	2217	3659	+	INT_P4_C,PRK09692	271182	cd00801,PRK09692	Bacteriophage P4 integrase, C-terminal catalytic domain. P4-like integrases are found in temperate bacteriophages, integrative plasmids, pathogenicity and symbiosis islands, and other mobile genetic elements. The P4 integrase mediates integrative and excisive site-specific recombination between two sites, called attachment sites, located on the phage genome and the bacterial chromosome. The phage…
Cas1_17	NOT	3656	4342	+	hypothetical protein	NOT in CDD	NOT in CDD	hypothetical protein
Cas1_17	NOT	4419	4664	+	AlpA	225848	COG3311	Predicted DNA-binding transcriptional regulator AlpA [Transcription, Mobilome: prophages, transposons].
Cas1_17	NOT	4918	5805	+	Toprim_3,TraI_TIGR	372578	pfam13362,TIGR02760	Toprim domain. The toprim domain is found in a wide variety of enzymes involved in nucleic acid manipulation.
Cas1_17	NOT	5802	7268	+	DUF3987	404108	pfam13148	Protein of unknown function (DUF3987). A family of uncharacterized proteins found by clustering human gut metagenomic sequences.
Cas1_17	NOT	8425	8607	+	PhdYeFM_antitox	396939	pfam02604	Antitoxin Phd_YefM, type II toxin-antitoxin system. This model recognizes a region of about 55 amino acids toward the N-terminal end of bacterial proteins of about 85 amino acids in length. The best-characterized member is prevent-host-death (phd) of bacteriophage P1, the antidote partner of death-on-curing (doc) (TIGR01550) in an addiction module. Addiction modules prevent plasmid curing by kill…
Cas1_17	NOT	8607	10151	+	HsdM	223363	COG0286	Type I restriction-modification system, DNA methylase subunit [Defense mechanisms].
Cas1_17	NOT	10144	11427	+	RMtype1_S_EcoJA69PI-TRD1-CR1_like,HsdS	341162	cd17273,COG0732	Type I restriction-modification system specificity (S) subunit Target Recognition Domain-ConseRved domain (TRD-CR), similar to S.EcoJA69PI TRD1-CR1, MjaXIP/S.MjaORF132P TRD2-CR2, and S.HspDL1ORF16625P TRD2-CR2. Escherichia coli UCD_JA69_pb S subunit (S.EcoJA69PI) recognizes 5'... CCANNNNNNNCTTC ... 3'. The recognition sequences of Methanococcus jannaschii MjaXIP/S.MjaORF132P TRD2-CR2 and Halobact…
Cas1_17	NOT	11424	11756	+	PRK00409	234750	PRK00409	recombination and DNA strand exchange inhibitor protein; Reviewed
Cas1_18	NOT	3	593	+	PRK09277	236445	PRK09277	aconitate hydratase AcnA.
Cas1_18	NOT	901	2244	-	hypothetical protein	NOT in CDD	NOT in CDD	hypothetical protein
Cas1_18	Cas1	2419	3516	-	Cas_Cas1	396439	pfam01867	CRISPR associated protein Cas1. Clustered regularly interspaced short palindromic repeats (CRISPRs) are a family of DNA direct repeats found in many prokaryotic genomes. This family of proteins corresponds to Cas1, a CRISPR-associated protein. Cas1 may be involved in linking DNA segments to CRISPR.
Cas1_18	NOT	3568	4233	+	hypothetical protein	NOT in CDD	NOT in CDD	hypothetical protein
Cas1_18	NOT	4366	4941	+	hypothetical protein	NOT in CDD	NOT in CDD	hypothetical protein
Cas1_18	NOT	4952	5329	+	hypothetical protein	NOT in CDD	NOT in CDD	hypothetical protein
Cas1_18	NOT	5326	8076	+	PRK05762,DNA_pol_B_2	235595	PRK05762,pfam03175	DNA polymerase II; Reviewed
Cas1_18	NOT	8073	8288	+	hypothetical protein	NOT in CDD	NOT in CDD	hypothetical protein
Cas1_18	NOT	8456	9538	+	SIR2_2	404214	pfam13289	SIR2-like domain. This family of proteins are related to the sirtuins.
Cas1_18	NOT	9531	11390	+	YjgR	223510	COG0433	Archaeal DNA helicase HerA or a related bacterial ATPase, contains HAS-barrel and ATPase domains [Replication, recombination and repair].
Cas1_18	NOT	11675	11821	-	Thioredoxin_like	412351	cl00388	Protein Disulfide Oxidoreductases and Other Proteins with a Thioredoxin fold. Thioredoxins are small enzymes that participate in redox reactions, via the reversible oxidation of an active centre disulfide bond.
Cas1_19	NOT	180	707	-	hypothetical protein	NOT in CDD	NOT in CDD	hypothetical protein
Cas1_19	NOT	1972	2373	+	VOC_like	319923	cd07262	uncharacterized subfamily of vicinal oxygen chelate (VOC) family. The vicinal oxygen chelate (VOC) superfamily is composed of structurally related proteins with paired beta.alpha.beta.beta.beta motifs that provide a metal coordination environment with two or three open or readily accessible coordination sites to promote direct electrophilic participation of the metal ion in catalysis. VOC domain …
Cas1_19	NOT	2592	2948	-	TIGR02436	274132	TIGR02436	diversity-generating retroelement protein Avd. Avd (accessory variability determinant) is part of diversity-generating retroelement (GDR) system through which a portion of a protein-coding gene can be rewritten, creating diversity that can affect host range. The founding member of this family, bAvd, from a Bordetella bacteriophage, belongs to a retrohoming element called BPP-1. Members of this fa…
Cas1_19	NOT	3608	4180	-	hypothetical protein	NOT in CDD	NOT in CDD	hypothetical protein
Cas1_19	NOT	4438	4584	-	hypothetical protein	NOT in CDD	NOT in CDD	hypothetical protein
Cas1_19	NOT	4588	5334	-	PRK06123	180411	PRK06123	SDR family oxidoreductase.
Cas1_19	NOT	5637	6482	-	hypothetical protein	NOT in CDD	NOT in CDD	hypothetical protein
Cas1_19	Cas1	6541	7341	+	Cas_Cas1	396439	pfam01867	CRISPR associated protein Cas1. Clustered regularly interspaced short palindromic repeats (CRISPRs) are a family of DNA direct repeats found in many prokaryotic genomes. This family of proteins corresponds to Cas1, a CRISPR-associated protein. Cas1 may be involved in linking DNA segments to CRISPR.
Cas1_19	NOT	7252	7560	-	hypothetical protein	NOT in CDD	NOT in CDD	hypothetical protein
Cas1_19	NOT	8182	8757	+	Uma2	399004	pfam05685	Endonuclease, Uma2 family (restriction endonuclease fold) [General function prediction only].
Cas1_19	NOT	9012	10127	-	Cas6	416273	cl11443	CRISPR/Cas system endoribonuclease Cas6, RAMP superfamily [Defense mechanisms].
Cas1_20	NOT	3	3221	+	Cas9	226044	COG3513	CRISPR/Cas system Type II associated protein, contains McrA/HNH and RuvC-like nuclease domains [Defense mechanisms].
Cas1_20	Cas1	3203	4129	+	Cas1_I-II-III	412500	cl00656	CRISPR/Cas system-associated protein Cas1. CRISPR (Clustered Regularly Interspaced Short Palindromic Repeats) and associated Cas proteins comprise a system for heritable host defense by prokaryotic cells against phage and other foreign DNA; Cas1 is the most universal CRISPR system protein thought to be involved in spacer integration; Cas1 is metal-dependent deoxyribonuclease, also binds RNA; Show…
Cas1_20	NOT	4143	4451	+	Cas2_I_II_III	416272	cl11442	CRISPR/Cas system-associated protein Cas2. CRISPR (Clustered Regularly Interspaced Short Palindromic Repeats) and associated Cas proteins comprise a system for heritable host defense by prokaryotic cells against phage and other foreign DNA; Cas2 is present in majority of CRISPR/Cas systems along with Cas1; RNAse specific to U-rich regions; Possesses an RRM/ferredoxin fold
Cas1_20	NOT	4502	4897	-	hypothetical protein	NOT in CDD	NOT in CDD	hypothetical protein
Cas1_20	NOT	5554	6135	-	hypothetical protein	NOT in CDD	NOT in CDD	hypothetical protein
Cas1_20	NOT	6628	8187	+	LRR	227223	COG4886	Leucine-rich repeat (LRR) protein [Transcription].
Cas1_20	NOT	8415	8951	-	TPR	223861	COG0790	Tetratricopeptide (TPR) repeat [General function prediction only].
Cas1_20	NOT	9344	10054	+	TPR	223861	COG0790	Tetratricopeptide (TPR) repeat [General function prediction only].
Cas1_21	NOT	2	445	-	transpos_IS66	411154	NF033517	IS66 family transposase. Members of this protein family are DDE transposases from the IS66 family insertion sequences, which typically consist of two accessary genes (TnpA and TnpB) and the third gene encoding the transposase.
Cas1_21	NOT	418	624	-	DDE_Tnp_IS66_C	404666	pfam13817	IS66 C-terminal element.
Cas1_21	NOT	983	1129	-	HTH_Tnp_1	396214	pfam01527	Transposase. Transposase proteins are necessary for efficient DNA transposition. This family consists of various E. coli insertion elements and other bacterial transposases some of which are members of the IS3 family.
Cas1_21	NOT	1299	3668	+	HDc	419675	cl21469	Metal dependent phosphohydrolases with conserved 'HD' motif
Cas1_21	NOT	3679	4134	+	Csm2_III-A	397703	pfam03750	CRISPR/Cas system-associated protein Csm2. CRISPR (Clustered Regularly Interspaced Short Palindromic Repeats) and associated Cas proteins comprise a system for heritable host defense by prokaryotic cells against phage and other foreign DNA; Small alpha-helical protein; signature gene for subtype III-A
Cas1_21	NOT	4138	4944	+	RAMP_I_III	419677	cl21471	CRISPR/Cas system-associated RAMP superfamily protein. CRISPR (Clustered Regularly Interspaced Short Palindromic Repeats) and associated Cas proteins comprise a system for heritable host defense by prokaryotic cells against phage and other foreign DNA; RAMP superfamily proteins
Cas1_21	NOT	4944	5876	+	Csm4_III-A	304988	cl23831	CRISPR/Cas system-associated RAMP superfamily protein Csm4. CRISPR (Clustered Regularly Interspaced Short Palindromic Repeats) and associated Cas proteins comprise a system for heritable host defense by prokaryotic cells against phage and other foreign DNA; RAMP superfamily protein
Cas1_21	NOT	5873	7243	+	RAMP_I_III	419677	cl21471	CRISPR/Cas system-associated RAMP superfamily protein. CRISPR (Clustered Regularly Interspaced Short Palindromic Repeats) and associated Cas proteins comprise a system for heritable host defense by prokaryotic cells against phage and other foreign DNA; RAMP superfamily proteins
Cas1_21	NOT	7240	8559	+	Csx1_III-U	419740	cl21570	CRISPR/Cas system-associated protein Csx1. CRISPR (Clustered Regularly Interspaced Short Palindromic Repeats) and associated Cas proteins comprise a system for heritable host defense by prokaryotic cells against phage and other foreign DNA; Protein of this family often fused to HTH domain; Some proteins could have an additional fusion with RecB-family nuclease domain; Core domain appears to have …
Cas1_21	NOT	8649	8927	+	hypothetical protein	NOT in CDD	NOT in CDD	hypothetical protein
Cas1_21	Cas1	8963	9937	+	Cas_Cas1	396439	pfam01867	CRISPR associated protein Cas1. Clustered regularly interspaced short palindromic repeats (CRISPRs) are a family of DNA direct repeats found in many prokaryotic genomes. This family of proteins corresponds to Cas1, a CRISPR-associated protein. Cas1 may be involved in linking DNA segments to CRISPR.
Cas1_21	NOT	9940	10122	+	hypothetical protein	NOT in CDD	NOT in CDD	hypothetical protein
Cas1_22	NOT	93	386	-	Cas_Cas2CT1978	401592	pfam09707	CRISPR-associated protein (Cas_Cas2CT1978). This entry represents a minor branch of the Cas2 family of CRISPR-associated protein which are found in IPR003799. Cas proteins are found adjacent to a characteristic short, palindromic repeat cluster termed CRISPR, a probable mobile DNA element.
Cas1_22	Cas1	386	1276	-	Cas1_I-II-III	412500	cl00656	CRISPR/Cas system-associated protein Cas1. CRISPR (Clustered Regularly Interspaced Short Palindromic Repeats) and associated Cas proteins comprise a system for heritable host defense by prokaryotic cells against phage and other foreign DNA; Cas1 is the most universal CRISPR system protein thought to be involved in spacer integration; Cas1 is metal-dependent deoxyribonuclease, also binds RNA; Show…
Cas1_22	NOT	1270	2028	-	Cas6_I-E	415560	cl08497	CRISPR/Cas system-associated RAMP superfamily protein Cas6e. CRISPR (Clustered Regularly Interspaced Short Palindromic Repeats) and associated Cas proteins comprise a system for heritable host defense by prokaryotic cells against phage and other foreign DNA; Cas6e is an endoribonuclease that generates crRNA; This family is specific for CRISPR/Cas system I-E subtype; Homologous to Cas6 (RAMP super…
Cas1_22	NOT	2025	2699	-	Cas5_I	419681	cl21479	CRISPR/Cas system-associated RAMP superfamily protein Cas5. CRISPR (Clustered Regularly Interspaced Short Palindromic Repeats) and associated Cas proteins comprise a system for heritable host defense by prokaryotic cells against phage and other foreign DNA; Cas5 is a RAMP superfamily protein; Subunit of the Cascade complex
Cas1_22	NOT	2696	3826	-	Cas_CT1975	401330	pfam09344	CT1975-like protein. CRISPR is a term for Clustered, Regularly Interspaced Short Palidromic Repeats. A number of protein families appear only in association with these repeats and are designated Cas (CRISPR-Associated) proteins. This family is represented by CT1975 of Chlorobium tepidum.
Cas1_22	NOT	3819	4343	-	Cse2_I-E	415718	cl09719	CRISPR/Cas system-associated protein Cse2. CRISPR (Clustered Regularly Interspaced Short Palindromic Repeats) and associated Cas proteins comprise a system for heritable host defense by prokaryotic cells against phage and other foreign DNA; Small alpha-helical protein; also known as Cse2/CasB/YgcK family; specific gene for I-E subtype;
Cas1_22	NOT	4330	5850	-	Cse1_I-E	415456	cl08044	CRISPR/Cas system-associated protein Cse1. CRISPR (Clustered Regularly Interspaced Short Palindromic Repeats) and associated Cas proteins comprise a system for heritable host defense by prokaryotic cells against phage and other foreign DNA; Large proteins, some contain Zn-finger domain; subunit of the Cascade complex; signature gene for I-E subtype; also known as Cse1/CasA/YgcL family
Cas1_22	NOT	6126	8615	-	PRK09694	182031	PRK09694	CRISPR-associated helicase/endonuclease Cas3.
Cas1_23	NOT	3	179	+	hypothetical protein	NOT in CDD	NOT in CDD	hypothetical protein
Cas1_23	NOT	610	3033	+	PRK09694	182031	PRK09694	CRISPR-associated helicase/endonuclease Cas3.
Cas1_23	NOT	3130	4581	+	Cse1_I-E	187860	cd09729	CRISPR/Cas system-associated protein Cse1. CRISPR (Clustered Regularly Interspaced Short Palindromic Repeats) and associated Cas proteins comprise a system for heritable host defense by prokaryotic cells against phage and other foreign DNA; Large proteins, some contain Zn-finger domain; subunit of the Cascade complex; signature gene for I-E subtype; also known as Cse1/CasA/YgcL family
Cas1_23	NOT	4578	5081	+	Cse2_I-E	187862	cd09731	CRISPR/Cas system-associated protein Cse2. CRISPR (Clustered Regularly Interspaced Short Palindromic Repeats) and associated Cas proteins comprise a system for heritable host defense by prokaryotic cells against phage and other foreign DNA; Small alpha-helical protein; also known as Cse2/CasB/YgcK family; specific gene for I-E subtype;
Cas1_23	NOT	5078	6142	+	Cas_CT1975	401330	pfam09344	CT1975-like protein. CRISPR is a term for Clustered, Regularly Interspaced Short Palidromic Repeats. A number of protein families appear only in association with these repeats and are designated Cas (CRISPR-Associated) proteins. This family is represented by CT1975 of Chlorobium tepidum.
Cas1_23	NOT	6142	6822	+	Cas5_I-E	187776	cd09645	CRISPR/Cas system-associated RAMP superfamily protein Cas5. CRISPR (Clustered Regularly Interspaced Short Palindromic Repeats) and associated Cas proteins comprise a system for heritable host defense by prokaryotic cells against phage and other foreign DNA; Cas5 is a RAMP superfamily protein; Subunit of the Cascade complex
Cas1_23	NOT	6819	7490	+	CRISPR_assoc	215025	smart01101	CRISPR associated protein. This domain forms an anti-parallel beta strand structure with flanking alpha helical regions.
Cas1_23	Cas1	7487	8350	+	cas1_ECOLI	274693	TIGR03638	CRISPR-associated endonuclease Cas1, subtype I-E/ECOLI. The CRISPR-associated protein Cas1 is virtually universal to CRISPR systems. CRISPR, an acronym for Clustered Regularly Interspaced Short Palindromic Repeats, is prokaryotic immunity system for foreign DNA, mostly from phage. CRISPR systems belong to different subtypes, distinguished by both nature of the repeats, the makeup of the cohort of…
Cas1_24	NOT	1	873	+	Recombinase,Zn_ribbon_recom	377856	pfam07508,pfam13408	Intergrase/Recombinase [Mobilome: prophages, transposons].
Cas1_24	NOT	870	1244	+	hypothetical protein	NOT in CDD	NOT in CDD	hypothetical protein
Cas1_24	NOT	1458	4724	+	HNHc	412150	cl00083	HNH nucleases; HNH endonuclease signature which is found in viral, prokaryotic, and eukaryotic proteins. The alignment includes members of the large group of homing endonucleases, yeast intron 1 protein, MutS, as well as bacterial colicins, pyocins, and anaredoxins.
Cas1_24	Cas1	4791	5702	+	Cas1_I-II-III	412500	cl00656	CRISPR/Cas system-associated protein Cas1. CRISPR (Clustered Regularly Interspaced Short Palindromic Repeats) and associated Cas proteins comprise a system for heritable host defense by prokaryotic cells against phage and other foreign DNA; Cas1 is the most universal CRISPR system protein thought to be involved in spacer integration; Cas1 is metal-dependent deoxyribonuclease, also binds RNA; Show…
Cas1_24	NOT	5699	6043	+	Cas2_I_II_III	416272	cl11442	CRISPR/Cas system-associated protein Cas2. CRISPR (Clustered Regularly Interspaced Short Palindromic Repeats) and associated Cas proteins comprise a system for heritable host defense by prokaryotic cells against phage and other foreign DNA; Cas2 is present in majority of CRISPR/Cas systems along with Cas1; RNAse specific to U-rich regions; Possesses an RRM/ferredoxin fold
Cas1_25	NOT	1	408	+	Cas5_I	419681	cl21479	CRISPR/Cas system-associated RAMP superfamily protein Cas5. CRISPR (Clustered Regularly Interspaced Short Palindromic Repeats) and associated Cas proteins comprise a system for heritable host defense by prokaryotic cells against phage and other foreign DNA; Cas5 is a RAMP superfamily protein; Subunit of the Cascade complex
Cas1_25	NOT	629	2863	+	Cas3,HDc	224124	COG1203,cl21469	CRISPR/Cas system-associated endonuclease/helicase Cas3 [Defense mechanisms].
Cas1_25	NOT	2911	3159	+	hypothetical protein	NOT in CDD	NOT in CDD	hypothetical protein
Cas1_25	NOT	3156	3569	+	PIN_3	404369	pfam13470	uncharacterized subfamily of the VapC (virulence-associated protein C)-like family of the PIN domain superfamily. VapC is the PIN-domain ribonuclease toxin from prokaryotic VapBC toxin-antitoxin (TA) systems. VapB is a transcription factor-like protein antitoxin acting as an inhibitor. Other members of the VapC-like nuclease family include FitB toxin of the FitAB TA system, eukaryotic ribonucleas…
Cas1_25	NOT	3576	4238	+	DUF5328,Cas6b_N	407376	pfam17262,pfam17955	Family of unknown function (DUF5328). This family of unknown function can be found in Bacteria and Archaea. Some of the proteins in this family are annotated in UniProt as putative DNA repair proteins.
Cas1_25	Cas1	4466	5461	+	Cas1_I-II-III	187766	cd09634	CRISPR/Cas system-associated protein Cas1. CRISPR (Clustered Regularly Interspaced Short Palindromic Repeats) and associated Cas proteins comprise a system for heritable host defense by prokaryotic cells against phage and other foreign DNA; Cas1 is the most universal CRISPR system protein thought to be involved in spacer integration; Cas1 is metal-dependent deoxyribonuclease, also binds RNA; Show…
Cas1_25	NOT	5467	5757	+	Cas2_I_II_III	187856	cd09725	CRISPR/Cas system-associated protein Cas2. CRISPR (Clustered Regularly Interspaced Short Palindromic Repeats) and associated Cas proteins comprise a system for heritable host defense by prokaryotic cells against phage and other foreign DNA; Cas2 is present in majority of CRISPR/Cas systems along with Cas1; RNAse specific to U-rich regions; Possesses an RRM/ferredoxin fold
Cas1_25	NOT	5877	6455	+	Cas4_I-A_I-B_I-C_I-D_II-B	412491	cl00641	CRISPR/Cas system-associated protein Cas4. CRISPR (Clustered Regularly Interspaced Short Palindromic Repeats) and associated Cas proteins comprise a system for heritable host defense by prokaryotic cells against phage and other foreign DNA; Cas4 is RecB-like nuclease with three-cysteine C-terminal cluster
Cas1_36	NOT	3	323	+	RAMP_I_III	419677	cl21471	CRISPR/Cas system-associated RAMP superfamily protein. CRISPR (Clustered Regularly Interspaced Short Palindromic Repeats) and associated Cas proteins comprise a system for heritable host defense by prokaryotic cells against phage and other foreign DNA; RAMP superfamily proteins
Cas1_36	NOT	335	811	+	Cas_Cmr5	401588	pfam09701	CRISPR-associated protein (Cas_Cmr5). CRISPR is a term for Clustered, Regularly Interspaced Short Palindromic Repeats. A number of protein families appear only in association with these repeats and are designated Cas (CRISPR-Associated) proteins. This family, represented by TM1791.1 of Thermotoga maritima, is found in both archaeal and bacterial species.
Cas1_36	NOT	823	2055	+	RAMP_I_III	419677	cl21471	CRISPR/Cas system-associated RAMP superfamily protein. CRISPR (Clustered Regularly Interspaced Short Palindromic Repeats) and associated Cas proteins comprise a system for heritable host defense by prokaryotic cells against phage and other foreign DNA; RAMP superfamily proteins
Cas1_36	NOT	2058	2783	+	Cas6b_N,DUF5328	407803	pfam17955,pfam17262	Cas6b N-terminal domain. Clustered, regularly interspaced, short palindromic repeat (CRISPR) loci play a pivotal role in the prokaryotic host defense system against invading genetic materials. The CRISPR loci are transcribed to produce CRISPR RNAs (crRNAs), which form interference complexes with CRISPR-associated (Cas) proteins to target the invading nucleic acid for degradation. Four Cas protein…
Cas1_36	NOT	2892	3956	+	RT_Bac_retron_II	239569	cd03487	RT_Bac_retron_II: Reverse transcriptases (RTs) in bacterial retrotransposons or retrons. The polymerase reaction of this enzyme leads to the production of a unique RNA-DNA complex called msDNA (multicopy single-stranded (ss)DNA) in which a small ssDNA branches out from a small ssRNA molecule via a 2'-5'phosphodiester linkage. Bacterial retron RTs produce cDNA corresponding to only a small portion…
Cas1_36	Cas1	3962	4663	+	Cas_Cas1	396439	pfam01867	CRISPR associated protein Cas1. Clustered regularly interspaced short palindromic repeats (CRISPRs) are a family of DNA direct repeats found in many prokaryotic genomes. This family of proteins corresponds to Cas1, a CRISPR-associated protein. Cas1 may be involved in linking DNA segments to CRISPR.
Cas1_26	NOT	3	344	+	hypothetical protein	NOT in CDD	NOT in CDD	hypothetical protein
Cas1_26	NOT	535	1578	+	RT_Bac_retron_II	239569	cd03487	RT_Bac_retron_II: Reverse transcriptases (RTs) in bacterial retrotransposons or retrons. The polymerase reaction of this enzyme leads to the production of a unique RNA-DNA complex called msDNA (multicopy single-stranded (ss)DNA) in which a small ssDNA branches out from a small ssRNA molecule via a 2'-5'phosphodiester linkage. Bacterial retron RTs produce cDNA corresponding to only a small portion…
Cas1_26	Cas1	2074	3057	+	Cas1_I-II-III	187766	cd09634	CRISPR/Cas system-associated protein Cas1. CRISPR (Clustered Regularly Interspaced Short Palindromic Repeats) and associated Cas proteins comprise a system for heritable host defense by prokaryotic cells against phage and other foreign DNA; Cas1 is the most universal CRISPR system protein thought to be involved in spacer integration; Cas1 is metal-dependent deoxyribonuclease, also binds RNA; Show…
Cas1_26	NOT	3364	4323	+	DUF1016,DUF1016_N	399334	pfam06250,pfam17761	Predicted nuclease of restriction endonuclease-like (RecB) superfamily, DUF1016 family [General function prediction only].
Cas1_26	NOT	4410	4502	+	hypothetical protein	NOT in CDD	NOT in CDD	hypothetical protein
Cas1_27	NOT	1	153	-	Cas_Cas2CT1978	401592	pfam09707	CRISPR-associated protein (Cas_Cas2CT1978). This entry represents a minor branch of the Cas2 family of CRISPR-associated protein which are found in IPR003799. Cas proteins are found adjacent to a characteristic short, palindromic repeat cluster termed CRISPR, a probable mobile DNA element.
Cas1_27	Cas1	125	1006	-	Cas1_I-II-III	412500	cl00656	CRISPR/Cas system-associated protein Cas1. CRISPR (Clustered Regularly Interspaced Short Palindromic Repeats) and associated Cas proteins comprise a system for heritable host defense by prokaryotic cells against phage and other foreign DNA; Cas1 is the most universal CRISPR system protein thought to be involved in spacer integration; Cas1 is metal-dependent deoxyribonuclease, also binds RNA; Show…
Cas1_27	NOT	1011	1778	-	Cas6_I-E	415560	cl08497	CRISPR/Cas system-associated RAMP superfamily protein Cas6e. CRISPR (Clustered Regularly Interspaced Short Palindromic Repeats) and associated Cas proteins comprise a system for heritable host defense by prokaryotic cells against phage and other foreign DNA; Cas6e is an endoribonuclease that generates crRNA; This family is specific for CRISPR/Cas system I-E subtype; Homologous to Cas6 (RAMP super…
Cas1_27	NOT	1771	2628	-	Cas5_I	419681	cl21479	CRISPR/Cas system-associated RAMP superfamily protein Cas5. CRISPR (Clustered Regularly Interspaced Short Palindromic Repeats) and associated Cas proteins comprise a system for heritable host defense by prokaryotic cells against phage and other foreign DNA; Cas5 is a RAMP superfamily protein; Subunit of the Cascade complex
Cas1_27	NOT	2601	3830	-	Cas_CT1975	401330	pfam09344	CT1975-like protein. CRISPR is a term for Clustered, Regularly Interspaced Short Palidromic Repeats. A number of protein families appear only in association with these repeats and are designated Cas (CRISPR-Associated) proteins. This family is represented by CT1975 of Chlorobium tepidum.
Cas1_28	NOT	2	739	+	Cas_CT1975	401330	pfam09344	CT1975-like protein. CRISPR is a term for Clustered, Regularly Interspaced Short Palidromic Repeats. A number of protein families appear only in association with these repeats and are designated Cas (CRISPR-Associated) proteins. This family is represented by CT1975 of Chlorobium tepidum.
Cas1_28	NOT	736	1488	+	Cas5_I	419681	cl21479	CRISPR/Cas system-associated RAMP superfamily protein Cas5. CRISPR (Clustered Regularly Interspaced Short Palindromic Repeats) and associated Cas proteins comprise a system for heritable host defense by prokaryotic cells against phage and other foreign DNA; Cas5 is a RAMP superfamily protein; Subunit of the Cascade complex
Cas1_28	NOT	1481	2212	+	CRISPR_assoc	400929	pfam08798	CRISPR associated protein. This domain forms an anti-parallel beta strand structure with flanking alpha helical regions.
Cas1_28	Cas1	2223	3104	+	Cas1_I-II-III	412500	cl00656	CRISPR/Cas system-associated protein Cas1. CRISPR (Clustered Regularly Interspaced Short Palindromic Repeats) and associated Cas proteins comprise a system for heritable host defense by prokaryotic cells against phage and other foreign DNA; Cas1 is the most universal CRISPR system protein thought to be involved in spacer integration; Cas1 is metal-dependent deoxyribonuclease, also binds RNA; Show…
Cas1_28	NOT	3076	3426	+	Cas2_I-E	415474	cl08187	CRISPR/Cas system-associated protein Cas2. CRISPR (Clustered Regularly Interspaced Short Palindromic Repeats) and associated Cas proteins comprise a system for heritable host defense by prokaryotic cells against phage and other foreign DNA; Cas2 is present in majority of CRISPR/Cas systems along with Cas1; RNAse specific to U-rich regions; Possesses an RRM/ferredoxin fold
Cas1_28	NOT	3410	3862	+	DEDDh	176648	cd06127	DEDDh family exonuclease.
Cas1_29	NOT	2	379	+	Cas6_I-E	187858	cd09727	CRISPR/Cas system-associated RAMP superfamily protein Cas6e. CRISPR (Clustered Regularly Interspaced Short Palindromic Repeats) and associated Cas proteins comprise a system for heritable host defense by prokaryotic cells against phage and other foreign DNA; Cas6e is an endoribonuclease that generates crRNA; This family is specific for CRISPR/Cas system I-E subtype; Homologous to Cas6 (RAMP super…
Cas1_29	NOT	429	770	+	upstrm_HI1419	162974	TIGR02683	putative addiction module killer protein. Members of this strictly bacterial protein family are small, at roughly 100 amino acids. The gene is almost invariably the upstream member of a gene pair, where the downstream member is a predicted DNA-binding protein from a clade within Pfam helix-turn-helix family pfam01381. These gene pairs, when found on the bacterial chromosome, often are located wit…
Cas1_29	NOT	763	1074	+	HTH_XRE	419869	cl22854	Helix-turn-helix XRE-family like proteins. Prokaryotic DNA binding proteins belonging to the xenobiotic response element family of transcriptional regulators.
Cas1_29	Cas1	1097	2020	+	cas1_ECOLI	274693	TIGR03638	CRISPR-associated endonuclease Cas1, subtype I-E/ECOLI. The CRISPR-associated protein Cas1 is virtually universal to CRISPR systems. CRISPR, an acronym for Clustered Regularly Interspaced Short Palindromic Repeats, is prokaryotic immunity system for foreign DNA, mostly from phage. CRISPR systems belong to different subtypes, distinguished by both nature of the repeats, the makeup of the cohort of…
Cas1_29	NOT	2001	2315	+	Cas2_I-E	415474	cl08187	CRISPR/Cas system-associated protein Cas2. CRISPR (Clustered Regularly Interspaced Short Palindromic Repeats) and associated Cas proteins comprise a system for heritable host defense by prokaryotic cells against phage and other foreign DNA; Cas2 is present in majority of CRISPR/Cas systems along with Cas1; RNAse specific to U-rich regions; Possesses an RRM/ferredoxin fold
Cas1_30	NOT	226	513	-	Cas2_I_II_III	416272	cl11442	CRISPR/Cas system-associated protein Cas2. CRISPR (Clustered Regularly Interspaced Short Palindromic Repeats) and associated Cas proteins comprise a system for heritable host defense by prokaryotic cells against phage and other foreign DNA; Cas2 is present in majority of CRISPR/Cas systems along with Cas1; RNAse specific to U-rich regions; Possesses an RRM/ferredoxin fold
Cas1_30	Cas1	575	1489	-	Cas1_I-II-III	412500	cl00656	CRISPR/Cas system-associated protein Cas1. CRISPR (Clustered Regularly Interspaced Short Palindromic Repeats) and associated Cas proteins comprise a system for heritable host defense by prokaryotic cells against phage and other foreign DNA; Cas1 is the most universal CRISPR system protein thought to be involved in spacer integration; Cas1 is metal-dependent deoxyribonuclease, also binds RNA; Show…
Cas1_30	NOT	1486	2523	-	RuvC_III	408328	pfam18541	RuvC endonuclease subdomain 3. Cas9 proteins are abundant across the bacterial kingdom, but vary widely in both sequence and size. All known Cas9 enzymes contain an HNH domain that cleaves the DNA strand complementary to the guide RNA sequence (target strand), and a RuvC nuclease domain required for cleaving the noncomplementary strand (non-target strand), yielding double-strand DNA breaks (DSBs)…
Cas1_31	NOT	2	70	-	hypothetical protein	NOT in CDD	NOT in CDD	hypothetical protein
Cas1_31	NOT	74	1087	-	VirE_N	400931	pfam08800	VirE N-terminal domain. This presumed domain is found at the N-terminus of VirE proteins.
Cas1_31	Cas1	1205	2185	-	Cas1_I-II-III	187766	cd09634	CRISPR/Cas system-associated protein Cas1. CRISPR (Clustered Regularly Interspaced Short Palindromic Repeats) and associated Cas proteins comprise a system for heritable host defense by prokaryotic cells against phage and other foreign DNA; Cas1 is the most universal CRISPR system protein thought to be involved in spacer integration; Cas1 is metal-dependent deoxyribonuclease, also binds RNA; Show…
Cas1_31	NOT	2188	2319	-	hypothetical protein	NOT in CDD	NOT in CDD	hypothetical protein
Cas1_37	NOT	3	302	+	Cas_Cas1	396439	pfam01867	CRISPR associated protein Cas1. Clustered regularly interspaced short palindromic repeats (CRISPRs) are a family of DNA direct repeats found in many prokaryotic genomes. This family of proteins corresponds to Cas1, a CRISPR-associated protein. Cas1 may be involved in linking DNA segments to CRISPR.
Cas1_37	Cas1	299	877	+	Cas1_I-II-III	187766	cd09634	CRISPR/Cas system-associated protein Cas1. CRISPR (Clustered Regularly Interspaced Short Palindromic Repeats) and associated Cas proteins comprise a system for heritable host defense by prokaryotic cells against phage and other foreign DNA; Cas1 is the most universal CRISPR system protein thought to be involved in spacer integration; Cas1 is metal-dependent deoxyribonuclease, also binds RNA; Show…
Cas1_37	NOT	887	1606	+	hypothetical protein	NOT in CDD	NOT in CDD	hypothetical protein
Cas1_37	NOT	1606	1911	+	CRISPR_Cas2	401694	pfam09827	CRISPR associated protein Cas2. Members of this family of bacterial proteins comprise various hypothetical proteins, as well as CRISPR (clustered regularly interspaced short palindromic repeats) associated proteins, conferring resistance to infection by certain bacteriophages.
Cas1_32	NOT	245	580	-	Cas2_I_II_III	416272	cl11442	CRISPR/Cas system-associated protein Cas2. CRISPR (Clustered Regularly Interspaced Short Palindromic Repeats) and associated Cas proteins comprise a system for heritable host defense by prokaryotic cells against phage and other foreign DNA; Cas2 is present in majority of CRISPR/Cas systems along with Cas1; RNAse specific to U-rich regions; Possesses an RRM/ferredoxin fold
Cas1_32	Cas1	547	1467	-	Cas1_I-II-III	412500	cl00656	CRISPR/Cas system-associated protein Cas1. CRISPR (Clustered Regularly Interspaced Short Palindromic Repeats) and associated Cas proteins comprise a system for heritable host defense by prokaryotic cells against phage and other foreign DNA; Cas1 is the most universal CRISPR system protein thought to be involved in spacer integration; Cas1 is metal-dependent deoxyribonuclease, also binds RNA; Show…
Cas1_32	NOT	1543	1881	-	hypothetical protein	NOT in CDD	NOT in CDD	hypothetical protein
Cas1_38	Cas1	3	665	-	Cas1_I-II-III	412500	cl00656	CRISPR/Cas system-associated protein Cas1. CRISPR (Clustered Regularly Interspaced Short Palindromic Repeats) and associated Cas proteins comprise a system for heritable host defense by prokaryotic cells against phage and other foreign DNA; Cas1 is the most universal CRISPR system protein thought to be involved in spacer integration; Cas1 is metal-dependent deoxyribonuclease, also binds RNA; Show…
Cas1_38	NOT	669	1181	-	Cas_Cas4	396492	pfam01930	Domain of unknown function DUF83. This domain has no known function. The domain contains three conserved cysteines at its C-terminus.
Cas1_38	NOT	1190	1855	-	hypothetical protein	NOT in CDD	NOT in CDD	hypothetical protein
Cas1_39	Cas1	3	674	-	Cas1_I-II-III	412500	cl00656	CRISPR/Cas system-associated protein Cas1. CRISPR (Clustered Regularly Interspaced Short Palindromic Repeats) and associated Cas proteins comprise a system for heritable host defense by prokaryotic cells against phage and other foreign DNA; Cas1 is the most universal CRISPR system protein thought to be involved in spacer integration; Cas1 is metal-dependent deoxyribonuclease, also binds RNA; Show…
Cas1_39	NOT	671	1816	-	hypothetical protein	NOT in CDD	NOT in CDD	hypothetical protein
Cas1_40	Cas1	2	670	-	Cas1_I-II-III	412500	cl00656	CRISPR/Cas system-associated protein Cas1. CRISPR (Clustered Regularly Interspaced Short Palindromic Repeats) and associated Cas proteins comprise a system for heritable host defense by prokaryotic cells against phage and other foreign DNA; Cas1 is the most universal CRISPR system protein thought to be involved in spacer integration; Cas1 is metal-dependent deoxyribonuclease, also binds RNA; Show…
Cas1_40	NOT	725	1795	-	RuvC_III	408328	pfam18541	RuvC endonuclease subdomain 3. Cas9 proteins are abundant across the bacterial kingdom, but vary widely in both sequence and size. All known Cas9 enzymes contain an HNH domain that cleaves the DNA strand complementary to the guide RNA sequence (target strand), and a RuvC nuclease domain required for cleaving the noncomplementary strand (non-target strand), yielding double-strand DNA breaks (DSBs)…
Cas1_33	Cas1	152	1132	-	Cas_Cas1	396439	pfam01867	CRISPR associated protein Cas1. Clustered regularly interspaced short palindromic repeats (CRISPRs) are a family of DNA direct repeats found in many prokaryotic genomes. This family of proteins corresponds to Cas1, a CRISPR-associated protein. Cas1 may be involved in linking DNA segments to CRISPR.
Cas1_34	NOT	3	245	-	Cas2_I_II_III	416272	cl11442	CRISPR/Cas system-associated protein Cas2. CRISPR (Clustered Regularly Interspaced Short Palindromic Repeats) and associated Cas proteins comprise a system for heritable host defense by prokaryotic cells against phage and other foreign DNA; Cas2 is present in majority of CRISPR/Cas systems along with Cas1; RNAse specific to U-rich regions; Possesses an RRM/ferredoxin fold
Cas1_34	Cas1	238	1152	-	Cas1_I-II-III	412500	cl00656	CRISPR/Cas system-associated protein Cas1. CRISPR (Clustered Regularly Interspaced Short Palindromic Repeats) and associated Cas proteins comprise a system for heritable host defense by prokaryotic cells against phage and other foreign DNA; Cas1 is the most universal CRISPR system protein thought to be involved in spacer integration; Cas1 is metal-dependent deoxyribonuclease, also binds RNA; Show…
Cas1_34	NOT	1211	1318	-	hypothetical protein	NOT in CDD	NOT in CDD	hypothetical protein
Cas1_35	Cas1	2	883	+	cas1_ECOLI	274693	TIGR03638	CRISPR-associated endonuclease Cas1, subtype I-E/ECOLI. The CRISPR-associated protein Cas1 is virtually universal to CRISPR systems. CRISPR, an acronym for Clustered Regularly Interspaced Short Palindromic Repeats, is prokaryotic immunity system for foreign DNA, mostly from phage. CRISPR systems belong to different subtypes, distinguished by both nature of the repeats, the makeup of the cohort of…
Cas1_41	Cas1	1	867	+	Cas1_I-II-III	412500	cl00656	CRISPR/Cas system-associated protein Cas1. CRISPR (Clustered Regularly Interspaced Short Palindromic Repeats) and associated Cas proteins comprise a system for heritable host defense by prokaryotic cells against phage and other foreign DNA; Cas1 is the most universal CRISPR system protein thought to be involved in spacer integration; Cas1 is metal-dependent deoxyribonuclease, also binds RNA; Show…
Cas1_42	Cas1	1	570	-	Cas_Cas1	396439	pfam01867	CRISPR associated protein Cas1. Clustered regularly interspaced short palindromic repeats (CRISPRs) are a family of DNA direct repeats found in many prokaryotic genomes. This family of proteins corresponds to Cas1, a CRISPR-associated protein. Cas1 may be involved in linking DNA segments to CRISPR.
Cas1_1039	NOT	188	487	+	Cas2_I_II_III	187856	cd09725	CRISPR/Cas system-associated protein Cas2. CRISPR (Clustered Regularly Interspaced Short Palindromic Repeats) and associated Cas proteins comprise a system for heritable host defense by prokaryotic cells against phage and other foreign DNA; Cas2 is present in majority of CRISPR/Cas systems along with Cas1; RNAse specific to U-rich regions; Possesses an RRM/ferredoxin fold
Cas1_1039	NOT	492	1037	-	Cas_Cas4	396492	pfam01930	Domain of unknown function DUF83. This domain has no known function. The domain contains three conserved cysteines at its C-terminus.
Cas1_1039	Cas1	1046	2041	-	Cas1_I-II-III	412500	cl00656	CRISPR/Cas system-associated protein Cas1. CRISPR (Clustered Regularly Interspaced Short Palindromic Repeats) and associated Cas proteins comprise a system for heritable host defense by prokaryotic cells against phage and other foreign DNA; Cas1 is the most universal CRISPR system protein thought to be involved in spacer integration; Cas1 is metal-dependent deoxyribonuclease, also binds RNA; Show…
Cas1_1039	NOT	2288	3817	+	MATE_Wzx_like	240533	cd13128	Wzx, a subfamily of the multidrug and toxic compound extrusion (MATE)-like proteins. Escherichia coli Wzx and related proteins from other gram-negative bacteria are thought to act as flippases, assisting in the membrane translocation of lipopolysaccharides including those containing O-antigens. Proteins from the MATE family are involved in exporting metabolites across the cell membrane and are of…
Cas1_1039	NOT	3843	4628	-	Cas6	416273	cl11443	CRISPR/Cas system endoribonuclease Cas6, RAMP superfamily [Defense mechanisms].
Cas1_1039	NOT	4684	5331	+	DUF4159	404577	pfam13709	Domain of unknown function (DUF4159). Members of this family are hypothetical proteins.
Cas1_1039	NOT	5407	6813	+	OstA_2	404083	pfam13100	OstA-like protein. This is a family of OstA-like proteins that are related to pfam03968.
Cas1_1039	NOT	6834	7277	+	Lipocalin_4	404527	pfam13648	Lipocalin-like domain.
Cas1_1039	NOT	7298	8308	+	Band_7_1,SHOCT	404325	pfam13421,pfam09851	SPFH domain-Band 7 family.
Cas1_1039	NOT	8313	9182	+	HK_WalK	380161	NF033092	cell wall metabolism sensor histidine kinase WalK. This model describes WalK as found in Staphylococcus aureus (sp|Q2G2U4.1|WALK_STAA8). A shorter version, as found in Streptococcus pneumoniae, called WalK(Spn) or VicK, is not included. WalK is part of a two-component system and works with partner protein WalR.
Cas1_1039	NOT	9220	9597	+	DUF1573	400126	pfam07610	Protein of unknown function (DUF1573). This HMM describes a repeat domain just over 100 amino acids long and usually found in tandem copies. Members appear to be extracellular proteins that have some C-terminal anchoring domain, such as type IX secrection (T9SS) or PEP-CTERM.
Cas1_1039	NOT	9652	10236	+	infC	234582	PRK00028	translation initiation factor 3; Provisional
Cas1_1039	NOT	10567	11256	-	LipB	319743	cd16444	Lipoate-protein ligase B [Coenzyme transport and metabolism].
Cas1_1016	NOT	1	564	+	hypothetical protein	NOT in CDD	NOT in CDD	hypothetical protein
Cas1_1016	NOT	797	1096	-	Cas2_I_II_III	187856	cd09725	CRISPR/Cas system-associated protein Cas2. CRISPR (Clustered Regularly Interspaced Short Palindromic Repeats) and associated Cas proteins comprise a system for heritable host defense by prokaryotic cells against phage and other foreign DNA; Cas2 is present in majority of CRISPR/Cas systems along with Cas1; RNAse specific to U-rich regions; Possesses an RRM/ferredoxin fold
Cas1_1016	Cas1	1099	2118	-	Cas1_I-II-III	412500	cl00656	CRISPR/Cas system-associated protein Cas1. CRISPR (Clustered Regularly Interspaced Short Palindromic Repeats) and associated Cas proteins comprise a system for heritable host defense by prokaryotic cells against phage and other foreign DNA; Cas1 is the most universal CRISPR system protein thought to be involved in spacer integration; Cas1 is metal-dependent deoxyribonuclease, also binds RNA; Show…
Cas1_1016	NOT	2115	2810	-	Cas4_I-A_I-B_I-C_I-D_II-B	412491	cl00641	CRISPR/Cas system-associated protein Cas4. CRISPR (Clustered Regularly Interspaced Short Palindromic Repeats) and associated Cas proteins comprise a system for heritable host defense by prokaryotic cells against phage and other foreign DNA; Cas4 is RecB-like nuclease with three-cysteine C-terminal cluster
Cas1_1016	NOT	2811	3824	-	Csm6_III-A	187873	cd09742	CRISPR/Cas system-associated protein Csm6. CRISPR (Clustered Regularly Interspaced Short Palindromic Repeats) and associated Cas proteins comprise a system for heritable host defense by prokaryotic cells against phage and other foreign DNA; Protein of this family often fused to HTH domain; loosely associated with CRISPR/Cas systems
Cas1_1016	NOT	3863	5038	-	Csx1_III-U	187863	cd09732	CRISPR/Cas system-associated protein Csx1. CRISPR (Clustered Regularly Interspaced Short Palindromic Repeats) and associated Cas proteins comprise a system for heritable host defense by prokaryotic cells against phage and other foreign DNA; Protein of this family often fused to HTH domain; Some proteins could have an additional fusion with RecB-family nuclease domain; Core domain appears to have …
Cas1_1016	NOT	5035	6042	-	RAMP_I_III	419677	cl21471	CRISPR/Cas system-associated RAMP superfamily protein. CRISPR (Clustered Regularly Interspaced Short Palindromic Repeats) and associated Cas proteins comprise a system for heritable host defense by prokaryotic cells against phage and other foreign DNA; RAMP superfamily proteins
Cas1_1016	NOT	6029	6421	-	Cas_Cmr5	401588	pfam09701	CRISPR-associated protein (Cas_Cmr5). CRISPR is a term for Clustered, Regularly Interspaced Short Palindromic Repeats. A number of protein families appear only in association with these repeats and are designated Cas (CRISPR-Associated) proteins. This family, represented by TM1791.1 of Thermotoga maritima, is found in both archaeal and bacterial species.
Cas1_1016	NOT	6418	7212	-	RAMP_I_III	419677	cl21471	CRISPR/Cas system-associated RAMP superfamily protein. CRISPR (Clustered Regularly Interspaced Short Palindromic Repeats) and associated Cas proteins comprise a system for heritable host defense by prokaryotic cells against phage and other foreign DNA; RAMP superfamily proteins
Cas1_1016	NOT	7197	7724	-	Cas_Cmr3	401587	pfam09700	CRISPR-associated protein (Cas_Cmr3). CRISPR is a term for Clustered Regularly Interspaced Short Palindromic Repeats. A number of protein families appear only in association with these repeats and are designated Cas (CRISPR associated) proteins. This highly divergent family, found in at least ten different archaeal and bacterial species, is represented by TM1793 from Thermotoga maritima.
Cas1_1016	NOT	7699	8328	-	RAMP_I_III	419677	cl21471	CRISPR/Cas system-associated RAMP superfamily protein. CRISPR (Clustered Regularly Interspaced Short Palindromic Repeats) and associated Cas proteins comprise a system for heritable host defense by prokaryotic cells against phage and other foreign DNA; RAMP superfamily proteins
Cas1_1016	NOT	8309	9784	-	Cas10_III	419809	cl21742	CRISPR/Cas system-associated protein Cas10. CRISPR (Clustered Regularly Interspaced Short Palindromic Repeats) and associated Cas proteins comprise a system for heritable host defense by prokaryotic cells against phage and other foreign DNA; Multidomain protein with permuted HD nuclease domain, palm domain and Zn-ribbon; MTH326-like has inactivated polymerase catalytic domain; alr1562 and slr7011…
Cas1_1016	NOT	9787	11166	-	RAMP_I_III	419677	cl21471	CRISPR/Cas system-associated RAMP superfamily protein. CRISPR (Clustered Regularly Interspaced Short Palindromic Repeats) and associated Cas proteins comprise a system for heritable host defense by prokaryotic cells against phage and other foreign DNA; RAMP superfamily proteins
Cas1_1017	NOT	52	333	-	Cas2_I_II_III	187856	cd09725	CRISPR/Cas system-associated protein Cas2. CRISPR (Clustered Regularly Interspaced Short Palindromic Repeats) and associated Cas proteins comprise a system for heritable host defense by prokaryotic cells against phage and other foreign DNA; Cas2 is present in majority of CRISPR/Cas systems along with Cas1; RNAse specific to U-rich regions; Possesses an RRM/ferredoxin fold
Cas1_1017	Cas1	353	1372	-	Cas_Cas1	396439	pfam01867	CRISPR associated protein Cas1. Clustered regularly interspaced short palindromic repeats (CRISPRs) are a family of DNA direct repeats found in many prokaryotic genomes. This family of proteins corresponds to Cas1, a CRISPR-associated protein. Cas1 may be involved in linking DNA segments to CRISPR.
Cas1_1017	NOT	1350	2213	-	Cas6	416273	cl11443	CRISPR/Cas system endoribonuclease Cas6, RAMP superfamily [Defense mechanisms].
Cas1_1017	NOT	2552	3142	-	hypothetical protein	NOT in CDD	NOT in CDD	hypothetical protein
Cas1_1017	NOT	3224	4678	-	hypothetical protein	NOT in CDD	NOT in CDD	hypothetical protein
Cas1_1017	NOT	4675	6147	-	Csx1_III-U	419740	cl21570	CRISPR/Cas system-associated protein Csx1. CRISPR (Clustered Regularly Interspaced Short Palindromic Repeats) and associated Cas proteins comprise a system for heritable host defense by prokaryotic cells against phage and other foreign DNA; Protein of this family often fused to HTH domain; Some proteins could have an additional fusion with RecB-family nuclease domain; Core domain appears to have …
Cas1_1017	NOT	6144	7559	-	RAMP_I_III	419677	cl21471	CRISPR/Cas system-associated RAMP superfamily protein. CRISPR (Clustered Regularly Interspaced Short Palindromic Repeats) and associated Cas proteins comprise a system for heritable host defense by prokaryotic cells against phage and other foreign DNA; RAMP superfamily proteins
Cas1_1017	NOT	7568	8653	-	Csm4_III-A	304988	cl23831	CRISPR/Cas system-associated RAMP superfamily protein Csm4. CRISPR (Clustered Regularly Interspaced Short Palindromic Repeats) and associated Cas proteins comprise a system for heritable host defense by prokaryotic cells against phage and other foreign DNA; RAMP superfamily protein
Cas1_1017	NOT	8671	9489	-	Csm3_III-A	187815	cd09684	CRISPR/Cas system-associated RAMP superfamily protein Csm3. CRISPR (Clustered Regularly Interspaced Short Palindromic Repeats) and associated Cas proteins comprise a system for heritable host defense by prokaryotic cells against phage and other foreign DNA; RAMP superfamily protein
Cas1_1017	NOT	9507	9959	-	Csm2_III-A	397703	pfam03750	CRISPR/Cas system-associated protein Csm2. CRISPR (Clustered Regularly Interspaced Short Palindromic Repeats) and associated Cas proteins comprise a system for heritable host defense by prokaryotic cells against phage and other foreign DNA; Small alpha-helical protein; signature gene for subtype III-A
Cas1_1017	NOT	9996	12170	-	HDc	419675	cl21469	Metal dependent phosphohydrolases with conserved 'HD' motif
Cas1_1017	NOT	12404	12916	-	hypothetical protein	NOT in CDD	NOT in CDD	hypothetical protein
Cas1_1018	NOT	2653	3810	+	STAS_RsbR_RsbS_like	132912	cd07041	Sulphate Transporter and Anti-Sigma factor antagonist domain of the "stressosome" complex proteins RsbS and RsbR, regulators of the bacterial stress activated alternative sigma factor sigma-B by phosphorylation. The STAS (Sulphate Transporter and Anti-Sigma factor antagonist) domain of proteins related to RsbS and RsbR which are part of the "stressosome" complex that plays an important role in th…
Cas1_1018	NOT	3794	4738	-	BcsQ,zf-TFIIB	224113	COG1192,pfam13453	Cellulose biosynthesis protein BcsQ [Cell motility].
Cas1_1018	NOT	4850	8635	-	PRK12493	237117	PRK12493	magnesium chelatase subunit H; Provisional
Cas1_1018	NOT	9098	9328	+	HTH_20	403903	pfam12840	Helix-turn-helix domain. This domain represents a DNA-binding Helix-turn-helix domain found in transcriptional regulatory proteins.
Cas1_1018	NOT	9399	10352	+	WYL,HTH_11	404207	pfam13280,pfam08279	Predicted DNA-binding transcriptional regulator YafY, contains an HTH and WYL domains [Transcription].
Cas1_1018	NOT	10478	11986	+	Cas8a1_I-A	419706	cl21519	CRISPR/Cas system-associated protein Cas8a1. CRISPR (Clustered Regularly Interspaced Short Palindromic Repeats) and associated Cas proteins comprise a system for heritable host defense by prokaryotic cells against phage and other foreign DNA; Large proteins, some contain Zn-finger domain; signature gene for I-A subtype; also known as CXXC_CXXC family
Cas1_1018	NOT	12111	13202	+	Cas7_I	412577	cl00803	CRISPR/Cas system-associated RAMP superfamily protein Cas7. CRISPR (Clustered Regularly Interspaced Short Palindromic Repeats) and associated Cas proteins comprise a system for heritable host defense by prokaryotic cells against phage and other foreign DNA; Cas7 is a RAMP superfamily protein; Subunit of the Cascade complex; also known as CT1132 family
Cas1_1018	NOT	13421	14170	+	Cas5_I	419681	cl21479	CRISPR/Cas system-associated RAMP superfamily protein Cas5. CRISPR (Clustered Regularly Interspaced Short Palindromic Repeats) and associated Cas proteins comprise a system for heritable host defense by prokaryotic cells against phage and other foreign DNA; Cas5 is a RAMP superfamily protein; Subunit of the Cascade complex
Cas1_1018	NOT	14136	16481	+	cas3_core,cas3_HD	273707	TIGR01587,TIGR01596	CRISPR-associated helicase Cas3. This model represents the highly conserved core region of an alignment of Cas3, a protein found in association with CRISPR repeat elements in a broad range of bacteria and archaea. Cas3 appears to be a helicase, with regions found by pfam00270 (DEAD/DEAH box helicase) and pfam00271 (Helicase conserved C-terminal domain). Some but not all members have an N-terminal…
Cas1_1018	NOT	16484	17461	+	CRISPR_Cas6	401868	pfam10040	CRISPR-associated endoribonuclease Cas6. Cas6 is a member of the RAMP (repeat-associated mysterious protein) superfamily. It is among the most widely distributed Cas proteins and is found in both bacteria and archaea. Cas6 functions in the generation of CRISPR-derived guide RNAs for invader defense in prokaryotes.
Cas1_1018	Cas1	17672	18685	+	Cas1_I-II-III	187766	cd09634	CRISPR/Cas system-associated protein Cas1. CRISPR (Clustered Regularly Interspaced Short Palindromic Repeats) and associated Cas proteins comprise a system for heritable host defense by prokaryotic cells against phage and other foreign DNA; Cas1 is the most universal CRISPR system protein thought to be involved in spacer integration; Cas1 is metal-dependent deoxyribonuclease, also binds RNA; Show…
Cas1_1018	NOT	18701	18958	+	Cas2_I_II_III	187856	cd09725	CRISPR/Cas system-associated protein Cas2. CRISPR (Clustered Regularly Interspaced Short Palindromic Repeats) and associated Cas proteins comprise a system for heritable host defense by prokaryotic cells against phage and other foreign DNA; Cas2 is present in majority of CRISPR/Cas systems along with Cas1; RNAse specific to U-rich regions; Possesses an RRM/ferredoxin fold
Cas1_1018	NOT	18945	19553	+	Cas4_I-A_I-B_I-C_I-D_II-B	412491	cl00641	CRISPR/Cas system-associated protein Cas4. CRISPR (Clustered Regularly Interspaced Short Palindromic Repeats) and associated Cas proteins comprise a system for heritable host defense by prokaryotic cells against phage and other foreign DNA; Cas4 is RecB-like nuclease with three-cysteine C-terminal cluster
Cas1_1018	NOT	19795	19857	+	hypothetical protein	NOT in CDD	NOT in CDD	hypothetical protein
Cas1_1019	NOT	276	560	-	Cas2_I_II_III	187856	cd09725	CRISPR/Cas system-associated protein Cas2. CRISPR (Clustered Regularly Interspaced Short Palindromic Repeats) and associated Cas proteins comprise a system for heritable host defense by prokaryotic cells against phage and other foreign DNA; Cas2 is present in majority of CRISPR/Cas systems along with Cas1; RNAse specific to U-rich regions; Possesses an RRM/ferredoxin fold
Cas1_1019	Cas1	557	1534	-	Cas1_I-II-III	187766	cd09634	CRISPR/Cas system-associated protein Cas1. CRISPR (Clustered Regularly Interspaced Short Palindromic Repeats) and associated Cas proteins comprise a system for heritable host defense by prokaryotic cells against phage and other foreign DNA; Cas1 is the most universal CRISPR system protein thought to be involved in spacer integration; Cas1 is metal-dependent deoxyribonuclease, also binds RNA; Show…
Cas1_1019	NOT	1525	2091	-	Cas4_I-A_I-B_I-C_I-D_II-B	412491	cl00641	CRISPR/Cas system-associated protein Cas4. CRISPR (Clustered Regularly Interspaced Short Palindromic Repeats) and associated Cas proteins comprise a system for heritable host defense by prokaryotic cells against phage and other foreign DNA; Cas4 is RecB-like nuclease with three-cysteine C-terminal cluster
Cas1_1019	NOT	2115	2549	-	PIN_MT3492-like	350222	cd09874	VapC-like PIN domain of the hypothetical protein MT3492 of Mycobacterium tuberculosis CDC1551 and other uncharacterized, annotated PilT protein domain proteins. Virulence associated protein C (VapC)-like PIN (PilT N terminus) domain of Mycobacterium tuberculosis CDC1551, hypothetical protein MT3492, and similar bacterial and archaeal proteins are included in this subfamily. They are PIN domain ho…
Cas1_1019	NOT	2546	2821	-	PhdYeFM_antitox	415595	cl09153	Antitoxin Phd_YefM, type II toxin-antitoxin system. This model recognizes a region of about 55 amino acids toward the N-terminal end of bacterial proteins of about 85 amino acids in length. The best-characterized member is prevent-host-death (phd) of bacteriophage P1, the antidote partner of death-on-curing (doc) (TIGR01550) in an addiction module. Addiction modules prevent plasmid curing by kill…
Cas1_1019	NOT	2923	3684	+	PDDEXK_1	403797	pfam12705	PD-(D/E)XK nuclease superfamily. This family is found to carry modified motifs characteristic of PD-(D/E)XK endonuclease superfamily. These are the conserved Glu of motif I, the Asp surreounded by hydrophobics of motif II, EIKS of motif III, and the lysine of mmotif IV has migrated to an alpha-helix following the third core beta-strand. The conserved patch of positively charged lysine and arginin…
Cas1_1019	NOT	3699	4673	+	WYL,HTH	404207	pfam13280,cl21459	Predicted DNA-binding transcriptional regulator YafY, contains an HTH and WYL domains [Transcription].
Cas1_1019	NOT	4687	6963	+	hypothetical protein	NOT in CDD	NOT in CDD	hypothetical protein
Cas1_1019	NOT	6973	7842	+	hypothetical protein	NOT in CDD	NOT in CDD	hypothetical protein
Cas1_1019	NOT	7911	8648	+	hypothetical protein	NOT in CDD	NOT in CDD	hypothetical protein
Cas1_1019	NOT	8645	11362	+	Cas3	224124	COG1203	CRISPR/Cas system-associated endonuclease/helicase Cas3 [Defense mechanisms].
Cas1_1019	NOT	11362	12213	+	Cas6	416273	cl11443	CRISPR/Cas system endoribonuclease Cas6, RAMP superfamily [Defense mechanisms].
Cas1_1020	Cas1	626	1534	+	Cas1_I-II-III	412500	cl00656	CRISPR/Cas system-associated protein Cas1. CRISPR (Clustered Regularly Interspaced Short Palindromic Repeats) and associated Cas proteins comprise a system for heritable host defense by prokaryotic cells against phage and other foreign DNA; Cas1 is the most universal CRISPR system protein thought to be involved in spacer integration; Cas1 is metal-dependent deoxyribonuclease, also binds RNA; Show…
Cas1_1020	NOT	1534	1638	+	hypothetical protein	NOT in CDD	NOT in CDD	hypothetical protein
Cas1_1020	NOT	1858	2352	-	hypothetical protein	NOT in CDD	NOT in CDD	hypothetical protein
Cas1_1020	NOT	2382	2750	-	hypothetical protein	NOT in CDD	NOT in CDD	hypothetical protein
Cas1_1020	NOT	4264	4791	+	Lyz-like	412234	cl00222	lysozyme-like domains. This family contains several members, including soluble lytic transglycosylases (SLT), goose egg-white lysozymes (GEWL), hen egg-white lysozymes (HEWL), chitinases, bacteriophage lambda lysozymes, endolysins, autolysins, chitosanases, and pesticin. Typical members are involved in the hydrolysis of beta-1,4- linked polysaccharides.
Cas1_1020	NOT	4901	5344	+	DoxX	225168	COG2259	Uncharacterized membrane protein YphA, DoxX/SURF4 family [Function unknown].
Cas1_1020	NOT	5609	6127	-	ROK	395384	pfam00480	ROK family protein (putative glucokinase). This model models one branch of the ROK superfamily of proteins. The three members of the seed alignment for this model all have experimental evidence for activity as glucokinase, but the set of related proteins is crowded with paralogs of different or unknown function. Proteins scoring above the trusted_cutoff will show strong similarity to at least one…
Cas1_1020	NOT	6183	6494	-	hypothetical protein	NOT in CDD	NOT in CDD	hypothetical protein
Cas1_1020	NOT	6527	7246	-	YgdH	224527	COG1611	Predicted Rossmann fold nucleotide-binding protein [General function prediction only].
Cas1_1020	NOT	7287	8129	-	hypothetical protein	NOT in CDD	NOT in CDD	hypothetical protein
Cas1_1020	NOT	8144	8824	-	SGA1,SGA1	225922	COG3387,COG3387	Glucoamylase (glucan-1,4-alpha-glucosidase), GH15 family [Carbohydrate transport and metabolism].
Cas1_1021	NOT	1010	1135	+	hypothetical protein	NOT in CDD	NOT in CDD	hypothetical protein
Cas1_1021	NOT	1631	1756	+	hypothetical protein	NOT in CDD	NOT in CDD	hypothetical protein
Cas1_1021	NOT	2482	2964	-	hypothetical protein	NOT in CDD	NOT in CDD	hypothetical protein
Cas1_1021	NOT	3326	3688	-	hypothetical protein	NOT in CDD	NOT in CDD	hypothetical protein
Cas1_1021	NOT	4588	4857	-	hypothetical protein	NOT in CDD	NOT in CDD	hypothetical protein
Cas1_1021	NOT	6644	6868	-	hypothetical protein	NOT in CDD	NOT in CDD	hypothetical protein
Cas1_1021	NOT	10463	10975	-	hypothetical protein	NOT in CDD	NOT in CDD	hypothetical protein
Cas1_1021	NOT	12222	12464	-	hypothetical protein	NOT in CDD	NOT in CDD	hypothetical protein
Cas1_1021	NOT	12476	12781	-	hypothetical protein	NOT in CDD	NOT in CDD	hypothetical protein
Cas1_1021	NOT	14602	14883	-	Cas2_I_II_III	187856	cd09725	CRISPR/Cas system-associated protein Cas2. CRISPR (Clustered Regularly Interspaced Short Palindromic Repeats) and associated Cas proteins comprise a system for heritable host defense by prokaryotic cells against phage and other foreign DNA; Cas2 is present in majority of CRISPR/Cas systems along with Cas1; RNAse specific to U-rich regions; Possesses an RRM/ferredoxin fold
Cas1_1021	Cas1	14899	15918	-	Cas_Cas1	396439	pfam01867	CRISPR associated protein Cas1. Clustered regularly interspaced short palindromic repeats (CRISPRs) are a family of DNA direct repeats found in many prokaryotic genomes. This family of proteins corresponds to Cas1, a CRISPR-associated protein. Cas1 may be involved in linking DNA segments to CRISPR.
Cas1_1021	NOT	15896	16363	-	Cas6	416273	cl11443	CRISPR/Cas system endoribonuclease Cas6, RAMP superfamily [Defense mechanisms].
Cas1_1022	NOT	223	579	-	Cas_Cas2CT1978	401592	pfam09707	CRISPR-associated protein (Cas_Cas2CT1978). This entry represents a minor branch of the Cas2 family of CRISPR-associated protein which are found in IPR003799. Cas proteins are found adjacent to a characteristic short, palindromic repeat cluster termed CRISPR, a probable mobile DNA element.
Cas1_1022	Cas1	539	1504	-	cas1_ECOLI	274693	TIGR03638	CRISPR-associated endonuclease Cas1, subtype I-E/ECOLI. The CRISPR-associated protein Cas1 is virtually universal to CRISPR systems. CRISPR, an acronym for Clustered Regularly Interspaced Short Palindromic Repeats, is prokaryotic immunity system for foreign DNA, mostly from phage. CRISPR systems belong to different subtypes, distinguished by both nature of the repeats, the makeup of the cohort of…
Cas1_1022	NOT	1513	2133	-	Cas6_I-E	187858	cd09727	CRISPR/Cas system-associated RAMP superfamily protein Cas6e. CRISPR (Clustered Regularly Interspaced Short Palindromic Repeats) and associated Cas proteins comprise a system for heritable host defense by prokaryotic cells against phage and other foreign DNA; Cas6e is an endoribonuclease that generates crRNA; This family is specific for CRISPR/Cas system I-E subtype; Homologous to Cas6 (RAMP super…
Cas1_1022	NOT	2123	2785	-	Cas_Cas5d	401590	pfam09704	CRISPR-associated protein (Cas_Cas5). CRISPR is a term for Clustered, Regularly Interspaced Short Palindromic Repeats. A number of protein families appear only in association with these repeats and are designated Cas (CRISPR-Associated) proteins. This small Cas family is represented by CT1134 of Chlorobium tepidum.
Cas1_1022	NOT	2801	3916	-	Cas_CT1975	401330	pfam09344	CT1975-like protein. CRISPR is a term for Clustered, Regularly Interspaced Short Palidromic Repeats. A number of protein families appear only in association with these repeats and are designated Cas (CRISPR-Associated) proteins. This family is represented by CT1975 of Chlorobium tepidum.
Cas1_1022	NOT	3913	4410	-	Cse2_I-E	415718	cl09719	CRISPR/Cas system-associated protein Cse2. CRISPR (Clustered Regularly Interspaced Short Palindromic Repeats) and associated Cas proteins comprise a system for heritable host defense by prokaryotic cells against phage and other foreign DNA; Small alpha-helical protein; also known as Cse2/CasB/YgcK family; specific gene for I-E subtype;
Cas1_1022	NOT	4423	5871	-	Cse1_I-E	187860	cd09729	CRISPR/Cas system-associated protein Cse1. CRISPR (Clustered Regularly Interspaced Short Palindromic Repeats) and associated Cas proteins comprise a system for heritable host defense by prokaryotic cells against phage and other foreign DNA; Large proteins, some contain Zn-finger domain; subunit of the Cascade complex; signature gene for I-E subtype; also known as Cse1/CasA/YgcL family
Cas1_1022	NOT	5921	8683	-	PRK09694,Cas3_C	182031	PRK09694,pfam18395	CRISPR-associated helicase/endonuclease Cas3.
Cas1_1022	NOT	8693	9661	-	WYL,GlpR	404207	pfam13280,COG1349	Predicted DNA-binding transcriptional regulator YafY, contains an HTH and WYL domains [Transcription].
Cas1_1023	NOT	3	587	+	DUF1992	401336	pfam09350	Domain of unknown function (DUF1992). hypothetical protein; Provisional
Cas1_1023	NOT	640	1908	-	MviM	223745	COG0673	Predicted dehydrogenase [General function prediction only].
Cas1_1023	NOT	1970	2884	+	glyQ	236473	PRK09348	glycyl-tRNA synthetase subunit alpha; Validated
Cas1_1023	NOT	2902	3837	+	TRX_reduct	273540	TIGR01292	thioredoxin-disulfide reductase. This model describes thioredoxin-disulfide reductase, a member of the pyridine nucleotide-disulphide oxidoreductases (pfam00070). [Energy metabolism, Electron transport]
Cas1_1023	NOT	3877	4452	+	hypothetical protein	NOT in CDD	NOT in CDD	hypothetical protein
Cas1_1023	NOT	4456	7254	+	SbcC	223496	COG0419	DNA repair exonuclease SbcCD ATPase subunit [Replication, recombination and repair].
Cas1_1023	Cas1	7377	8405	+	Cas1_I-II-III	412500	cl00656	CRISPR/Cas system-associated protein Cas1. CRISPR (Clustered Regularly Interspaced Short Palindromic Repeats) and associated Cas proteins comprise a system for heritable host defense by prokaryotic cells against phage and other foreign DNA; Cas1 is the most universal CRISPR system protein thought to be involved in spacer integration; Cas1 is metal-dependent deoxyribonuclease, also binds RNA; Show…
Cas1_1023	NOT	8420	8716	+	Cas2_I_II_III	187856	cd09725	CRISPR/Cas system-associated protein Cas2. CRISPR (Clustered Regularly Interspaced Short Palindromic Repeats) and associated Cas proteins comprise a system for heritable host defense by prokaryotic cells against phage and other foreign DNA; Cas2 is present in majority of CRISPR/Cas systems along with Cas1; RNAse specific to U-rich regions; Possesses an RRM/ferredoxin fold
Cas1_1024	NOT	592	2766	+	WYL	404207	pfam13280	Predicted DNA-binding transcriptional regulator YafY, contains an HTH and WYL domains [Transcription].
Cas1_1024	NOT	2767	3048	-	Cas2_I_II_III	187856	cd09725	CRISPR/Cas system-associated protein Cas2. CRISPR (Clustered Regularly Interspaced Short Palindromic Repeats) and associated Cas proteins comprise a system for heritable host defense by prokaryotic cells against phage and other foreign DNA; Cas2 is present in majority of CRISPR/Cas systems along with Cas1; RNAse specific to U-rich regions; Possesses an RRM/ferredoxin fold
Cas1_1024	Cas1	3045	4040	-	Cas1_I-II-III	187766	cd09634	CRISPR/Cas system-associated protein Cas1. CRISPR (Clustered Regularly Interspaced Short Palindromic Repeats) and associated Cas proteins comprise a system for heritable host defense by prokaryotic cells against phage and other foreign DNA; Cas1 is the most universal CRISPR system protein thought to be involved in spacer integration; Cas1 is metal-dependent deoxyribonuclease, also binds RNA; Show…
Cas1_1024	NOT	4072	5376	-	RT_G2_intron	238828	cd01651	RT_G2_intron: Reverse transcriptases (RTs) with group II intron origin. RT transcribes DNA using RNA as template. Proteins in this subfamily are found in bacterial and mitochondrial group II introns. Their most probable ancestor was a retrotransposable element with both gag-like and pol-like genes. This subfamily of proteins appears to have captured the RT sequences from transposable elements, wh…
Cas1_1024	NOT	5603	6235	-	RNase_HI_like	260011	cd09279	RNAse HI family that includes archaeal, some bacterial as well as plant RNase HI. Ribonuclease H (RNase H) is classified into two evolutionarily unrelated families, type 1 (prokaryotic RNase HI, eukaryotic RNase H1 and viral RNase H) and type 2 (prokaryotic RNase HII and HIII, and eukaryotic RNase H2). RNase H is an endonuclease that cleaves the RNA strand of an RNA/DNA hybrid in a sequence non-s…
Cas1_1024	NOT	6777	7502	-	Csx1_III-U	419740	cl21570	CRISPR/Cas system-associated protein Csx1. CRISPR (Clustered Regularly Interspaced Short Palindromic Repeats) and associated Cas proteins comprise a system for heritable host defense by prokaryotic cells against phage and other foreign DNA; Protein of this family often fused to HTH domain; Some proteins could have an additional fusion with RecB-family nuclease domain; Core domain appears to have …
Cas1_1024	NOT	7499	8515	-	WYL	404207	pfam13280	Predicted DNA-binding transcriptional regulator YafY, contains an HTH and WYL domains [Transcription].
Cas1_1024	NOT	8549	8728	-	Csx1_III-U	419740	cl21570	CRISPR/Cas system-associated protein Csx1. CRISPR (Clustered Regularly Interspaced Short Palindromic Repeats) and associated Cas proteins comprise a system for heritable host defense by prokaryotic cells against phage and other foreign DNA; Protein of this family often fused to HTH domain; Some proteins could have an additional fusion with RecB-family nuclease domain; Core domain appears to have …
Cas1_1025	NOT	2	751	+	Peptidases_S8_S53	415849	cl10459	Peptidase domain in the S8 and S53 families. Members of the peptidases S8 (subtilisin and kexin) and S53 (sedolisin) family include endopeptidases and exopeptidases. The S8 family has an Asp/His/Ser catalytic triad similar to that found in trypsin-like proteases, but do not share their three-dimensional structure and are not homologous to trypsin. Serine acts as a nucleophile, aspartate as an ele…
Cas1_1025	NOT	757	1890	-	RAMP_I_III	419677	cl21471	CRISPR/Cas system-associated RAMP superfamily protein. CRISPR (Clustered Regularly Interspaced Short Palindromic Repeats) and associated Cas proteins comprise a system for heritable host defense by prokaryotic cells against phage and other foreign DNA; RAMP superfamily proteins
Cas1_1025	NOT	1887	2756	-	Csm4_III-A	304988	cl23831	CRISPR/Cas system-associated RAMP superfamily protein Csm4. CRISPR (Clustered Regularly Interspaced Short Palindromic Repeats) and associated Cas proteins comprise a system for heritable host defense by prokaryotic cells against phage and other foreign DNA; RAMP superfamily protein
Cas1_1025	NOT	2758	3489	-	RAMP_I_III	419677	cl21471	CRISPR/Cas system-associated RAMP superfamily protein. CRISPR (Clustered Regularly Interspaced Short Palindromic Repeats) and associated Cas proteins comprise a system for heritable host defense by prokaryotic cells against phage and other foreign DNA; RAMP superfamily proteins
Cas1_1025	NOT	3486	3905	-	Csm2_III-A	187778	cd09647	CRISPR/Cas system-associated protein Csm2. CRISPR (Clustered Regularly Interspaced Short Palindromic Repeats) and associated Cas proteins comprise a system for heritable host defense by prokaryotic cells against phage and other foreign DNA; Small alpha-helical protein; signature gene for subtype III-A
Cas1_1025	NOT	3906	6407	-	Cas10_III	187811	cd09680	CRISPR/Cas system-associated protein Cas10. CRISPR (Clustered Regularly Interspaced Short Palindromic Repeats) and associated Cas proteins comprise a system for heritable host defense by prokaryotic cells against phage and other foreign DNA; Multidomain protein with permuted HD nuclease domain, palm domain and Zn-ribbon; MTH326-like has inactivated polymerase catalytic domain; alr1562 and slr7011…
Cas1_1025	NOT	6419	7621	+	Csx1_III-U	419740	cl21570	CRISPR/Cas system-associated protein Csx1. CRISPR (Clustered Regularly Interspaced Short Palindromic Repeats) and associated Cas proteins comprise a system for heritable host defense by prokaryotic cells against phage and other foreign DNA; Protein of this family often fused to HTH domain; Some proteins could have an additional fusion with RecB-family nuclease domain; Core domain appears to have …
Cas1_1025	Cas1	7655	8608	+	Cas1_I-II-III	187766	cd09634	CRISPR/Cas system-associated protein Cas1. CRISPR (Clustered Regularly Interspaced Short Palindromic Repeats) and associated Cas proteins comprise a system for heritable host defense by prokaryotic cells against phage and other foreign DNA; Cas1 is the most universal CRISPR system protein thought to be involved in spacer integration; Cas1 is metal-dependent deoxyribonuclease, also binds RNA; Show…
Cas1_1026	NOT	2	1189	+	CRISPR_Cse1	401436	pfam09481	CRISPR-associated protein Cse1 (CRISPR_cse1). Clusters of short DNA repeats with non-homologous spacers, which are found at regular intervals in the genomes of phylogenetically distinct prokaryotic species, comprise a family with recognisable features. This family is known as CRISPR (short for Clustered, Regularly Interspaced Short Palindromic Repeats). A number of protein families appear only in…
Cas1_1026	NOT	1176	1769	+	Cse2_I-E	415718	cl09719	CRISPR/Cas system-associated protein Cse2. CRISPR (Clustered Regularly Interspaced Short Palindromic Repeats) and associated Cas proteins comprise a system for heritable host defense by prokaryotic cells against phage and other foreign DNA; Small alpha-helical protein; also known as Cse2/CasB/YgcK family; specific gene for I-E subtype;
Cas1_1026	NOT	1766	2299	+	DUF2939	402638	pfam11159	Protein of unknown function (DUF2939). This bacterial family of proteins has no known function.
Cas1_1026	NOT	2310	3443	+	Cas_CT1975	401330	pfam09344	CT1975-like protein. CRISPR is a term for Clustered, Regularly Interspaced Short Palidromic Repeats. A number of protein families appear only in association with these repeats and are designated Cas (CRISPR-Associated) proteins. This family is represented by CT1975 of Chlorobium tepidum.
Cas1_1026	NOT	3479	4141	+	Cas5_I	419681	cl21479	CRISPR/Cas system-associated RAMP superfamily protein Cas5. CRISPR (Clustered Regularly Interspaced Short Palindromic Repeats) and associated Cas proteins comprise a system for heritable host defense by prokaryotic cells against phage and other foreign DNA; Cas5 is a RAMP superfamily protein; Subunit of the Cascade complex
Cas1_1026	NOT	4116	4742	+	CRISPR_assoc	400929	pfam08798	CRISPR associated protein. This domain forms an anti-parallel beta strand structure with flanking alpha helical regions.
Cas1_1026	Cas1	4746	5690	+	cas1_ECOLI	274693	TIGR03638	CRISPR-associated endonuclease Cas1, subtype I-E/ECOLI. The CRISPR-associated protein Cas1 is virtually universal to CRISPR systems. CRISPR, an acronym for Clustered Regularly Interspaced Short Palindromic Repeats, is prokaryotic immunity system for foreign DNA, mostly from phage. CRISPR systems belong to different subtypes, distinguished by both nature of the repeats, the makeup of the cohort of…
Cas1_1026	NOT	5693	6085	+	Cas_Cas2CT1978	401592	pfam09707	CRISPR-associated protein (Cas_Cas2CT1978). This entry represents a minor branch of the Cas2 family of CRISPR-associated protein which are found in IPR003799. Cas proteins are found adjacent to a characteristic short, palindromic repeat cluster termed CRISPR, a probable mobile DNA element.
Cas1_1027	NOT	276	887	-	Cas4_I-A_I-B_I-C_I-D_II-B	412491	cl00641	CRISPR/Cas system-associated protein Cas4. CRISPR (Clustered Regularly Interspaced Short Palindromic Repeats) and associated Cas proteins comprise a system for heritable host defense by prokaryotic cells against phage and other foreign DNA; Cas4 is RecB-like nuclease with three-cysteine C-terminal cluster
Cas1_1027	NOT	897	1166	-	CRISPR_Cas2	401694	pfam09827	CRISPR associated protein Cas2. Members of this family of bacterial proteins comprise various hypothetical proteins, as well as CRISPR (clustered regularly interspaced short palindromic repeats) associated proteins, conferring resistance to infection by certain bacteriophages.
Cas1_1027	Cas1	1193	2308	-	Cas1_I-II-III	187766	cd09634	CRISPR/Cas system-associated protein Cas1. CRISPR (Clustered Regularly Interspaced Short Palindromic Repeats) and associated Cas proteins comprise a system for heritable host defense by prokaryotic cells against phage and other foreign DNA; Cas1 is the most universal CRISPR system protein thought to be involved in spacer integration; Cas1 is metal-dependent deoxyribonuclease, also binds RNA; Show…
Cas1_1027	NOT	2328	3386	-	CRISPR_Cas6,Cas6	401868	pfam10040,cl11443	CRISPR-associated endoribonuclease Cas6. Cas6 is a member of the RAMP (repeat-associated mysterious protein) superfamily. It is among the most widely distributed Cas proteins and is found in both bacteria and archaea. Cas6 functions in the generation of CRISPR-derived guide RNAs for invader defense in prokaryotes.
Cas1_1027	NOT	3417	4124	-	hypothetical protein	NOT in CDD	NOT in CDD	hypothetical protein
Cas1_1027	NOT	4127	5074	-	DevR	396471	pfam01905	CRISPR-associated autoregulator DevR family. CRISPR is a term for Clustered Regularly Interspaced Short Palidromic Repeats. A number of protein families appear only in association with these repeats and are designated Cas (CRISPR associated) proteins. This model represents one such family, represented by MJ0381 of Methanococcus jannaschii. This family includes the DevR protein of Myxococcus xanth…
Cas1_1027	NOT	5107	5859	-	hypothetical protein	NOT in CDD	NOT in CDD	hypothetical protein
Cas1_1040	NOT	304	912	-	Cas4_I-A_I-B_I-C_I-D_II-B	412491	cl00641	CRISPR/Cas system-associated protein Cas4. CRISPR (Clustered Regularly Interspaced Short Palindromic Repeats) and associated Cas proteins comprise a system for heritable host defense by prokaryotic cells against phage and other foreign DNA; Cas4 is RecB-like nuclease with three-cysteine C-terminal cluster
Cas1_1040	NOT	899	1156	-	Cas2_I_II_III	187856	cd09725	CRISPR/Cas system-associated protein Cas2. CRISPR (Clustered Regularly Interspaced Short Palindromic Repeats) and associated Cas proteins comprise a system for heritable host defense by prokaryotic cells against phage and other foreign DNA; Cas2 is present in majority of CRISPR/Cas systems along with Cas1; RNAse specific to U-rich regions; Possesses an RRM/ferredoxin fold
Cas1_1040	Cas1	1168	2181	-	Cas1_I-II-III	187766	cd09634	CRISPR/Cas system-associated protein Cas1. CRISPR (Clustered Regularly Interspaced Short Palindromic Repeats) and associated Cas proteins comprise a system for heritable host defense by prokaryotic cells against phage and other foreign DNA; Cas1 is the most universal CRISPR system protein thought to be involved in spacer integration; Cas1 is metal-dependent deoxyribonuclease, also binds RNA; Show…
Cas1_1040	NOT	2501	3502	-	CRISPR_Cas6	401868	pfam10040	CRISPR-associated endoribonuclease Cas6. Cas6 is a member of the RAMP (repeat-associated mysterious protein) superfamily. It is among the most widely distributed Cas proteins and is found in both bacteria and archaea. Cas6 functions in the generation of CRISPR-derived guide RNAs for invader defense in prokaryotes.
Cas1_1040	NOT	3505	4626	-	cas3_core	273707	TIGR01587	CRISPR-associated helicase Cas3. This model represents the highly conserved core region of an alignment of Cas3, a protein found in association with CRISPR repeat elements in a broad range of bacteria and archaea. Cas3 appears to be a helicase, with regions found by pfam00270 (DEAD/DEAH box helicase) and pfam00271 (Helicase conserved C-terminal domain). Some but not all members have an N-terminal…
Cas1_1028	NOT	2	1573	-	cas_Cpf1	275131	TIGR04330	CRISPR-associated protein Cpf1, subtype PREFRAN. This family is the long protein of a novel CRISPR subtype, PREFRAN, which is most common in Prevotella and Francisella, although widely distributed. The PREFRAN type has Cas1, Cas2, and Cas4, but lacks the helicase Cas3 and endonuclease Cas3-HD.
Cas1_1028	NOT	1749	2288	+	Cas4_I-A_I-B_I-C_I-D_II-B	412491	cl00641	CRISPR/Cas system-associated protein Cas4. CRISPR (Clustered Regularly Interspaced Short Palindromic Repeats) and associated Cas proteins comprise a system for heritable host defense by prokaryotic cells against phage and other foreign DNA; Cas4 is RecB-like nuclease with three-cysteine C-terminal cluster
Cas1_1028	Cas1	2261	3223	+	Cas1_I-II-III	412500	cl00656	CRISPR/Cas system-associated protein Cas1. CRISPR (Clustered Regularly Interspaced Short Palindromic Repeats) and associated Cas proteins comprise a system for heritable host defense by prokaryotic cells against phage and other foreign DNA; Cas1 is the most universal CRISPR system protein thought to be involved in spacer integration; Cas1 is metal-dependent deoxyribonuclease, also binds RNA; Show…
Cas1_1029	NOT	1	594	+	Cas_Cas7	398670	pfam05107	CRISPR-associated protein Cas7. CRISPR-associated protein Cas7 is one of the components of the type I-B cascade-like antiviral defense complex. In Haloferax volcanii, Cas5, Cas6 and Cas7 form a small complex that aids the stability of CRISPR-derived RNA.
Cas1_1029	NOT	663	1301	+	Cas4_I-A_I-B_I-C_I-D_II-B	412491	cl00641	CRISPR/Cas system-associated protein Cas4. CRISPR (Clustered Regularly Interspaced Short Palindromic Repeats) and associated Cas proteins comprise a system for heritable host defense by prokaryotic cells against phage and other foreign DNA; Cas4 is RecB-like nuclease with three-cysteine C-terminal cluster
Cas1_1029	Cas1	1298	2329	+	cas1_DVULG	188360	TIGR03640	CRISPR-associated endonuclease Cas1, subtype I-C/DVULG. The CRISPR-associated protein Cas1 is virtually universal to CRISPR systems. CRISPR, an acronym for Clustered Regularly Interspaced Short Palindromic Repeats, is prokaryotic immunity system for foreign DNA, mostly from phage. CRISPR systems belong to different subtypes, distinguished by both nature of the repeats, the makeup of the cohort of…
Cas1_1029	NOT	2335	2622	+	Cas2_I_II_III	187856	cd09725	CRISPR/Cas system-associated protein Cas2. CRISPR (Clustered Regularly Interspaced Short Palindromic Repeats) and associated Cas proteins comprise a system for heritable host defense by prokaryotic cells against phage and other foreign DNA; Cas2 is present in majority of CRISPR/Cas systems along with Cas1; RNAse specific to U-rich regions; Possesses an RRM/ferredoxin fold
Cas1_1030	NOT	104	394	-	Cas2_I_II_III	416272	cl11442	CRISPR/Cas system-associated protein Cas2. CRISPR (Clustered Regularly Interspaced Short Palindromic Repeats) and associated Cas proteins comprise a system for heritable host defense by prokaryotic cells against phage and other foreign DNA; Cas2 is present in majority of CRISPR/Cas systems along with Cas1; RNAse specific to U-rich regions; Possesses an RRM/ferredoxin fold
Cas1_1030	Cas1	436	1392	-	Cas1_I-II-III	412500	cl00656	CRISPR/Cas system-associated protein Cas1. CRISPR (Clustered Regularly Interspaced Short Palindromic Repeats) and associated Cas proteins comprise a system for heritable host defense by prokaryotic cells against phage and other foreign DNA; Cas1 is the most universal CRISPR system protein thought to be involved in spacer integration; Cas1 is metal-dependent deoxyribonuclease, also binds RNA; Show…
Cas1_1030	NOT	1385	2836	-	HNHc	412150	cl00083	HNH nucleases; HNH endonuclease signature which is found in viral, prokaryotic, and eukaryotic proteins. The alignment includes members of the large group of homing endonucleases, yeast intron 1 protein, MutS, as well as bacterial colicins, pyocins, and anaredoxins.
Cas1_1031	NOT	80	691	-	Cas4_I-A_I-B_I-C_I-D_II-B	412491	cl00641	CRISPR/Cas system-associated protein Cas4. CRISPR (Clustered Regularly Interspaced Short Palindromic Repeats) and associated Cas proteins comprise a system for heritable host defense by prokaryotic cells against phage and other foreign DNA; Cas4 is RecB-like nuclease with three-cysteine C-terminal cluster
Cas1_1031	NOT	693	965	-	CRISPR_Cas2	401694	pfam09827	CRISPR associated protein Cas2. Members of this family of bacterial proteins comprise various hypothetical proteins, as well as CRISPR (clustered regularly interspaced short palindromic repeats) associated proteins, conferring resistance to infection by certain bacteriophages.
Cas1_1031	Cas1	974	2023	-	Cas1_I-II-III	187766	cd09634	CRISPR/Cas system-associated protein Cas1. CRISPR (Clustered Regularly Interspaced Short Palindromic Repeats) and associated Cas proteins comprise a system for heritable host defense by prokaryotic cells against phage and other foreign DNA; Cas1 is the most universal CRISPR system protein thought to be involved in spacer integration; Cas1 is metal-dependent deoxyribonuclease, also binds RNA; Show…
Cas1_1031	NOT	1992	2381	-	CRISPR_Cas6	401868	pfam10040	CRISPR-associated endoribonuclease Cas6. Cas6 is a member of the RAMP (repeat-associated mysterious protein) superfamily. It is among the most widely distributed Cas proteins and is found in both bacteria and archaea. Cas6 functions in the generation of CRISPR-derived guide RNAs for invader defense in prokaryotes.
Cas1_1032	NOT	1	612	+	DUF5328,Cas6b_N	407376	pfam17262,pfam17955	Family of unknown function (DUF5328). This family of unknown function can be found in Bacteria and Archaea. Some of the proteins in this family are annotated in UniProt as putative DNA repair proteins.
Cas1_1032	Cas1	641	1615	+	Cas1_I-II-III	187766	cd09634	CRISPR/Cas system-associated protein Cas1. CRISPR (Clustered Regularly Interspaced Short Palindromic Repeats) and associated Cas proteins comprise a system for heritable host defense by prokaryotic cells against phage and other foreign DNA; Cas1 is the most universal CRISPR system protein thought to be involved in spacer integration; Cas1 is metal-dependent deoxyribonuclease, also binds RNA; Show…
Cas1_1032	NOT	1662	1952	+	Cas2_I_II_III	187856	cd09725	CRISPR/Cas system-associated protein Cas2. CRISPR (Clustered Regularly Interspaced Short Palindromic Repeats) and associated Cas proteins comprise a system for heritable host defense by prokaryotic cells against phage and other foreign DNA; Cas2 is present in majority of CRISPR/Cas systems along with Cas1; RNAse specific to U-rich regions; Possesses an RRM/ferredoxin fold
Cas1_1032	NOT	2003	2323	+	Cas4_I-A_I-B_I-C_I-D_II-B	412491	cl00641	CRISPR/Cas system-associated protein Cas4. CRISPR (Clustered Regularly Interspaced Short Palindromic Repeats) and associated Cas proteins comprise a system for heritable host defense by prokaryotic cells against phage and other foreign DNA; Cas4 is RecB-like nuclease with three-cysteine C-terminal cluster
Cas1_1033	Cas1	1	1008	+	Cas_Cas1	396439	pfam01867	CRISPR associated protein Cas1. Clustered regularly interspaced short palindromic repeats (CRISPRs) are a family of DNA direct repeats found in many prokaryotic genomes. This family of proteins corresponds to Cas1, a CRISPR-associated protein. Cas1 may be involved in linking DNA segments to CRISPR.
Cas1_1033	NOT	1206	1496	+	CRISPR_Cas2	401694	pfam09827	CRISPR associated protein Cas2. Members of this family of bacterial proteins comprise various hypothetical proteins, as well as CRISPR (clustered regularly interspaced short palindromic repeats) associated proteins, conferring resistance to infection by certain bacteriophages.
Cas1_1034	NOT	2	511	+	Cas4_I-A_I-B_I-C_I-D_II-B	412491	cl00641	CRISPR/Cas system-associated protein Cas4. CRISPR (Clustered Regularly Interspaced Short Palindromic Repeats) and associated Cas proteins comprise a system for heritable host defense by prokaryotic cells against phage and other foreign DNA; Cas4 is RecB-like nuclease with three-cysteine C-terminal cluster
Cas1_1034	Cas1	508	1527	+	Cas1_I-C	187852	cd09721	CRISPR/Cas system-associated protein Cas1. CRISPR (Clustered Regularly Interspaced Short Palindromic Repeats) and associated Cas proteins comprise a system for heritable host defense by prokaryotic cells against phage and other foreign DNA; Cas1 is the most universal CRISPR system protein thought to be involved in spacer integration; Cas1 is metal-dependent deoxyribonuclease, also binds RNA; Show…
Cas1_1034	NOT	1530	1691	+	Cas2_I_II_III	187856	cd09725	CRISPR/Cas system-associated protein Cas2. CRISPR (Clustered Regularly Interspaced Short Palindromic Repeats) and associated Cas proteins comprise a system for heritable host defense by prokaryotic cells against phage and other foreign DNA; Cas2 is present in majority of CRISPR/Cas systems along with Cas1; RNAse specific to U-rich regions; Possesses an RRM/ferredoxin fold
Cas1_1035	NOT	32	526	+	hypothetical protein	NOT in CDD	NOT in CDD	hypothetical protein
Cas1_1035	NOT	523	804	-	Cas2_I_II_III	187856	cd09725	CRISPR/Cas system-associated protein Cas2. CRISPR (Clustered Regularly Interspaced Short Palindromic Repeats) and associated Cas proteins comprise a system for heritable host defense by prokaryotic cells against phage and other foreign DNA; Cas2 is present in majority of CRISPR/Cas systems along with Cas1; RNAse specific to U-rich regions; Possesses an RRM/ferredoxin fold
Cas1_1035	Cas1	804	1541	-	Cas1_I-II-III	412500	cl00656	CRISPR/Cas system-associated protein Cas1. CRISPR (Clustered Regularly Interspaced Short Palindromic Repeats) and associated Cas proteins comprise a system for heritable host defense by prokaryotic cells against phage and other foreign DNA; Cas1 is the most universal CRISPR system protein thought to be involved in spacer integration; Cas1 is metal-dependent deoxyribonuclease, also binds RNA; Show…
Cas1_1036	Cas1	2	901	+	Cas1_I-II-III	412500	cl00656	CRISPR/Cas system-associated protein Cas1. CRISPR (Clustered Regularly Interspaced Short Palindromic Repeats) and associated Cas proteins comprise a system for heritable host defense by prokaryotic cells against phage and other foreign DNA; Cas1 is the most universal CRISPR system protein thought to be involved in spacer integration; Cas1 is metal-dependent deoxyribonuclease, also binds RNA; Show…
Cas1_1036	NOT	905	1195	+	Cas2_I_II_III	187856	cd09725	CRISPR/Cas system-associated protein Cas2. CRISPR (Clustered Regularly Interspaced Short Palindromic Repeats) and associated Cas proteins comprise a system for heritable host defense by prokaryotic cells against phage and other foreign DNA; Cas2 is present in majority of CRISPR/Cas systems along with Cas1; RNAse specific to U-rich regions; Possesses an RRM/ferredoxin fold
Cas1_1041	Cas1	1	813	+	Cas1_I-II-III	412500	cl00656	CRISPR/Cas system-associated protein Cas1. CRISPR (Clustered Regularly Interspaced Short Palindromic Repeats) and associated Cas proteins comprise a system for heritable host defense by prokaryotic cells against phage and other foreign DNA; Cas1 is the most universal CRISPR system protein thought to be involved in spacer integration; Cas1 is metal-dependent deoxyribonuclease, also binds RNA; Show…
Cas1_1041	NOT	822	1367	+	Cas_Cas4	396492	pfam01930	Domain of unknown function DUF83. This domain has no known function. The domain contains three conserved cysteines at its C-terminus.
Cas1_1037	Cas1	3	797	-	Cas_Cas1	396439	pfam01867	CRISPR associated protein Cas1. Clustered regularly interspaced short palindromic repeats (CRISPRs) are a family of DNA direct repeats found in many prokaryotic genomes. This family of proteins corresponds to Cas1, a CRISPR-associated protein. Cas1 may be involved in linking DNA segments to CRISPR.
Cas1_1037	NOT	776	982	-	Cas2_I_II_III	187856	cd09725	CRISPR/Cas system-associated protein Cas2. CRISPR (Clustered Regularly Interspaced Short Palindromic Repeats) and associated Cas proteins comprise a system for heritable host defense by prokaryotic cells against phage and other foreign DNA; Cas2 is present in majority of CRISPR/Cas systems along with Cas1; RNAse specific to U-rich regions; Possesses an RRM/ferredoxin fold
Cas1_1042	NOT	3	248	-	hypothetical protein	NOT in CDD	NOT in CDD	hypothetical protein
Cas1_1042	Cas1	272	976	+	Cas_Cas1	396439	pfam01867	CRISPR associated protein Cas1. Clustered regularly interspaced short palindromic repeats (CRISPRs) are a family of DNA direct repeats found in many prokaryotic genomes. This family of proteins corresponds to Cas1, a CRISPR-associated protein. Cas1 may be involved in linking DNA segments to CRISPR.
Cas1_1043	NOT	35	325	-	Cas2_I_II_III	187856	cd09725	CRISPR/Cas system-associated protein Cas2. CRISPR (Clustered Regularly Interspaced Short Palindromic Repeats) and associated Cas proteins comprise a system for heritable host defense by prokaryotic cells against phage and other foreign DNA; Cas2 is present in majority of CRISPR/Cas systems along with Cas1; RNAse specific to U-rich regions; Possesses an RRM/ferredoxin fold
Cas1_1043	Cas1	338	931	-	Cas1_I-II-III	412500	cl00656	CRISPR/Cas system-associated protein Cas1. CRISPR (Clustered Regularly Interspaced Short Palindromic Repeats) and associated Cas proteins comprise a system for heritable host defense by prokaryotic cells against phage and other foreign DNA; Cas1 is the most universal CRISPR system protein thought to be involved in spacer integration; Cas1 is metal-dependent deoxyribonuclease, also binds RNA; Show…
Cas1_1038	Cas1	2	772	+	Cas1_I-II-III	187766	cd09634	CRISPR/Cas system-associated protein Cas1. CRISPR (Clustered Regularly Interspaced Short Palindromic Repeats) and associated Cas proteins comprise a system for heritable host defense by prokaryotic cells against phage and other foreign DNA; Cas1 is the most universal CRISPR system protein thought to be involved in spacer integration; Cas1 is metal-dependent deoxyribonuclease, also binds RNA; Show…
Cas1_1038	NOT	791	865	+	Cas2_I_II_III	187856	cd09725	CRISPR/Cas system-associated protein Cas2. CRISPR (Clustered Regularly Interspaced Short Palindromic Repeats) and associated Cas proteins comprise a system for heritable host defense by prokaryotic cells against phage and other foreign DNA; Cas2 is present in majority of CRISPR/Cas systems along with Cas1; RNAse specific to U-rich regions; Possesses an RRM/ferredoxin fold
Cas1_1044	NOT	1	171	-	Cas2_I_II_III	187856	cd09725	CRISPR/Cas system-associated protein Cas2. CRISPR (Clustered Regularly Interspaced Short Palindromic Repeats) and associated Cas proteins comprise a system for heritable host defense by prokaryotic cells against phage and other foreign DNA; Cas2 is present in majority of CRISPR/Cas systems along with Cas1; RNAse specific to U-rich regions; Possesses an RRM/ferredoxin fold
Cas1_1044	Cas1	188	841	-	Cas1_I-II-III	412500	cl00656	CRISPR/Cas system-associated protein Cas1. CRISPR (Clustered Regularly Interspaced Short Palindromic Repeats) and associated Cas proteins comprise a system for heritable host defense by prokaryotic cells against phage and other foreign DNA; Cas1 is the most universal CRISPR system protein thought to be involved in spacer integration; Cas1 is metal-dependent deoxyribonuclease, also binds RNA; Show…
Cas1_1045	Cas1	1	615	+	Cas1_I-II-III	412500	cl00656	CRISPR/Cas system-associated protein Cas1. CRISPR (Clustered Regularly Interspaced Short Palindromic Repeats) and associated Cas proteins comprise a system for heritable host defense by prokaryotic cells against phage and other foreign DNA; Cas1 is the most universal CRISPR system protein thought to be involved in spacer integration; Cas1 is metal-dependent deoxyribonuclease, also binds RNA; Show…
Cas1_1045	NOT	575	760	+	Cas_Cas2CT1978	401592	pfam09707	CRISPR-associated protein (Cas_Cas2CT1978). This entry represents a minor branch of the Cas2 family of CRISPR-associated protein which are found in IPR003799. Cas proteins are found adjacent to a characteristic short, palindromic repeat cluster termed CRISPR, a probable mobile DNA element.
Cas1_43	NOT	38060	38407	-	Gp49	399161	pfam05973	Phage protein (N4 Gp49/phage Sf6 gene 66) family. hypothetical protein
Cas1_43	NOT	38591	39343	-	COG4099	226584	COG4099	Predicted peptidase [General function prediction only].
Cas1_43	NOT	39609	39911	-	DUF721	398776	pfam05258	DUF721 family protein.
Cas1_43	NOT	39908	41056	-	recF	234608	PRK00064	recombination protein F; Reviewed
Cas1_43	NOT	41189	41833	+	TPR_21	401812	pfam09976	Tetratricopeptide repeat-like domain. This family resembles a single unit of a TPR repeat.
Cas1_43	NOT	41836	42354	+	ribH	234606	PRK00061	6,7-dimethyl-8-ribityllumazine synthase; Provisional
Cas1_43	NOT	42405	43790	+	Arch_GlmM	274906	TIGR03990	phosphoglucosamine mutase. The MMP1680 protein from Methanococcus maripaludis has been characterized as the archaeal protein responsible for the second step of UDP-GlcNAc biosynthesis. This GlmM protein catalyzes the conversion of glucosamine-6-phosphate to glucosamine-1-phosphate. The first-characterized bacterial GlmM protein is modeled by TIGR01455. These two families are members of the larger…
Cas1_43	NOT	43938	45071	+	COG1373	224292	COG1373	Predicted ATPase, AAA+ superfamily [General function prediction only].
Cas1_43	NOT	45075	45389	-	hypothetical protein	NOT in CDD	NOT in CDD	hypothetical protein
Cas1_43	NOT	45725	50131	+	RuvC_III,Cas9_REC	408328	pfam18541,cl27783	RuvC endonuclease subdomain 3. Cas9 proteins are abundant across the bacterial kingdom, but vary widely in both sequence and size. All known Cas9 enzymes contain an HNH domain that cleaves the DNA strand complementary to the guide RNA sequence (target strand), and a RuvC nuclease domain required for cleaving the noncomplementary strand (non-target strand), yielding double-strand DNA breaks (DSBs)…
Cas1_43	Cas1	50179	51069	+	Cas1_I-II-III	412500	cl00656	CRISPR/Cas system-associated protein Cas1. CRISPR (Clustered Regularly Interspaced Short Palindromic Repeats) and associated Cas proteins comprise a system for heritable host defense by prokaryotic cells against phage and other foreign DNA; Cas1 is the most universal CRISPR system protein thought to be involved in spacer integration; Cas1 is metal-dependent deoxyribonuclease, also binds RNA; Show…
Cas1_43	NOT	51066	51404	+	Cas2_I_II_III	416272	cl11442	CRISPR/Cas system-associated protein Cas2. CRISPR (Clustered Regularly Interspaced Short Palindromic Repeats) and associated Cas proteins comprise a system for heritable host defense by prokaryotic cells against phage and other foreign DNA; Cas2 is present in majority of CRISPR/Cas systems along with Cas1; RNAse specific to U-rich regions; Possesses an RRM/ferredoxin fold
Cas1_43	NOT	51683	52591	-	hypothetical protein	NOT in CDD	NOT in CDD	hypothetical protein
Cas1_43	NOT	52932	54617	+	DUF4139,DUF4140	404484	pfam13598,pfam13600	Domain of unknown function (DUF4139). This family is usually found at the C-terminus of proteins.
Cas1_43	NOT	54749	55966	+	lytB_ispH	418533	cl19123	4-hydroxy-3-methylbut-2-enyl diphosphate reductase. The 4-hydroxy-3-methylbut-2-enyl diphosphate (HMBPP) reductase (called lytB or ispH) is the terminal enzyme of the mevalonate-independent 2-C-methyl-D-erythritol 4-phosphate (MEP) pathway, one of the two metabolic routes for isoprenoid biosynthesis. The MEP pathway is essential in many eubacteria, plants, and the malaria parasite. LytB converts …
Cas1_43	NOT	56058	57749	+	CHD,Response_reg,HDc	143636,395025,238032	cd07302,pfam00072,cd00077	CHROMO (CHRromatin Organization Modifier) domains and chromo shadow domains. Members of this group are chromodomains or chromo shadow domains; these are SH3-fold-beta-barrel domains of the chromo-like superfamily. Chromodomains lack the first strand of the SH3-fold-beta-barrel, this first strand is altered by insertion in the chromo shadow domains. The chromodomain is a conserved region of about …
Cas1_43	NOT	57761	57991	+	Cob_adeno_trans	396485	pfam01923	Cobalamin adenosyltransferase. This model represents as ATP:cob(I)alamin adenosyltransferase family corresponding to the N-terminal half of Salmonella PduO, a 1,2-propanediol utilization protein that probably is bifunctional. PduO represents one of at least three families of ATP:corrinoid adenosyltransferase: others are CobA (which partially complements PduO) and EutT. It was not clear originally…
Cas1_44	NOT	207	488	-	Cas_Cas2CT1978	401592	pfam09707	CRISPR-associated protein (Cas_Cas2CT1978). This entry represents a minor branch of the Cas2 family of CRISPR-associated protein which are found in IPR003799. Cas proteins are found adjacent to a characteristic short, palindromic repeat cluster termed CRISPR, a probable mobile DNA element.
Cas1_44	Cas1	485	1492	-	cas1_ECOLI	274693	TIGR03638	CRISPR-associated endonuclease Cas1, subtype I-E/ECOLI. The CRISPR-associated protein Cas1 is virtually universal to CRISPR systems. CRISPR, an acronym for Clustered Regularly Interspaced Short Palindromic Repeats, is prokaryotic immunity system for foreign DNA, mostly from phage. CRISPR systems belong to different subtypes, distinguished by both nature of the repeats, the makeup of the cohort of…
Cas1_44	NOT	1505	2122	-	CRISPR_assoc	400929	pfam08798	CRISPR associated protein. This domain forms an anti-parallel beta strand structure with flanking alpha helical regions.
Cas1_44	NOT	2119	2802	-	Cas5_I	419681	cl21479	CRISPR/Cas system-associated RAMP superfamily protein Cas5. CRISPR (Clustered Regularly Interspaced Short Palindromic Repeats) and associated Cas proteins comprise a system for heritable host defense by prokaryotic cells against phage and other foreign DNA; Cas5 is a RAMP superfamily protein; Subunit of the Cascade complex
Cas1_44	NOT	2802	3995	-	Cas_CT1975	401330	pfam09344	CT1975-like protein. CRISPR is a term for Clustered, Regularly Interspaced Short Palidromic Repeats. A number of protein families appear only in association with these repeats and are designated Cas (CRISPR-Associated) proteins. This family is represented by CT1975 of Chlorobium tepidum.
Cas1_44	NOT	3997	4575	-	Cse2_I-E	415718	cl09719	CRISPR/Cas system-associated protein Cse2. CRISPR (Clustered Regularly Interspaced Short Palindromic Repeats) and associated Cas proteins comprise a system for heritable host defense by prokaryotic cells against phage and other foreign DNA; Small alpha-helical protein; also known as Cse2/CasB/YgcK family; specific gene for I-E subtype;
Cas1_44	NOT	4572	6188	-	Cse1_I-E	415456	cl08044	CRISPR/Cas system-associated protein Cse1. CRISPR (Clustered Regularly Interspaced Short Palindromic Repeats) and associated Cas proteins comprise a system for heritable host defense by prokaryotic cells against phage and other foreign DNA; Large proteins, some contain Zn-finger domain; subunit of the Cascade complex; signature gene for I-E subtype; also known as Cse1/CasA/YgcL family
Cas1_44	NOT	6189	8903	-	PRK09694	182031	PRK09694	CRISPR-associated helicase/endonuclease Cas3.
Cas1_44	NOT	9168	9245	-	hypothetical protein	NOT in CDD	NOT in CDD	hypothetical protein
Cas1_45	NOT	242	580	-	Cas2_I_II_III	416272	cl11442	CRISPR/Cas system-associated protein Cas2. CRISPR (Clustered Regularly Interspaced Short Palindromic Repeats) and associated Cas proteins comprise a system for heritable host defense by prokaryotic cells against phage and other foreign DNA; Cas2 is present in majority of CRISPR/Cas systems along with Cas1; RNAse specific to U-rich regions; Possesses an RRM/ferredoxin fold
Cas1_45	Cas1	577	1488	-	Cas1_I-II-III	412500	cl00656	CRISPR/Cas system-associated protein Cas1. CRISPR (Clustered Regularly Interspaced Short Palindromic Repeats) and associated Cas proteins comprise a system for heritable host defense by prokaryotic cells against phage and other foreign DNA; Cas1 is the most universal CRISPR system protein thought to be involved in spacer integration; Cas1 is metal-dependent deoxyribonuclease, also binds RNA; Show…
Cas1_45	NOT	1489	5235	-	HNHc	412150	cl00083	HNH nucleases; HNH endonuclease signature which is found in viral, prokaryotic, and eukaryotic proteins. The alignment includes members of the large group of homing endonucleases, yeast intron 1 protein, MutS, as well as bacterial colicins, pyocins, and anaredoxins.
Cas1_46	NOT	3	131	+	hypothetical protein	NOT in CDD	NOT in CDD	hypothetical protein
Cas1_46	NOT	156	3935	+	HNHc	412150	cl00083	HNH nucleases; HNH endonuclease signature which is found in viral, prokaryotic, and eukaryotic proteins. The alignment includes members of the large group of homing endonucleases, yeast intron 1 protein, MutS, as well as bacterial colicins, pyocins, and anaredoxins.
Cas1_46	NOT	3932	4129	+	hypothetical protein	NOT in CDD	NOT in CDD	hypothetical protein
Cas1_46	Cas1	4181	5092	+	cas1_NMENI	274694	TIGR03639	CRISPR-associated endonuclease Cas1, subtype II/NMENI. The CRISPR-associated protein Cas1 is virtually universal to CRISPR systems. CRISPR, an acronym for Clustered Regularly Interspaced Short Palindromic Repeats, is a prokaryotic immunity system for foreign DNA, mostly from phage. CRISPR systems belong to different subtypes, distinguished by both nature of the repeats, the makeup of the cohort o…
Cas1_46	NOT	5093	5422	+	Cas2_I_II_III	416272	cl11442	CRISPR/Cas system-associated protein Cas2. CRISPR (Clustered Regularly Interspaced Short Palindromic Repeats) and associated Cas proteins comprise a system for heritable host defense by prokaryotic cells against phage and other foreign DNA; Cas2 is present in majority of CRISPR/Cas systems along with Cas1; RNAse specific to U-rich regions; Possesses an RRM/ferredoxin fold
Cas1_47	NOT	2	307	-	Cas2_I_II_III	416272	cl11442	CRISPR/Cas system-associated protein Cas2. CRISPR (Clustered Regularly Interspaced Short Palindromic Repeats) and associated Cas proteins comprise a system for heritable host defense by prokaryotic cells against phage and other foreign DNA; Cas2 is present in majority of CRISPR/Cas systems along with Cas1; RNAse specific to U-rich regions; Possesses an RRM/ferredoxin fold
Cas1_47	Cas1	331	1233	-	Cas1_I-II-III	412500	cl00656	CRISPR/Cas system-associated protein Cas1. CRISPR (Clustered Regularly Interspaced Short Palindromic Repeats) and associated Cas proteins comprise a system for heritable host defense by prokaryotic cells against phage and other foreign DNA; Cas1 is the most universal CRISPR system protein thought to be involved in spacer integration; Cas1 is metal-dependent deoxyribonuclease, also binds RNA; Show…
Cas1_47	NOT	1220	4507	-	Cas9	226044	COG3513	CRISPR/Cas system Type II associated protein, contains McrA/HNH and RuvC-like nuclease domains [Defense mechanisms].
Cas1_48	NOT	1	138	+	hypothetical protein	NOT in CDD	NOT in CDD	hypothetical protein
Cas1_48	NOT	187	3336	+	HNHc	412150	cl00083	HNH nucleases; HNH endonuclease signature which is found in viral, prokaryotic, and eukaryotic proteins. The alignment includes members of the large group of homing endonucleases, yeast intron 1 protein, MutS, as well as bacterial colicins, pyocins, and anaredoxins.
Cas1_48	Cas1	3337	4227	+	Cas1_I-II-III	412500	cl00656	CRISPR/Cas system-associated protein Cas1. CRISPR (Clustered Regularly Interspaced Short Palindromic Repeats) and associated Cas proteins comprise a system for heritable host defense by prokaryotic cells against phage and other foreign DNA; Cas1 is the most universal CRISPR system protein thought to be involved in spacer integration; Cas1 is metal-dependent deoxyribonuclease, also binds RNA; Show…
Cas1_48	NOT	4341	4550	+	Cas2_I_II_III	416272	cl11442	CRISPR/Cas system-associated protein Cas2. CRISPR (Clustered Regularly Interspaced Short Palindromic Repeats) and associated Cas proteins comprise a system for heritable host defense by prokaryotic cells against phage and other foreign DNA; Cas2 is present in majority of CRISPR/Cas systems along with Cas1; RNAse specific to U-rich regions; Possesses an RRM/ferredoxin fold
Cas1_50	NOT	2	2512	+	RuvC_III,Cas9_REC	408328	pfam18541,cl27783	RuvC endonuclease subdomain 3. Cas9 proteins are abundant across the bacterial kingdom, but vary widely in both sequence and size. All known Cas9 enzymes contain an HNH domain that cleaves the DNA strand complementary to the guide RNA sequence (target strand), and a RuvC nuclease domain required for cleaving the noncomplementary strand (non-target strand), yielding double-strand DNA breaks (DSBs)…
Cas1_50	Cas1	2526	3422	+	Cas1_I-II-III	412500	cl00656	CRISPR/Cas system-associated protein Cas1. CRISPR (Clustered Regularly Interspaced Short Palindromic Repeats) and associated Cas proteins comprise a system for heritable host defense by prokaryotic cells against phage and other foreign DNA; Cas1 is the most universal CRISPR system protein thought to be involved in spacer integration; Cas1 is metal-dependent deoxyribonuclease, also binds RNA; Show…
Cas1_50	NOT	3441	3776	+	Cas2_I_II_III	416272	cl11442	CRISPR/Cas system-associated protein Cas2. CRISPR (Clustered Regularly Interspaced Short Palindromic Repeats) and associated Cas proteins comprise a system for heritable host defense by prokaryotic cells against phage and other foreign DNA; Cas2 is present in majority of CRISPR/Cas systems along with Cas1; RNAse specific to U-rich regions; Possesses an RRM/ferredoxin fold
Cas1_51	NOT	1	318	-	hypothetical protein	NOT in CDD	NOT in CDD	hypothetical protein
Cas1_51	NOT	499	789	-	Cas2_I_II_III	187856	cd09725	CRISPR/Cas system-associated protein Cas2. CRISPR (Clustered Regularly Interspaced Short Palindromic Repeats) and associated Cas proteins comprise a system for heritable host defense by prokaryotic cells against phage and other foreign DNA; Cas2 is present in majority of CRISPR/Cas systems along with Cas1; RNAse specific to U-rich regions; Possesses an RRM/ferredoxin fold
Cas1_51	Cas1	805	1839	-	cas1_DVULG	188360	TIGR03640	CRISPR-associated endonuclease Cas1, subtype I-C/DVULG. The CRISPR-associated protein Cas1 is virtually universal to CRISPR systems. CRISPR, an acronym for Clustered Regularly Interspaced Short Palindromic Repeats, is prokaryotic immunity system for foreign DNA, mostly from phage. CRISPR systems belong to different subtypes, distinguished by both nature of the repeats, the makeup of the cohort of…
Cas1_51	NOT	1836	2510	-	Cas4_I-A_I-B_I-C_I-D_II-B	412491	cl00641	CRISPR/Cas system-associated protein Cas4. CRISPR (Clustered Regularly Interspaced Short Palindromic Repeats) and associated Cas proteins comprise a system for heritable host defense by prokaryotic cells against phage and other foreign DNA; Cas4 is RecB-like nuclease with three-cysteine C-terminal cluster
Cas1_51	NOT	2516	3469	-	Cas_Cas7	398670	pfam05107	CRISPR-associated protein Cas7. CRISPR-associated protein Cas7 is one of the components of the type I-B cascade-like antiviral defense complex. In Haloferax volcanii, Cas5, Cas6 and Cas7 form a small complex that aids the stability of CRISPR-derived RNA.
Cas1_52	NOT	2	208	-	Cas2_I_II_III	187856	cd09725	CRISPR/Cas system-associated protein Cas2. CRISPR (Clustered Regularly Interspaced Short Palindromic Repeats) and associated Cas proteins comprise a system for heritable host defense by prokaryotic cells against phage and other foreign DNA; Cas2 is present in majority of CRISPR/Cas systems along with Cas1; RNAse specific to U-rich regions; Possesses an RRM/ferredoxin fold
Cas1_52	Cas1	219	1280	-	Cas1_I-II-III	412500	cl00656	CRISPR/Cas system-associated protein Cas1. CRISPR (Clustered Regularly Interspaced Short Palindromic Repeats) and associated Cas proteins comprise a system for heritable host defense by prokaryotic cells against phage and other foreign DNA; Cas1 is the most universal CRISPR system protein thought to be involved in spacer integration; Cas1 is metal-dependent deoxyribonuclease, also binds RNA; Show…
Cas1_52	NOT	1243	1962	-	Cas4_I-A_I-B_I-C_I-D_II-B	412491	cl00641	CRISPR/Cas system-associated protein Cas4. CRISPR (Clustered Regularly Interspaced Short Palindromic Repeats) and associated Cas proteins comprise a system for heritable host defense by prokaryotic cells against phage and other foreign DNA; Cas4 is RecB-like nuclease with three-cysteine C-terminal cluster
Cas1_52	NOT	1956	2144	-	Cas7_I-C	412915	cl01465	CRISPR/Cas system-associated RAMP superfamily protein Cas7. CRISPR (Clustered Regularly Interspaced Short Palindromic Repeats) and associated Cas proteins comprise a system for heritable host defense by prokaryotic cells against phage and other foreign DNA; Cas7 is a RAMP superfamily protein; Subunit of the Cascade complex; also known as CT1132 family
Cas1_53	NOT	2	61	-	hypothetical protein	NOT in CDD	NOT in CDD	hypothetical protein
Cas1_53	Cas1	33	926	-	Cas1_I-II-III	412500	cl00656	CRISPR/Cas system-associated protein Cas1. CRISPR (Clustered Regularly Interspaced Short Palindromic Repeats) and associated Cas proteins comprise a system for heritable host defense by prokaryotic cells against phage and other foreign DNA; Cas1 is the most universal CRISPR system protein thought to be involved in spacer integration; Cas1 is metal-dependent deoxyribonuclease, also binds RNA; Show…
Cas1_53	NOT	938	1714	-	Cas6_I-E	415560	cl08497	CRISPR/Cas system-associated RAMP superfamily protein Cas6e. CRISPR (Clustered Regularly Interspaced Short Palindromic Repeats) and associated Cas proteins comprise a system for heritable host defense by prokaryotic cells against phage and other foreign DNA; Cas6e is an endoribonuclease that generates crRNA; This family is specific for CRISPR/Cas system I-E subtype; Homologous to Cas6 (RAMP super…
Cas1_53	NOT	1711	1917	-	hypothetical protein	NOT in CDD	NOT in CDD	hypothetical protein
Cas1_54	NOT	160	465	-	Cas2_I_II_III	416272	cl11442	CRISPR/Cas system-associated protein Cas2. CRISPR (Clustered Regularly Interspaced Short Palindromic Repeats) and associated Cas proteins comprise a system for heritable host defense by prokaryotic cells against phage and other foreign DNA; Cas2 is present in majority of CRISPR/Cas systems along with Cas1; RNAse specific to U-rich regions; Possesses an RRM/ferredoxin fold
Cas1_54	Cas1	518	1306	-	Cas1_I-II-III	412500	cl00656	CRISPR/Cas system-associated protein Cas1. CRISPR (Clustered Regularly Interspaced Short Palindromic Repeats) and associated Cas proteins comprise a system for heritable host defense by prokaryotic cells against phage and other foreign DNA; Cas1 is the most universal CRISPR system protein thought to be involved in spacer integration; Cas1 is metal-dependent deoxyribonuclease, also binds RNA; Show…
Cas1_55	Cas1	3	860	-	cas1_ECOLI	274693	TIGR03638	CRISPR-associated endonuclease Cas1, subtype I-E/ECOLI. The CRISPR-associated protein Cas1 is virtually universal to CRISPR systems. CRISPR, an acronym for Clustered Regularly Interspaced Short Palindromic Repeats, is prokaryotic immunity system for foreign DNA, mostly from phage. CRISPR systems belong to different subtypes, distinguished by both nature of the repeats, the makeup of the cohort of…
Cas1_57	Cas1	1	717	-	Cas_Cas1	396439	pfam01867	CRISPR associated protein Cas1. Clustered regularly interspaced short palindromic repeats (CRISPRs) are a family of DNA direct repeats found in many prokaryotic genomes. This family of proteins corresponds to Cas1, a CRISPR-associated protein. Cas1 may be involved in linking DNA segments to CRISPR.
Cas1_58	Cas1	1	564	-	Cas1_I-II-III	412500	cl00656	CRISPR/Cas system-associated protein Cas1. CRISPR (Clustered Regularly Interspaced Short Palindromic Repeats) and associated Cas proteins comprise a system for heritable host defense by prokaryotic cells against phage and other foreign DNA; Cas1 is the most universal CRISPR system protein thought to be involved in spacer integration; Cas1 is metal-dependent deoxyribonuclease, also binds RNA; Show…
Cas1_1046	NOT	5468	5758	+	hypothetical protein	NOT in CDD	NOT in CDD	hypothetical protein
Cas1_1046	NOT	5733	6131	+	hypothetical protein	NOT in CDD	NOT in CDD	hypothetical protein
Cas1_1046	NOT	6147	7583	-	ThiF	395721	pfam00899	Molybdopterin or thiamine biosynthesis adenylyltransferase [Coenzyme transport and metabolism].
Cas1_1046	NOT	7706	8230	-	Prok-E2_E	405195	pfam14462	Prokaryotic E2 family E. A member of the E2/UBC superfamily of proteins found in diverse bacteria. Analysis of the active site residues suggest that members of this family are inactive as they lack the characteristic catalytic residues of the E2 enzymes. They are usually fused to or in the neighborhood of a multi/poly ubiquitin domain protein. Other proteins of the ubiquitin modification pathway …
Cas1_1046	NOT	8339	8545	-	hypothetical protein	NOT in CDD	NOT in CDD	hypothetical protein
Cas1_1046	NOT	8658	9047	-	hypothetical protein	NOT in CDD	NOT in CDD	hypothetical protein
Cas1_1046	NOT	9150	9722	-	PIN_LabA	350235	cd10911	PIN domain of Synechococcus elongatus LabA (low-amplitude and bright) and related proteins. The LabA-like PIN domain family includes Synechococcus elongatus PCC 7942 LabA which participates in cyanobacterial circadian timing. It is required for negative feedback regulation of the autokinase/autophosphatase KaiC, a central component of the circadian clock system. In particular, LabA seems necessar…
Cas1_1046	NOT	10013	10807	+	DUF4058	379094	pfam13267	Protein of unknown function (DUF4058). This family of proteins is functionally uncharacterized. This family of proteins is found in bacteria. Proteins in this family are typically between 244 and 264 amino acids in length.
Cas1_1046	NOT	13945	14301	-	hypothetical protein	NOT in CDD	NOT in CDD	hypothetical protein
Cas1_1046	NOT	14320	14592	-	Cas2_I_II_III	187856	cd09725	CRISPR/Cas system-associated protein Cas2. CRISPR (Clustered Regularly Interspaced Short Palindromic Repeats) and associated Cas proteins comprise a system for heritable host defense by prokaryotic cells against phage and other foreign DNA; Cas2 is present in majority of CRISPR/Cas systems along with Cas1; RNAse specific to U-rich regions; Possesses an RRM/ferredoxin fold
Cas1_1046	Cas1	14791	15906	-	Cas_Cas1	396439	pfam01867	CRISPR associated protein Cas1. Clustered regularly interspaced short palindromic repeats (CRISPRs) are a family of DNA direct repeats found in many prokaryotic genomes. This family of proteins corresponds to Cas1, a CRISPR-associated protein. Cas1 may be involved in linking DNA segments to CRISPR.
Cas1_1046	NOT	15891	16886	-	RT_like	413489	cl02808	RT_like: Reverse transcriptase (RT, RNA-dependent DNA polymerase)_like family. An RT gene is usually indicative of a mobile element such as a retrotransposon or retrovirus. RTs occur in a variety of mobile elements, including retrotransposons, retroviruses, group II introns, bacterial msDNAs, hepadnaviruses, and caulimoviruses. These elements can be divided into two major groups. One group contai…
Cas1_1046	NOT	17118	18575	+	hypothetical protein	NOT in CDD	NOT in CDD	hypothetical protein
Cas1_1046	NOT	18892	19233	+	hypothetical protein	NOT in CDD	NOT in CDD	hypothetical protein
Cas1_1046	NOT	19187	19342	-	hypothetical protein	NOT in CDD	NOT in CDD	hypothetical protein
Cas1_1046	NOT	19431	19925	-	SNc	356436	cl29560	Staphylococcal nuclease homologues. SNase homologues are found in bacteria, archaea, and eukaryotes. They contain no disufide bonds.
Cas1_1046	NOT	19998	20486	+	hypothetical protein	NOT in CDD	NOT in CDD	hypothetical protein
Cas1_1046	NOT	20573	21253	-	hypothetical protein	NOT in CDD	NOT in CDD	hypothetical protein
Cas1_1046	NOT	21264	21686	-	hypothetical protein	NOT in CDD	NOT in CDD	hypothetical protein
Cas1_1046	NOT	21676	21915	-	hypothetical protein	NOT in CDD	NOT in CDD	hypothetical protein
Cas1_1046	NOT	21905	22087	-	hypothetical protein	NOT in CDD	NOT in CDD	hypothetical protein
Cas1_1047	NOT	105	383	-	Cas2_I_II_III	187856	cd09725	CRISPR/Cas system-associated protein Cas2. CRISPR (Clustered Regularly Interspaced Short Palindromic Repeats) and associated Cas proteins comprise a system for heritable host defense by prokaryotic cells against phage and other foreign DNA; Cas2 is present in majority of CRISPR/Cas systems along with Cas1; RNAse specific to U-rich regions; Possesses an RRM/ferredoxin fold
Cas1_1047	NOT	414	896	-	RNase_H_like	417494	cl14782	Ribonuclease H-like superfamily, including RNase H, HI, HII, HIII, and RNase-like domain IV of spliceosomal protein Prp8. Ribonuclease H (RNase H) enzymes are divided into two major families, Type 1 and Type 2, based on amino acid sequence similarities and biochemical properties. RNase H is an endonuclease that cleaves the RNA strand of an RNA/DNA hybrid in a sequence non-specific manner in the p…
Cas1_1047	NOT	976	1584	-	hypothetical protein	NOT in CDD	NOT in CDD	hypothetical protein
Cas1_1047	NOT	1650	1910	-	DUF370	397919	pfam04025	Regulator of extracellular matrix RemA, YlzA/DUF370 family [Cell wall/membrane/envelope biogenesis].
Cas1_1047	Cas1	1888	2946	-	Cas_Cas1	396439	pfam01867	CRISPR associated protein Cas1. Clustered regularly interspaced short palindromic repeats (CRISPRs) are a family of DNA direct repeats found in many prokaryotic genomes. This family of proteins corresponds to Cas1, a CRISPR-associated protein. Cas1 may be involved in linking DNA segments to CRISPR.
Cas1_1047	NOT	2957	3853	-	RT_like	413489	cl02808	RT_like: Reverse transcriptase (RT, RNA-dependent DNA polymerase)_like family. An RT gene is usually indicative of a mobile element such as a retrotransposon or retrovirus. RTs occur in a variety of mobile elements, including retrotransposons, retroviruses, group II introns, bacterial msDNAs, hepadnaviruses, and caulimoviruses. These elements can be divided into two major groups. One group contai…
Cas1_1047	NOT	3834	4988	-	P-loop_NTPase,DUF697	422963	cl38936,cl12064	P-loop containing Nucleoside Triphosphate Hydrolases. NVL exists in two forms with N-terminal extensions of different lengths in mammalian cells. NVL has two alternatively spliced isoforms, a short form, NVL1, and a long form, NVL2. NVL2, the major species, is mainly present in the nucleolus, whereas NVL1 is nucleoplasmic. Each has an N-terminal domain, followed by two tandem ATPase domains; this…
Cas1_1047	NOT	4975	6987	-	hypothetical protein	NOT in CDD	NOT in CDD	hypothetical protein
Cas1_1047	NOT	6998	9712	-	Tubulin_2	404661	pfam13809	Tubulin like. Many of the residues conserved in Tubulin, pfam00091, are also highly conserved in this family.
Cas1_1047	NOT	9717	11474	-	vWFA	238119	cd00198	Secreted protein containing bacterial Ig-like domain and vWFA domain [General function prediction only].
Cas1_1047	NOT	11740	12477	-	CitB	225107	COG2197	DNA-binding response regulator, NarL/FixJ family, contains REC and HTH domains [Signal transduction mechanisms, Transcription].
Cas1_1047	NOT	12423	15266	-	COG4585,FhlA	226951	COG4585,COG2203	Signal transduction histidine kinase [Signal transduction mechanisms].
Cas1_1048	NOT	236	556	-	Cas2_I_II_III	187856	cd09725	CRISPR/Cas system-associated protein Cas2. CRISPR (Clustered Regularly Interspaced Short Palindromic Repeats) and associated Cas proteins comprise a system for heritable host defense by prokaryotic cells against phage and other foreign DNA; Cas2 is present in majority of CRISPR/Cas systems along with Cas1; RNAse specific to U-rich regions; Possesses an RRM/ferredoxin fold
Cas1_1048	Cas1	560	1582	-	Cas1_I-C	187852	cd09721	CRISPR/Cas system-associated protein Cas1. CRISPR (Clustered Regularly Interspaced Short Palindromic Repeats) and associated Cas proteins comprise a system for heritable host defense by prokaryotic cells against phage and other foreign DNA; Cas1 is the most universal CRISPR system protein thought to be involved in spacer integration; Cas1 is metal-dependent deoxyribonuclease, also binds RNA; Show…
Cas1_1048	NOT	1579	2211	-	Cas4_I-A_I-B_I-C_I-D_II-B	187768	cd09637	CRISPR/Cas system-associated protein Cas4. CRISPR (Clustered Regularly Interspaced Short Palindromic Repeats) and associated Cas proteins comprise a system for heritable host defense by prokaryotic cells against phage and other foreign DNA; Cas4 is RecB-like nuclease with three-cysteine C-terminal cluster
Cas1_1048	NOT	2293	3201	-	Cas_Cas7	398670	pfam05107	CRISPR-associated protein Cas7. CRISPR-associated protein Cas7 is one of the components of the type I-B cascade-like antiviral defense complex. In Haloferax volcanii, Cas5, Cas6 and Cas7 form a small complex that aids the stability of CRISPR-derived RNA.
Cas1_1048	NOT	3259	4947	-	Cas_Csd1	401593	pfam09709	CRISPR-associated protein (Cas_Csd1). CRISPR loci appear to be mobile elements with a wide host range. This entry represents proteins that tend to be found near CRISPR repeats. The species range, so far, is exclusively bacterial and mesophilic, although CRISPR loci are particularly common among the archaea and thermophilic bacteria. Clusters of short DNA repeats with nonhomologous spacers, which …
Cas1_1048	NOT	4960	5607	-	Cas5_I-C	187534	cd09752	CRISPR/Cas system-associated RAMP superfamily protein Cas5. CRISPR (Clustered Regularly Interspaced Short Palindromic Repeats) and associated Cas proteins comprise a system for heritable host defense by prokaryotic cells against phage and other foreign DNA; Cas5 is a RAMP superfamily protein; Subunit of the Cascade complex; in subtype I-C this protein might be the endoribonuclease that generates …
Cas1_1048	NOT	5633	7816	-	DEXHc_cas3,Cas3,Cas3''_I	350688,224124,193608	cd17930,COG1203,cd09641	DEXH/Q-box helicase domain of Cas3. CRISPR-associated (Cas) 3 is a nuclease-helicase responsible for degradation of dsDNA. The two enzymatic units of Cas3, a histidine-aspartate (HD) nuclease and a Superfamily 2 (SF2) helicase, may be expressed from separate genes as Cas3' (SF2 helicase) and Cas3'' (HD nuclease) or may be fused as a single HD-SF2 polypeptide. The nucleolytic activity of most Cas3…
Cas1_1048	NOT	7832	8842	-	WYL,HTH_PafC	404207	pfam13280,pfam19187	Predicted DNA-binding transcriptional regulator YafY, contains an HTH and WYL domains [Transcription].
Cas1_1048	NOT	9041	9910	-	PutA	223580	COG0506	Proline dehydrogenase [Amino acid transport and metabolism].
Cas1_1048	NOT	10109	10750	+	pdxH	273138	TIGR00558	pyridoxamine-phosphate oxidase. This model is similar to Pyridox_oxidase from Pfam but is designed to find only true pyridoxamine-phosphate oxidase and to ignore the related protein PhzG involved in phenazine biosynthesis. This protein from E. coli was characterized as a homodimer with two FMN per dimer. [Biosynthesis of cofactors, prosthetic groups, and carriers, Pyridoxine]
Cas1_1048	NOT	10906	11265	-	hypothetical protein	NOT in CDD	NOT in CDD	hypothetical protein
Cas1_1048	NOT	11546	12004	-	hypothetical protein	NOT in CDD	NOT in CDD	hypothetical protein
Cas1_1049	NOT	200	763	-	Cas_Csy4	401525	pfam09618	CRISPR-associated protein (Cas_Csy4). CRISPR (Clustered Regularly Interspaced Short Palindromic Repeats) is a widespread family of prokaryotic direct repeats with spacers of unique sequence between consecutive repeats. This protein family, typified by YPO2462 of Yersinia pestis, is a CRISPR-associated (Cas) family strictly associated with the Ypest subtype of CRISPR/Cas locus. It is designated Cs…
Cas1_1049	NOT	768	1796	-	Cas_Csy3	401523	pfam09615	CRISPR-associated protein (Cas_Csy3). CRISPR (Clustered Regularly Interspaced Short Palindromic Repeats) is a widespread family of prokaryotic direct repeats with spacers of unique sequence between consecutive repeats. This entry, typified by YPO2463 of Yersinia pestis, is a CRISPR-associated (Cas) entry strictly associated with the Ypest subtype of CRISPR/Cas locus. It is designated Csy3, for CR…
Cas1_1049	NOT	1803	2765	-	Cas_Csy2	401522	pfam09614	CRISPR-associated protein (Cas_Csy2). CRISPR (Clustered Regularly Interspaced Short Palindromic Repeats) is a widespread family of prokaryotic direct repeats with spacers of unique sequence between consecutive repeats. This entry, typified by YPO2464 of Yersinia pestis, is a CRISPR-associated (Cas) entry strictly associated with the Ypest subtype of CRISPR/Cas locus. It is designated Csy2, for CR…
Cas1_1049	NOT	2758	4038	-	Cas_Csy1	401520	pfam09611	CRISPR-associated protein (Cas_Csy1). CRISPR (Clustered Regularly Interspaced Short Palindromic Repeats) is a widespread family of prokaryotic direct repeats with spacers of unique sequence between consecutive repeats. This entry, typified by YPO2465 of Yersinia pestis, is a CRISPR-associated (Cas) entry strictly associated with the Ypest subtype of CRISPR/Cas locus. It is designated Csy1, for CR…
Cas1_1049	NOT	4414	7713	-	YlqF_related_GTPase	424112	cl40481	Circularly permuted YlqF-related GTPases. These proteins are found in bacteria, eukaryotes, and archaea. They all exhibit a circular permutation of the GTPase signature motifs so that the order of the conserved G box motifs is G4-G5-G1-G2-G3, with G4 and G5 being permuted from the C-terminal region of proteins in the Ras superfamily to the N-terminus of YlqF-related GTPases.
Cas1_1049	Cas1	7710	8684	-	cas1_YPEST	132676	TIGR03637	CRISPR-associated endonuclease Cas1, subtype I-F/YPEST. The CRISPR-associated protein Cas1 is virtually universal to CRISPR systems. CRISPR, an acronym for Clustered Regularly Interspaced Short Palindromic Repeats, is prokaryotic immunity system for foreign DNA, mostly from phage. CRISPR systems belong to different subtypes, distinguished by both nature of the repeats, the makeup of the cohort of…
Cas1_1049	NOT	8914	10968	-	fadJ	236864	PRK11154	fatty acid oxidation complex subunit alpha FadJ.
Cas1_1049	NOT	10965	11762	-	PRK08170	181265	PRK08170	acetyl-CoA C-acetyltransferase.
Cas1_1050	NOT	298	564	-	Cas2_I_II_III	187856	cd09725	CRISPR/Cas system-associated protein Cas2. CRISPR (Clustered Regularly Interspaced Short Palindromic Repeats) and associated Cas proteins comprise a system for heritable host defense by prokaryotic cells against phage and other foreign DNA; Cas2 is present in majority of CRISPR/Cas systems along with Cas1; RNAse specific to U-rich regions; Possesses an RRM/ferredoxin fold
Cas1_1050	Cas1	619	1662	-	Cas1_I-II-III	412500	cl00656	CRISPR/Cas system-associated protein Cas1. CRISPR (Clustered Regularly Interspaced Short Palindromic Repeats) and associated Cas proteins comprise a system for heritable host defense by prokaryotic cells against phage and other foreign DNA; Cas1 is the most universal CRISPR system protein thought to be involved in spacer integration; Cas1 is metal-dependent deoxyribonuclease, also binds RNA; Show…
Cas1_1050	NOT	1818	3086	-	Csx1_III-U	419740	cl21570	CRISPR/Cas system-associated protein Csx1. CRISPR (Clustered Regularly Interspaced Short Palindromic Repeats) and associated Cas proteins comprise a system for heritable host defense by prokaryotic cells against phage and other foreign DNA; Protein of this family often fused to HTH domain; Some proteins could have an additional fusion with RecB-family nuclease domain; Core domain appears to have …
Cas1_1050	NOT	3108	4238	-	Csm6_III-A	187873	cd09742	CRISPR/Cas system-associated protein Csm6. CRISPR (Clustered Regularly Interspaced Short Palindromic Repeats) and associated Cas proteins comprise a system for heritable host defense by prokaryotic cells against phage and other foreign DNA; Protein of this family often fused to HTH domain; loosely associated with CRISPR/Cas systems
Cas1_1050	NOT	4235	5407	-	RAMP_I_III	419677	cl21471	CRISPR/Cas system-associated RAMP superfamily protein. CRISPR (Clustered Regularly Interspaced Short Palindromic Repeats) and associated Cas proteins comprise a system for heritable host defense by prokaryotic cells against phage and other foreign DNA; RAMP superfamily proteins
Cas1_1050	NOT	5400	6449	-	Csm4_III-A	304988	cl23831	CRISPR/Cas system-associated RAMP superfamily protein Csm4. CRISPR (Clustered Regularly Interspaced Short Palindromic Repeats) and associated Cas proteins comprise a system for heritable host defense by prokaryotic cells against phage and other foreign DNA; RAMP superfamily protein
Cas1_1050	NOT	6462	7142	-	RAMP_I_III	419677	cl21471	CRISPR/Cas system-associated RAMP superfamily protein. CRISPR (Clustered Regularly Interspaced Short Palindromic Repeats) and associated Cas proteins comprise a system for heritable host defense by prokaryotic cells against phage and other foreign DNA; RAMP superfamily proteins
Cas1_1050	NOT	7142	7600	-	Csm2_III-A	397703	pfam03750	CRISPR/Cas system-associated protein Csm2. CRISPR (Clustered Regularly Interspaced Short Palindromic Repeats) and associated Cas proteins comprise a system for heritable host defense by prokaryotic cells against phage and other foreign DNA; Small alpha-helical protein; signature gene for subtype III-A
Cas1_1050	NOT	7622	10111	-	HDc	419675	cl21469	Metal dependent phosphohydrolases with conserved 'HD' motif
Cas1_1050	NOT	10130	10798	-	Cas6	416273	cl11443	CRISPR/Cas system endoribonuclease Cas6, RAMP superfamily [Defense mechanisms].
Cas1_1051	Cas1	102	1103	-	Cas1_I-II-III	412500	cl00656	CRISPR/Cas system-associated protein Cas1. CRISPR (Clustered Regularly Interspaced Short Palindromic Repeats) and associated Cas proteins comprise a system for heritable host defense by prokaryotic cells against phage and other foreign DNA; Cas1 is the most universal CRISPR system protein thought to be involved in spacer integration; Cas1 is metal-dependent deoxyribonuclease, also binds RNA; Show…
Cas1_1051	NOT	1221	1808	-	cas4	273040	TIGR00372	CRISPR-associated protein Cas4. This model represents a family of proteins associated with CRISPR repeats in a wide set of prokaryotic genomes. This scope of this model has been broadened since it was first built to describe an archaeal subset only. The function of the protein is undefined. Distantly related proteins, excluded from this model, include ORFs from Mycobacteriophage D29 and Sulfolobu…
Cas1_1051	NOT	1934	2314	+	23S_rRNA_IVP_like	319869	cd16377	23S rRNA-intervening sequence protein and similar proteins. A family of functionally uncharacterized bacterial proteins, some of which are encoded by an atypically large intervening sequence present within some 23S rRNA genes. The distantly related bAvd protein, which also forms a homopentamer of four-helix bundles, has been suggested to interact with nucleic acids and a reverse transcriptase.
Cas1_1051	NOT	2346	3245	-	Cas6	416273	cl11443	CRISPR/Cas system endoribonuclease Cas6, RAMP superfamily [Defense mechanisms].
Cas1_1051	NOT	3260	3466	-	DUF86	412708	cl01031	Uncharacterized conserved protein YutE, UPF0331/DUF86 family [Function unknown].
Cas1_1051	NOT	3463	3918	-	Polbeta	408536	pfam18765	Polymerase beta, Nucleotidyltransferase. A member of the nucleotidyltransferase fold found in polymorphic toxins (NTox45) and polyvalent proteins.
Cas1_1051	NOT	3921	4634	-	Csc1_I-D	276224	cl19005	CRISPR/Cas system-associated protein Csc1. CRISPR (Clustered Regularly Interspaced Short Palindromic Repeats) and associated Cas proteins comprise a system for heritable host defense by prokaryotic cells against phage and other foreign DNA; RAMP superfamily protein; predicted Cas5 ortholog; also known as CasA/Cse1 family
Cas1_1051	NOT	4637	5647	-	Csc2	408127	pfam18320	CRISPR type I-D/CYANO-associated protein Csc2. CRISPR (Clustered Regularly Interspaced Short Palindromic Repeats) is a widespread family of prokaryotic direct repeats with spacers of unique sequence between consecutive repeats. This protein family is a CRISPR-associated (Cas) family strictly associated with the Cyano subtype of CRISPR/Cas locus, found in several species of Cyanobacteria and sever…
Cas1_1051	NOT	5681	6286	-	hypothetical protein	NOT in CDD	NOT in CDD	hypothetical protein
Cas1_1051	NOT	6283	9795	-	Cas10d_I-D	276225	cl19006	CRISPR/Cas system-associated protein Cas10d. CRISPR (Clustered Regularly Interspaced Short Palindromic Repeats) and associated Cas proteins comprise a system for heritable host defense by prokaryotic cells against phage and other foreign DNA; Large proteins, some contain Zn-finger domain. Fused to N-terminal HD domain; signature gene for I-D subtype; also known as Csc3 family
Cas1_1051	NOT	9847	10362	-	PDDEXK_nuclease-like	424071	cl40440	PDDEXK family nucleases. Superfamily of PDDEXK nucleases including very short patch repair (Vsr) endonucleases, archaeal Holliday junction resolvases, MutH methyl-directed DNA mismatch-repair endonucleases, and catalytic domains of many restriction endonucleases, such as EcoRI, BamHI, and FokI.
Cas1_1052	NOT	138	452	-	Cas2_I-E	415474	cl08187	CRISPR/Cas system-associated protein Cas2. CRISPR (Clustered Regularly Interspaced Short Palindromic Repeats) and associated Cas proteins comprise a system for heritable host defense by prokaryotic cells against phage and other foreign DNA; Cas2 is present in majority of CRISPR/Cas systems along with Cas1; RNAse specific to U-rich regions; Possesses an RRM/ferredoxin fold
Cas1_1052	Cas1	433	1356	-	cas1_ECOLI	274693	TIGR03638	CRISPR-associated endonuclease Cas1, subtype I-E/ECOLI. The CRISPR-associated protein Cas1 is virtually universal to CRISPR systems. CRISPR, an acronym for Clustered Regularly Interspaced Short Palindromic Repeats, is prokaryotic immunity system for foreign DNA, mostly from phage. CRISPR systems belong to different subtypes, distinguished by both nature of the repeats, the makeup of the cohort of…
Cas1_1052	NOT	1379	1690	-	HTH_XRE	419869	cl22854	Helix-turn-helix XRE-family like proteins. Prokaryotic DNA binding proteins belonging to the xenobiotic response element family of transcriptional regulators.
Cas1_1052	NOT	1683	2024	-	upstrm_HI1419	162974	TIGR02683	putative addiction module killer protein. Members of this strictly bacterial protein family are small, at roughly 100 amino acids. The gene is almost invariably the upstream member of a gene pair, where the downstream member is a predicted DNA-binding protein from a clade within Pfam helix-turn-helix family pfam01381. These gene pairs, when found on the bacterial chromosome, often are located wit…
Cas1_1052	NOT	2074	2745	-	Cas6_I-E	187858	cd09727	CRISPR/Cas system-associated RAMP superfamily protein Cas6e. CRISPR (Clustered Regularly Interspaced Short Palindromic Repeats) and associated Cas proteins comprise a system for heritable host defense by prokaryotic cells against phage and other foreign DNA; Cas6e is an endoribonuclease that generates crRNA; This family is specific for CRISPR/Cas system I-E subtype; Homologous to Cas6 (RAMP super…
Cas1_1052	NOT	2732	3427	-	Cas_Cas5d	401590	pfam09704	CRISPR-associated protein (Cas_Cas5). CRISPR is a term for Clustered, Regularly Interspaced Short Palindromic Repeats. A number of protein families appear only in association with these repeats and are designated Cas (CRISPR-Associated) proteins. This small Cas family is represented by CT1134 of Chlorobium tepidum.
Cas1_1052	NOT	3431	4591	-	Cas_CT1975	401330	pfam09344	CT1975-like protein. CRISPR is a term for Clustered, Regularly Interspaced Short Palidromic Repeats. A number of protein families appear only in association with these repeats and are designated Cas (CRISPR-Associated) proteins. This family is represented by CT1975 of Chlorobium tepidum.
Cas1_1052	NOT	4588	5106	-	Cse2_I-E	415718	cl09719	CRISPR/Cas system-associated protein Cse2. CRISPR (Clustered Regularly Interspaced Short Palindromic Repeats) and associated Cas proteins comprise a system for heritable host defense by prokaryotic cells against phage and other foreign DNA; Small alpha-helical protein; also known as Cse2/CasB/YgcK family; specific gene for I-E subtype;
Cas1_1052	NOT	5103	6623	-	Cse1_I-E	187860	cd09729	CRISPR/Cas system-associated protein Cse1. CRISPR (Clustered Regularly Interspaced Short Palindromic Repeats) and associated Cas proteins comprise a system for heritable host defense by prokaryotic cells against phage and other foreign DNA; Large proteins, some contain Zn-finger domain; subunit of the Cascade complex; signature gene for I-E subtype; also known as Cse1/CasA/YgcL family
Cas1_1052	NOT	6620	9283	-	PRK09694	182031	PRK09694	CRISPR-associated helicase/endonuclease Cas3.
Cas1_1052	NOT	9623	9823	-	hypothetical protein	NOT in CDD	NOT in CDD	hypothetical protein
Cas1_1053	NOT	77	358	-	Cas_Cas2CT1978	401592	pfam09707	CRISPR-associated protein (Cas_Cas2CT1978). This entry represents a minor branch of the Cas2 family of CRISPR-associated protein which are found in IPR003799. Cas proteins are found adjacent to a characteristic short, palindromic repeat cluster termed CRISPR, a probable mobile DNA element.
Cas1_1053	Cas1	352	1242	-	cas1_ECOLI	274693	TIGR03638	CRISPR-associated endonuclease Cas1, subtype I-E/ECOLI. The CRISPR-associated protein Cas1 is virtually universal to CRISPR systems. CRISPR, an acronym for Clustered Regularly Interspaced Short Palindromic Repeats, is prokaryotic immunity system for foreign DNA, mostly from phage. CRISPR systems belong to different subtypes, distinguished by both nature of the repeats, the makeup of the cohort of…
Cas1_1053	NOT	1372	1986	-	Cas6_I-E	187858	cd09727	CRISPR/Cas system-associated RAMP superfamily protein Cas6e. CRISPR (Clustered Regularly Interspaced Short Palindromic Repeats) and associated Cas proteins comprise a system for heritable host defense by prokaryotic cells against phage and other foreign DNA; Cas6e is an endoribonuclease that generates crRNA; This family is specific for CRISPR/Cas system I-E subtype; Homologous to Cas6 (RAMP super…
Cas1_1053	NOT	1988	2656	-	Cas5_I	419681	cl21479	CRISPR/Cas system-associated RAMP superfamily protein Cas5. CRISPR (Clustered Regularly Interspaced Short Palindromic Repeats) and associated Cas proteins comprise a system for heritable host defense by prokaryotic cells against phage and other foreign DNA; Cas5 is a RAMP superfamily protein; Subunit of the Cascade complex
Cas1_1053	NOT	2658	3767	-	Cas_CT1975	401330	pfam09344	CT1975-like protein. CRISPR is a term for Clustered, Regularly Interspaced Short Palidromic Repeats. A number of protein families appear only in association with these repeats and are designated Cas (CRISPR-Associated) proteins. This family is represented by CT1975 of Chlorobium tepidum.
Cas1_1053	NOT	3789	4274	-	CRISPR_Cse2	401439	pfam09485	CRISPR-associated protein Cse2 (CRISPR_cse2). Clusters of short DNA repeats with non-homologous spacers, which are found at regular intervals in the genomes of phylogenetically distinct prokaryotic species, comprise a family with recognisable features. This family is known as CRISPR (short for Clustered, Regularly Interspaced Short Palindromic Repeats). A number of protein families appear only in…
Cas1_1053	NOT	4271	5809	-	Cse1_I-E	187860	cd09729	CRISPR/Cas system-associated protein Cse1. CRISPR (Clustered Regularly Interspaced Short Palindromic Repeats) and associated Cas proteins comprise a system for heritable host defense by prokaryotic cells against phage and other foreign DNA; Large proteins, some contain Zn-finger domain; subunit of the Cascade complex; signature gene for I-E subtype; also known as Cse1/CasA/YgcL family
Cas1_1053	NOT	5806	9375	-	PRK09694,WYL,HTH_11	182031,404207,400534	PRK09694,pfam13280,pfam08279	CRISPR-associated helicase/endonuclease Cas3.
Cas1_1054	NOT	1	1266	+	hypothetical protein	NOT in CDD	NOT in CDD	hypothetical protein
Cas1_1054	NOT	1268	2206	+	hypothetical protein	NOT in CDD	NOT in CDD	hypothetical protein
Cas1_1054	NOT	2231	3058	+	NucS	280172	pfam01939	Endonuclease NucS, RecB family [Replication, recombination and repair].
Cas1_1054	NOT	3075	4172	+	Csx1_III-U	187872	cd09741	CRISPR/Cas system-associated protein Csx1. CRISPR (Clustered Regularly Interspaced Short Palindromic Repeats) and associated Cas proteins comprise a system for heritable host defense by prokaryotic cells against phage and other foreign DNA; Protein of this family often fused to HTH domain; Some proteins could have an additional fusion with RecB-family nuclease domain; Core domain appears to have …
Cas1_1054	NOT	4254	4541	+	DUF4258	404885	pfam14076	Domain of unknown function (DUF4258). This family of proteins is functionally uncharacterized. This family of proteins is found in bacteria, archaea and eukaryotes. Proteins in this family are typically between 95 and 124 amino acids in length.
Cas1_1054	NOT	4657	5775	+	PEP_TPR_lipo	274350	TIGR02917	putative PEP-CTERM system TPR-repeat lipoprotein. This protein family occurs in strictly within a subset of Gram-negative bacterial species with the proposed PEP-CTERM/exosortase system, analogous to the LPXTG/sortase system common in Gram-positive bacteria. This protein occurs in a species if and only if a transmembrane histidine kinase (TIGR02916) and a DNA-binding response regulator (TIGR02915…
Cas1_1054	NOT	5762	7159	+	DNA_pol_A	413410	cl02626	Family A polymerase primarily fills DNA gaps that arise during DNA repair, recombination and replication. DNA polymerase family A, 5'-3' polymerase domain. Family A polymerase functions primarily to fill DNA gaps that arise during DNA repair, recombination and replication. DNA-dependent DNA polymerases can be classified into six main groups based upon phylogenetic relationships with E. coli polym…
Cas1_1054	Cas1	7167	8144	+	Cas_Cas1	396439	pfam01867	CRISPR associated protein Cas1. Clustered regularly interspaced short palindromic repeats (CRISPRs) are a family of DNA direct repeats found in many prokaryotic genomes. This family of proteins corresponds to Cas1, a CRISPR-associated protein. Cas1 may be involved in linking DNA segments to CRISPR.
Cas1_1054	NOT	8122	8421	+	Cas2_I_II_III	187856	cd09725	CRISPR/Cas system-associated protein Cas2. CRISPR (Clustered Regularly Interspaced Short Palindromic Repeats) and associated Cas proteins comprise a system for heritable host defense by prokaryotic cells against phage and other foreign DNA; Cas2 is present in majority of CRISPR/Cas systems along with Cas1; RNAse specific to U-rich regions; Possesses an RRM/ferredoxin fold
Cas1_1054	NOT	8448	8849	+	hypothetical protein	NOT in CDD	NOT in CDD	hypothetical protein
Cas1_1055	NOT	288	554	-	Cas2_I_II_III	187856	cd09725	CRISPR/Cas system-associated protein Cas2. CRISPR (Clustered Regularly Interspaced Short Palindromic Repeats) and associated Cas proteins comprise a system for heritable host defense by prokaryotic cells against phage and other foreign DNA; Cas2 is present in majority of CRISPR/Cas systems along with Cas1; RNAse specific to U-rich regions; Possesses an RRM/ferredoxin fold
Cas1_1055	Cas1	568	1650	-	Cas1_I-B	187853	cd09722	CRISPR/Cas system-associated protein Cas1. CRISPR (Clustered Regularly Interspaced Short Palindromic Repeats) and associated Cas proteins comprise a system for heritable host defense by prokaryotic cells against phage and other foreign DNA; Cas1 is the most universal CRISPR system protein thought to be involved in spacer integration; Cas1 is metal-dependent deoxyribonuclease, also binds RNA; Show…
Cas1_1055	NOT	1682	2227	-	Cas_Cas4	396492	pfam01930	Domain of unknown function DUF83. This domain has no known function. The domain contains three conserved cysteines at its C-terminus.
Cas1_1055	NOT	2217	4568	-	YlqF_related_GTPase,cas3_HD,YlqF_related_GTPase,DEAD-like_helicase_N	424112,273711,424112,421690	cl40481,TIGR01596,cl40481,cl28899	Circularly permuted YlqF-related GTPases. These proteins are found in bacteria, eukaryotes, and archaea. They all exhibit a circular permutation of the GTPase signature motifs so that the order of the conserved G box motifs is G4-G5-G1-G2-G3, with G4 and G5 being permuted from the C-terminal region of proteins in the Ras superfamily to the N-terminus of YlqF-related GTPases.
Cas1_1055	NOT	4572	5474	-	Cas7_I	412577	cl00803	CRISPR/Cas system-associated RAMP superfamily protein Cas7. CRISPR (Clustered Regularly Interspaced Short Palindromic Repeats) and associated Cas proteins comprise a system for heritable host defense by prokaryotic cells against phage and other foreign DNA; Cas7 is a RAMP superfamily protein; Subunit of the Cascade complex; also known as CT1132 family
Cas1_1055	NOT	5579	7204	-	Csp2_I-U	187969	cl11894	CRISPR/Cas system-associated protein Cas8c. CRISPR (Clustered Regularly Interspaced Short Palindromic Repeats) and associated Cas proteins comprise a system for heritable host defense by prokaryotic cells against phage and other foreign DNA; Predicted Cas8 ortholog
Cas1_1055	NOT	7191	8018	-	Cas5_I	187970	cl11895	CRISPR/Cas system-associated RAMP superfamily protein Cas5. CRISPR (Clustered Regularly Interspaced Short Palindromic Repeats) and associated Cas proteins comprise a system for heritable host defense by prokaryotic cells against phage and other foreign DNA; Cas5 is a RAMP superfamily protein; Subunit of the Cascade complex
Cas1_1055	NOT	8039	8704	-	Cas6	416273	cl11443	CRISPR/Cas system endoribonuclease Cas6, RAMP superfamily [Defense mechanisms].
Cas1_1056	NOT	246	2552	+	DEXHc_cas3,Cas3,Cas3''_I	350688,224124,193608	cd17930,COG1203,cd09641	DEXH/Q-box helicase domain of Cas3. CRISPR-associated (Cas) 3 is a nuclease-helicase responsible for degradation of dsDNA. The two enzymatic units of Cas3, a histidine-aspartate (HD) nuclease and a Superfamily 2 (SF2) helicase, may be expressed from separate genes as Cas3' (SF2 helicase) and Cas3'' (HD nuclease) or may be fused as a single HD-SF2 polypeptide. The nucleolytic activity of most Cas3…
Cas1_1056	NOT	2563	3246	+	Cas5_I-C	187534	cd09752	CRISPR/Cas system-associated RAMP superfamily protein Cas5. CRISPR (Clustered Regularly Interspaced Short Palindromic Repeats) and associated Cas proteins comprise a system for heritable host defense by prokaryotic cells against phage and other foreign DNA; Cas5 is a RAMP superfamily protein; Subunit of the Cascade complex; in subtype I-C this protein might be the endoribonuclease that generates …
Cas1_1056	NOT	3243	5006	+	Cas_Csd1	401593	pfam09709	CRISPR-associated protein (Cas_Csd1). CRISPR loci appear to be mobile elements with a wide host range. This entry represents proteins that tend to be found near CRISPR repeats. The species range, so far, is exclusively bacterial and mesophilic, although CRISPR loci are particularly common among the archaea and thermophilic bacteria. Clusters of short DNA repeats with nonhomologous spacers, which …
Cas1_1056	NOT	5013	5921	+	Cas_Cas7	398670	pfam05107	CRISPR-associated protein Cas7. CRISPR-associated protein Cas7 is one of the components of the type I-B cascade-like antiviral defense complex. In Haloferax volcanii, Cas5, Cas6 and Cas7 form a small complex that aids the stability of CRISPR-derived RNA.
Cas1_1056	NOT	6002	6649	+	Cas4_I-A_I-B_I-C_I-D_II-B	412491	cl00641	CRISPR/Cas system-associated protein Cas4. CRISPR (Clustered Regularly Interspaced Short Palindromic Repeats) and associated Cas proteins comprise a system for heritable host defense by prokaryotic cells against phage and other foreign DNA; Cas4 is RecB-like nuclease with three-cysteine C-terminal cluster
Cas1_1056	Cas1	6646	7680	+	cas1_DVULG	188360	TIGR03640	CRISPR-associated endonuclease Cas1, subtype I-C/DVULG. The CRISPR-associated protein Cas1 is virtually universal to CRISPR systems. CRISPR, an acronym for Clustered Regularly Interspaced Short Palindromic Repeats, is prokaryotic immunity system for foreign DNA, mostly from phage. CRISPR systems belong to different subtypes, distinguished by both nature of the repeats, the makeup of the cohort of…
Cas1_1056	NOT	7691	7981	+	Cas2_I_II_III	187856	cd09725	CRISPR/Cas system-associated protein Cas2. CRISPR (Clustered Regularly Interspaced Short Palindromic Repeats) and associated Cas proteins comprise a system for heritable host defense by prokaryotic cells against phage and other foreign DNA; Cas2 is present in majority of CRISPR/Cas systems along with Cas1; RNAse specific to U-rich regions; Possesses an RRM/ferredoxin fold
Cas1_1057	NOT	2	790	+	hypothetical protein	NOT in CDD	NOT in CDD	hypothetical protein
Cas1_1057	NOT	808	1761	+	Cas_Cas7	398670	pfam05107	CRISPR-associated protein Cas7. CRISPR-associated protein Cas7 is one of the components of the type I-B cascade-like antiviral defense complex. In Haloferax volcanii, Cas5, Cas6 and Cas7 form a small complex that aids the stability of CRISPR-derived RNA.
Cas1_1057	NOT	1765	2601	+	Cas5_I	419681	cl21479	CRISPR/Cas system-associated RAMP superfamily protein Cas5. CRISPR (Clustered Regularly Interspaced Short Palindromic Repeats) and associated Cas proteins comprise a system for heritable host defense by prokaryotic cells against phage and other foreign DNA; Cas5 is a RAMP superfamily protein; Subunit of the Cascade complex
Cas1_1057	NOT	2621	5299	+	DEAD-like_helicase_N,Cas3,Cas3''_I	421690,224124,193608	cl28899,COG1203,cd09641	N-terminal helicase domain of the DEAD-box helicase superfamily. The DEAD-like helicase superfamily is a diverse family of proteins involved in ATP-dependent RNA or DNA unwinding. The N-terminal domain contains the ATP-binding region.
Cas1_1057	NOT	5453	5653	+	hypothetical protein	NOT in CDD	NOT in CDD	hypothetical protein
Cas1_1057	NOT	5650	6177	+	Cas_Cas4	396492	pfam01930	Domain of unknown function DUF83. This domain has no known function. The domain contains three conserved cysteines at its C-terminus.
Cas1_1057	Cas1	6358	7362	+	cas1_HMARI	274695	TIGR03641	CRISPR-associated endonuclease Cas1, subtype I-B/HMARI/TNEAP. The CRISPR-associated protein Cas1 is virtually universal to CRISPR systems. CRISPR, an acronym for Clustered Regularly Interspaced Short Palindromic Repeats, is prokaryotic immunity system for foreign DNA, mostly from phage. CRISPR systems belong to different subtypes, distinguished by both nature of the repeats, the makeup of the coh…
Cas1_1057	NOT	7362	7625	+	Cas2_I_II_III	187856	cd09725	CRISPR/Cas system-associated protein Cas2. CRISPR (Clustered Regularly Interspaced Short Palindromic Repeats) and associated Cas proteins comprise a system for heritable host defense by prokaryotic cells against phage and other foreign DNA; Cas2 is present in majority of CRISPR/Cas systems along with Cas1; RNAse specific to U-rich regions; Possesses an RRM/ferredoxin fold
Cas1_1057	NOT	7873	8016	-	hypothetical protein	NOT in CDD	NOT in CDD	hypothetical protein
Cas1_1058	NOT	1	2094	+	PRK09694,HD_6	182031	PRK09694,pfam18019	CRISPR-associated helicase/endonuclease Cas3.
Cas1_1058	NOT	2091	3614	+	Cse1_I-E	415456	cl08044	CRISPR/Cas system-associated protein Cse1. CRISPR (Clustered Regularly Interspaced Short Palindromic Repeats) and associated Cas proteins comprise a system for heritable host defense by prokaryotic cells against phage and other foreign DNA; Large proteins, some contain Zn-finger domain; subunit of the Cascade complex; signature gene for I-E subtype; also known as Cse1/CasA/YgcL family
Cas1_1058	NOT	3611	4159	+	Cse2_I-E	187862	cd09731	CRISPR/Cas system-associated protein Cse2. CRISPR (Clustered Regularly Interspaced Short Palindromic Repeats) and associated Cas proteins comprise a system for heritable host defense by prokaryotic cells against phage and other foreign DNA; Small alpha-helical protein; also known as Cse2/CasB/YgcK family; specific gene for I-E subtype;
Cas1_1058	NOT	4156	4791	+	Cas6_I-E	415560	cl08497	CRISPR/Cas system-associated RAMP superfamily protein Cas6e. CRISPR (Clustered Regularly Interspaced Short Palindromic Repeats) and associated Cas proteins comprise a system for heritable host defense by prokaryotic cells against phage and other foreign DNA; Cas6e is an endoribonuclease that generates crRNA; This family is specific for CRISPR/Cas system I-E subtype; Homologous to Cas6 (RAMP super…
Cas1_1058	NOT	4825	5868	+	Cas_CT1975	401330	pfam09344	CT1975-like protein. CRISPR is a term for Clustered, Regularly Interspaced Short Palidromic Repeats. A number of protein families appear only in association with these repeats and are designated Cas (CRISPR-Associated) proteins. This family is represented by CT1975 of Chlorobium tepidum.
Cas1_1058	NOT	5881	6606	+	Cas5_I	419681	cl21479	CRISPR/Cas system-associated RAMP superfamily protein Cas5. CRISPR (Clustered Regularly Interspaced Short Palindromic Repeats) and associated Cas proteins comprise a system for heritable host defense by prokaryotic cells against phage and other foreign DNA; Cas5 is a RAMP superfamily protein; Subunit of the Cascade complex
Cas1_1058	Cas1	6596	7495	+	cas1_ECOLI	274693	TIGR03638	CRISPR-associated endonuclease Cas1, subtype I-E/ECOLI. The CRISPR-associated protein Cas1 is virtually universal to CRISPR systems. CRISPR, an acronym for Clustered Regularly Interspaced Short Palindromic Repeats, is prokaryotic immunity system for foreign DNA, mostly from phage. CRISPR systems belong to different subtypes, distinguished by both nature of the repeats, the makeup of the cohort of…
Cas1_1058	NOT	7521	7772	+	Cas2_I-E	415474	cl08187	CRISPR/Cas system-associated protein Cas2. CRISPR (Clustered Regularly Interspaced Short Palindromic Repeats) and associated Cas proteins comprise a system for heritable host defense by prokaryotic cells against phage and other foreign DNA; Cas2 is present in majority of CRISPR/Cas systems along with Cas1; RNAse specific to U-rich regions; Possesses an RRM/ferredoxin fold
Cas1_1059	NOT	232	522	-	Cas2_I_II_III	187856	cd09725	CRISPR/Cas system-associated protein Cas2. CRISPR (Clustered Regularly Interspaced Short Palindromic Repeats) and associated Cas proteins comprise a system for heritable host defense by prokaryotic cells against phage and other foreign DNA; Cas2 is present in majority of CRISPR/Cas systems along with Cas1; RNAse specific to U-rich regions; Possesses an RRM/ferredoxin fold
Cas1_1059	Cas1	534	1565	-	cas1_DVULG	188360	TIGR03640	CRISPR-associated endonuclease Cas1, subtype I-C/DVULG. The CRISPR-associated protein Cas1 is virtually universal to CRISPR systems. CRISPR, an acronym for Clustered Regularly Interspaced Short Palindromic Repeats, is prokaryotic immunity system for foreign DNA, mostly from phage. CRISPR systems belong to different subtypes, distinguished by both nature of the repeats, the makeup of the cohort of…
Cas1_1059	NOT	1562	2230	-	Cas4_I-A_I-B_I-C_I-D_II-B	412491	cl00641	CRISPR/Cas system-associated protein Cas4. CRISPR (Clustered Regularly Interspaced Short Palindromic Repeats) and associated Cas proteins comprise a system for heritable host defense by prokaryotic cells against phage and other foreign DNA; Cas4 is RecB-like nuclease with three-cysteine C-terminal cluster
Cas1_1059	NOT	2227	3147	-	Cas_Cas7	398670	pfam05107	CRISPR-associated protein Cas7. CRISPR-associated protein Cas7 is one of the components of the type I-B cascade-like antiviral defense complex. In Haloferax volcanii, Cas5, Cas6 and Cas7 form a small complex that aids the stability of CRISPR-derived RNA.
Cas1_1059	NOT	3153	4907	-	Cas_Csd1	401593	pfam09709	CRISPR-associated protein (Cas_Csd1). CRISPR loci appear to be mobile elements with a wide host range. This entry represents proteins that tend to be found near CRISPR repeats. The species range, so far, is exclusively bacterial and mesophilic, although CRISPR loci are particularly common among the archaea and thermophilic bacteria. Clusters of short DNA repeats with nonhomologous spacers, which …
Cas1_1059	NOT	4904	5587	-	Cas5_I-C	187534	cd09752	CRISPR/Cas system-associated RAMP superfamily protein Cas5. CRISPR (Clustered Regularly Interspaced Short Palindromic Repeats) and associated Cas proteins comprise a system for heritable host defense by prokaryotic cells against phage and other foreign DNA; Cas5 is a RAMP superfamily protein; Subunit of the Cascade complex; in subtype I-C this protein might be the endoribonuclease that generates …
Cas1_1059	NOT	5598	7358	-	DEXHc_cas3,Cas3,HDc	350688,224124,419675	cd17930,COG1203,cl21469	DEXH/Q-box helicase domain of Cas3. CRISPR-associated (Cas) 3 is a nuclease-helicase responsible for degradation of dsDNA. The two enzymatic units of Cas3, a histidine-aspartate (HD) nuclease and a Superfamily 2 (SF2) helicase, may be expressed from separate genes as Cas3' (SF2 helicase) and Cas3'' (HD nuclease) or may be fused as a single HD-SF2 polypeptide. The nucleolytic activity of most Cas3…
Cas1_1060	NOT	3	1361	+	AE_Prim_S_like	412831	cl01287	AE_Prim_S_like: primase domain similar to that found in the small subunit of archaeal and eukaryotic (A/E) DNA primases. The replication machineries of A/Es are distinct from that of bacteria. Primases are DNA-dependent RNA polymerases which synthesis the short RNA primers required for DNA replication. In eukaryotes, this small catalytically active primase subunit (p50) and a larger primase subun…
Cas1_1060	Cas1	1358	2440	+	Cas_Cas1	396439	pfam01867	CRISPR associated protein Cas1. Clustered regularly interspaced short palindromic repeats (CRISPRs) are a family of DNA direct repeats found in many prokaryotic genomes. This family of proteins corresponds to Cas1, a CRISPR-associated protein. Cas1 may be involved in linking DNA segments to CRISPR.
Cas1_1060	NOT	2437	2724	+	Cas2_I_II_III	187856	cd09725	CRISPR/Cas system-associated protein Cas2. CRISPR (Clustered Regularly Interspaced Short Palindromic Repeats) and associated Cas proteins comprise a system for heritable host defense by prokaryotic cells against phage and other foreign DNA; Cas2 is present in majority of CRISPR/Cas systems along with Cas1; RNAse specific to U-rich regions; Possesses an RRM/ferredoxin fold
Cas1_1060	NOT	2726	5950	+	RT_like	413489	cl02808	RT_like: Reverse transcriptase (RT, RNA-dependent DNA polymerase)_like family. An RT gene is usually indicative of a mobile element such as a retrotransposon or retrovirus. RTs occur in a variety of mobile elements, including retrotransposons, retroviruses, group II introns, bacterial msDNAs, hepadnaviruses, and caulimoviruses. These elements can be divided into two major groups. One group contai…
Cas1_1061	NOT	3	980	-	DUF5666,DUF5667	408684	pfam18914,pfam18915	Domain of unknown function (DUF5666). This presumed domain is functionally uncharacterized. This domain family is found in bacteria and archaea, and is approximately 60 amino acids in length. This domain is likely to adopt an OB-fold based on similarity to other families.
Cas1_1061	NOT	977	1522	-	Sig70_famx2	131997	TIGR02952	RNA polymerase sigma-70 factor, TIGR02952 family. This group of sigma factors are members of the sigma-70 family (TIGR02937). They and appear by homology, tree building, bidirectional best hits and one-to-a-genome distribution, to represent a conserved family. This family is found in a limited number of Gram-positive bacterial lineages.
Cas1_1061	NOT	1718	3112	+	COG4585	226951	COG4585	Signal transduction histidine kinase [Signal transduction mechanisms].
Cas1_1061	NOT	3102	3746	+	CitB	225107	COG2197	DNA-binding response regulator, NarL/FixJ family, contains REC and HTH domains [Signal transduction mechanisms, Transcription].
Cas1_1061	NOT	3778	4371	-	Cas4_I-A_I-B_I-C_I-D_II-B	412491	cl00641	CRISPR/Cas system-associated protein Cas4. CRISPR (Clustered Regularly Interspaced Short Palindromic Repeats) and associated Cas proteins comprise a system for heritable host defense by prokaryotic cells against phage and other foreign DNA; Cas4 is RecB-like nuclease with three-cysteine C-terminal cluster
Cas1_1061	NOT	4438	4707	-	CRISPR_Cas2	401694	pfam09827	CRISPR associated protein Cas2. Members of this family of bacterial proteins comprise various hypothetical proteins, as well as CRISPR (clustered regularly interspaced short palindromic repeats) associated proteins, conferring resistance to infection by certain bacteriophages.
Cas1_1061	Cas1	4754	5797	-	Cas1_I-II-III	187766	cd09634	CRISPR/Cas system-associated protein Cas1. CRISPR (Clustered Regularly Interspaced Short Palindromic Repeats) and associated Cas proteins comprise a system for heritable host defense by prokaryotic cells against phage and other foreign DNA; Cas1 is the most universal CRISPR system protein thought to be involved in spacer integration; Cas1 is metal-dependent deoxyribonuclease, also binds RNA; Show…
Cas1_1062	NOT	1	462	+	Cas5_I	419681	cl21479	CRISPR/Cas system-associated RAMP superfamily protein Cas5. CRISPR (Clustered Regularly Interspaced Short Palindromic Repeats) and associated Cas proteins comprise a system for heritable host defense by prokaryotic cells against phage and other foreign DNA; Cas5 is a RAMP superfamily protein; Subunit of the Cascade complex
Cas1_1062	NOT	443	2725	+	Cas3,Cas3''_I	224124	COG1203,cd09641	CRISPR/Cas system-associated endonuclease/helicase Cas3 [Defense mechanisms].
Cas1_1062	NOT	2722	3402	+	DUF5328,Cas6b_N	407376	pfam17262,pfam17955	Family of unknown function (DUF5328). This family of unknown function can be found in Bacteria and Archaea. Some of the proteins in this family are annotated in UniProt as putative DNA repair proteins.
Cas1_1062	Cas1	3393	4424	+	Cas1_I-II-III	187766	cd09634	CRISPR/Cas system-associated protein Cas1. CRISPR (Clustered Regularly Interspaced Short Palindromic Repeats) and associated Cas proteins comprise a system for heritable host defense by prokaryotic cells against phage and other foreign DNA; Cas1 is the most universal CRISPR system protein thought to be involved in spacer integration; Cas1 is metal-dependent deoxyribonuclease, also binds RNA; Show…
Cas1_1062	NOT	4418	4708	+	Cas2_I_II_III	187856	cd09725	CRISPR/Cas system-associated protein Cas2. CRISPR (Clustered Regularly Interspaced Short Palindromic Repeats) and associated Cas proteins comprise a system for heritable host defense by prokaryotic cells against phage and other foreign DNA; Cas2 is present in majority of CRISPR/Cas systems along with Cas1; RNAse specific to U-rich regions; Possesses an RRM/ferredoxin fold
Cas1_1062	NOT	4705	5319	+	Cas4_I-A_I-B_I-C_I-D_II-B	412491	cl00641	CRISPR/Cas system-associated protein Cas4. CRISPR (Clustered Regularly Interspaced Short Palindromic Repeats) and associated Cas proteins comprise a system for heritable host defense by prokaryotic cells against phage and other foreign DNA; Cas4 is RecB-like nuclease with three-cysteine C-terminal cluster
Cas1_1063	NOT	275	580	-	Cas2_I_II_III	416272	cl11442	CRISPR/Cas system-associated protein Cas2. CRISPR (Clustered Regularly Interspaced Short Palindromic Repeats) and associated Cas proteins comprise a system for heritable host defense by prokaryotic cells against phage and other foreign DNA; Cas2 is present in majority of CRISPR/Cas systems along with Cas1; RNAse specific to U-rich regions; Possesses an RRM/ferredoxin fold
Cas1_1063	Cas1	640	1554	-	Cas1_I-II-III	412500	cl00656	CRISPR/Cas system-associated protein Cas1. CRISPR (Clustered Regularly Interspaced Short Palindromic Repeats) and associated Cas proteins comprise a system for heritable host defense by prokaryotic cells against phage and other foreign DNA; Cas1 is the most universal CRISPR system protein thought to be involved in spacer integration; Cas1 is metal-dependent deoxyribonuclease, also binds RNA; Show…
Cas1_1063	NOT	1621	5025	-	Cas9_REC	421547	cl27783	REC lobe of CRISPR-associated endonuclease Cas9. CRISPR loci appear to be mobile elements with a wide host range. This model represents a protein found only in CRISPR-containing species, near other CRISPR-associated proteins (cas), as part of the NMENI subtype of CRISPR/Cas locus. The species range so far for this protein is animal pathogens and commensals only.
Cas1_1064	NOT	312	599	-	CRISPR_Cas2	401694	pfam09827	CRISPR associated protein Cas2. Members of this family of bacterial proteins comprise various hypothetical proteins, as well as CRISPR (clustered regularly interspaced short palindromic repeats) associated proteins, conferring resistance to infection by certain bacteriophages.
Cas1_1064	Cas1	610	1632	-	Cas_Cas1	396439	pfam01867	CRISPR associated protein Cas1. Clustered regularly interspaced short palindromic repeats (CRISPRs) are a family of DNA direct repeats found in many prokaryotic genomes. This family of proteins corresponds to Cas1, a CRISPR-associated protein. Cas1 may be involved in linking DNA segments to CRISPR.
Cas1_1064	NOT	1686	3092	-	Csx1_III-U	419740	cl21570	CRISPR/Cas system-associated protein Csx1. CRISPR (Clustered Regularly Interspaced Short Palindromic Repeats) and associated Cas proteins comprise a system for heritable host defense by prokaryotic cells against phage and other foreign DNA; Protein of this family often fused to HTH domain; Some proteins could have an additional fusion with RecB-family nuclease domain; Core domain appears to have …
Cas1_1064	NOT	3483	5369	+	PspA	224755	COG1842	Phage shock protein A [Transcription, Signal transduction mechanisms].
Cas1_1065	NOT	1	1998	+	RAMP_I_III	419677	cl21471	CRISPR/Cas system-associated RAMP superfamily protein. CRISPR (Clustered Regularly Interspaced Short Palindromic Repeats) and associated Cas proteins comprise a system for heritable host defense by prokaryotic cells against phage and other foreign DNA; RAMP superfamily proteins
Cas1_1065	NOT	2155	3258	+	Csm6_III-A	187873	cd09742	CRISPR/Cas system-associated protein Csm6. CRISPR (Clustered Regularly Interspaced Short Palindromic Repeats) and associated Cas proteins comprise a system for heritable host defense by prokaryotic cells against phage and other foreign DNA; Protein of this family often fused to HTH domain; loosely associated with CRISPR/Cas systems
Cas1_1065	Cas1	3505	4575	+	Cas_Cas1	396439	pfam01867	CRISPR associated protein Cas1. Clustered regularly interspaced short palindromic repeats (CRISPRs) are a family of DNA direct repeats found in many prokaryotic genomes. This family of proteins corresponds to Cas1, a CRISPR-associated protein. Cas1 may be involved in linking DNA segments to CRISPR.
Cas1_1065	NOT	4589	4867	+	Cas2_I_II_III	187856	cd09725	CRISPR/Cas system-associated protein Cas2. CRISPR (Clustered Regularly Interspaced Short Palindromic Repeats) and associated Cas proteins comprise a system for heritable host defense by prokaryotic cells against phage and other foreign DNA; Cas2 is present in majority of CRISPR/Cas systems along with Cas1; RNAse specific to U-rich regions; Possesses an RRM/ferredoxin fold
Cas1_1065	NOT	4872	5153	+	Cas2_I_II_III	187856	cd09725	CRISPR/Cas system-associated protein Cas2. CRISPR (Clustered Regularly Interspaced Short Palindromic Repeats) and associated Cas proteins comprise a system for heritable host defense by prokaryotic cells against phage and other foreign DNA; Cas2 is present in majority of CRISPR/Cas systems along with Cas1; RNAse specific to U-rich regions; Possesses an RRM/ferredoxin fold
Cas1_1066	NOT	2	178	-	hypothetical protein	NOT in CDD	NOT in CDD	hypothetical protein
Cas1_1066	Cas1	214	1371	+	Cas_Cas1	396439	pfam01867	CRISPR associated protein Cas1. Clustered regularly interspaced short palindromic repeats (CRISPRs) are a family of DNA direct repeats found in many prokaryotic genomes. This family of proteins corresponds to Cas1, a CRISPR-associated protein. Cas1 may be involved in linking DNA segments to CRISPR.
Cas1_1066	NOT	1386	1661	+	Cas2_I_II_III	187856	cd09725	CRISPR/Cas system-associated protein Cas2. CRISPR (Clustered Regularly Interspaced Short Palindromic Repeats) and associated Cas proteins comprise a system for heritable host defense by prokaryotic cells against phage and other foreign DNA; Cas2 is present in majority of CRISPR/Cas systems along with Cas1; RNAse specific to U-rich regions; Possesses an RRM/ferredoxin fold
Cas1_1066	NOT	1672	1947	+	Cas2_I_II_III	187856	cd09725	CRISPR/Cas system-associated protein Cas2. CRISPR (Clustered Regularly Interspaced Short Palindromic Repeats) and associated Cas proteins comprise a system for heritable host defense by prokaryotic cells against phage and other foreign DNA; Cas2 is present in majority of CRISPR/Cas systems along with Cas1; RNAse specific to U-rich regions; Possesses an RRM/ferredoxin fold
Cas1_1066	NOT	1973	3262	+	Csx1_III-U	419740	cl21570	CRISPR/Cas system-associated protein Csx1. CRISPR (Clustered Regularly Interspaced Short Palindromic Repeats) and associated Cas proteins comprise a system for heritable host defense by prokaryotic cells against phage and other foreign DNA; Protein of this family often fused to HTH domain; Some proteins could have an additional fusion with RecB-family nuclease domain; Core domain appears to have …
Cas1_1066	NOT	3259	3819	+	PcnB	424381	cl40750	tRNA nucleotidyltransferase/poly(A) polymerase [Translation, ribosomal structure and biogenesis].
Cas1_1066	NOT	3800	4942	+	PDDEXK_nuclease-like	424071	cl40440	PDDEXK family nucleases. Superfamily of PDDEXK nucleases including very short patch repair (Vsr) endonucleases, archaeal Holliday junction resolvases, MutH methyl-directed DNA mismatch-repair endonucleases, and catalytic domains of many restriction endonucleases, such as EcoRI, BamHI, and FokI.
Cas1_1067	NOT	188	664	-	Cas2_I_II_III	187856	cd09725	CRISPR/Cas system-associated protein Cas2. CRISPR (Clustered Regularly Interspaced Short Palindromic Repeats) and associated Cas proteins comprise a system for heritable host defense by prokaryotic cells against phage and other foreign DNA; Cas2 is present in majority of CRISPR/Cas systems along with Cas1; RNAse specific to U-rich regions; Possesses an RRM/ferredoxin fold
Cas1_1067	NOT	691	1653	-	VirE_N	400931	pfam08800	VirE N-terminal domain. This presumed domain is found at the N-terminus of VirE proteins.
Cas1_1067	Cas1	1861	2865	-	Cas1_I-II-III	187766	cd09634	CRISPR/Cas system-associated protein Cas1. CRISPR (Clustered Regularly Interspaced Short Palindromic Repeats) and associated Cas proteins comprise a system for heritable host defense by prokaryotic cells against phage and other foreign DNA; Cas1 is the most universal CRISPR system protein thought to be involved in spacer integration; Cas1 is metal-dependent deoxyribonuclease, also binds RNA; Show…
Cas1_1067	NOT	2909	4342	-	AAA_30,RecD	404490	pfam13604,COG0507	AAA domain. This family of domains contain a P-loop motif that is characteristic of the AAA superfamily. Many of the proteins in this family are conjugative transfer proteins. There is a Walker A and Walker B.
Cas1_1067	NOT	4349	4696	-	hypothetical protein	NOT in CDD	NOT in CDD	hypothetical protein
Cas1_1067	NOT	4703	5017	-	PDDEXK_nuclease-like	424071	cl40440	PDDEXK family nucleases. Superfamily of PDDEXK nucleases including very short patch repair (Vsr) endonucleases, archaeal Holliday junction resolvases, MutH methyl-directed DNA mismatch-repair endonucleases, and catalytic domains of many restriction endonucleases, such as EcoRI, BamHI, and FokI.
Cas1_1068	NOT	3	320	+	Cse1_I-E	415456	cl08044	CRISPR/Cas system-associated protein Cse1. CRISPR (Clustered Regularly Interspaced Short Palindromic Repeats) and associated Cas proteins comprise a system for heritable host defense by prokaryotic cells against phage and other foreign DNA; Large proteins, some contain Zn-finger domain; subunit of the Cascade complex; signature gene for I-E subtype; also known as Cse1/CasA/YgcL family
Cas1_1068	NOT	317	826	+	Cse2_I-E	187862	cd09731	CRISPR/Cas system-associated protein Cse2. CRISPR (Clustered Regularly Interspaced Short Palindromic Repeats) and associated Cas proteins comprise a system for heritable host defense by prokaryotic cells against phage and other foreign DNA; Small alpha-helical protein; also known as Cse2/CasB/YgcK family; specific gene for I-E subtype;
Cas1_1068	NOT	844	1914	+	Cas_CT1975	401330	pfam09344	CT1975-like protein. CRISPR is a term for Clustered, Regularly Interspaced Short Palidromic Repeats. A number of protein families appear only in association with these repeats and are designated Cas (CRISPR-Associated) proteins. This family is represented by CT1975 of Chlorobium tepidum.
Cas1_1068	NOT	1916	2638	+	Cas5_I	419681	cl21479	CRISPR/Cas system-associated RAMP superfamily protein Cas5. CRISPR (Clustered Regularly Interspaced Short Palindromic Repeats) and associated Cas proteins comprise a system for heritable host defense by prokaryotic cells against phage and other foreign DNA; Cas5 is a RAMP superfamily protein; Subunit of the Cascade complex
Cas1_1068	NOT	2650	3303	+	CRISPR_assoc	215025	smart01101	CRISPR associated protein. This domain forms an anti-parallel beta strand structure with flanking alpha helical regions.
Cas1_1068	Cas1	3348	4214	+	cas1_ECOLI	274693	TIGR03638	CRISPR-associated endonuclease Cas1, subtype I-E/ECOLI. The CRISPR-associated protein Cas1 is virtually universal to CRISPR systems. CRISPR, an acronym for Clustered Regularly Interspaced Short Palindromic Repeats, is prokaryotic immunity system for foreign DNA, mostly from phage. CRISPR systems belong to different subtypes, distinguished by both nature of the repeats, the makeup of the cohort of…
Cas1_1068	NOT	4195	4500	+	PRK11558	236930	PRK11558	putative ssRNA endonuclease; Provisional
Cas1_1069	NOT	1	798	+	Csx1_III-U	419740	cl21570	CRISPR/Cas system-associated protein Csx1. CRISPR (Clustered Regularly Interspaced Short Palindromic Repeats) and associated Cas proteins comprise a system for heritable host defense by prokaryotic cells against phage and other foreign DNA; Protein of this family often fused to HTH domain; Some proteins could have an additional fusion with RecB-family nuclease domain; Core domain appears to have …
Cas1_1069	NOT	903	1859	+	CRISPR_Cas6,Cas6	401868	pfam10040,cl11443	CRISPR-associated endoribonuclease Cas6. Cas6 is a member of the RAMP (repeat-associated mysterious protein) superfamily. It is among the most widely distributed Cas proteins and is found in both bacteria and archaea. Cas6 functions in the generation of CRISPR-derived guide RNAs for invader defense in prokaryotes.
Cas1_1069	NOT	1852	2970	+	Csm6_III-A	187873	cd09742	CRISPR/Cas system-associated protein Csm6. CRISPR (Clustered Regularly Interspaced Short Palindromic Repeats) and associated Cas proteins comprise a system for heritable host defense by prokaryotic cells against phage and other foreign DNA; Protein of this family often fused to HTH domain; loosely associated with CRISPR/Cas systems
Cas1_1069	NOT	3127	3411	+	Cas2_I_II_III	187856	cd09725	CRISPR/Cas system-associated protein Cas2. CRISPR (Clustered Regularly Interspaced Short Palindromic Repeats) and associated Cas proteins comprise a system for heritable host defense by prokaryotic cells against phage and other foreign DNA; Cas2 is present in majority of CRISPR/Cas systems along with Cas1; RNAse specific to U-rich regions; Possesses an RRM/ferredoxin fold
Cas1_1069	Cas1	3416	4390	+	Cas_Cas1	396439	pfam01867	CRISPR associated protein Cas1. Clustered regularly interspaced short palindromic repeats (CRISPRs) are a family of DNA direct repeats found in many prokaryotic genomes. This family of proteins corresponds to Cas1, a CRISPR-associated protein. Cas1 may be involved in linking DNA segments to CRISPR.
Cas1_1070	NOT	112	417	+	CRISPR_Cas2	401694	pfam09827	CRISPR associated protein Cas2. Members of this family of bacterial proteins comprise various hypothetical proteins, as well as CRISPR (clustered regularly interspaced short palindromic repeats) associated proteins, conferring resistance to infection by certain bacteriophages.
Cas1_1070	Cas1	420	1343	+	Cas_Cas1	396439	pfam01867	CRISPR associated protein Cas1. Clustered regularly interspaced short palindromic repeats (CRISPRs) are a family of DNA direct repeats found in many prokaryotic genomes. This family of proteins corresponds to Cas1, a CRISPR-associated protein. Cas1 may be involved in linking DNA segments to CRISPR.
Cas1_1070	NOT	1340	2131	+	hypothetical protein	NOT in CDD	NOT in CDD	hypothetical protein
Cas1_1070	NOT	2122	2415	+	CRISPR_Cas2	401694	pfam09827	CRISPR associated protein Cas2. Members of this family of bacterial proteins comprise various hypothetical proteins, as well as CRISPR (clustered regularly interspaced short palindromic repeats) associated proteins, conferring resistance to infection by certain bacteriophages.
Cas1_1070	NOT	2417	3496	-	AI-2E_transport	294317	cl00465	AI-2E family transporter. Three lines of evidence show this protein to be involved in sporulation. First, it is under control of a sporulation-specific sigma factor, sigma-E. Second, mutation leads to a sporulation defect. Third, it if found in exactly those genomes whose bacteria are capable of sporulation, except for being absent in Clostridium acetobutylicum ATCC824. This protein has extensive…
Cas1_1070	NOT	3499	3741	-	hypothetical protein	NOT in CDD	NOT in CDD	hypothetical protein
Cas1_1070	NOT	3683	4330	-	ERG3	225546	COG3000	Sterol desaturase/sphingolipid hydroxylase, fatty acid hydroxylase superfamily [Lipid transport and metabolism].
Cas1_1071	NOT	2	163	-	Cas2_I_II_III	416272	cl11442	CRISPR/Cas system-associated protein Cas2. CRISPR (Clustered Regularly Interspaced Short Palindromic Repeats) and associated Cas proteins comprise a system for heritable host defense by prokaryotic cells against phage and other foreign DNA; Cas2 is present in majority of CRISPR/Cas systems along with Cas1; RNAse specific to U-rich regions; Possesses an RRM/ferredoxin fold
Cas1_1071	Cas1	108	1058	-	Cas1_I-II-III	412500	cl00656	CRISPR/Cas system-associated protein Cas1. CRISPR (Clustered Regularly Interspaced Short Palindromic Repeats) and associated Cas proteins comprise a system for heritable host defense by prokaryotic cells against phage and other foreign DNA; Cas1 is the most universal CRISPR system protein thought to be involved in spacer integration; Cas1 is metal-dependent deoxyribonuclease, also binds RNA; Show…
Cas1_1071	NOT	1051	4005	-	HNHc	412150	cl00083	HNH nucleases; HNH endonuclease signature which is found in viral, prokaryotic, and eukaryotic proteins. The alignment includes members of the large group of homing endonucleases, yeast intron 1 protein, MutS, as well as bacterial colicins, pyocins, and anaredoxins.
Cas1_1072	NOT	2	634	-	hypothetical protein	NOT in CDD	NOT in CDD	hypothetical protein
Cas1_1072	NOT	631	1638	-	Cas7_I	412577	cl00803	CRISPR/Cas system-associated RAMP superfamily protein Cas7. CRISPR (Clustered Regularly Interspaced Short Palindromic Repeats) and associated Cas proteins comprise a system for heritable host defense by prokaryotic cells against phage and other foreign DNA; Cas7 is a RAMP superfamily protein; Subunit of the Cascade complex; also known as CT1132 family
Cas1_1072	NOT	1783	2691	+	DUF2797	402521	pfam10977	Protein of unknown function (DUF2797). This family of proteins has no known function.
Cas1_1072	Cas1	2856	3701	+	Cas1_I-II-III	187766	cd09634	CRISPR/Cas system-associated protein Cas1. CRISPR (Clustered Regularly Interspaced Short Palindromic Repeats) and associated Cas proteins comprise a system for heritable host defense by prokaryotic cells against phage and other foreign DNA; Cas1 is the most universal CRISPR system protein thought to be involved in spacer integration; Cas1 is metal-dependent deoxyribonuclease, also binds RNA; Show…
Cas1_1073	NOT	31	321	-	Cas2_I_II_III	187856	cd09725	CRISPR/Cas system-associated protein Cas2. CRISPR (Clustered Regularly Interspaced Short Palindromic Repeats) and associated Cas proteins comprise a system for heritable host defense by prokaryotic cells against phage and other foreign DNA; Cas2 is present in majority of CRISPR/Cas systems along with Cas1; RNAse specific to U-rich regions; Possesses an RRM/ferredoxin fold
Cas1_1073	Cas1	334	1356	-	cas1_DVULG	188360	TIGR03640	CRISPR-associated endonuclease Cas1, subtype I-C/DVULG. The CRISPR-associated protein Cas1 is virtually universal to CRISPR systems. CRISPR, an acronym for Clustered Regularly Interspaced Short Palindromic Repeats, is prokaryotic immunity system for foreign DNA, mostly from phage. CRISPR systems belong to different subtypes, distinguished by both nature of the repeats, the makeup of the cohort of…
Cas1_1073	NOT	1350	2021	-	Cas4_I-A_I-B_I-C_I-D_II-B	412491	cl00641	CRISPR/Cas system-associated protein Cas4. CRISPR (Clustered Regularly Interspaced Short Palindromic Repeats) and associated Cas proteins comprise a system for heritable host defense by prokaryotic cells against phage and other foreign DNA; Cas4 is RecB-like nuclease with three-cysteine C-terminal cluster
Cas1_1073	NOT	2021	2899	-	Cas_Cas7	398670	pfam05107	CRISPR-associated protein Cas7. CRISPR-associated protein Cas7 is one of the components of the type I-B cascade-like antiviral defense complex. In Haloferax volcanii, Cas5, Cas6 and Cas7 form a small complex that aids the stability of CRISPR-derived RNA.
Cas1_1073	NOT	2923	3630	-	Cas_Csd1	401593	pfam09709	CRISPR-associated protein (Cas_Csd1). CRISPR loci appear to be mobile elements with a wide host range. This entry represents proteins that tend to be found near CRISPR repeats. The species range, so far, is exclusively bacterial and mesophilic, although CRISPR loci are particularly common among the archaea and thermophilic bacteria. Clusters of short DNA repeats with nonhomologous spacers, which …
Cas1_1074	NOT	3	158	-	Cas2_I-E	415474	cl08187	CRISPR/Cas system-associated protein Cas2. CRISPR (Clustered Regularly Interspaced Short Palindromic Repeats) and associated Cas proteins comprise a system for heritable host defense by prokaryotic cells against phage and other foreign DNA; Cas2 is present in majority of CRISPR/Cas systems along with Cas1; RNAse specific to U-rich regions; Possesses an RRM/ferredoxin fold
Cas1_1074	Cas1	139	1053	-	cas1_ECOLI	274693	TIGR03638	CRISPR-associated endonuclease Cas1, subtype I-E/ECOLI. The CRISPR-associated protein Cas1 is virtually universal to CRISPR systems. CRISPR, an acronym for Clustered Regularly Interspaced Short Palindromic Repeats, is prokaryotic immunity system for foreign DNA, mostly from phage. CRISPR systems belong to different subtypes, distinguished by both nature of the repeats, the makeup of the cohort of…
Cas1_1074	NOT	1057	1698	-	CRISPR_assoc	215025	smart01101	CRISPR associated protein. This domain forms an anti-parallel beta strand structure with flanking alpha helical regions.
Cas1_1074	NOT	1968	2708	-	Cas5_I-E	187886	cd09756	CRISPR/Cas system-associated RAMP superfamily protein Cas5. CRISPR (Clustered Regularly Interspaced Short Palindromic Repeats) and associated Cas proteins comprise a system for heritable host defense by prokaryotic cells against phage and other foreign DNA; Cas5 is a RAMP superfamily protein; Subunit of the Cascade complex
Cas1_1074	NOT	2739	3623	-	Cas_CT1975	401330	pfam09344	CT1975-like protein. CRISPR is a term for Clustered, Regularly Interspaced Short Palidromic Repeats. A number of protein families appear only in association with these repeats and are designated Cas (CRISPR-Associated) proteins. This family is represented by CT1975 of Chlorobium tepidum.
Cas1_1075	NOT	1	372	+	Cas_Csd1	401593	pfam09709	CRISPR-associated protein (Cas_Csd1). CRISPR loci appear to be mobile elements with a wide host range. This entry represents proteins that tend to be found near CRISPR repeats. The species range, so far, is exclusively bacterial and mesophilic, although CRISPR loci are particularly common among the archaea and thermophilic bacteria. Clusters of short DNA repeats with nonhomologous spacers, which …
Cas1_1075	NOT	411	1325	+	Cas_Cas7	398670	pfam05107	CRISPR-associated protein Cas7. CRISPR-associated protein Cas7 is one of the components of the type I-B cascade-like antiviral defense complex. In Haloferax volcanii, Cas5, Cas6 and Cas7 form a small complex that aids the stability of CRISPR-derived RNA.
Cas1_1075	NOT	1338	2045	+	Cas4_I-A_I-B_I-C_I-D_II-B	187768	cd09637	CRISPR/Cas system-associated protein Cas4. CRISPR (Clustered Regularly Interspaced Short Palindromic Repeats) and associated Cas proteins comprise a system for heritable host defense by prokaryotic cells against phage and other foreign DNA; Cas4 is RecB-like nuclease with three-cysteine C-terminal cluster
Cas1_1075	Cas1	2042	3076	+	Cas1_I-II-III	412500	cl00656	CRISPR/Cas system-associated protein Cas1. CRISPR (Clustered Regularly Interspaced Short Palindromic Repeats) and associated Cas proteins comprise a system for heritable host defense by prokaryotic cells against phage and other foreign DNA; Cas1 is the most universal CRISPR system protein thought to be involved in spacer integration; Cas1 is metal-dependent deoxyribonuclease, also binds RNA; Show…
Cas1_1075	NOT	3082	3372	+	Cas2_I_II_III	187856	cd09725	CRISPR/Cas system-associated protein Cas2. CRISPR (Clustered Regularly Interspaced Short Palindromic Repeats) and associated Cas proteins comprise a system for heritable host defense by prokaryotic cells against phage and other foreign DNA; Cas2 is present in majority of CRISPR/Cas systems along with Cas1; RNAse specific to U-rich regions; Possesses an RRM/ferredoxin fold
Cas1_1076	NOT	427	1035	-	Cas4_I-A_I-B_I-C_I-D_II-B	412491	cl00641	CRISPR/Cas system-associated protein Cas4. CRISPR (Clustered Regularly Interspaced Short Palindromic Repeats) and associated Cas proteins comprise a system for heritable host defense by prokaryotic cells against phage and other foreign DNA; Cas4 is RecB-like nuclease with three-cysteine C-terminal cluster
Cas1_1076	NOT	1032	1286	-	CRISPR_Cas2	401694	pfam09827	CRISPR associated protein Cas2. Members of this family of bacterial proteins comprise various hypothetical proteins, as well as CRISPR (clustered regularly interspaced short palindromic repeats) associated proteins, conferring resistance to infection by certain bacteriophages.
Cas1_1076	Cas1	1294	2343	-	Cas1_I-II-III	187766	cd09634	CRISPR/Cas system-associated protein Cas1. CRISPR (Clustered Regularly Interspaced Short Palindromic Repeats) and associated Cas proteins comprise a system for heritable host defense by prokaryotic cells against phage and other foreign DNA; Cas1 is the most universal CRISPR system protein thought to be involved in spacer integration; Cas1 is metal-dependent deoxyribonuclease, also binds RNA; Show…
Cas1_1076	NOT	2365	3423	-	Cas6	416273	cl11443	CRISPR/Cas system endoribonuclease Cas6, RAMP superfamily [Defense mechanisms].
Cas1_1077	NOT	283	753	-	CRISPR_Cas2	401694	pfam09827	CRISPR associated protein Cas2. Members of this family of bacterial proteins comprise various hypothetical proteins, as well as CRISPR (clustered regularly interspaced short palindromic repeats) associated proteins, conferring resistance to infection by certain bacteriophages.
Cas1_1077	NOT	948	2042	-	VirE_N	400931	pfam08800	VirE N-terminal domain. This presumed domain is found at the N-terminus of VirE proteins.
Cas1_1077	Cas1	2146	3162	-	Cas1_I-II-III	187766	cd09634	CRISPR/Cas system-associated protein Cas1. CRISPR (Clustered Regularly Interspaced Short Palindromic Repeats) and associated Cas proteins comprise a system for heritable host defense by prokaryotic cells against phage and other foreign DNA; Cas1 is the most universal CRISPR system protein thought to be involved in spacer integration; Cas1 is metal-dependent deoxyribonuclease, also binds RNA; Show…
Cas1_1078	NOT	2	562	+	hypothetical protein	NOT in CDD	NOT in CDD	hypothetical protein
Cas1_1078	NOT	687	1073	+	Csx15_I-U	187735	cd09766	CRISPR/Cas system-associated protein Csx15. CRISPR (Clustered Regularly Interspaced Short Palindromic Repeats) and associated Cas proteins comprise a system for heritable host defense by prokaryotic cells against phage and other foreign DNA; Small protein loosely associated with CRISPR/Cas systems; some are fused to AAA ATPase domain, also known as TTE2665 family
Cas1_1078	NOT	1070	1888	+	Cas6	416273	cl11443	CRISPR/Cas system endoribonuclease Cas6, RAMP superfamily [Defense mechanisms].
Cas1_1078	Cas1	1870	2868	+	Cas_Cas1	396439	pfam01867	CRISPR associated protein Cas1. Clustered regularly interspaced short palindromic repeats (CRISPRs) are a family of DNA direct repeats found in many prokaryotic genomes. This family of proteins corresponds to Cas1, a CRISPR-associated protein. Cas1 may be involved in linking DNA segments to CRISPR.
Cas1_1078	NOT	2865	3152	+	Cas2_I_II_III	187856	cd09725	CRISPR/Cas system-associated protein Cas2. CRISPR (Clustered Regularly Interspaced Short Palindromic Repeats) and associated Cas proteins comprise a system for heritable host defense by prokaryotic cells against phage and other foreign DNA; Cas2 is present in majority of CRISPR/Cas systems along with Cas1; RNAse specific to U-rich regions; Possesses an RRM/ferredoxin fold
Cas1_1079	NOT	2	355	+	Cas_Csd1	401593	pfam09709	CRISPR-associated protein (Cas_Csd1). CRISPR loci appear to be mobile elements with a wide host range. This entry represents proteins that tend to be found near CRISPR repeats. The species range, so far, is exclusively bacterial and mesophilic, although CRISPR loci are particularly common among the archaea and thermophilic bacteria. Clusters of short DNA repeats with nonhomologous spacers, which …
Cas1_1079	NOT	357	1220	+	Cas_Cas7	398670	pfam05107	CRISPR-associated protein Cas7. CRISPR-associated protein Cas7 is one of the components of the type I-B cascade-like antiviral defense complex. In Haloferax volcanii, Cas5, Cas6 and Cas7 form a small complex that aids the stability of CRISPR-derived RNA.
Cas1_1079	NOT	1220	1873	+	cas4	273040	TIGR00372	CRISPR-associated protein Cas4. This model represents a family of proteins associated with CRISPR repeats in a wide set of prokaryotic genomes. This scope of this model has been broadened since it was first built to describe an archaeal subset only. The function of the protein is undefined. Distantly related proteins, excluded from this model, include ORFs from Mycobacteriophage D29 and Sulfolobu…
Cas1_1079	Cas1	1873	2904	+	cas1_DVULG	188360	TIGR03640	CRISPR-associated endonuclease Cas1, subtype I-C/DVULG. The CRISPR-associated protein Cas1 is virtually universal to CRISPR systems. CRISPR, an acronym for Clustered Regularly Interspaced Short Palindromic Repeats, is prokaryotic immunity system for foreign DNA, mostly from phage. CRISPR systems belong to different subtypes, distinguished by both nature of the repeats, the makeup of the cohort of…
Cas1_1079	NOT	2909	3199	+	Cas2_I_II_III	187856	cd09725	CRISPR/Cas system-associated protein Cas2. CRISPR (Clustered Regularly Interspaced Short Palindromic Repeats) and associated Cas proteins comprise a system for heritable host defense by prokaryotic cells against phage and other foreign DNA; Cas2 is present in majority of CRISPR/Cas systems along with Cas1; RNAse specific to U-rich regions; Possesses an RRM/ferredoxin fold
Cas1_1080	NOT	3	341	+	RT_like,Peptidase_M10_C	413489	cl02808,pfam08548	RT_like: Reverse transcriptase (RT, RNA-dependent DNA polymerase)_like family. An RT gene is usually indicative of a mobile element such as a retrotransposon or retrovirus. RTs occur in a variety of mobile elements, including retrotransposons, retroviruses, group II introns, bacterial msDNAs, hepadnaviruses, and caulimoviruses. These elements can be divided into two major groups. One group contai…
Cas1_1080	Cas1	393	1415	+	Cas_Cas1	396439	pfam01867	CRISPR associated protein Cas1. Clustered regularly interspaced short palindromic repeats (CRISPRs) are a family of DNA direct repeats found in many prokaryotic genomes. This family of proteins corresponds to Cas1, a CRISPR-associated protein. Cas1 may be involved in linking DNA segments to CRISPR.
Cas1_1080	NOT	1399	1842	+	RNase_HI_like	260011	cd09279	RNAse HI family that includes archaeal, some bacterial as well as plant RNase HI. Ribonuclease H (RNase H) is classified into two evolutionarily unrelated families, type 1 (prokaryotic RNase HI, eukaryotic RNase H1 and viral RNase H) and type 2 (prokaryotic RNase HII and HIII, and eukaryotic RNase H2). RNase H is an endonuclease that cleaves the RNA strand of an RNA/DNA hybrid in a sequence non-s…
Cas1_1080	NOT	1842	2123	+	Cas2_I_II_III	187856	cd09725	CRISPR/Cas system-associated protein Cas2. CRISPR (Clustered Regularly Interspaced Short Palindromic Repeats) and associated Cas proteins comprise a system for heritable host defense by prokaryotic cells against phage and other foreign DNA; Cas2 is present in majority of CRISPR/Cas systems along with Cas1; RNAse specific to U-rich regions; Possesses an RRM/ferredoxin fold
Cas1_1080	NOT	2182	2544	-	23S_rRNA_IVP_like	319869	cd16377	23S rRNA-intervening sequence protein and similar proteins. A family of functionally uncharacterized bacterial proteins, some of which are encoded by an atypically large intervening sequence present within some 23S rRNA genes. The distantly related bAvd protein, which also forms a homopentamer of four-helix bundles, has been suggested to interact with nucleic acids and a reverse transcriptase.
Cas1_1080	NOT	2675	3340	-	WYL	404207	pfam13280	Predicted DNA-binding transcriptional regulator YafY, contains an HTH and WYL domains [Transcription].
Cas1_1081	NOT	69	476	+	23S_rRNA_IVP	421702	cl28926	23S rRNA-intervening sequence protein and similar proteins. A family of functionally uncharacterized bacterial proteins, some of which are encoded by an atypically large intervening sequence present within some 23S rRNA genes. The distantly related bAvd protein, which also forms a homopentamer of four-helix bundles, has been suggested to interact with nucleic acids and a reverse transcriptase.
Cas1_1081	NOT	576	1391	+	Cas6	416273	cl11443	CRISPR/Cas system endoribonuclease Cas6, RAMP superfamily [Defense mechanisms].
Cas1_1081	Cas1	1692	2696	+	Cas_Cas1	396439	pfam01867	CRISPR associated protein Cas1. Clustered regularly interspaced short palindromic repeats (CRISPRs) are a family of DNA direct repeats found in many prokaryotic genomes. This family of proteins corresponds to Cas1, a CRISPR-associated protein. Cas1 may be involved in linking DNA segments to CRISPR.
Cas1_1081	NOT	2788	3066	+	Cas2_I_II_III	187856	cd09725	CRISPR/Cas system-associated protein Cas2. CRISPR (Clustered Regularly Interspaced Short Palindromic Repeats) and associated Cas proteins comprise a system for heritable host defense by prokaryotic cells against phage and other foreign DNA; Cas2 is present in majority of CRISPR/Cas systems along with Cas1; RNAse specific to U-rich regions; Possesses an RRM/ferredoxin fold
Cas1_1082	NOT	3	1061	+	Cas6	416273	cl11443	CRISPR/Cas system endoribonuclease Cas6, RAMP superfamily [Defense mechanisms].
Cas1_1082	Cas1	1122	2150	+	Cas1_I-II-III	187766	cd09634	CRISPR/Cas system-associated protein Cas1. CRISPR (Clustered Regularly Interspaced Short Palindromic Repeats) and associated Cas proteins comprise a system for heritable host defense by prokaryotic cells against phage and other foreign DNA; Cas1 is the most universal CRISPR system protein thought to be involved in spacer integration; Cas1 is metal-dependent deoxyribonuclease, also binds RNA; Show…
Cas1_1082	NOT	2158	2412	+	CRISPR_Cas2	401694	pfam09827	CRISPR associated protein Cas2. Members of this family of bacterial proteins comprise various hypothetical proteins, as well as CRISPR (clustered regularly interspaced short palindromic repeats) associated proteins, conferring resistance to infection by certain bacteriophages.
Cas1_1082	NOT	2415	3002	+	Cas4_I-A_I-B_I-C_I-D_II-B	412491	cl00641	CRISPR/Cas system-associated protein Cas4. CRISPR (Clustered Regularly Interspaced Short Palindromic Repeats) and associated Cas proteins comprise a system for heritable host defense by prokaryotic cells against phage and other foreign DNA; Cas4 is RecB-like nuclease with three-cysteine C-terminal cluster
Cas1_1083	Cas1	158	1186	-	Cas_Cas1	396439	pfam01867	CRISPR associated protein Cas1. Clustered regularly interspaced short palindromic repeats (CRISPRs) are a family of DNA direct repeats found in many prokaryotic genomes. This family of proteins corresponds to Cas1, a CRISPR-associated protein. Cas1 may be involved in linking DNA segments to CRISPR.
Cas1_1083	NOT	1375	2349	-	RT_like	413489	cl02808	RT_like: Reverse transcriptase (RT, RNA-dependent DNA polymerase)_like family. An RT gene is usually indicative of a mobile element such as a retrotransposon or retrovirus. RTs occur in a variety of mobile elements, including retrotransposons, retroviruses, group II introns, bacterial msDNAs, hepadnaviruses, and caulimoviruses. These elements can be divided into two major groups. One group contai…
Cas1_1083	NOT	2346	3224	-	DUF697	386259	cl12064	Uncharacterized conserved protein, DUF697 family [Function unknown].
Cas1_1084	NOT	2	607	+	CRISPR_Cas6	401868	pfam10040	CRISPR-associated endoribonuclease Cas6. Cas6 is a member of the RAMP (repeat-associated mysterious protein) superfamily. It is among the most widely distributed Cas proteins and is found in both bacteria and archaea. Cas6 functions in the generation of CRISPR-derived guide RNAs for invader defense in prokaryotes.
Cas1_1084	NOT	624	992	+	23S_rRNA_IVP_like	319869	cd16377	23S rRNA-intervening sequence protein and similar proteins. A family of functionally uncharacterized bacterial proteins, some of which are encoded by an atypically large intervening sequence present within some 23S rRNA genes. The distantly related bAvd protein, which also forms a homopentamer of four-helix bundles, has been suggested to interact with nucleic acids and a reverse transcriptase.
Cas1_1084	Cas1	1019	2068	+	Cas_Cas1	396439	pfam01867	CRISPR associated protein Cas1. Clustered regularly interspaced short palindromic repeats (CRISPRs) are a family of DNA direct repeats found in many prokaryotic genomes. This family of proteins corresponds to Cas1, a CRISPR-associated protein. Cas1 may be involved in linking DNA segments to CRISPR.
Cas1_1084	NOT	2076	2327	+	CRISPR_Cas2	401694	pfam09827	CRISPR associated protein Cas2. Members of this family of bacterial proteins comprise various hypothetical proteins, as well as CRISPR (clustered regularly interspaced short palindromic repeats) associated proteins, conferring resistance to infection by certain bacteriophages.
Cas1_1084	NOT	2333	2977	+	Cas4_I-A_I-B_I-C_I-D_II-B	412491	cl00641	CRISPR/Cas system-associated protein Cas4. CRISPR (Clustered Regularly Interspaced Short Palindromic Repeats) and associated Cas proteins comprise a system for heritable host defense by prokaryotic cells against phage and other foreign DNA; Cas4 is RecB-like nuclease with three-cysteine C-terminal cluster
Cas1_1085	NOT	269	559	-	Cas2_I_II_III	187856	cd09725	CRISPR/Cas system-associated protein Cas2. CRISPR (Clustered Regularly Interspaced Short Palindromic Repeats) and associated Cas proteins comprise a system for heritable host defense by prokaryotic cells against phage and other foreign DNA; Cas2 is present in majority of CRISPR/Cas systems along with Cas1; RNAse specific to U-rich regions; Possesses an RRM/ferredoxin fold
Cas1_1085	Cas1	570	1607	-	cas1_DVULG	188360	TIGR03640	CRISPR-associated endonuclease Cas1, subtype I-C/DVULG. The CRISPR-associated protein Cas1 is virtually universal to CRISPR systems. CRISPR, an acronym for Clustered Regularly Interspaced Short Palindromic Repeats, is prokaryotic immunity system for foreign DNA, mostly from phage. CRISPR systems belong to different subtypes, distinguished by both nature of the repeats, the makeup of the cohort of…
Cas1_1085	NOT	1604	2278	-	cas4	273040	TIGR00372	CRISPR-associated protein Cas4. This model represents a family of proteins associated with CRISPR repeats in a wide set of prokaryotic genomes. This scope of this model has been broadened since it was first built to describe an archaeal subset only. The function of the protein is undefined. Distantly related proteins, excluded from this model, include ORFs from Mycobacteriophage D29 and Sulfolobu…
Cas1_1085	NOT	2295	3110	-	Cas_Cas7	398670	pfam05107	CRISPR-associated protein Cas7. CRISPR-associated protein Cas7 is one of the components of the type I-B cascade-like antiviral defense complex. In Haloferax volcanii, Cas5, Cas6 and Cas7 form a small complex that aids the stability of CRISPR-derived RNA.
Cas1_1086	NOT	305	595	-	Cas2_I_II_III	187856	cd09725	CRISPR/Cas system-associated protein Cas2. CRISPR (Clustered Regularly Interspaced Short Palindromic Repeats) and associated Cas proteins comprise a system for heritable host defense by prokaryotic cells against phage and other foreign DNA; Cas2 is present in majority of CRISPR/Cas systems along with Cas1; RNAse specific to U-rich regions; Possesses an RRM/ferredoxin fold
Cas1_1086	Cas1	657	1829	-	Cas1_I-II-III	412500	cl00656	CRISPR/Cas system-associated protein Cas1. CRISPR (Clustered Regularly Interspaced Short Palindromic Repeats) and associated Cas proteins comprise a system for heritable host defense by prokaryotic cells against phage and other foreign DNA; Cas1 is the most universal CRISPR system protein thought to be involved in spacer integration; Cas1 is metal-dependent deoxyribonuclease, also binds RNA; Show…
Cas1_1086	NOT	1841	2086	-	hypothetical protein	NOT in CDD	NOT in CDD	hypothetical protein
Cas1_1086	NOT	2129	2656	-	Avd_IVP_like	355803	cl28927	proteins similar to the diversity-generating retroelement protein bAvd. A superfamily of four-helix bundles that form homopentamers, including the bacterial accessory variability determinant (bAvd) protein and a family of functionally uncharacterized bacterial proteins, some of which are encoded by an atypically large intervening sequence present within some 23S rRNA genes.
Cas1_1086	NOT	2777	3088	-	Cas_Cas4	396492	pfam01930	Domain of unknown function DUF83. This domain has no known function. The domain contains three conserved cysteines at its C-terminus.
Cas1_1087	NOT	2	157	+	23S_rRNA_IVP	421702	cl28926	23S rRNA-intervening sequence protein and similar proteins. A family of functionally uncharacterized bacterial proteins, some of which are encoded by an atypically large intervening sequence present within some 23S rRNA genes. The distantly related bAvd protein, which also forms a homopentamer of four-helix bundles, has been suggested to interact with nucleic acids and a reverse transcriptase.
Cas1_1087	NOT	211	849	+	Cas4_I-A_I-B_I-C_I-D_II-B	412491	cl00641	CRISPR/Cas system-associated protein Cas4. CRISPR (Clustered Regularly Interspaced Short Palindromic Repeats) and associated Cas proteins comprise a system for heritable host defense by prokaryotic cells against phage and other foreign DNA; Cas4 is RecB-like nuclease with three-cysteine C-terminal cluster
Cas1_1087	NOT	869	1279	+	hypothetical protein	NOT in CDD	NOT in CDD	hypothetical protein
Cas1_1087	Cas1	1342	2406	+	Cas1_I-II-III	412500	cl00656	CRISPR/Cas system-associated protein Cas1. CRISPR (Clustered Regularly Interspaced Short Palindromic Repeats) and associated Cas proteins comprise a system for heritable host defense by prokaryotic cells against phage and other foreign DNA; Cas1 is the most universal CRISPR system protein thought to be involved in spacer integration; Cas1 is metal-dependent deoxyribonuclease, also binds RNA; Show…
Cas1_1087	NOT	2485	2757	+	Cas2_I_II_III	187856	cd09725	CRISPR/Cas system-associated protein Cas2. CRISPR (Clustered Regularly Interspaced Short Palindromic Repeats) and associated Cas proteins comprise a system for heritable host defense by prokaryotic cells against phage and other foreign DNA; Cas2 is present in majority of CRISPR/Cas systems along with Cas1; RNAse specific to U-rich regions; Possesses an RRM/ferredoxin fold
Cas1_1088	NOT	3	284	-	hypothetical protein	NOT in CDD	NOT in CDD	hypothetical protein
Cas1_1088	NOT	601	918	-	CRISPR_Cas2	401694	pfam09827	CRISPR associated protein Cas2. Members of this family of bacterial proteins comprise various hypothetical proteins, as well as CRISPR (clustered regularly interspaced short palindromic repeats) associated proteins, conferring resistance to infection by certain bacteriophages.
Cas1_1088	NOT	909	1691	-	hypothetical protein	NOT in CDD	NOT in CDD	hypothetical protein
Cas1_1088	Cas1	1694	2614	-	Cas_Cas1	396439	pfam01867	CRISPR associated protein Cas1. Clustered regularly interspaced short palindromic repeats (CRISPRs) are a family of DNA direct repeats found in many prokaryotic genomes. This family of proteins corresponds to Cas1, a CRISPR-associated protein. Cas1 may be involved in linking DNA segments to CRISPR.
Cas1_1088	NOT	2619	2900	-	CRISPR_Cas2	401694	pfam09827	CRISPR associated protein Cas2. Members of this family of bacterial proteins comprise various hypothetical proteins, as well as CRISPR (clustered regularly interspaced short palindromic repeats) associated proteins, conferring resistance to infection by certain bacteriophages.
Cas1_1089	NOT	3	1430	+	AE_Prim_S_like	412831	cl01287	AE_Prim_S_like: primase domain similar to that found in the small subunit of archaeal and eukaryotic (A/E) DNA primases. The replication machineries of A/Es are distinct from that of bacteria. Primases are DNA-dependent RNA polymerases which synthesis the short RNA primers required for DNA replication. In eukaryotes, this small catalytically active primase subunit (p50) and a larger primase subun…
Cas1_1089	Cas1	1430	2440	+	Cas_Cas1	396439	pfam01867	CRISPR associated protein Cas1. Clustered regularly interspaced short palindromic repeats (CRISPRs) are a family of DNA direct repeats found in many prokaryotic genomes. This family of proteins corresponds to Cas1, a CRISPR-associated protein. Cas1 may be involved in linking DNA segments to CRISPR.
Cas1_1089	NOT	2444	2728	+	Cas2_I_II_III	187856	cd09725	CRISPR/Cas system-associated protein Cas2. CRISPR (Clustered Regularly Interspaced Short Palindromic Repeats) and associated Cas proteins comprise a system for heritable host defense by prokaryotic cells against phage and other foreign DNA; Cas2 is present in majority of CRISPR/Cas systems along with Cas1; RNAse specific to U-rich regions; Possesses an RRM/ferredoxin fold
Cas1_1090	NOT	435	815	-	hypothetical protein	NOT in CDD	NOT in CDD	hypothetical protein
Cas1_1090	Cas1	957	1973	+	Cas1_I-II-III	187766	cd09634	CRISPR/Cas system-associated protein Cas1. CRISPR (Clustered Regularly Interspaced Short Palindromic Repeats) and associated Cas proteins comprise a system for heritable host defense by prokaryotic cells against phage and other foreign DNA; Cas1 is the most universal CRISPR system protein thought to be involved in spacer integration; Cas1 is metal-dependent deoxyribonuclease, also binds RNA; Show…
Cas1_1090	NOT	1973	2221	+	CRISPR_Cas2	401694	pfam09827	CRISPR associated protein Cas2. Members of this family of bacterial proteins comprise various hypothetical proteins, as well as CRISPR (clustered regularly interspaced short palindromic repeats) associated proteins, conferring resistance to infection by certain bacteriophages.
Cas1_1090	NOT	2214	2798	+	Cas4_I-A_I-B_I-C_I-D_II-B	412491	cl00641	CRISPR/Cas system-associated protein Cas4. CRISPR (Clustered Regularly Interspaced Short Palindromic Repeats) and associated Cas proteins comprise a system for heritable host defense by prokaryotic cells against phage and other foreign DNA; Cas4 is RecB-like nuclease with three-cysteine C-terminal cluster
Cas1_1091	NOT	2	127	+	hypothetical protein	NOT in CDD	NOT in CDD	hypothetical protein
Cas1_1091	NOT	127	810	+	CRISPR_assoc	215025	smart01101	CRISPR associated protein. This domain forms an anti-parallel beta strand structure with flanking alpha helical regions.
Cas1_1091	NOT	1135	1446	+	antidote_HigA	274228	TIGR02607	addiction module antidote protein, HigA family. Members of this family form a distinct clade within the larger family HTH_3 of helix-turn-helix proteins, described by pfam01381. Members of this clade are strictly bacterial and nearly always shorter than 110 amino acids. This family includes the characterized member HigA, without which the killer protein HigB cannot be cloned. The hig (host inhibi…
Cas1_1091	Cas1	1497	2366	+	cas1_ECOLI	274693	TIGR03638	CRISPR-associated endonuclease Cas1, subtype I-E/ECOLI. The CRISPR-associated protein Cas1 is virtually universal to CRISPR systems. CRISPR, an acronym for Clustered Regularly Interspaced Short Palindromic Repeats, is prokaryotic immunity system for foreign DNA, mostly from phage. CRISPR systems belong to different subtypes, distinguished by both nature of the repeats, the makeup of the cohort of…
Cas1_1091	NOT	2369	2671	+	PRK11558	236930	PRK11558	putative ssRNA endonuclease; Provisional
Cas1_1091	NOT	2668	2778	+	hypothetical protein	NOT in CDD	NOT in CDD	hypothetical protein
Cas1_1092	NOT	2	172	-	Cas2_I-E	415474	cl08187	CRISPR/Cas system-associated protein Cas2. CRISPR (Clustered Regularly Interspaced Short Palindromic Repeats) and associated Cas proteins comprise a system for heritable host defense by prokaryotic cells against phage and other foreign DNA; Cas2 is present in majority of CRISPR/Cas systems along with Cas1; RNAse specific to U-rich regions; Possesses an RRM/ferredoxin fold
Cas1_1092	Cas1	175	1092	-	cas1_ECOLI	274693	TIGR03638	CRISPR-associated endonuclease Cas1, subtype I-E/ECOLI. The CRISPR-associated protein Cas1 is virtually universal to CRISPR systems. CRISPR, an acronym for Clustered Regularly Interspaced Short Palindromic Repeats, is prokaryotic immunity system for foreign DNA, mostly from phage. CRISPR systems belong to different subtypes, distinguished by both nature of the repeats, the makeup of the cohort of…
Cas1_1092	NOT	1229	1825	-	Cas6_I-E	187858	cd09727	CRISPR/Cas system-associated RAMP superfamily protein Cas6e. CRISPR (Clustered Regularly Interspaced Short Palindromic Repeats) and associated Cas proteins comprise a system for heritable host defense by prokaryotic cells against phage and other foreign DNA; Cas6e is an endoribonuclease that generates crRNA; This family is specific for CRISPR/Cas system I-E subtype; Homologous to Cas6 (RAMP super…
Cas1_1092	NOT	1812	2462	-	Cas5_I	419681	cl21479	CRISPR/Cas system-associated RAMP superfamily protein Cas5. CRISPR (Clustered Regularly Interspaced Short Palindromic Repeats) and associated Cas proteins comprise a system for heritable host defense by prokaryotic cells against phage and other foreign DNA; Cas5 is a RAMP superfamily protein; Subunit of the Cascade complex
Cas1_1092	NOT	2459	2785	-	Cas7_I-E	415659	cl09608	CRISPR/Cas system-associated RAMP superfamily protein Cas7. CRISPR (Clustered Regularly Interspaced Short Palindromic Repeats) and associated Cas proteins comprise a system for heritable host defense by prokaryotic cells against phage and other foreign DNA; Cas7 is a RAMP superfamily protein; Subunit of the Cascade complex; also known as Cse4/CasC family
Cas1_1157	NOT	1	135	-	hypothetical protein	NOT in CDD	NOT in CDD	hypothetical protein
Cas1_1157	NOT	162	497	-	CRISPR_Cas2	401694	pfam09827	CRISPR associated protein Cas2. Members of this family of bacterial proteins comprise various hypothetical proteins, as well as CRISPR (clustered regularly interspaced short palindromic repeats) associated proteins, conferring resistance to infection by certain bacteriophages.
Cas1_1157	Cas1	497	1267	-	Cas_Cas1	396439	pfam01867	CRISPR associated protein Cas1. Clustered regularly interspaced short palindromic repeats (CRISPRs) are a family of DNA direct repeats found in many prokaryotic genomes. This family of proteins corresponds to Cas1, a CRISPR-associated protein. Cas1 may be involved in linking DNA segments to CRISPR.
Cas1_1157	Cas1	1264	2262	-	Cas_Cas1	396439	pfam01867	CRISPR associated protein Cas1. Clustered regularly interspaced short palindromic repeats (CRISPRs) are a family of DNA direct repeats found in many prokaryotic genomes. This family of proteins corresponds to Cas1, a CRISPR-associated protein. Cas1 may be involved in linking DNA segments to CRISPR.
Cas1_1157	NOT	2278	2562	-	Cas2_I_II_III	187856	cd09725	CRISPR/Cas system-associated protein Cas2. CRISPR (Clustered Regularly Interspaced Short Palindromic Repeats) and associated Cas proteins comprise a system for heritable host defense by prokaryotic cells against phage and other foreign DNA; Cas2 is present in majority of CRISPR/Cas systems along with Cas1; RNAse specific to U-rich regions; Possesses an RRM/ferredoxin fold
Cas1_1157	NOT	2618	2767	-	hypothetical protein	NOT in CDD	NOT in CDD	hypothetical protein
Cas1_1094	NOT	325	615	-	Cas2_I_II_III	187856	cd09725	CRISPR/Cas system-associated protein Cas2. CRISPR (Clustered Regularly Interspaced Short Palindromic Repeats) and associated Cas proteins comprise a system for heritable host defense by prokaryotic cells against phage and other foreign DNA; Cas2 is present in majority of CRISPR/Cas systems along with Cas1; RNAse specific to U-rich regions; Possesses an RRM/ferredoxin fold
Cas1_1094	Cas1	618	1649	-	cas1_DVULG	188360	TIGR03640	CRISPR-associated endonuclease Cas1, subtype I-C/DVULG. The CRISPR-associated protein Cas1 is virtually universal to CRISPR systems. CRISPR, an acronym for Clustered Regularly Interspaced Short Palindromic Repeats, is prokaryotic immunity system for foreign DNA, mostly from phage. CRISPR systems belong to different subtypes, distinguished by both nature of the repeats, the makeup of the cohort of…
Cas1_1094	NOT	1757	2464	-	Cas_Cas4	396492	pfam01930	Domain of unknown function DUF83. This domain has no known function. The domain contains three conserved cysteines at its C-terminus.
Cas1_1094	NOT	2546	2710	-	Cas7_I-C	412915	cl01465	CRISPR/Cas system-associated RAMP superfamily protein Cas7. CRISPR (Clustered Regularly Interspaced Short Palindromic Repeats) and associated Cas proteins comprise a system for heritable host defense by prokaryotic cells against phage and other foreign DNA; Cas7 is a RAMP superfamily protein; Subunit of the Cascade complex; also known as CT1132 family
Cas1_1095	NOT	2	829	+	CRISPR_Cas6,Cas6	401868	pfam10040,cl11443	CRISPR-associated endoribonuclease Cas6. Cas6 is a member of the RAMP (repeat-associated mysterious protein) superfamily. It is among the most widely distributed Cas proteins and is found in both bacteria and archaea. Cas6 functions in the generation of CRISPR-derived guide RNAs for invader defense in prokaryotes.
Cas1_1095	Cas1	859	1869	+	Cas1_I-II-III	187766	cd09634	CRISPR/Cas system-associated protein Cas1. CRISPR (Clustered Regularly Interspaced Short Palindromic Repeats) and associated Cas proteins comprise a system for heritable host defense by prokaryotic cells against phage and other foreign DNA; Cas1 is the most universal CRISPR system protein thought to be involved in spacer integration; Cas1 is metal-dependent deoxyribonuclease, also binds RNA; Show…
Cas1_1095	NOT	1890	2141	+	CRISPR_Cas2	401694	pfam09827	CRISPR associated protein Cas2. Members of this family of bacterial proteins comprise various hypothetical proteins, as well as CRISPR (clustered regularly interspaced short palindromic repeats) associated proteins, conferring resistance to infection by certain bacteriophages.
Cas1_1095	NOT	2135	2617	+	Cas4_I-A_I-B_I-C_I-D_II-B	412491	cl00641	CRISPR/Cas system-associated protein Cas4. CRISPR (Clustered Regularly Interspaced Short Palindromic Repeats) and associated Cas proteins comprise a system for heritable host defense by prokaryotic cells against phage and other foreign DNA; Cas4 is RecB-like nuclease with three-cysteine C-terminal cluster
Cas1_1096	NOT	228	518	-	Cas2_I_II_III	187856	cd09725	CRISPR/Cas system-associated protein Cas2. CRISPR (Clustered Regularly Interspaced Short Palindromic Repeats) and associated Cas proteins comprise a system for heritable host defense by prokaryotic cells against phage and other foreign DNA; Cas2 is present in majority of CRISPR/Cas systems along with Cas1; RNAse specific to U-rich regions; Possesses an RRM/ferredoxin fold
Cas1_1096	Cas1	522	1556	-	cas1_DVULG	188360	TIGR03640	CRISPR-associated endonuclease Cas1, subtype I-C/DVULG. The CRISPR-associated protein Cas1 is virtually universal to CRISPR systems. CRISPR, an acronym for Clustered Regularly Interspaced Short Palindromic Repeats, is prokaryotic immunity system for foreign DNA, mostly from phage. CRISPR systems belong to different subtypes, distinguished by both nature of the repeats, the makeup of the cohort of…
Cas1_1096	NOT	1553	2191	-	cas4	273040	TIGR00372	CRISPR-associated protein Cas4. This model represents a family of proteins associated with CRISPR repeats in a wide set of prokaryotic genomes. This scope of this model has been broadened since it was first built to describe an archaeal subset only. The function of the protein is undefined. Distantly related proteins, excluded from this model, include ORFs from Mycobacteriophage D29 and Sulfolobu…
Cas1_1096	NOT	2166	2528	-	Cas_Cas7	398670	pfam05107	CRISPR-associated protein Cas7. CRISPR-associated protein Cas7 is one of the components of the type I-B cascade-like antiviral defense complex. In Haloferax volcanii, Cas5, Cas6 and Cas7 form a small complex that aids the stability of CRISPR-derived RNA.
Cas1_1097	NOT	2	1288	+	hypothetical protein	NOT in CDD	NOT in CDD	hypothetical protein
Cas1_1097	Cas1	1380	2369	+	Cas_Cas1	396439	pfam01867	CRISPR associated protein Cas1. Clustered regularly interspaced short palindromic repeats (CRISPRs) are a family of DNA direct repeats found in many prokaryotic genomes. This family of proteins corresponds to Cas1, a CRISPR-associated protein. Cas1 may be involved in linking DNA segments to CRISPR.
Cas1_1097	NOT	2366	2491	+	Cas2_I_II_III	187856	cd09725	CRISPR/Cas system-associated protein Cas2. CRISPR (Clustered Regularly Interspaced Short Palindromic Repeats) and associated Cas proteins comprise a system for heritable host defense by prokaryotic cells against phage and other foreign DNA; Cas2 is present in majority of CRISPR/Cas systems along with Cas1; RNAse specific to U-rich regions; Possesses an RRM/ferredoxin fold
Cas1_1098	NOT	2	658	+	cas4	273040	TIGR00372	CRISPR-associated protein Cas4. This model represents a family of proteins associated with CRISPR repeats in a wide set of prokaryotic genomes. This scope of this model has been broadened since it was first built to describe an archaeal subset only. The function of the protein is undefined. Distantly related proteins, excluded from this model, include ORFs from Mycobacteriophage D29 and Sulfolobu…
Cas1_1098	Cas1	716	1780	+	Cas1_I-II-III	412500	cl00656	CRISPR/Cas system-associated protein Cas1. CRISPR (Clustered Regularly Interspaced Short Palindromic Repeats) and associated Cas proteins comprise a system for heritable host defense by prokaryotic cells against phage and other foreign DNA; Cas1 is the most universal CRISPR system protein thought to be involved in spacer integration; Cas1 is metal-dependent deoxyribonuclease, also binds RNA; Show…
Cas1_1098	NOT	1796	2089	+	Cas2_I_II_III	187856	cd09725	CRISPR/Cas system-associated protein Cas2. CRISPR (Clustered Regularly Interspaced Short Palindromic Repeats) and associated Cas proteins comprise a system for heritable host defense by prokaryotic cells against phage and other foreign DNA; Cas2 is present in majority of CRISPR/Cas systems along with Cas1; RNAse specific to U-rich regions; Possesses an RRM/ferredoxin fold
Cas1_1099	NOT	581	856	-	Cas2_I_II_III	187856	cd09725	CRISPR/Cas system-associated protein Cas2. CRISPR (Clustered Regularly Interspaced Short Palindromic Repeats) and associated Cas proteins comprise a system for heritable host defense by prokaryotic cells against phage and other foreign DNA; Cas2 is present in majority of CRISPR/Cas systems along with Cas1; RNAse specific to U-rich regions; Possesses an RRM/ferredoxin fold
Cas1_1099	Cas1	1298	2317	-	Cas1_I-II-III	187766	cd09634	CRISPR/Cas system-associated protein Cas1. CRISPR (Clustered Regularly Interspaced Short Palindromic Repeats) and associated Cas proteins comprise a system for heritable host defense by prokaryotic cells against phage and other foreign DNA; Cas1 is the most universal CRISPR system protein thought to be involved in spacer integration; Cas1 is metal-dependent deoxyribonuclease, also binds RNA; Show…
Cas1_1100	NOT	1	975	-	VirE_N	400931	pfam08800	VirE N-terminal domain. This presumed domain is found at the N-terminus of VirE proteins.
Cas1_1100	Cas1	972	1964	-	Cas_Cas1	396439	pfam01867	CRISPR associated protein Cas1. Clustered regularly interspaced short palindromic repeats (CRISPRs) are a family of DNA direct repeats found in many prokaryotic genomes. This family of proteins corresponds to Cas1, a CRISPR-associated protein. Cas1 may be involved in linking DNA segments to CRISPR.
Cas1_1100	NOT	1980	2372	-	UvrD_C_2	404430	pfam13538	UvrD-like helicase C-terminal domain. This domain is found at the C-terminus of a wide variety of helicase enzymes. This domain has a AAA-like structural fold.
Cas1_1101	NOT	226	522	-	Cas2_I_II_III	187856	cd09725	CRISPR/Cas system-associated protein Cas2. CRISPR (Clustered Regularly Interspaced Short Palindromic Repeats) and associated Cas proteins comprise a system for heritable host defense by prokaryotic cells against phage and other foreign DNA; Cas2 is present in majority of CRISPR/Cas systems along with Cas1; RNAse specific to U-rich regions; Possesses an RRM/ferredoxin fold
Cas1_1101	Cas1	547	1584	-	Cas1_I-II-III	412500	cl00656	CRISPR/Cas system-associated protein Cas1. CRISPR (Clustered Regularly Interspaced Short Palindromic Repeats) and associated Cas proteins comprise a system for heritable host defense by prokaryotic cells against phage and other foreign DNA; Cas1 is the most universal CRISPR system protein thought to be involved in spacer integration; Cas1 is metal-dependent deoxyribonuclease, also binds RNA; Show…
Cas1_1101	NOT	1646	2272	-	Cas4_I-A_I-B_I-C_I-D_II-B	412491	cl00641	CRISPR/Cas system-associated protein Cas4. CRISPR (Clustered Regularly Interspaced Short Palindromic Repeats) and associated Cas proteins comprise a system for heritable host defense by prokaryotic cells against phage and other foreign DNA; Cas4 is RecB-like nuclease with three-cysteine C-terminal cluster
Cas1_1102	NOT	1	753	+	COG3472	226003	COG3472	Uncharacterized protein [Function unknown].
Cas1_1102	NOT	753	1463	+	CRISPR_assoc	215025	smart01101	CRISPR associated protein. This domain forms an anti-parallel beta strand structure with flanking alpha helical regions.
Cas1_1102	Cas1	1478	2335	+	cas1_ECOLI	274693	TIGR03638	CRISPR-associated endonuclease Cas1, subtype I-E/ECOLI. The CRISPR-associated protein Cas1 is virtually universal to CRISPR systems. CRISPR, an acronym for Clustered Regularly Interspaced Short Palindromic Repeats, is prokaryotic immunity system for foreign DNA, mostly from phage. CRISPR systems belong to different subtypes, distinguished by both nature of the repeats, the makeup of the cohort of…
Cas1_1103	NOT	23	298	-	Cas2_I_II_III	187856	cd09725	CRISPR/Cas system-associated protein Cas2. CRISPR (Clustered Regularly Interspaced Short Palindromic Repeats) and associated Cas proteins comprise a system for heritable host defense by prokaryotic cells against phage and other foreign DNA; Cas2 is present in majority of CRISPR/Cas systems along with Cas1; RNAse specific to U-rich regions; Possesses an RRM/ferredoxin fold
Cas1_1103	Cas1	271	1287	-	Cas_Cas1	396439	pfam01867	CRISPR associated protein Cas1. Clustered regularly interspaced short palindromic repeats (CRISPRs) are a family of DNA direct repeats found in many prokaryotic genomes. This family of proteins corresponds to Cas1, a CRISPR-associated protein. Cas1 may be involved in linking DNA segments to CRISPR.
Cas1_1103	NOT	1389	2315	-	RAMP_I_III	419677	cl21471	CRISPR/Cas system-associated RAMP superfamily protein. CRISPR (Clustered Regularly Interspaced Short Palindromic Repeats) and associated Cas proteins comprise a system for heritable host defense by prokaryotic cells against phage and other foreign DNA; RAMP superfamily proteins
Cas1_1104	NOT	287	565	-	Cas2_I_II_III	187856	cd09725	CRISPR/Cas system-associated protein Cas2. CRISPR (Clustered Regularly Interspaced Short Palindromic Repeats) and associated Cas proteins comprise a system for heritable host defense by prokaryotic cells against phage and other foreign DNA; Cas2 is present in majority of CRISPR/Cas systems along with Cas1; RNAse specific to U-rich regions; Possesses an RRM/ferredoxin fold
Cas1_1104	Cas1	568	1560	-	Cas_Cas1	396439	pfam01867	CRISPR associated protein Cas1. Clustered regularly interspaced short palindromic repeats (CRISPRs) are a family of DNA direct repeats found in many prokaryotic genomes. This family of proteins corresponds to Cas1, a CRISPR-associated protein. Cas1 may be involved in linking DNA segments to CRISPR.
Cas1_1104	NOT	1697	2314	+	hypothetical protein	NOT in CDD	NOT in CDD	hypothetical protein
Cas1_1158	NOT	1	87	+	hypothetical protein	NOT in CDD	NOT in CDD	hypothetical protein
Cas1_1158	NOT	91	819	+	Cas5_I	419681	cl21479	CRISPR/Cas system-associated RAMP superfamily protein Cas5. CRISPR (Clustered Regularly Interspaced Short Palindromic Repeats) and associated Cas proteins comprise a system for heritable host defense by prokaryotic cells against phage and other foreign DNA; Cas5 is a RAMP superfamily protein; Subunit of the Cascade complex
Cas1_1158	NOT	816	1448	+	Cas6_I-E	187858	cd09727	CRISPR/Cas system-associated RAMP superfamily protein Cas6e. CRISPR (Clustered Regularly Interspaced Short Palindromic Repeats) and associated Cas proteins comprise a system for heritable host defense by prokaryotic cells against phage and other foreign DNA; Cas6e is an endoribonuclease that generates crRNA; This family is specific for CRISPR/Cas system I-E subtype; Homologous to Cas6 (RAMP super…
Cas1_1158	Cas1	1588	2244	+	Cas1_I-II-III	412500	cl00656	CRISPR/Cas system-associated protein Cas1. CRISPR (Clustered Regularly Interspaced Short Palindromic Repeats) and associated Cas proteins comprise a system for heritable host defense by prokaryotic cells against phage and other foreign DNA; Cas1 is the most universal CRISPR system protein thought to be involved in spacer integration; Cas1 is metal-dependent deoxyribonuclease, also binds RNA; Show…
Cas1_1105	NOT	146	754	-	Cas4_I-A_I-B_I-C_I-D_II-B	412491	cl00641	CRISPR/Cas system-associated protein Cas4. CRISPR (Clustered Regularly Interspaced Short Palindromic Repeats) and associated Cas proteins comprise a system for heritable host defense by prokaryotic cells against phage and other foreign DNA; Cas4 is RecB-like nuclease with three-cysteine C-terminal cluster
Cas1_1105	NOT	714	1016	-	Cas2_I_II_III	416272	cl11442	CRISPR/Cas system-associated protein Cas2. CRISPR (Clustered Regularly Interspaced Short Palindromic Repeats) and associated Cas proteins comprise a system for heritable host defense by prokaryotic cells against phage and other foreign DNA; Cas2 is present in majority of CRISPR/Cas systems along with Cas1; RNAse specific to U-rich regions; Possesses an RRM/ferredoxin fold
Cas1_1105	Cas1	1020	2003	-	Cas1_I-II-III	187766	cd09634	CRISPR/Cas system-associated protein Cas1. CRISPR (Clustered Regularly Interspaced Short Palindromic Repeats) and associated Cas proteins comprise a system for heritable host defense by prokaryotic cells against phage and other foreign DNA; Cas1 is the most universal CRISPR system protein thought to be involved in spacer integration; Cas1 is metal-dependent deoxyribonuclease, also binds RNA; Show…
Cas1_1106	NOT	54	710	-	DUF5328,Cas6b_N	407376	pfam17262,pfam17955	Family of unknown function (DUF5328). This family of unknown function can be found in Bacteria and Archaea. Some of the proteins in this family are annotated in UniProt as putative DNA repair proteins.
Cas1_1106	Cas1	754	1713	+	Cas1_I-II-III	187766	cd09634	CRISPR/Cas system-associated protein Cas1. CRISPR (Clustered Regularly Interspaced Short Palindromic Repeats) and associated Cas proteins comprise a system for heritable host defense by prokaryotic cells against phage and other foreign DNA; Cas1 is the most universal CRISPR system protein thought to be involved in spacer integration; Cas1 is metal-dependent deoxyribonuclease, also binds RNA; Show…
Cas1_1106	NOT	1710	2012	+	Cas2_I_II_III	187856	cd09725	CRISPR/Cas system-associated protein Cas2. CRISPR (Clustered Regularly Interspaced Short Palindromic Repeats) and associated Cas proteins comprise a system for heritable host defense by prokaryotic cells against phage and other foreign DNA; Cas2 is present in majority of CRISPR/Cas systems along with Cas1; RNAse specific to U-rich regions; Possesses an RRM/ferredoxin fold
Cas1_1107	Cas1	51	935	-	cas1_ECOLI	274693	TIGR03638	CRISPR-associated endonuclease Cas1, subtype I-E/ECOLI. The CRISPR-associated protein Cas1 is virtually universal to CRISPR systems. CRISPR, an acronym for Clustered Regularly Interspaced Short Palindromic Repeats, is prokaryotic immunity system for foreign DNA, mostly from phage. CRISPR systems belong to different subtypes, distinguished by both nature of the repeats, the makeup of the cohort of…
Cas1_1107	NOT	973	1632	-	CRISPR_assoc	215025	smart01101	CRISPR associated protein. This domain forms an anti-parallel beta strand structure with flanking alpha helical regions.
Cas1_1107	NOT	1632	2045	-	Cas5_I	419681	cl21479	CRISPR/Cas system-associated RAMP superfamily protein Cas5. CRISPR (Clustered Regularly Interspaced Short Palindromic Repeats) and associated Cas proteins comprise a system for heritable host defense by prokaryotic cells against phage and other foreign DNA; Cas5 is a RAMP superfamily protein; Subunit of the Cascade complex
Cas1_1159	Cas1	1	576	+	Cas_Cas1	396439	pfam01867	CRISPR associated protein Cas1. Clustered regularly interspaced short palindromic repeats (CRISPRs) are a family of DNA direct repeats found in many prokaryotic genomes. This family of proteins corresponds to Cas1, a CRISPR-associated protein. Cas1 may be involved in linking DNA segments to CRISPR.
Cas1_1159	NOT	589	936	+	Cas2_I_II_III	187856	cd09725	CRISPR/Cas system-associated protein Cas2. CRISPR (Clustered Regularly Interspaced Short Palindromic Repeats) and associated Cas proteins comprise a system for heritable host defense by prokaryotic cells against phage and other foreign DNA; Cas2 is present in majority of CRISPR/Cas systems along with Cas1; RNAse specific to U-rich regions; Possesses an RRM/ferredoxin fold
Cas1_1159	NOT	975	2033	-	AcrB	223911	COG0841	Multidrug efflux pump subunit AcrB [Defense mechanisms].
Cas1_1108	NOT	3	83	+	hypothetical protein	NOT in CDD	NOT in CDD	hypothetical protein
Cas1_1108	Cas1	96	1214	+	Cas_Cas1	396439	pfam01867	CRISPR associated protein Cas1. Clustered regularly interspaced short palindromic repeats (CRISPRs) are a family of DNA direct repeats found in many prokaryotic genomes. This family of proteins corresponds to Cas1, a CRISPR-associated protein. Cas1 may be involved in linking DNA segments to CRISPR.
Cas1_1108	NOT	1242	1520	+	Cas2_I_II_III	187856	cd09725	CRISPR/Cas system-associated protein Cas2. CRISPR (Clustered Regularly Interspaced Short Palindromic Repeats) and associated Cas proteins comprise a system for heritable host defense by prokaryotic cells against phage and other foreign DNA; Cas2 is present in majority of CRISPR/Cas systems along with Cas1; RNAse specific to U-rich regions; Possesses an RRM/ferredoxin fold
Cas1_1109	NOT	122	424	-	Cas_Cas2CT1978	401592	pfam09707	CRISPR-associated protein (Cas_Cas2CT1978). This entry represents a minor branch of the Cas2 family of CRISPR-associated protein which are found in IPR003799. Cas proteins are found adjacent to a characteristic short, palindromic repeat cluster termed CRISPR, a probable mobile DNA element.
Cas1_1109	Cas1	421	1356	-	cas1_ECOLI	274693	TIGR03638	CRISPR-associated endonuclease Cas1, subtype I-E/ECOLI. The CRISPR-associated protein Cas1 is virtually universal to CRISPR systems. CRISPR, an acronym for Clustered Regularly Interspaced Short Palindromic Repeats, is prokaryotic immunity system for foreign DNA, mostly from phage. CRISPR systems belong to different subtypes, distinguished by both nature of the repeats, the makeup of the cohort of…
Cas1_1109	NOT	1482	1871	-	CRISPR_assoc	400929	pfam08798	CRISPR associated protein. This domain forms an anti-parallel beta strand structure with flanking alpha helical regions.
Cas1_1110	NOT	301	612	-	Cas2_I_II_III	187856	cd09725	CRISPR/Cas system-associated protein Cas2. CRISPR (Clustered Regularly Interspaced Short Palindromic Repeats) and associated Cas proteins comprise a system for heritable host defense by prokaryotic cells against phage and other foreign DNA; Cas2 is present in majority of CRISPR/Cas systems along with Cas1; RNAse specific to U-rich regions; Possesses an RRM/ferredoxin fold
Cas1_1110	Cas1	612	1634	-	Cas_Cas1	396439	pfam01867	CRISPR associated protein Cas1. Clustered regularly interspaced short palindromic repeats (CRISPRs) are a family of DNA direct repeats found in many prokaryotic genomes. This family of proteins corresponds to Cas1, a CRISPR-associated protein. Cas1 may be involved in linking DNA segments to CRISPR.
Cas1_1111	NOT	2	565	+	CRISPR_assoc	400929	pfam08798	CRISPR associated protein. This domain forms an anti-parallel beta strand structure with flanking alpha helical regions.
Cas1_1111	Cas1	559	1437	+	Cas1_I-II-III	412500	cl00656	CRISPR/Cas system-associated protein Cas1. CRISPR (Clustered Regularly Interspaced Short Palindromic Repeats) and associated Cas proteins comprise a system for heritable host defense by prokaryotic cells against phage and other foreign DNA; Cas1 is the most universal CRISPR system protein thought to be involved in spacer integration; Cas1 is metal-dependent deoxyribonuclease, also binds RNA; Show…
Cas1_1111	NOT	1438	1731	+	Cas_Cas2CT1978	401592	pfam09707	CRISPR-associated protein (Cas_Cas2CT1978). This entry represents a minor branch of the Cas2 family of CRISPR-associated protein which are found in IPR003799. Cas proteins are found adjacent to a characteristic short, palindromic repeat cluster termed CRISPR, a probable mobile DNA element.
Cas1_1112	Cas1	1	1062	+	Cas_Cas1	396439	pfam01867	CRISPR associated protein Cas1. Clustered regularly interspaced short palindromic repeats (CRISPRs) are a family of DNA direct repeats found in many prokaryotic genomes. This family of proteins corresponds to Cas1, a CRISPR-associated protein. Cas1 may be involved in linking DNA segments to CRISPR.
Cas1_1112	NOT	1075	1374	+	Cas2_I_II_III	187856	cd09725	CRISPR/Cas system-associated protein Cas2. CRISPR (Clustered Regularly Interspaced Short Palindromic Repeats) and associated Cas proteins comprise a system for heritable host defense by prokaryotic cells against phage and other foreign DNA; Cas2 is present in majority of CRISPR/Cas systems along with Cas1; RNAse specific to U-rich regions; Possesses an RRM/ferredoxin fold
Cas1_1113	NOT	1	147	-	Cas2_I_II_III	187856	cd09725	CRISPR/Cas system-associated protein Cas2. CRISPR (Clustered Regularly Interspaced Short Palindromic Repeats) and associated Cas proteins comprise a system for heritable host defense by prokaryotic cells against phage and other foreign DNA; Cas2 is present in majority of CRISPR/Cas systems along with Cas1; RNAse specific to U-rich regions; Possesses an RRM/ferredoxin fold
Cas1_1113	Cas1	144	1214	-	Cas1_I-II-III	412500	cl00656	CRISPR/Cas system-associated protein Cas1. CRISPR (Clustered Regularly Interspaced Short Palindromic Repeats) and associated Cas proteins comprise a system for heritable host defense by prokaryotic cells against phage and other foreign DNA; Cas1 is the most universal CRISPR system protein thought to be involved in spacer integration; Cas1 is metal-dependent deoxyribonuclease, also binds RNA; Show…
Cas1_1113	NOT	1214	1726	-	Cas4_I-A_I-B_I-C_I-D_II-B	412491	cl00641	CRISPR/Cas system-associated protein Cas4. CRISPR (Clustered Regularly Interspaced Short Palindromic Repeats) and associated Cas proteins comprise a system for heritable host defense by prokaryotic cells against phage and other foreign DNA; Cas4 is RecB-like nuclease with three-cysteine C-terminal cluster
Cas1_1114	NOT	73	309	-	PHA01748	222832	PHA01748	hypothetical protein
Cas1_1114	Cas1	494	1693	+	Cas_Cas1	396439	pfam01867	CRISPR associated protein Cas1. Clustered regularly interspaced short palindromic repeats (CRISPRs) are a family of DNA direct repeats found in many prokaryotic genomes. This family of proteins corresponds to Cas1, a CRISPR-associated protein. Cas1 may be involved in linking DNA segments to CRISPR.
Cas1_1115	Cas1	3	899	+	Cas1_I-II-III	412500	cl00656	CRISPR/Cas system-associated protein Cas1. CRISPR (Clustered Regularly Interspaced Short Palindromic Repeats) and associated Cas proteins comprise a system for heritable host defense by prokaryotic cells against phage and other foreign DNA; Cas1 is the most universal CRISPR system protein thought to be involved in spacer integration; Cas1 is metal-dependent deoxyribonuclease, also binds RNA; Show…
Cas1_1115	NOT	1152	1445	+	Cas2_I_II_III	187856	cd09725	CRISPR/Cas system-associated protein Cas2. CRISPR (Clustered Regularly Interspaced Short Palindromic Repeats) and associated Cas proteins comprise a system for heritable host defense by prokaryotic cells against phage and other foreign DNA; Cas2 is present in majority of CRISPR/Cas systems along with Cas1; RNAse specific to U-rich regions; Possesses an RRM/ferredoxin fold
Cas1_1116	NOT	57	332	-	Cas2_I_II_III	187856	cd09725	CRISPR/Cas system-associated protein Cas2. CRISPR (Clustered Regularly Interspaced Short Palindromic Repeats) and associated Cas proteins comprise a system for heritable host defense by prokaryotic cells against phage and other foreign DNA; Cas2 is present in majority of CRISPR/Cas systems along with Cas1; RNAse specific to U-rich regions; Possesses an RRM/ferredoxin fold
Cas1_1116	Cas1	332	1345	-	Cas_Cas1	396439	pfam01867	CRISPR associated protein Cas1. Clustered regularly interspaced short palindromic repeats (CRISPRs) are a family of DNA direct repeats found in many prokaryotic genomes. This family of proteins corresponds to Cas1, a CRISPR-associated protein. Cas1 may be involved in linking DNA segments to CRISPR.
Cas1_1117	NOT	98	385	-	Cas2_I_II_III	187856	cd09725	CRISPR/Cas system-associated protein Cas2. CRISPR (Clustered Regularly Interspaced Short Palindromic Repeats) and associated Cas proteins comprise a system for heritable host defense by prokaryotic cells against phage and other foreign DNA; Cas2 is present in majority of CRISPR/Cas systems along with Cas1; RNAse specific to U-rich regions; Possesses an RRM/ferredoxin fold
Cas1_1117	Cas1	393	1424	-	cas1_DVULG	188360	TIGR03640	CRISPR-associated endonuclease Cas1, subtype I-C/DVULG. The CRISPR-associated protein Cas1 is virtually universal to CRISPR systems. CRISPR, an acronym for Clustered Regularly Interspaced Short Palindromic Repeats, is prokaryotic immunity system for foreign DNA, mostly from phage. CRISPR systems belong to different subtypes, distinguished by both nature of the repeats, the makeup of the cohort of…
Cas1_1117	NOT	1421	1654	-	Cas_Cas4	396492	pfam01930	Domain of unknown function DUF83. This domain has no known function. The domain contains three conserved cysteines at its C-terminus.
Cas1_1118	NOT	3	407	+	Cas_Cas4	396492	pfam01930	Domain of unknown function DUF83. This domain has no known function. The domain contains three conserved cysteines at its C-terminus.
Cas1_1118	Cas1	410	1369	+	Cas1_I-II-III	412500	cl00656	CRISPR/Cas system-associated protein Cas1. CRISPR (Clustered Regularly Interspaced Short Palindromic Repeats) and associated Cas proteins comprise a system for heritable host defense by prokaryotic cells against phage and other foreign DNA; Cas1 is the most universal CRISPR system protein thought to be involved in spacer integration; Cas1 is metal-dependent deoxyribonuclease, also binds RNA; Show…
Cas1_1118	NOT	1372	1626	+	Cas2_I_II_III	187856	cd09725	CRISPR/Cas system-associated protein Cas2. CRISPR (Clustered Regularly Interspaced Short Palindromic Repeats) and associated Cas proteins comprise a system for heritable host defense by prokaryotic cells against phage and other foreign DNA; Cas2 is present in majority of CRISPR/Cas systems along with Cas1; RNAse specific to U-rich regions; Possesses an RRM/ferredoxin fold
Cas1_1119	NOT	230	514	-	Cas2_I_II_III	187856	cd09725	CRISPR/Cas system-associated protein Cas2. CRISPR (Clustered Regularly Interspaced Short Palindromic Repeats) and associated Cas proteins comprise a system for heritable host defense by prokaryotic cells against phage and other foreign DNA; Cas2 is present in majority of CRISPR/Cas systems along with Cas1; RNAse specific to U-rich regions; Possesses an RRM/ferredoxin fold
Cas1_1119	Cas1	511	1617	-	Cas1_I-II-III	187766	cd09634	CRISPR/Cas system-associated protein Cas1. CRISPR (Clustered Regularly Interspaced Short Palindromic Repeats) and associated Cas proteins comprise a system for heritable host defense by prokaryotic cells against phage and other foreign DNA; Cas1 is the most universal CRISPR system protein thought to be involved in spacer integration; Cas1 is metal-dependent deoxyribonuclease, also binds RNA; Show…
Cas1_1120	NOT	250	549	-	Cas2_I_II_III	187856	cd09725	CRISPR/Cas system-associated protein Cas2. CRISPR (Clustered Regularly Interspaced Short Palindromic Repeats) and associated Cas proteins comprise a system for heritable host defense by prokaryotic cells against phage and other foreign DNA; Cas2 is present in majority of CRISPR/Cas systems along with Cas1; RNAse specific to U-rich regions; Possesses an RRM/ferredoxin fold
Cas1_1120	Cas1	546	1535	-	Cas_Cas1	396439	pfam01867	CRISPR associated protein Cas1. Clustered regularly interspaced short palindromic repeats (CRISPRs) are a family of DNA direct repeats found in many prokaryotic genomes. This family of proteins corresponds to Cas1, a CRISPR-associated protein. Cas1 may be involved in linking DNA segments to CRISPR.
Cas1_1121	NOT	1	303	+	hypothetical protein	NOT in CDD	NOT in CDD	hypothetical protein
Cas1_1121	NOT	339	626	-	Cas2_I_II_III	187856	cd09725	CRISPR/Cas system-associated protein Cas2. CRISPR (Clustered Regularly Interspaced Short Palindromic Repeats) and associated Cas proteins comprise a system for heritable host defense by prokaryotic cells against phage and other foreign DNA; Cas2 is present in majority of CRISPR/Cas systems along with Cas1; RNAse specific to U-rich regions; Possesses an RRM/ferredoxin fold
Cas1_1121	Cas1	623	1597	-	Cas_Cas1	396439	pfam01867	CRISPR associated protein Cas1. Clustered regularly interspaced short palindromic repeats (CRISPRs) are a family of DNA direct repeats found in many prokaryotic genomes. This family of proteins corresponds to Cas1, a CRISPR-associated protein. Cas1 may be involved in linking DNA segments to CRISPR.
Cas1_1122	Cas1	34	1050	-	Cas_Cas1	396439	pfam01867	CRISPR associated protein Cas1. Clustered regularly interspaced short palindromic repeats (CRISPRs) are a family of DNA direct repeats found in many prokaryotic genomes. This family of proteins corresponds to Cas1, a CRISPR-associated protein. Cas1 may be involved in linking DNA segments to CRISPR.
Cas1_1122	NOT	1074	1352	-	CRISPR_Cas2	401694	pfam09827	CRISPR associated protein Cas2. Members of this family of bacterial proteins comprise various hypothetical proteins, as well as CRISPR (clustered regularly interspaced short palindromic repeats) associated proteins, conferring resistance to infection by certain bacteriophages.
Cas1_1122	NOT	1518	1589	+	hypothetical protein	NOT in CDD	NOT in CDD	hypothetical protein
Cas1_1123	Cas1	2	1051	+	cas1_DVULG	188360	TIGR03640	CRISPR-associated endonuclease Cas1, subtype I-C/DVULG. The CRISPR-associated protein Cas1 is virtually universal to CRISPR systems. CRISPR, an acronym for Clustered Regularly Interspaced Short Palindromic Repeats, is prokaryotic immunity system for foreign DNA, mostly from phage. CRISPR systems belong to different subtypes, distinguished by both nature of the repeats, the makeup of the cohort of…
Cas1_1123	NOT	1055	1348	+	Cas2_I_II_III	187856	cd09725	CRISPR/Cas system-associated protein Cas2. CRISPR (Clustered Regularly Interspaced Short Palindromic Repeats) and associated Cas proteins comprise a system for heritable host defense by prokaryotic cells against phage and other foreign DNA; Cas2 is present in majority of CRISPR/Cas systems along with Cas1; RNAse specific to U-rich regions; Possesses an RRM/ferredoxin fold
Cas1_1123	NOT	1408	1569	+	hypothetical protein	NOT in CDD	NOT in CDD	hypothetical protein
Cas1_1124	Cas1	1	909	-	Cas_Cas1	396439	pfam01867	CRISPR associated protein Cas1. Clustered regularly interspaced short palindromic repeats (CRISPRs) are a family of DNA direct repeats found in many prokaryotic genomes. This family of proteins corresponds to Cas1, a CRISPR-associated protein. Cas1 may be involved in linking DNA segments to CRISPR.
Cas1_1124	NOT	914	1192	-	CRISPR_Cas2	401694	pfam09827	CRISPR associated protein Cas2. Members of this family of bacterial proteins comprise various hypothetical proteins, as well as CRISPR (clustered regularly interspaced short palindromic repeats) associated proteins, conferring resistance to infection by certain bacteriophages.
Cas1_1125	Cas1	2	778	-	Cas1_I-II-III	412500	cl00656	CRISPR/Cas system-associated protein Cas1. CRISPR (Clustered Regularly Interspaced Short Palindromic Repeats) and associated Cas proteins comprise a system for heritable host defense by prokaryotic cells against phage and other foreign DNA; Cas1 is the most universal CRISPR system protein thought to be involved in spacer integration; Cas1 is metal-dependent deoxyribonuclease, also binds RNA; Show…
Cas1_1125	NOT	771	1532	-	hypothetical protein	NOT in CDD	NOT in CDD	hypothetical protein
Cas1_1160	Cas1	1	672	+	Cas1_I-II-III	187766	cd09634	CRISPR/Cas system-associated protein Cas1. CRISPR (Clustered Regularly Interspaced Short Palindromic Repeats) and associated Cas proteins comprise a system for heritable host defense by prokaryotic cells against phage and other foreign DNA; Cas1 is the most universal CRISPR system protein thought to be involved in spacer integration; Cas1 is metal-dependent deoxyribonuclease, also binds RNA; Show…
Cas1_1160	NOT	716	961	+	CRISPR_Cas2	401694	pfam09827	CRISPR associated protein Cas2. Members of this family of bacterial proteins comprise various hypothetical proteins, as well as CRISPR (clustered regularly interspaced short palindromic repeats) associated proteins, conferring resistance to infection by certain bacteriophages.
Cas1_1160	NOT	981	1520	+	Cas4_I-A_I-B_I-C_I-D_II-B	412491	cl00641	CRISPR/Cas system-associated protein Cas4. CRISPR (Clustered Regularly Interspaced Short Palindromic Repeats) and associated Cas proteins comprise a system for heritable host defense by prokaryotic cells against phage and other foreign DNA; Cas4 is RecB-like nuclease with three-cysteine C-terminal cluster
Cas1_1161	NOT	338	601	-	Cas2_I_II_III	187856	cd09725	CRISPR/Cas system-associated protein Cas2. CRISPR (Clustered Regularly Interspaced Short Palindromic Repeats) and associated Cas proteins comprise a system for heritable host defense by prokaryotic cells against phage and other foreign DNA; Cas2 is present in majority of CRISPR/Cas systems along with Cas1; RNAse specific to U-rich regions; Possesses an RRM/ferredoxin fold
Cas1_1161	Cas1	601	1509	-	cas1_HMARI	274695	TIGR03641	CRISPR-associated endonuclease Cas1, subtype I-B/HMARI/TNEAP. The CRISPR-associated protein Cas1 is virtually universal to CRISPR systems. CRISPR, an acronym for Clustered Regularly Interspaced Short Palindromic Repeats, is prokaryotic immunity system for foreign DNA, mostly from phage. CRISPR systems belong to different subtypes, distinguished by both nature of the repeats, the makeup of the coh…
Cas1_1126	NOT	2	253	-	hypothetical protein	NOT in CDD	NOT in CDD	hypothetical protein
Cas1_1126	NOT	276	566	-	CRISPR_Cas2	401694	pfam09827	CRISPR associated protein Cas2. Members of this family of bacterial proteins comprise various hypothetical proteins, as well as CRISPR (clustered regularly interspaced short palindromic repeats) associated proteins, conferring resistance to infection by certain bacteriophages.
Cas1_1126	Cas1	563	1483	-	Cas1_I-II-III	187766	cd09634	CRISPR/Cas system-associated protein Cas1. CRISPR (Clustered Regularly Interspaced Short Palindromic Repeats) and associated Cas proteins comprise a system for heritable host defense by prokaryotic cells against phage and other foreign DNA; Cas1 is the most universal CRISPR system protein thought to be involved in spacer integration; Cas1 is metal-dependent deoxyribonuclease, also binds RNA; Show…
Cas1_1127	Cas1	1	957	+	cas1_ECOLI	274693	TIGR03638	CRISPR-associated endonuclease Cas1, subtype I-E/ECOLI. The CRISPR-associated protein Cas1 is virtually universal to CRISPR systems. CRISPR, an acronym for Clustered Regularly Interspaced Short Palindromic Repeats, is prokaryotic immunity system for foreign DNA, mostly from phage. CRISPR systems belong to different subtypes, distinguished by both nature of the repeats, the makeup of the cohort of…
Cas1_1127	NOT	938	1234	+	PRK11558	236930	PRK11558	putative ssRNA endonuclease; Provisional
Cas1_1128	Cas1	1	975	+	Cas_Cas1	396439	pfam01867	CRISPR associated protein Cas1. Clustered regularly interspaced short palindromic repeats (CRISPRs) are a family of DNA direct repeats found in many prokaryotic genomes. This family of proteins corresponds to Cas1, a CRISPR-associated protein. Cas1 may be involved in linking DNA segments to CRISPR.
Cas1_1128	NOT	1028	1453	+	Cas_Cas1	396439	pfam01867	CRISPR associated protein Cas1. Clustered regularly interspaced short palindromic repeats (CRISPRs) are a family of DNA direct repeats found in many prokaryotic genomes. This family of proteins corresponds to Cas1, a CRISPR-associated protein. Cas1 may be involved in linking DNA segments to CRISPR.
Cas1_1129	NOT	2	184	+	hypothetical protein	NOT in CDD	NOT in CDD	hypothetical protein
Cas1_1129	Cas1	171	1091	+	Cas1_I-II-III	412500	cl00656	CRISPR/Cas system-associated protein Cas1. CRISPR (Clustered Regularly Interspaced Short Palindromic Repeats) and associated Cas proteins comprise a system for heritable host defense by prokaryotic cells against phage and other foreign DNA; Cas1 is the most universal CRISPR system protein thought to be involved in spacer integration; Cas1 is metal-dependent deoxyribonuclease, also binds RNA; Show…
Cas1_1129	NOT	1072	1416	+	Cas2_I_II_III	416272	cl11442	CRISPR/Cas system-associated protein Cas2. CRISPR (Clustered Regularly Interspaced Short Palindromic Repeats) and associated Cas proteins comprise a system for heritable host defense by prokaryotic cells against phage and other foreign DNA; Cas2 is present in majority of CRISPR/Cas systems along with Cas1; RNAse specific to U-rich regions; Possesses an RRM/ferredoxin fold
Cas1_1129	NOT	1361	1450	+	hypothetical protein	NOT in CDD	NOT in CDD	hypothetical protein
Cas1_1130	NOT	164	460	-	PRK11558	236930	PRK11558	putative ssRNA endonuclease; Provisional
Cas1_1130	Cas1	441	1361	-	cas1_ECOLI	274693	TIGR03638	CRISPR-associated endonuclease Cas1, subtype I-E/ECOLI. The CRISPR-associated protein Cas1 is virtually universal to CRISPR systems. CRISPR, an acronym for Clustered Regularly Interspaced Short Palindromic Repeats, is prokaryotic immunity system for foreign DNA, mostly from phage. CRISPR systems belong to different subtypes, distinguished by both nature of the repeats, the makeup of the cohort of…
Cas1_1162	NOT	262	552	-	Cas2_I_II_III	187856	cd09725	CRISPR/Cas system-associated protein Cas2. CRISPR (Clustered Regularly Interspaced Short Palindromic Repeats) and associated Cas proteins comprise a system for heritable host defense by prokaryotic cells against phage and other foreign DNA; Cas2 is present in majority of CRISPR/Cas systems along with Cas1; RNAse specific to U-rich regions; Possesses an RRM/ferredoxin fold
Cas1_1162	Cas1	804	1382	-	Cas1_I-II-III	187766	cd09634	CRISPR/Cas system-associated protein Cas1. CRISPR (Clustered Regularly Interspaced Short Palindromic Repeats) and associated Cas proteins comprise a system for heritable host defense by prokaryotic cells against phage and other foreign DNA; Cas1 is the most universal CRISPR system protein thought to be involved in spacer integration; Cas1 is metal-dependent deoxyribonuclease, also binds RNA; Show…
Cas1_1131	NOT	268	531	-	Cas2_I_II_III	187856	cd09725	CRISPR/Cas system-associated protein Cas2. CRISPR (Clustered Regularly Interspaced Short Palindromic Repeats) and associated Cas proteins comprise a system for heritable host defense by prokaryotic cells against phage and other foreign DNA; Cas2 is present in majority of CRISPR/Cas systems along with Cas1; RNAse specific to U-rich regions; Possesses an RRM/ferredoxin fold
Cas1_1131	Cas1	555	1376	-	Cas1_I-II-III	412500	cl00656	CRISPR/Cas system-associated protein Cas1. CRISPR (Clustered Regularly Interspaced Short Palindromic Repeats) and associated Cas proteins comprise a system for heritable host defense by prokaryotic cells against phage and other foreign DNA; Cas1 is the most universal CRISPR system protein thought to be involved in spacer integration; Cas1 is metal-dependent deoxyribonuclease, also binds RNA; Show…
Cas1_1132	Cas1	1	840	+	cas1_ECOLI	274693	TIGR03638	CRISPR-associated endonuclease Cas1, subtype I-E/ECOLI. The CRISPR-associated protein Cas1 is virtually universal to CRISPR systems. CRISPR, an acronym for Clustered Regularly Interspaced Short Palindromic Repeats, is prokaryotic immunity system for foreign DNA, mostly from phage. CRISPR systems belong to different subtypes, distinguished by both nature of the repeats, the makeup of the cohort of…
Cas1_1132	NOT	837	1247	+	PRK11558	236930	PRK11558	putative ssRNA endonuclease; Provisional
Cas1_1133	Cas1	112	1116	-	cas1_HMARI	274695	TIGR03641	CRISPR-associated endonuclease Cas1, subtype I-B/HMARI/TNEAP. The CRISPR-associated protein Cas1 is virtually universal to CRISPR systems. CRISPR, an acronym for Clustered Regularly Interspaced Short Palindromic Repeats, is prokaryotic immunity system for foreign DNA, mostly from phage. CRISPR systems belong to different subtypes, distinguished by both nature of the repeats, the makeup of the coh…
Cas1_1133	NOT	1254	1331	-	Cas_Cas4	396492	pfam01930	Domain of unknown function DUF83. This domain has no known function. The domain contains three conserved cysteines at its C-terminus.
Cas1_1163	Cas1	2	745	+	hypothetical protein	NOT in CDD	NOT in CDD	hypothetical protein
Cas1_1163	NOT	742	1062	+	Cas2_I_II_III	187856	cd09725	CRISPR/Cas system-associated protein Cas2. CRISPR (Clustered Regularly Interspaced Short Palindromic Repeats) and associated Cas proteins comprise a system for heritable host defense by prokaryotic cells against phage and other foreign DNA; Cas2 is present in majority of CRISPR/Cas systems along with Cas1; RNAse specific to U-rich regions; Possesses an RRM/ferredoxin fold
Cas1_1134	Cas1	2	1144	+	Cas1_I-II-III	187766	cd09634	CRISPR/Cas system-associated protein Cas1. CRISPR (Clustered Regularly Interspaced Short Palindromic Repeats) and associated Cas proteins comprise a system for heritable host defense by prokaryotic cells against phage and other foreign DNA; Cas1 is the most universal CRISPR system protein thought to be involved in spacer integration; Cas1 is metal-dependent deoxyribonuclease, also binds RNA; Show…
Cas1_1135	Cas1	3	974	-	Cas_Cas1	396439	pfam01867	CRISPR associated protein Cas1. Clustered regularly interspaced short palindromic repeats (CRISPRs) are a family of DNA direct repeats found in many prokaryotic genomes. This family of proteins corresponds to Cas1, a CRISPR-associated protein. Cas1 may be involved in linking DNA segments to CRISPR.
Cas1_1135	NOT	982	1275	-	Cas4_I-A_I-B_I-C_I-D_II-B	412491	cl00641	CRISPR/Cas system-associated protein Cas4. CRISPR (Clustered Regularly Interspaced Short Palindromic Repeats) and associated Cas proteins comprise a system for heritable host defense by prokaryotic cells against phage and other foreign DNA; Cas4 is RecB-like nuclease with three-cysteine C-terminal cluster
Cas1_1136	NOT	1	66	+	hypothetical protein	NOT in CDD	NOT in CDD	hypothetical protein
Cas1_1136	NOT	51	341	-	CRISPR_Cas2	401694	pfam09827	CRISPR associated protein Cas2. Members of this family of bacterial proteins comprise various hypothetical proteins, as well as CRISPR (clustered regularly interspaced short palindromic repeats) associated proteins, conferring resistance to infection by certain bacteriophages.
Cas1_1136	Cas1	343	1272	-	Cas_Cas1	396439	pfam01867	CRISPR associated protein Cas1. Clustered regularly interspaced short palindromic repeats (CRISPRs) are a family of DNA direct repeats found in many prokaryotic genomes. This family of proteins corresponds to Cas1, a CRISPR-associated protein. Cas1 may be involved in linking DNA segments to CRISPR.
Cas1_1137	Cas1	3	830	+	Cas_Cas1	396439	pfam01867	CRISPR associated protein Cas1. Clustered regularly interspaced short palindromic repeats (CRISPRs) are a family of DNA direct repeats found in many prokaryotic genomes. This family of proteins corresponds to Cas1, a CRISPR-associated protein. Cas1 may be involved in linking DNA segments to CRISPR.
Cas1_1137	NOT	843	1118	+	Cas2_I_II_III	187856	cd09725	CRISPR/Cas system-associated protein Cas2. CRISPR (Clustered Regularly Interspaced Short Palindromic Repeats) and associated Cas proteins comprise a system for heritable host defense by prokaryotic cells against phage and other foreign DNA; Cas2 is present in majority of CRISPR/Cas systems along with Cas1; RNAse specific to U-rich regions; Possesses an RRM/ferredoxin fold
Cas1_1164	Cas1	2	649	+	Cas1_I-II-III	187766	cd09634	CRISPR/Cas system-associated protein Cas1. CRISPR (Clustered Regularly Interspaced Short Palindromic Repeats) and associated Cas proteins comprise a system for heritable host defense by prokaryotic cells against phage and other foreign DNA; Cas1 is the most universal CRISPR system protein thought to be involved in spacer integration; Cas1 is metal-dependent deoxyribonuclease, also binds RNA; Show…
Cas1_1164	NOT	665	952	+	CRISPR_Cas2	401694	pfam09827	CRISPR associated protein Cas2. Members of this family of bacterial proteins comprise various hypothetical proteins, as well as CRISPR (clustered regularly interspaced short palindromic repeats) associated proteins, conferring resistance to infection by certain bacteriophages.
Cas1_1138	NOT	23	253	-	Cas_Cas2CT1978	401592	pfam09707	CRISPR-associated protein (Cas_Cas2CT1978). This entry represents a minor branch of the Cas2 family of CRISPR-associated protein which are found in IPR003799. Cas proteins are found adjacent to a characteristic short, palindromic repeat cluster termed CRISPR, a probable mobile DNA element.
Cas1_1138	Cas1	274	1146	-	Cas1_I-II-III	412500	cl00656	CRISPR/Cas system-associated protein Cas1. CRISPR (Clustered Regularly Interspaced Short Palindromic Repeats) and associated Cas proteins comprise a system for heritable host defense by prokaryotic cells against phage and other foreign DNA; Cas1 is the most universal CRISPR system protein thought to be involved in spacer integration; Cas1 is metal-dependent deoxyribonuclease, also binds RNA; Show…
Cas1_1139	Cas1	1	789	-	Cas_Cas1	396439	pfam01867	CRISPR associated protein Cas1. Clustered regularly interspaced short palindromic repeats (CRISPRs) are a family of DNA direct repeats found in many prokaryotic genomes. This family of proteins corresponds to Cas1, a CRISPR-associated protein. Cas1 may be involved in linking DNA segments to CRISPR.
Cas1_1139	NOT	801	1142	-	DUF5328	407376	pfam17262	Family of unknown function (DUF5328). This family of unknown function can be found in Bacteria and Archaea. Some of the proteins in this family are annotated in UniProt as putative DNA repair proteins.
Cas1_1165	NOT	3	251	-	Cas2_I_II_III	187856	cd09725	CRISPR/Cas system-associated protein Cas2. CRISPR (Clustered Regularly Interspaced Short Palindromic Repeats) and associated Cas proteins comprise a system for heritable host defense by prokaryotic cells against phage and other foreign DNA; Cas2 is present in majority of CRISPR/Cas systems along with Cas1; RNAse specific to U-rich regions; Possesses an RRM/ferredoxin fold
Cas1_1165	Cas1	259	1104	-	Cas1_I-II-III	187766	cd09634	CRISPR/Cas system-associated protein Cas1. CRISPR (Clustered Regularly Interspaced Short Palindromic Repeats) and associated Cas proteins comprise a system for heritable host defense by prokaryotic cells against phage and other foreign DNA; Cas1 is the most universal CRISPR system protein thought to be involved in spacer integration; Cas1 is metal-dependent deoxyribonuclease, also binds RNA; Show…
Cas1_1140	Cas1	2	799	+	Cas1_I-II-III	412500	cl00656	CRISPR/Cas system-associated protein Cas1. CRISPR (Clustered Regularly Interspaced Short Palindromic Repeats) and associated Cas proteins comprise a system for heritable host defense by prokaryotic cells against phage and other foreign DNA; Cas1 is the most universal CRISPR system protein thought to be involved in spacer integration; Cas1 is metal-dependent deoxyribonuclease, also binds RNA; Show…
Cas1_1140	NOT	783	1082	+	Cas2_I_II_III	416272	cl11442	CRISPR/Cas system-associated protein Cas2. CRISPR (Clustered Regularly Interspaced Short Palindromic Repeats) and associated Cas proteins comprise a system for heritable host defense by prokaryotic cells against phage and other foreign DNA; Cas2 is present in majority of CRISPR/Cas systems along with Cas1; RNAse specific to U-rich regions; Possesses an RRM/ferredoxin fold
Cas1_1166	Cas1	45	905	-	Cas1_I-II-III	412500	cl00656	CRISPR/Cas system-associated protein Cas1. CRISPR (Clustered Regularly Interspaced Short Palindromic Repeats) and associated Cas proteins comprise a system for heritable host defense by prokaryotic cells against phage and other foreign DNA; Cas1 is the most universal CRISPR system protein thought to be involved in spacer integration; Cas1 is metal-dependent deoxyribonuclease, also binds RNA; Show…
Cas1_1166	NOT	889	1080	-	hypothetical protein	NOT in CDD	NOT in CDD	hypothetical protein
Cas1_1141	NOT	1	105	+	hypothetical protein	NOT in CDD	NOT in CDD	hypothetical protein
Cas1_1141	Cas1	176	1060	+	Cas_Cas1	396439	pfam01867	CRISPR associated protein Cas1. Clustered regularly interspaced short palindromic repeats (CRISPRs) are a family of DNA direct repeats found in many prokaryotic genomes. This family of proteins corresponds to Cas1, a CRISPR-associated protein. Cas1 may be involved in linking DNA segments to CRISPR.
Cas1_1142	Cas1	69	1049	-	Cas_Cas1	396439	pfam01867	CRISPR associated protein Cas1. Clustered regularly interspaced short palindromic repeats (CRISPRs) are a family of DNA direct repeats found in many prokaryotic genomes. This family of proteins corresponds to Cas1, a CRISPR-associated protein. Cas1 may be involved in linking DNA segments to CRISPR.
Cas1_1143	Cas1	2	1015	-	Cas_Cas1	396439	pfam01867	CRISPR associated protein Cas1. Clustered regularly interspaced short palindromic repeats (CRISPRs) are a family of DNA direct repeats found in many prokaryotic genomes. This family of proteins corresponds to Cas1, a CRISPR-associated protein. Cas1 may be involved in linking DNA segments to CRISPR.
Cas1_1167	Cas1	1	654	-	Cas_Cas1	396439	pfam01867	CRISPR associated protein Cas1. Clustered regularly interspaced short palindromic repeats (CRISPRs) are a family of DNA direct repeats found in many prokaryotic genomes. This family of proteins corresponds to Cas1, a CRISPR-associated protein. Cas1 may be involved in linking DNA segments to CRISPR.
Cas1_1167	NOT	647	1003	-	RAMP_I_III	419677	cl21471	CRISPR/Cas system-associated RAMP superfamily protein. CRISPR (Clustered Regularly Interspaced Short Palindromic Repeats) and associated Cas proteins comprise a system for heritable host defense by prokaryotic cells against phage and other foreign DNA; RAMP superfamily proteins
Cas1_1144	Cas1	3	875	+	Cas_Cas1	396439	pfam01867	CRISPR associated protein Cas1. Clustered regularly interspaced short palindromic repeats (CRISPRs) are a family of DNA direct repeats found in many prokaryotic genomes. This family of proteins corresponds to Cas1, a CRISPR-associated protein. Cas1 may be involved in linking DNA segments to CRISPR.
Cas1_1144	NOT	868	996	+	hypothetical protein	NOT in CDD	NOT in CDD	hypothetical protein
Cas1_1168	NOT	85	375	-	Cas2_I_II_III	187856	cd09725	CRISPR/Cas system-associated protein Cas2. CRISPR (Clustered Regularly Interspaced Short Palindromic Repeats) and associated Cas proteins comprise a system for heritable host defense by prokaryotic cells against phage and other foreign DNA; Cas2 is present in majority of CRISPR/Cas systems along with Cas1; RNAse specific to U-rich regions; Possesses an RRM/ferredoxin fold
Cas1_1168	Cas1	392	994	-	Cas1_I-II-III	187766	cd09634	CRISPR/Cas system-associated protein Cas1. CRISPR (Clustered Regularly Interspaced Short Palindromic Repeats) and associated Cas proteins comprise a system for heritable host defense by prokaryotic cells against phage and other foreign DNA; Cas1 is the most universal CRISPR system protein thought to be involved in spacer integration; Cas1 is metal-dependent deoxyribonuclease, also binds RNA; Show…
Cas1_1145	Cas1	54	980	+	Cas1_I-II-III	412500	cl00656	CRISPR/Cas system-associated protein Cas1. CRISPR (Clustered Regularly Interspaced Short Palindromic Repeats) and associated Cas proteins comprise a system for heritable host defense by prokaryotic cells against phage and other foreign DNA; Cas1 is the most universal CRISPR system protein thought to be involved in spacer integration; Cas1 is metal-dependent deoxyribonuclease, also binds RNA; Show…
Cas1_1146	Cas1	2	976	-	Cas_Cas1	396439	pfam01867	CRISPR associated protein Cas1. Clustered regularly interspaced short palindromic repeats (CRISPRs) are a family of DNA direct repeats found in many prokaryotic genomes. This family of proteins corresponds to Cas1, a CRISPR-associated protein. Cas1 may be involved in linking DNA segments to CRISPR.
Cas1_1169	NOT	1	195	+	WYL	404207	pfam13280	Predicted DNA-binding transcriptional regulator YafY, contains an HTH and WYL domains [Transcription].
Cas1_1169	Cas1	217	933	+	Cas1_I-II-III	412500	cl00656	CRISPR/Cas system-associated protein Cas1. CRISPR (Clustered Regularly Interspaced Short Palindromic Repeats) and associated Cas proteins comprise a system for heritable host defense by prokaryotic cells against phage and other foreign DNA; Cas1 is the most universal CRISPR system protein thought to be involved in spacer integration; Cas1 is metal-dependent deoxyribonuclease, also binds RNA; Show…
Cas1_1147	NOT	3	170	-	hypothetical protein	NOT in CDD	NOT in CDD	hypothetical protein
Cas1_1147	Cas1	167	919	-	Cas_Cas1	396439	pfam01867	CRISPR associated protein Cas1. Clustered regularly interspaced short palindromic repeats (CRISPRs) are a family of DNA direct repeats found in many prokaryotic genomes. This family of proteins corresponds to Cas1, a CRISPR-associated protein. Cas1 may be involved in linking DNA segments to CRISPR.
Cas1_1148	Cas1	185	916	+	Cas1_I-II-III	187766	cd09634	CRISPR/Cas system-associated protein Cas1. CRISPR (Clustered Regularly Interspaced Short Palindromic Repeats) and associated Cas proteins comprise a system for heritable host defense by prokaryotic cells against phage and other foreign DNA; Cas1 is the most universal CRISPR system protein thought to be involved in spacer integration; Cas1 is metal-dependent deoxyribonuclease, also binds RNA; Show…
Cas1_1170	NOT	77	349	-	Cas_Cas2CT1978	401592	pfam09707	CRISPR-associated protein (Cas_Cas2CT1978). This entry represents a minor branch of the Cas2 family of CRISPR-associated protein which are found in IPR003799. Cas proteins are found adjacent to a characteristic short, palindromic repeat cluster termed CRISPR, a probable mobile DNA element.
Cas1_1170	Cas1	353	904	-	Cas1_I-II-III	412500	cl00656	CRISPR/Cas system-associated protein Cas1. CRISPR (Clustered Regularly Interspaced Short Palindromic Repeats) and associated Cas proteins comprise a system for heritable host defense by prokaryotic cells against phage and other foreign DNA; Cas1 is the most universal CRISPR system protein thought to be involved in spacer integration; Cas1 is metal-dependent deoxyribonuclease, also binds RNA; Show…
Cas1_1149	Cas1	2	889	-	Cas_Cas1	396439	pfam01867	CRISPR associated protein Cas1. Clustered regularly interspaced short palindromic repeats (CRISPRs) are a family of DNA direct repeats found in many prokaryotic genomes. This family of proteins corresponds to Cas1, a CRISPR-associated protein. Cas1 may be involved in linking DNA segments to CRISPR.
Cas1_1171	NOT	2	262	-	Cas2_I_II_III	187856	cd09725	CRISPR/Cas system-associated protein Cas2. CRISPR (Clustered Regularly Interspaced Short Palindromic Repeats) and associated Cas proteins comprise a system for heritable host defense by prokaryotic cells against phage and other foreign DNA; Cas2 is present in majority of CRISPR/Cas systems along with Cas1; RNAse specific to U-rich regions; Possesses an RRM/ferredoxin fold
Cas1_1171	Cas1	273	881	-	Cas1_I-II-III	187766	cd09634	CRISPR/Cas system-associated protein Cas1. CRISPR (Clustered Regularly Interspaced Short Palindromic Repeats) and associated Cas proteins comprise a system for heritable host defense by prokaryotic cells against phage and other foreign DNA; Cas1 is the most universal CRISPR system protein thought to be involved in spacer integration; Cas1 is metal-dependent deoxyribonuclease, also binds RNA; Show…
Cas1_1150	Cas1	3	860	+	Cas_Cas1	396439	pfam01867	CRISPR associated protein Cas1. Clustered regularly interspaced short palindromic repeats (CRISPRs) are a family of DNA direct repeats found in many prokaryotic genomes. This family of proteins corresponds to Cas1, a CRISPR-associated protein. Cas1 may be involved in linking DNA segments to CRISPR.
Cas1_1151	Cas1	39	833	-	Cas_Cas1	396439	pfam01867	CRISPR associated protein Cas1. Clustered regularly interspaced short palindromic repeats (CRISPRs) are a family of DNA direct repeats found in many prokaryotic genomes. This family of proteins corresponds to Cas1, a CRISPR-associated protein. Cas1 may be involved in linking DNA segments to CRISPR.
Cas1_1172	Cas1	144	830	-	Cas1_I-II-III	412500	cl00656	CRISPR/Cas system-associated protein Cas1. CRISPR (Clustered Regularly Interspaced Short Palindromic Repeats) and associated Cas proteins comprise a system for heritable host defense by prokaryotic cells against phage and other foreign DNA; Cas1 is the most universal CRISPR system protein thought to be involved in spacer integration; Cas1 is metal-dependent deoxyribonuclease, also binds RNA; Show…
Cas1_1152	Cas1	3	830	+	Cas_Cas1	396439	pfam01867	CRISPR associated protein Cas1. Clustered regularly interspaced short palindromic repeats (CRISPRs) are a family of DNA direct repeats found in many prokaryotic genomes. This family of proteins corresponds to Cas1, a CRISPR-associated protein. Cas1 may be involved in linking DNA segments to CRISPR.
Cas1_1173	NOT	2	250	+	hypothetical protein	NOT in CDD	NOT in CDD	hypothetical protein
Cas1_1173	Cas1	261	830	+	Cas_Cas1	396439	pfam01867	CRISPR associated protein Cas1. Clustered regularly interspaced short palindromic repeats (CRISPRs) are a family of DNA direct repeats found in many prokaryotic genomes. This family of proteins corresponds to Cas1, a CRISPR-associated protein. Cas1 may be involved in linking DNA segments to CRISPR.
Cas1_1153	Cas1	3	758	-	Cas_Cas1	396439	pfam01867	CRISPR associated protein Cas1. Clustered regularly interspaced short palindromic repeats (CRISPRs) are a family of DNA direct repeats found in many prokaryotic genomes. This family of proteins corresponds to Cas1, a CRISPR-associated protein. Cas1 may be involved in linking DNA segments to CRISPR.
Cas1_1174	Cas1	1	696	-	Cas_Cas1	396439	pfam01867	CRISPR associated protein Cas1. Clustered regularly interspaced short palindromic repeats (CRISPRs) are a family of DNA direct repeats found in many prokaryotic genomes. This family of proteins corresponds to Cas1, a CRISPR-associated protein. Cas1 may be involved in linking DNA segments to CRISPR.
Cas1_1154	Cas1	2	802	-	Cas1_I-II-III	412500	cl00656	CRISPR/Cas system-associated protein Cas1. CRISPR (Clustered Regularly Interspaced Short Palindromic Repeats) and associated Cas proteins comprise a system for heritable host defense by prokaryotic cells against phage and other foreign DNA; Cas1 is the most universal CRISPR system protein thought to be involved in spacer integration; Cas1 is metal-dependent deoxyribonuclease, also binds RNA; Show…
Cas1_1175	Cas1	3	701	-	cas1_ECOLI	274693	TIGR03638	CRISPR-associated endonuclease Cas1, subtype I-E/ECOLI. The CRISPR-associated protein Cas1 is virtually universal to CRISPR systems. CRISPR, an acronym for Clustered Regularly Interspaced Short Palindromic Repeats, is prokaryotic immunity system for foreign DNA, mostly from phage. CRISPR systems belong to different subtypes, distinguished by both nature of the repeats, the makeup of the cohort of…
Cas1_1176	Cas1	124	744	-	Cas1_I-II-III	412500	cl00656	CRISPR/Cas system-associated protein Cas1. CRISPR (Clustered Regularly Interspaced Short Palindromic Repeats) and associated Cas proteins comprise a system for heritable host defense by prokaryotic cells against phage and other foreign DNA; Cas1 is the most universal CRISPR system protein thought to be involved in spacer integration; Cas1 is metal-dependent deoxyribonuclease, also binds RNA; Show…
Cas1_1177	Cas1	1	630	-	Cas1_I-II-III	412500	cl00656	CRISPR/Cas system-associated protein Cas1. CRISPR (Clustered Regularly Interspaced Short Palindromic Repeats) and associated Cas proteins comprise a system for heritable host defense by prokaryotic cells against phage and other foreign DNA; Cas1 is the most universal CRISPR system protein thought to be involved in spacer integration; Cas1 is metal-dependent deoxyribonuclease, also binds RNA; Show…
Cas1_1155	Cas1	1	726	-	Cas1_I-II-III	412500	cl00656	CRISPR/Cas system-associated protein Cas1. CRISPR (Clustered Regularly Interspaced Short Palindromic Repeats) and associated Cas proteins comprise a system for heritable host defense by prokaryotic cells against phage and other foreign DNA; Cas1 is the most universal CRISPR system protein thought to be involved in spacer integration; Cas1 is metal-dependent deoxyribonuclease, also binds RNA; Show…
Cas1_1178	Cas1	38	721	+	Cas1_I-II-III	412500	cl00656	CRISPR/Cas system-associated protein Cas1. CRISPR (Clustered Regularly Interspaced Short Palindromic Repeats) and associated Cas proteins comprise a system for heritable host defense by prokaryotic cells against phage and other foreign DNA; Cas1 is the most universal CRISPR system protein thought to be involved in spacer integration; Cas1 is metal-dependent deoxyribonuclease, also binds RNA; Show…
Cas1_1179	Cas1	2	688	+	Cas1_I-II-III	412500	cl00656	CRISPR/Cas system-associated protein Cas1. CRISPR (Clustered Regularly Interspaced Short Palindromic Repeats) and associated Cas proteins comprise a system for heritable host defense by prokaryotic cells against phage and other foreign DNA; Cas1 is the most universal CRISPR system protein thought to be involved in spacer integration; Cas1 is metal-dependent deoxyribonuclease, also binds RNA; Show…
Cas1_1180	NOT	3	95	-	Cas2_I_II_III	187856	cd09725	CRISPR/Cas system-associated protein Cas2. CRISPR (Clustered Regularly Interspaced Short Palindromic Repeats) and associated Cas proteins comprise a system for heritable host defense by prokaryotic cells against phage and other foreign DNA; Cas2 is present in majority of CRISPR/Cas systems along with Cas1; RNAse specific to U-rich regions; Possesses an RRM/ferredoxin fold
Cas1_1180	Cas1	117	698	-	Cas1_I-II-III	412500	cl00656	CRISPR/Cas system-associated protein Cas1. CRISPR (Clustered Regularly Interspaced Short Palindromic Repeats) and associated Cas proteins comprise a system for heritable host defense by prokaryotic cells against phage and other foreign DNA; Cas1 is the most universal CRISPR system protein thought to be involved in spacer integration; Cas1 is metal-dependent deoxyribonuclease, also binds RNA; Show…
Cas1_1181	Cas1	21	689	-	Cas1_I-II-III	412500	cl00656	CRISPR/Cas system-associated protein Cas1. CRISPR (Clustered Regularly Interspaced Short Palindromic Repeats) and associated Cas proteins comprise a system for heritable host defense by prokaryotic cells against phage and other foreign DNA; Cas1 is the most universal CRISPR system protein thought to be involved in spacer integration; Cas1 is metal-dependent deoxyribonuclease, also binds RNA; Show…
Cas1_1182	Cas1	2	658	+	Cas1_I-II-III	187766	cd09634	CRISPR/Cas system-associated protein Cas1. CRISPR (Clustered Regularly Interspaced Short Palindromic Repeats) and associated Cas proteins comprise a system for heritable host defense by prokaryotic cells against phage and other foreign DNA; Cas1 is the most universal CRISPR system protein thought to be involved in spacer integration; Cas1 is metal-dependent deoxyribonuclease, also binds RNA; Show…
Cas1_1183	Cas1	1	663	-	Cas_Cas1,RT_like	396439	pfam01867,cl02808	CRISPR associated protein Cas1. Clustered regularly interspaced short palindromic repeats (CRISPRs) are a family of DNA direct repeats found in many prokaryotic genomes. This family of proteins corresponds to Cas1, a CRISPR-associated protein. Cas1 may be involved in linking DNA segments to CRISPR.
Cas1_1184	Cas1	70	657	+	Cas_Cas1	396439	pfam01867	CRISPR associated protein Cas1. Clustered regularly interspaced short palindromic repeats (CRISPRs) are a family of DNA direct repeats found in many prokaryotic genomes. This family of proteins corresponds to Cas1, a CRISPR-associated protein. Cas1 may be involved in linking DNA segments to CRISPR.
Cas1_1185	Cas1	3	647	-	Cas1_I-II-III	412500	cl00656	CRISPR/Cas system-associated protein Cas1. CRISPR (Clustered Regularly Interspaced Short Palindromic Repeats) and associated Cas proteins comprise a system for heritable host defense by prokaryotic cells against phage and other foreign DNA; Cas1 is the most universal CRISPR system protein thought to be involved in spacer integration; Cas1 is metal-dependent deoxyribonuclease, also binds RNA; Show…
Cas1_1186	Cas1	1	573	+	Cas_Cas1	396439	pfam01867	CRISPR associated protein Cas1. Clustered regularly interspaced short palindromic repeats (CRISPRs) are a family of DNA direct repeats found in many prokaryotic genomes. This family of proteins corresponds to Cas1, a CRISPR-associated protein. Cas1 may be involved in linking DNA segments to CRISPR.
Cas1_1187	Cas1	1	561	+	Cas_Cas1	396439	pfam01867	CRISPR associated protein Cas1. Clustered regularly interspaced short palindromic repeats (CRISPRs) are a family of DNA direct repeats found in many prokaryotic genomes. This family of proteins corresponds to Cas1, a CRISPR-associated protein. Cas1 may be involved in linking DNA segments to CRISPR.
Cas1_59	NOT	117219	119498	+	HypF	223146	COG0068	Hydrogenase maturation factor HypF (carbamoyltransferase) [Posttranslational modification, protein turnover, chaperones].
Cas1_59	NOT	119547	119771	+	HupF_HypC	396165	pfam01455	HupF/HypC family. This protein is suggested by act as a chaperone for a hydrogenase large subunit, holding the precursor form before metallocenter nickel incorporation. [SS 12/31/03] More recently proposed additional function is to shuttle the iron atom that has been liganded at the HypC/HypD complex to the precursor of the large hydrogenase (HycE) subunit. . Added metallochaperone and protein mo…
Cas1_59	NOT	119790	120881	+	HypD	396486	pfam01924	Hydrogenase maturation factor [Posttranslational modification, protein turnover, chaperones].
Cas1_59	NOT	121380	121922	-	hypothetical protein	NOT in CDD	NOT in CDD	hypothetical protein
Cas1_59	NOT	122712	122969	+	hypothetical protein	NOT in CDD	NOT in CDD	hypothetical protein
Cas1_59	NOT	123233	124918	+	hypothetical protein	NOT in CDD	NOT in CDD	hypothetical protein
Cas1_59	NOT	124932	125909	+	Cas_Cas7	398670	pfam05107	CRISPR-associated protein Cas7. CRISPR-associated protein Cas7 is one of the components of the type I-B cascade-like antiviral defense complex. In Haloferax volcanii, Cas5, Cas6 and Cas7 form a small complex that aids the stability of CRISPR-derived RNA.
Cas1_59	NOT	125932	126693	+	Cas5_I	419681	cl21479	CRISPR/Cas system-associated RAMP superfamily protein Cas5. CRISPR (Clustered Regularly Interspaced Short Palindromic Repeats) and associated Cas proteins comprise a system for heritable host defense by prokaryotic cells against phage and other foreign DNA; Cas5 is a RAMP superfamily protein; Subunit of the Cascade complex
Cas1_59	NOT	126710	128896	+	Cas3,cas3_HD	224124	COG1203,TIGR01596	CRISPR/Cas system-associated endonuclease/helicase Cas3 [Defense mechanisms].
Cas1_59	NOT	128912	129628	+	DUF5328,Cas6b_N	407376	pfam17262,pfam17955	Family of unknown function (DUF5328). This family of unknown function can be found in Bacteria and Archaea. Some of the proteins in this family are annotated in UniProt as putative DNA repair proteins.
Cas1_59	Cas1	129632	130588	+	Cas_Cas1	396439	pfam01867	CRISPR associated protein Cas1. Clustered regularly interspaced short palindromic repeats (CRISPRs) are a family of DNA direct repeats found in many prokaryotic genomes. This family of proteins corresponds to Cas1, a CRISPR-associated protein. Cas1 may be involved in linking DNA segments to CRISPR.
Cas1_59	NOT	130604	130888	+	Cas2_I_II_III	187856	cd09725	CRISPR/Cas system-associated protein Cas2. CRISPR (Clustered Regularly Interspaced Short Palindromic Repeats) and associated Cas proteins comprise a system for heritable host defense by prokaryotic cells against phage and other foreign DNA; Cas2 is present in majority of CRISPR/Cas systems along with Cas1; RNAse specific to U-rich regions; Possesses an RRM/ferredoxin fold
Cas1_59	NOT	131086	131478	+	Cas4_I-A_I-B_I-C_I-D_II-B	412491	cl00641	CRISPR/Cas system-associated protein Cas4. CRISPR (Clustered Regularly Interspaced Short Palindromic Repeats) and associated Cas proteins comprise a system for heritable host defense by prokaryotic cells against phage and other foreign DNA; Cas4 is RecB-like nuclease with three-cysteine C-terminal cluster
Cas1_59	NOT	134716	134949	+	hypothetical protein	NOT in CDD	NOT in CDD	hypothetical protein
Cas1_59	NOT	135531	136097	-	hypothetical protein	NOT in CDD	NOT in CDD	hypothetical protein
Cas1_59	NOT	136145	137458	-	DNA_BRE_C	271175	cd00397	DNA breaking-rejoining enzymes, C-terminal catalytic domain. The DNA breaking-rejoining enzyme superfamily includes type IB topoisomerases and tyrosine based site-specific recombinases (integrases) that share the same fold in their catalytic domain containing conserved active site residues. The best-studied members of this diverse superfamily include Human topoisomerase I, the bacteriophage lambd…
Cas1_59	NOT	137507	137854	-	hypothetical protein	NOT in CDD	NOT in CDD	hypothetical protein
Cas1_59	NOT	137847	138452	-	hypothetical protein	NOT in CDD	NOT in CDD	hypothetical protein
Cas1_59	NOT	138698	139705	+	hypothetical protein	NOT in CDD	NOT in CDD	hypothetical protein
Cas1_59	NOT	139705	140004	+	hypothetical protein	NOT in CDD	NOT in CDD	hypothetical protein
Cas1_59	NOT	140004	140627	+	DNA_BRE_C	271175	cd00397	DNA breaking-rejoining enzymes, C-terminal catalytic domain. The DNA breaking-rejoining enzyme superfamily includes type IB topoisomerases and tyrosine based site-specific recombinases (integrases) that share the same fold in their catalytic domain containing conserved active site residues. The best-studied members of this diverse superfamily include Human topoisomerase I, the bacteriophage lambd…
Cas1_60	NOT	323224	323838	-	coaE	234620	PRK00081	dephospho-CoA kinase; Reviewed
Cas1_60	NOT	323838	325541	-	NADB_Rossmann	419666	cl21454	Rossmann-fold NAD(P)(+)-binding proteins. This entry is the rossmann domain found in the Xanthine dehydrogenase accessory protein.
Cas1_60	NOT	325595	325954	-	YurZ	223672	COG0599	Uncharacterized conserved protein YurZ, alkylhydroperoxidase/carboxymuconolactone decarboxylase family [General function prediction only].
Cas1_60	NOT	326093	327454	+	AtuA	399928	pfam07287	Acyclic terpene utilisation family protein AtuA. This family consists of several bacterial and plant proteins of around 400 residues in length. One member of this family has been characterized in Pseudomonas citronellolis as AtuA, a member of a gene cluster that is essential for the acyclic terpene utilisation (Atu) pathway.
Cas1_60	NOT	327744	328262	+	hypothetical protein	NOT in CDD	NOT in CDD	hypothetical protein
Cas1_60	NOT	328387	328662	-	hypothetical protein	NOT in CDD	NOT in CDD	hypothetical protein
Cas1_60	NOT	329788	330315	+	hypothetical protein	NOT in CDD	NOT in CDD	hypothetical protein
Cas1_60	NOT	330908	331687	+	hypothetical protein	NOT in CDD	NOT in CDD	hypothetical protein
Cas1_60	NOT	331722	332246	-	hypothetical protein	NOT in CDD	NOT in CDD	hypothetical protein
Cas1_60	NOT	332351	332614	-	Cas2_I_II_III	187856	cd09725	CRISPR/Cas system-associated protein Cas2. CRISPR (Clustered Regularly Interspaced Short Palindromic Repeats) and associated Cas proteins comprise a system for heritable host defense by prokaryotic cells against phage and other foreign DNA; Cas2 is present in majority of CRISPR/Cas systems along with Cas1; RNAse specific to U-rich regions; Possesses an RRM/ferredoxin fold
Cas1_60	Cas1	332628	333815	-	cas1_HMARI	274695	TIGR03641	CRISPR-associated endonuclease Cas1, subtype I-B/HMARI/TNEAP. The CRISPR-associated protein Cas1 is virtually universal to CRISPR systems. CRISPR, an acronym for Clustered Regularly Interspaced Short Palindromic Repeats, is prokaryotic immunity system for foreign DNA, mostly from phage. CRISPR systems belong to different subtypes, distinguished by both nature of the repeats, the makeup of the coh…
Cas1_60	NOT	333961	334479	-	Cas_Cas4	396492	pfam01930	Domain of unknown function DUF83. This domain has no known function. The domain contains three conserved cysteines at its C-terminus.
Cas1_60	NOT	334490	334819	-	hypothetical protein	NOT in CDD	NOT in CDD	hypothetical protein
Cas1_60	NOT	334964	337669	-	Cas3,Cas3''_I	224124	COG1203,cd09641	CRISPR/Cas system-associated endonuclease/helicase Cas3 [Defense mechanisms].
Cas1_60	NOT	337662	338492	-	Cas5_I	419681	cl21479	CRISPR/Cas system-associated RAMP superfamily protein Cas5. CRISPR (Clustered Regularly Interspaced Short Palindromic Repeats) and associated Cas proteins comprise a system for heritable host defense by prokaryotic cells against phage and other foreign DNA; Cas5 is a RAMP superfamily protein; Subunit of the Cascade complex
Cas1_60	NOT	338501	339643	-	DevR	396471	pfam01905	CRISPR-associated autoregulator DevR family. CRISPR is a term for Clustered Regularly Interspaced Short Palidromic Repeats. A number of protein families appear only in association with these repeats and are designated Cas (CRISPR associated) proteins. This model represents one such family, represented by MJ0381 of Methanococcus jannaschii. This family includes the DevR protein of Myxococcus xanth…
Cas1_60	NOT	339660	340187	-	hypothetical protein	NOT in CDD	NOT in CDD	hypothetical protein
Cas1_60	NOT	340159	341553	-	hypothetical protein	NOT in CDD	NOT in CDD	hypothetical protein
Cas1_60	NOT	341546	342283	-	Cas6	416273	cl11443	CRISPR/Cas system endoribonuclease Cas6, RAMP superfamily [Defense mechanisms].
Cas1_60	NOT	342304	342540	-	hypothetical protein	NOT in CDD	NOT in CDD	hypothetical protein
Cas1_60	NOT	343177	343944	-	Cas6	416273	cl11443	CRISPR/Cas system endoribonuclease Cas6, RAMP superfamily [Defense mechanisms].
Cas1_61	NOT	310103	310201	+	hypothetical protein	NOT in CDD	NOT in CDD	hypothetical protein
Cas1_61	NOT	310318	312570	+	Cas3,Cas3''_I	224124	COG1203,cd09641	CRISPR/Cas system-associated endonuclease/helicase Cas3 [Defense mechanisms].
Cas1_61	NOT	312618	313661	+	hypothetical protein	NOT in CDD	NOT in CDD	hypothetical protein
Cas1_61	NOT	313645	314004	+	hypothetical protein	NOT in CDD	NOT in CDD	hypothetical protein
Cas1_61	NOT	314001	314906	+	DevR	396471	pfam01905	CRISPR-associated autoregulator DevR family. CRISPR is a term for Clustered Regularly Interspaced Short Palidromic Repeats. A number of protein families appear only in association with these repeats and are designated Cas (CRISPR associated) proteins. This model represents one such family, represented by MJ0381 of Methanococcus jannaschii. This family includes the DevR protein of Myxococcus xanth…
Cas1_61	NOT	314910	315620	+	Cas5_I	419681	cl21479	CRISPR/Cas system-associated RAMP superfamily protein Cas5. CRISPR (Clustered Regularly Interspaced Short Palindromic Repeats) and associated Cas proteins comprise a system for heritable host defense by prokaryotic cells against phage and other foreign DNA; Cas5 is a RAMP superfamily protein; Subunit of the Cascade complex
Cas1_61	NOT	315799	316458	-	Cas4_I-A_I-B_I-C_I-D_II-B	412491	cl00641	CRISPR/Cas system-associated protein Cas4. CRISPR (Clustered Regularly Interspaced Short Palindromic Repeats) and associated Cas proteins comprise a system for heritable host defense by prokaryotic cells against phage and other foreign DNA; Cas4 is RecB-like nuclease with three-cysteine C-terminal cluster
Cas1_61	NOT	316464	316976	-	hypothetical protein	NOT in CDD	NOT in CDD	hypothetical protein
Cas1_61	NOT	316973	317302	-	UPF0175	397646	pfam03683	Uncharacterized protein family (UPF0175). This family contains small proteins of unknown function.
Cas1_61	NOT	317346	317636	-	CRISPR_Cas2	401694	pfam09827	CRISPR associated protein Cas2. Members of this family of bacterial proteins comprise various hypothetical proteins, as well as CRISPR (clustered regularly interspaced short palindromic repeats) associated proteins, conferring resistance to infection by certain bacteriophages.
Cas1_61	Cas1	317643	318677	-	Cas_Cas1	396439	pfam01867	CRISPR associated protein Cas1. Clustered regularly interspaced short palindromic repeats (CRISPRs) are a family of DNA direct repeats found in many prokaryotic genomes. This family of proteins corresponds to Cas1, a CRISPR-associated protein. Cas1 may be involved in linking DNA segments to CRISPR.
Cas1_61	NOT	318701	319588	-	Csa1	283640	pfam06023	CRISPR-associated protein Cas4/Csa1, subtype I-A/APERN. CRISPR is a term for Clustered, Regularly Interspaced Short Palidromic Repeats. A number of protein families appear only in association with these repeats and are designated Cas (CRISPR-Associated) proteins. This model describes a particularly strongly conserved family found so only in the APERN subtype of CRISPR/Cas loci and represented by …
Cas1_61	NOT	320842	321513	-	hypothetical protein	NOT in CDD	NOT in CDD	hypothetical protein
Cas1_61	NOT	322786	323328	-	hypothetical protein	NOT in CDD	NOT in CDD	hypothetical protein
Cas1_61	NOT	323705	324274	-	hypothetical protein	NOT in CDD	NOT in CDD	hypothetical protein
Cas1_61	NOT	325417	326034	-	hypothetical protein	NOT in CDD	NOT in CDD	hypothetical protein
Cas1_61	NOT	328289	328768	-	hypothetical protein	NOT in CDD	NOT in CDD	hypothetical protein
Cas1_62	NOT	178017	178850	-	PHP_HisPPase_AMP	213993	cd07438	Polymerase and Histidinol Phosphatase domain of Histidinol phosphate phosphatase (HisPPase) AMP bound. The PHP domain of this HisPPase family has an unknown function. It has a second domain inserted in the middle that binds adenosine 5-monophosphate (AMP). The PHP (also called histidinol phosphatase-2/HIS2) domain is associated with several types of DNA polymerases, such as PolIIIA and family X D…
Cas1_62	NOT	178942	179475	+	FHIT	238606	cd01275	FHIT (fragile histidine family): FHIT proteins, related to the HIT family carry a motif HxHxH/Qxx (x, is a hydrophobic amino acid), On the basis of sequence, substrate specificity, structure, evolution and mechanism, HIT proteins are classified into three branches: the Hint branch, which consists of adenosine 5' -monophosphoramide hydrolases, the Fhit branch, that consists of diadenosine polyphos…
Cas1_62	NOT	179487	180572	+	LPG_synthase_TM	397664	pfam03706	Lysylphosphatidylglycerol synthase TM region. This family of hydrophobic proteins is observed in two distinct contexts. It is primarily found in the presence of genes for the biosynthesis and elaboration of hopene where we assign the gene symbol HpnL. In a subset of the genomes containing HpnL a second, often plasmid-encoded, homolog is observed in a context implying the biosynthesis of 2-aminoet…
Cas1_62	NOT	180569	181597	+	DUF72	396470	pfam01904	Uncharacterized conserved protein YecE, DUF72 family [Function unknown].
Cas1_62	NOT	181692	182216	+	hypothetical protein	NOT in CDD	NOT in CDD	hypothetical protein
Cas1_62	NOT	182244	184427	+	hypothetical protein	NOT in CDD	NOT in CDD	hypothetical protein
Cas1_62	NOT	184424	187111	-	LacZ,Glyco_hydro2_C5,DUF4982	357489,408349,406696	cl30613,pfam18565,pfam16355	Beta-galactosidase/beta-glucuronidase [Carbohydrate transport and metabolism].
Cas1_62	NOT	187238	187597	-	TauE	396487	pfam01925	Sulfite exporter TauE/SafE [Inorganic ion transport and metabolism].
Cas1_62	NOT	187772	188038	+	Cas2_I_II_III	187856	cd09725	CRISPR/Cas system-associated protein Cas2. CRISPR (Clustered Regularly Interspaced Short Palindromic Repeats) and associated Cas proteins comprise a system for heritable host defense by prokaryotic cells against phage and other foreign DNA; Cas2 is present in majority of CRISPR/Cas systems along with Cas1; RNAse specific to U-rich regions; Possesses an RRM/ferredoxin fold
Cas1_62	NOT	188035	188157	-	hypothetical protein	NOT in CDD	NOT in CDD	hypothetical protein
Cas1_62	Cas1	188139	189221	-	cas1_HMARI	274695	TIGR03641	CRISPR-associated endonuclease Cas1, subtype I-B/HMARI/TNEAP. The CRISPR-associated protein Cas1 is virtually universal to CRISPR systems. CRISPR, an acronym for Clustered Regularly Interspaced Short Palindromic Repeats, is prokaryotic immunity system for foreign DNA, mostly from phage. CRISPR systems belong to different subtypes, distinguished by both nature of the repeats, the makeup of the coh…
Cas1_62	NOT	189228	189911	-	DnaQ_like_exo	415823	cl10012	DnaQ-like (or DEDD) 3'-5' exonuclease domain superfamily. The DnaQ-like exonuclease superfamily is a structurally conserved group of 3'-5' exonucleases, which catalyze the excision of nucleoside monophosphates at the DNA or RNA termini in the 3'-5' direction. It is also called the DEDD superfamily, after the four invariant acidic residues present in the catalytic site of its members. The superfam…
Cas1_62	NOT	189987	190544	-	Cas_Cas4	396492	pfam01930	Domain of unknown function DUF83. This domain has no known function. The domain contains three conserved cysteines at its C-terminus.
Cas1_62	NOT	190581	192950	-	cas3_core,Cas3''_I	273707	TIGR01587,cd09641	CRISPR-associated helicase Cas3. This model represents the highly conserved core region of an alignment of Cas3, a protein found in association with CRISPR repeat elements in a broad range of bacteria and archaea. Cas3 appears to be a helicase, with regions found by pfam00270 (DEAD/DEAH box helicase) and pfam00271 (Helicase conserved C-terminal domain). Some but not all members have an N-terminal…
Cas1_62	NOT	192958	193668	-	Cas5_I	419681	cl21479	CRISPR/Cas system-associated RAMP superfamily protein Cas5. CRISPR (Clustered Regularly Interspaced Short Palindromic Repeats) and associated Cas proteins comprise a system for heritable host defense by prokaryotic cells against phage and other foreign DNA; Cas5 is a RAMP superfamily protein; Subunit of the Cascade complex
Cas1_62	NOT	193668	194735	-	Cas7_I	412577	cl00803	CRISPR/Cas system-associated RAMP superfamily protein Cas7. CRISPR (Clustered Regularly Interspaced Short Palindromic Repeats) and associated Cas proteins comprise a system for heritable host defense by prokaryotic cells against phage and other foreign DNA; Cas7 is a RAMP superfamily protein; Subunit of the Cascade complex; also known as CT1132 family
Cas1_62	NOT	194761	196203	-	Cas8a1_I-A	419706	cl21519	CRISPR/Cas system-associated protein Cas8a1. CRISPR (Clustered Regularly Interspaced Short Palindromic Repeats) and associated Cas proteins comprise a system for heritable host defense by prokaryotic cells against phage and other foreign DNA; Large proteins, some contain Zn-finger domain; signature gene for I-A subtype; also known as CXXC_CXXC family
Cas1_62	NOT	196350	196550	+	hypothetical protein	NOT in CDD	NOT in CDD	hypothetical protein
Cas1_62	NOT	196614	198068	+	2A0306	129987	TIGR00909	amino acid transporter. [Transport and binding proteins, Amino acids, peptides and amines]
Cas1_62	NOT	198374	198658	-	hypothetical protein	NOT in CDD	NOT in CDD	hypothetical protein
Cas1_62	NOT	198663	199055	-	Y1_Tnp	412605	cl00848	Transposase IS200 like. Most IS200/IS605 family insertion sequences encode both this transposase, TnpA, about 130 amino acids long, and larger accessory protein, TnpB, that may act as a methyltransferase.
Cas1_63	NOT	42239	43573	+	HEAT,HEAT	224331	COG1413,COG1413	HEAT repeat [General function prediction only].
Cas1_63	NOT	44008	47265	+	CarboxypepD_reg,OM_channels,PRK13524	404503,419686,237410	pfam13620,cl21487,PRK13524	Carboxypeptidase regulatory-like domain.
Cas1_63	NOT	47318	47818	-	beta_CA_cladeD	239474	cd03379	Carbonic anhydrases (CA) are zinc-containing enzymes that catalyze the reversible hydration of carbon dioxide in a two-step mechanism in which the nucleophilic attack of a zinc-bound hydroxide ion on carbon dioxide is followed by the regeneration of an active site by ionization of the zinc-bound water molecule and removal of a proton from the active site. CAs are ubiquitous enzymes involved in fu…
Cas1_63	NOT	47837	49306	-	PRK07411,Ubl_CysO_like	180967	PRK07411,cd17074	molybdopterin-synthase adenylyltransferase MoeB.
Cas1_63	NOT	49358	49777	-	MPN_like	163701	cd08070	Mpr1p, Pad1p N-terminal (MPN) domains with catalytic isopeptidase activity (metal-binding). This family contains archaeal and bacterial MPN (also known as Mov34, PAD-1, JAMM, JAB, MPN+)-like domains. These domains contain the signature JAB1/MPN/Mov34 metalloenzyme (JAMM) motif, EXnHS/THX7SXXD, which is involved in zinc ion coordination and provides the active site for isopeptidase activity for th…
Cas1_63	NOT	49758	50762	-	CBS_like	107204	cd01561	CBS_like: This subgroup includes Cystathionine beta-synthase (CBS) and Cysteine synthase. CBS is a unique heme-containing enzyme that catalyzes a pyridoxal 5'-phosphate (PLP)-dependent condensation of serine and homocysteine to give cystathionine. Deficiency of CBS leads to homocystinuria, an inherited disease of sulfur metabolism characterized by increased levels of the toxic metabolite homocyst…
Cas1_63	NOT	51044	51712	+	HTH_XRE	238045	cd00093	Helix-turn-helix XRE-family like proteins. Prokaryotic DNA binding proteins belonging to the xenobiotic response element family of transcriptional regulators.
Cas1_63	NOT	51794	52621	+	hemD	235647	PRK05928	uroporphyrinogen-III synthase; Reviewed
Cas1_63	NOT	53658	53951	-	hypothetical protein	NOT in CDD	NOT in CDD	hypothetical protein
Cas1_63	NOT	54538	54831	-	Cas2_I_II_III	187856	cd09725	CRISPR/Cas system-associated protein Cas2. CRISPR (Clustered Regularly Interspaced Short Palindromic Repeats) and associated Cas proteins comprise a system for heritable host defense by prokaryotic cells against phage and other foreign DNA; Cas2 is present in majority of CRISPR/Cas systems along with Cas1; RNAse specific to U-rich regions; Possesses an RRM/ferredoxin fold
Cas1_63	Cas1	54834	55832	-	Cas_Cas1	396439	pfam01867	CRISPR associated protein Cas1. Clustered regularly interspaced short palindromic repeats (CRISPRs) are a family of DNA direct repeats found in many prokaryotic genomes. This family of proteins corresponds to Cas1, a CRISPR-associated protein. Cas1 may be involved in linking DNA segments to CRISPR.
Cas1_63	NOT	55905	56285	-	DUF4258	404885	pfam14076	Domain of unknown function (DUF4258). This family of proteins is functionally uncharacterized. This family of proteins is found in bacteria, archaea and eukaryotes. Proteins in this family are typically between 95 and 124 amino acids in length.
Cas1_63	NOT	56448	57665	-	Csx1_III-U	187872	cd09741	CRISPR/Cas system-associated protein Csx1. CRISPR (Clustered Regularly Interspaced Short Palindromic Repeats) and associated Cas proteins comprise a system for heritable host defense by prokaryotic cells against phage and other foreign DNA; Protein of this family often fused to HTH domain; Some proteins could have an additional fusion with RecB-family nuclease domain; Core domain appears to have …
Cas1_63	NOT	57805	59148	-	RAMP_I_III	419677	cl21471	CRISPR/Cas system-associated RAMP superfamily protein. CRISPR (Clustered Regularly Interspaced Short Palindromic Repeats) and associated Cas proteins comprise a system for heritable host defense by prokaryotic cells against phage and other foreign DNA; RAMP superfamily proteins
Cas1_63	NOT	59145	59525	-	DUF5615	408273	pfam18480	Domain of unknown function (DUF5615). This is a domain of unknown function found in potential toxin-antitoxin system component.
Cas1_63	NOT	59522	59752	-	DUF433	398096	pfam04255	Uncharacterized conserved protein, DUF433 family [Function unknown].
Cas1_63	NOT	59821	60861	-	Csm4_III-A	304988	cl23831	CRISPR/Cas system-associated RAMP superfamily protein Csm4. CRISPR (Clustered Regularly Interspaced Short Palindromic Repeats) and associated Cas proteins comprise a system for heritable host defense by prokaryotic cells against phage and other foreign DNA; RAMP superfamily protein
Cas1_63	NOT	60864	61706	-	RAMP_I_III	419677	cl21471	CRISPR/Cas system-associated RAMP superfamily protein. CRISPR (Clustered Regularly Interspaced Short Palindromic Repeats) and associated Cas proteins comprise a system for heritable host defense by prokaryotic cells against phage and other foreign DNA; RAMP superfamily proteins
Cas1_63	NOT	61725	62138	-	Csm2_III-A	397703	pfam03750	CRISPR/Cas system-associated protein Csm2. CRISPR (Clustered Regularly Interspaced Short Palindromic Repeats) and associated Cas proteins comprise a system for heritable host defense by prokaryotic cells against phage and other foreign DNA; Small alpha-helical protein; signature gene for subtype III-A
Cas1_63	NOT	62142	64670	-	HDc	419675	cl21469	Metal dependent phosphohydrolases with conserved 'HD' motif
Cas1_63	NOT	64959	65198	+	DUF433	398096	pfam04255	Uncharacterized conserved protein, DUF433 family [Function unknown].
Cas1_64	NOT	28064	29017	-	crotonase-like	419961	cl23717	Crotonase/Enoyl-Coenzyme A (CoA) hydratase superfamily. This superfamily contains a diverse set of enzymes including enoyl-CoA hydratase, napthoate synthase, methylmalonyl-CoA decarboxylase, 3-hydoxybutyryl-CoA dehydratase, and dienoyl-CoA isomerase. Many of these play important roles in fatty acid metabolism. In addition to a conserved structural core and the formation of trimers (or dimers of t…
Cas1_64	NOT	29082	29840	-	ComFC	223970	COG1040	Predicted amidophosphoribosyltransferases [General function prediction only].
Cas1_64	NOT	30037	30333	+	hypothetical protein	NOT in CDD	NOT in CDD	hypothetical protein
Cas1_64	NOT	30440	32269	+	Virul_fac_BrkB,HTH,PRK14971	415447,419669,237874	cl07918,cl21459,PRK14971	Virulence factor BrkB. Initial identification of members of this protein family was based on characterization of the yihY gene product as ribonuclease BN in Escherichia coli. This identification has been withdrawn, as the group now finds the homolog in E. coli of RNase Z is the true ribonuclease BN rather than a strict functional equivalent of RNase Z. Members of this subfamily include the largel…
Cas1_64	NOT	32266	33414	+	L-AlaDH	240630	cd05305	Alanine dehydrogenase and related dehydrogenases. Alanine dehydrogenase/Transhydrogenase, such as the hexameric L-alanine dehydrogenase of Phormidium lapideum, contain 2 Rossmann fold-like domains linked by an alpha helical region. Related proteins include Saccharopine Dehydrogenase (SDH), bifunctional lysine ketoglutarate reductase /saccharopine dehydrogenase enzyme, N(5)-(carboxyethyl)ornithine…
Cas1_64	NOT	33877	34179	+	DUF393	398003	pfam04134	Protein of unknown function, DUF393. Members of this family have two highly conserved cysteine residues near their N-terminus. The function of these proteins is unknown.
Cas1_64	NOT	34189	35022	-	TatD_DNAse	238635	cd01310	TatD like proteins; E.coli TatD is a cytoplasmic protein, shown to have magnesium dependent DNase activity.
Cas1_64	NOT	35143	36276	+	Cellulase	395098	pfam00150	Cellulase/cellobiase CelA1 [Carbohydrate transport and metabolism].
Cas1_64	NOT	36451	37353	-	RluA	223638	COG0564	Pseudouridylate synthase, 23S rRNA- or tRNA-specific [Translation, ribosomal structure and biogenesis].
Cas1_64	NOT	37989	41084	+	Cas9_REC	421547	cl27783	REC lobe of CRISPR-associated endonuclease Cas9. CRISPR loci appear to be mobile elements with a wide host range. This model represents a protein found only in CRISPR-containing species, near other CRISPR-associated proteins (cas), as part of the NMENI subtype of CRISPR/Cas locus. The species range so far for this protein is animal pathogens and commensals only.
Cas1_64	Cas1	41068	41997	+	Cas1_I-II-III	412500	cl00656	CRISPR/Cas system-associated protein Cas1. CRISPR (Clustered Regularly Interspaced Short Palindromic Repeats) and associated Cas proteins comprise a system for heritable host defense by prokaryotic cells against phage and other foreign DNA; Cas1 is the most universal CRISPR system protein thought to be involved in spacer integration; Cas1 is metal-dependent deoxyribonuclease, also binds RNA; Show…
Cas1_64	NOT	41994	42326	+	Cas2_I_II_III	416272	cl11442	CRISPR/Cas system-associated protein Cas2. CRISPR (Clustered Regularly Interspaced Short Palindromic Repeats) and associated Cas proteins comprise a system for heritable host defense by prokaryotic cells against phage and other foreign DNA; Cas2 is present in majority of CRISPR/Cas systems along with Cas1; RNAse specific to U-rich regions; Possesses an RRM/ferredoxin fold
Cas1_64	NOT	42798	43502	+	PRK09601	236583	PRK09601	redox-regulated ATPase YchF.
Cas1_64	NOT	43624	44436	-	Rhomboid	396315	pfam01694	Rhomboid family. The endoplasmic reticulum (ER) of the yeast Saccharomyces cerevisiae contains of proteolytic system able to selectively degrade misfolded lumenal secretory proteins. For examination of the components involved in this degradation process, mutants were isolated. They could be divided into four complementation groups. The mutations led to stabilisation of two different substrates fo…
Cas1_64	NOT	44626	45777	-	CsdA	223594	COG0520	Selenocysteine lyase/Cysteine desulfurase [Amino acid transport and metabolism].
Cas1_64	NOT	46074	48563	-	BRR2	224125	COG1204	Replicative superfamily II helicase [Replication, recombination and repair].
Cas1_64	NOT	48703	49458	+	PseudoU_synth_EcTruB	211339	cd02573	Pseudouridine synthase, Escherichia coli TruB like. This group consists of bacterial pseudouridine synthases similar to E. coli TruB and Mycobacterium tuberculosis TruB. Pseudouridine synthases catalyze the isomerization of specific uridines in an RNA molecule to pseudouridines (5-ribosyluracil, psi). E. coli TruB and M. tuberculosis TruB make psi55 in the T loop of tRNAs. Psi55 is nearly univers…
Cas1_64	NOT	49490	50425	+	PRK05627	235536	PRK05627	bifunctional riboflavin kinase/FAD synthetase.
Cas1_64	NOT	50630	52411	-	RDD,Bactofilin	399344	pfam06271,pfam04519	Uncharacterized membrane protein YckC, RDD family [Function unknown].
Cas1_64	NOT	52408	52881	-	hypothetical protein	NOT in CDD	NOT in CDD	hypothetical protein
Cas1_64	NOT	52878	53438	-	PRK09652	236608	PRK09652	RNA polymerase sigma factor RpoE; Provisional
Cas1_65	NOT	28497	29138	-	arch_bact_SO_family_Moco	239027	cd02109	bacterial and archael members of the sulfite oxidase (SO) family of molybdopterin binding domains. This molybdopterin cofactor (Moco) binding domain is found in a variety of oxidoreductases, main members of this family are nitrate reductase (NR) and sulfite oxidase (SO). Common features of all known members of this family are that they contain one single pterin cofactor and part of the coordinati…
Cas1_65	NOT	29279	30301	+	RluA	223638	COG0564	Pseudouridylate synthase, 23S rRNA- or tRNA-specific [Translation, ribosomal structure and biogenesis].
Cas1_65	NOT	30298	31788	+	gltX	234953	PRK01406	glutamyl-tRNA synthetase; Reviewed
Cas1_65	NOT	32803	35157	+	HDc	419675	cl21469	Metal dependent phosphohydrolases with conserved 'HD' motif
Cas1_65	NOT	35292	35606	+	Csm2_III-A	397703	pfam03750	CRISPR/Cas system-associated protein Csm2. CRISPR (Clustered Regularly Interspaced Short Palindromic Repeats) and associated Cas proteins comprise a system for heritable host defense by prokaryotic cells against phage and other foreign DNA; Small alpha-helical protein; signature gene for subtype III-A
Cas1_65	NOT	35603	36418	+	RAMP_I_III	419677	cl21471	CRISPR/Cas system-associated RAMP superfamily protein. CRISPR (Clustered Regularly Interspaced Short Palindromic Repeats) and associated Cas proteins comprise a system for heritable host defense by prokaryotic cells against phage and other foreign DNA; RAMP superfamily proteins
Cas1_65	NOT	36437	37510	+	Csm4_III-A	304988	cl23831	CRISPR/Cas system-associated RAMP superfamily protein Csm4. CRISPR (Clustered Regularly Interspaced Short Palindromic Repeats) and associated Cas proteins comprise a system for heritable host defense by prokaryotic cells against phage and other foreign DNA; RAMP superfamily protein
Cas1_65	NOT	37507	38634	+	RAMP_I_III	419677	cl21471	CRISPR/Cas system-associated RAMP superfamily protein. CRISPR (Clustered Regularly Interspaced Short Palindromic Repeats) and associated Cas proteins comprise a system for heritable host defense by prokaryotic cells against phage and other foreign DNA; RAMP superfamily proteins
Cas1_65	NOT	38631	39512	+	Cas6	416273	cl11443	CRISPR/Cas system endoribonuclease Cas6, RAMP superfamily [Defense mechanisms].
Cas1_65	NOT	39509	40870	+	Csx1_III-U	419740	cl21570	CRISPR/Cas system-associated protein Csx1. CRISPR (Clustered Regularly Interspaced Short Palindromic Repeats) and associated Cas proteins comprise a system for heritable host defense by prokaryotic cells against phage and other foreign DNA; Protein of this family often fused to HTH domain; Some proteins could have an additional fusion with RecB-family nuclease domain; Core domain appears to have …
Cas1_65	Cas1	40894	41898	+	Cas1_I-II-III	187766	cd09634	CRISPR/Cas system-associated protein Cas1. CRISPR (Clustered Regularly Interspaced Short Palindromic Repeats) and associated Cas proteins comprise a system for heritable host defense by prokaryotic cells against phage and other foreign DNA; Cas1 is the most universal CRISPR system protein thought to be involved in spacer integration; Cas1 is metal-dependent deoxyribonuclease, also binds RNA; Show…
Cas1_65	NOT	41907	42173	+	Cas2_I_II_III	187856	cd09725	CRISPR/Cas system-associated protein Cas2. CRISPR (Clustered Regularly Interspaced Short Palindromic Repeats) and associated Cas proteins comprise a system for heritable host defense by prokaryotic cells against phage and other foreign DNA; Cas2 is present in majority of CRISPR/Cas systems along with Cas1; RNAse specific to U-rich regions; Possesses an RRM/ferredoxin fold
Cas1_65	NOT	43543	44709	-	CIMS_C_terminal_like	239427	cd03311	CIMS - Cobalamine-independent methonine synthase, or MetE, C-terminal domain_like. Many members have been characterized as 5-methyltetrahydropteroyltriglutamate-homocysteine methyltransferases, EC:2.1.1.14, mostly from bacteria and plants. This enzyme catalyses the last step in the production of methionine by transferring a methyl group from 5-methyltetrahydrofolate to L-homocysteine without usin…
Cas1_65	NOT	44923	45711	+	crotonase-like	419961	cl23717	Crotonase/Enoyl-Coenzyme A (CoA) hydratase superfamily. This superfamily contains a diverse set of enzymes including enoyl-CoA hydratase, napthoate synthase, methylmalonyl-CoA decarboxylase, 3-hydoxybutyryl-CoA dehydratase, and dienoyl-CoA isomerase. Many of these play important roles in fatty acid metabolism. In addition to a conserved structural core and the formation of trimers (or dimers of t…
Cas1_65	NOT	45796	46191	+	YjgF_YER057c_UK114_family	100004	cd00448	YjgF, YER057c, and UK114 belong to a large family of proteins present in bacteria, archaea, and eukaryotes with no definitive function. The conserved domain is similar in structure to chorismate mutase but there is no sequence similarity and no functional connection. Members of this family have been implicated in isoleucine (Yeo7, Ibm1, aldR) and purine (YjgF) biosynthesis, as well as threonine a…
Cas1_65	NOT	46330	46776	-	SRPBCC	417480	cl14643	Ligand-binding SRPBCC domain [General function prediction only].
Cas1_65	NOT	46773	47633	-	CoxM	224238	COG1319	CO or xanthine dehydrogenase, FAD-binding subunit [Energy production and conversion].
Cas1_65	NOT	47635	48114	-	CoxS	224991	COG2080	Aerobic-type carbon monoxide dehydrogenase, small subunit, CoxS/CutS family [Energy production and conversion].
Cas1_65	NOT	48214	50448	-	CoxL	224446	COG1529	CO or xanthine dehydrogenase, Mo-binding subunit [Energy production and conversion].
Cas1_65	NOT	51139	52122	+	MoxR	223786	COG0714	MoxR-like ATPase [General function prediction only].
Cas1_65	NOT	52148	52597	+	hypothetical protein	NOT in CDD	NOT in CDD	hypothetical protein
Cas1_66	NOT	56537	57844	+	CTP_transf_1	419696	cl21502	Cytidylyltransferase family. CDP-archaeol synthase functions in the archaeal lipid biosynthetic pathway. It catalyzes the transfer of the nucleotide to its specific archaeal lipid substrate, leading to the formation of a CDP-activated precursor (CDP-archaeol) to which polar head groups are attached. Bacterial members of this family are uncharacterized.
Cas1_66	NOT	57849	58823	+	PT_UbiA	412319	cl00337	UbiA family of prenyltransferases (PTases). Many characterized members of the UbiA prenyltransferase family are aromatic prenyltransferases and play an important role in the biosynthesis of heme, chlorophyll, vitamin E, and vitamin K. They contain two copies of a motif similar to the active site DxxD motif of trans-prenyltransferases and are potentially related. Prenyltransferases (PTs) catalyze …
Cas1_66	NOT	58868	61564	+	PRK06241	235751	PRK06241	phosphoenolpyruvate synthase; Validated
Cas1_66	NOT	61723	63534	+	Cas_TM1802	401438	pfam09484	CRISPR-associated protein TM1802 (cas_TM1802). Clusters of short DNA repeats with non-homologous spacers, which are found at regular intervals in the genomes of phylogenetically distinct prokaryotic species, comprise a family with recognisable features. This family is known as CRISPR (short for Clustered, Regularly Interspaced Short Palindromic Repeats). A number of protein families appear only i…
Cas1_66	NOT	63596	64492	+	Cas7_I-C	412915	cl01465	CRISPR/Cas system-associated RAMP superfamily protein Cas7. CRISPR (Clustered Regularly Interspaced Short Palindromic Repeats) and associated Cas proteins comprise a system for heritable host defense by prokaryotic cells against phage and other foreign DNA; Cas7 is a RAMP superfamily protein; Subunit of the Cascade complex; also known as CT1132 family
Cas1_66	NOT	64550	65398	+	Cas5_I	419681	cl21479	CRISPR/Cas system-associated RAMP superfamily protein Cas5. CRISPR (Clustered Regularly Interspaced Short Palindromic Repeats) and associated Cas proteins comprise a system for heritable host defense by prokaryotic cells against phage and other foreign DNA; Cas5 is a RAMP superfamily protein; Subunit of the Cascade complex
Cas1_66	NOT	65399	67903	+	Cas3,Cas3''_I	224124	COG1203,cd09641	CRISPR/Cas system-associated endonuclease/helicase Cas3 [Defense mechanisms].
Cas1_66	NOT	67968	68522	+	Cas_Cas4	396492	pfam01930	Domain of unknown function DUF83. This domain has no known function. The domain contains three conserved cysteines at its C-terminus.
Cas1_66	NOT	68546	69307	+	Cas6	416273	cl11443	CRISPR/Cas system endoribonuclease Cas6, RAMP superfamily [Defense mechanisms].
Cas1_66	NOT	69357	69620	+	Cas2_I_II_III	187856	cd09725	CRISPR/Cas system-associated protein Cas2. CRISPR (Clustered Regularly Interspaced Short Palindromic Repeats) and associated Cas proteins comprise a system for heritable host defense by prokaryotic cells against phage and other foreign DNA; Cas2 is present in majority of CRISPR/Cas systems along with Cas1; RNAse specific to U-rich regions; Possesses an RRM/ferredoxin fold
Cas1_66	Cas1	69649	70761	+	Cas1_I-II-III	412500	cl00656	CRISPR/Cas system-associated protein Cas1. CRISPR (Clustered Regularly Interspaced Short Palindromic Repeats) and associated Cas proteins comprise a system for heritable host defense by prokaryotic cells against phage and other foreign DNA; Cas1 is the most universal CRISPR system protein thought to be involved in spacer integration; Cas1 is metal-dependent deoxyribonuclease, also binds RNA; Show…
Cas1_66	NOT	71750	72649	+	RAMP_I_III	419677	cl21471	CRISPR/Cas system-associated RAMP superfamily protein. CRISPR (Clustered Regularly Interspaced Short Palindromic Repeats) and associated Cas proteins comprise a system for heritable host defense by prokaryotic cells against phage and other foreign DNA; RAMP superfamily proteins
Cas1_66	NOT	72642	75407	+	Cas10_III	187810	cd09679	CRISPR/Cas system-associated protein Cas10. CRISPR (Clustered Regularly Interspaced Short Palindromic Repeats) and associated Cas proteins comprise a system for heritable host defense by prokaryotic cells against phage and other foreign DNA; Multidomain protein with permuted HD nuclease domain, palm domain and Zn-ribbon; MTH326-like has inactivated polymerase catalytic domain; alr1562 and slr7011…
Cas1_66	NOT	75409	76518	+	Cmr3_III-B	187879	cd09748	CRISPR/Cas system-associated RAMP superfamily protein Cmr3. CRISPR (Clustered Regularly Interspaced Short Palindromic Repeats) and associated Cas proteins comprise a system for heritable host defense by prokaryotic cells against phage and other foreign DNA; RAMP superfamily protein; This protein is a subunit of Cmr complex
Cas1_66	NOT	76521	77645	+	Csm6_III-A	418516	cl19028	CRISPR/Cas system-associated protein Csm6. CRISPR (Clustered Regularly Interspaced Short Palindromic Repeats) and associated Cas proteins comprise a system for heritable host defense by prokaryotic cells against phage and other foreign DNA; Protein of this family often fused to HTH domain; loosely associated with CRISPR/Cas systems
Cas1_66	NOT	77638	78654	+	RAMP_I_III	419677	cl21471	CRISPR/Cas system-associated RAMP superfamily protein. CRISPR (Clustered Regularly Interspaced Short Palindromic Repeats) and associated Cas proteins comprise a system for heritable host defense by prokaryotic cells against phage and other foreign DNA; RAMP superfamily proteins
Cas1_66	NOT	78638	79051	+	Cas_Cmr5	401588	pfam09701	CRISPR-associated protein (Cas_Cmr5). CRISPR is a term for Clustered, Regularly Interspaced Short Palindromic Repeats. A number of protein families appear only in association with these repeats and are designated Cas (CRISPR-Associated) proteins. This family, represented by TM1791.1 of Thermotoga maritima, is found in both archaeal and bacterial species.
Cas1_66	NOT	79048	79926	+	RAMP_I_III	419677	cl21471	CRISPR/Cas system-associated RAMP superfamily protein. CRISPR (Clustered Regularly Interspaced Short Palindromic Repeats) and associated Cas proteins comprise a system for heritable host defense by prokaryotic cells against phage and other foreign DNA; RAMP superfamily proteins
Cas1_66	NOT	81792	81995	+	hypothetical protein	NOT in CDD	NOT in CDD	hypothetical protein
Cas1_66	NOT	82208	82330	+	hypothetical protein	NOT in CDD	NOT in CDD	hypothetical protein
[truncated: 14,058 more rows]
