# Supplementary material for: Global phylogenomic novelty of the Cas1 gene from hot spring microbial communities
Source: Front Microbiol. 2022 Dec 2;13:1069452. doi: 10.3389/fmicb.2022.1069452 (PMC9755687; doi:10.3389/fmicb.2022.1069452)
Supplement: Supplementary file 4 [file Table_3.XLSX]

## Sheet: Sheet1
Sample	Temperature	pH	Altitude	UTM	ID Cas1	Tree clade	Cctyper prediction	Consolidated Typification (Cas genes are indicated for FALSE Cctyper prediction)	Domain	Phylum	Class	Order	Family	Genus	Specie	Sequence
K44_KRO2020	44	6.1	1	20E	Cas1_1	IE	I-E	I-E	d__Bacteria	p__Acidobacteriota	c__Thermoanaerobaculia	o__UBA5704	f__Unknown	g__Unknown	s__Unknown	MLEGRLGLEGARVPQADRHGLLWLGRGQLTVEHGTLRFATAGYEQLDAGDYAIPYQMVSCFLLAPGTSVSHDALRLLARHGCGLVAVGEGGVRFYASMPAGPDTSERARKQAWAWADLDARTRIVRRMYAWRLGEVLPATDLAALRGIEGARVKQSYKVVAQQFGLRWRGRRYDRRRPEQADAPNRAINHASSALQAAAQVAVAVSGAIPQLGFIHEGSGIAFPLDIADLFREEILLPIAFGAVQEEEKAPRGDVPLERRVRRRAVAVFRDQQVIAQMIDRIKELLDDLPVGPPGTSSTGTSSDEDDDDETEEWSA*
K44_KRO2020	44	6.1	1	20E	Cas1_2	IIB	Hybrid(I-B,III-B)	Hybrid(I-B,III-B)	d__Bacteria	p__Chloroflexota	c__Anaerolineae	o__4572-78	f__Unknown	g__Unknown	s__Unknown	MPIITHLIVEERGAFISKHQGRLHVKKGKEVLQRAPLMHLEQVIVSGKAVSFSADAVAACAGLGIPIHFVSFNGAPYASLYAAGLTGTVQTRRAQLLAYADQRGVKLALAIAAAKIKNQTALLRYMAKYRKETAPDIYQELRLLAGEVEDHLAALDKLQAEQVDDLRSELMGVEGRAAQRYWRGVKTVVNVDESWPGRKTRGATDPVNSALNYGYGILYSQIERAIVLAGLDPYAGFIHADRPGKPSLVLDLIEEFRQPAIDRTVFAMLNKGTALELDDKGRLTDATRHALVAKILERLDKPEKYGGKKLPLRLIIQSQARAMATFVRGDRAVYEGFSVKW*
K44_KRO2020	44	6.1	1	20E	Cas1_3	ND16	III-D	III-D	d__Bacteria	p__Chloroflexota	c__Anaerolineae	o__4572-78	f__Unknown	g__Unknown	s__Unknown	MMAPLYVVEQNAKIHKERRRLVVKKDEQVVQSIPLIKFDQVLIFGNVGITTPALTWLMSQDIDIIFCDQHGRYKGRVVGQASGHSQLRRLQYRRVDTPSFALNTARIIVKAKLHNSRTLLLRYNRTLQQPELAQATERLLNLQQRADRSNTVNSVMGVEGIGAAVYFEALPRLFKHEVWQFAKRVRRPPTDPVNVLLSFGYTLLSRQLEFAVERVGLDPYLGCLHADSYNRPSLALDLTEEFRSIVVDSVVLRCLNSELITPANFSRQNDPERPVLLDEAGRNRFIKEFETRLAATFTHPALNQKVTYRRCFELQARDMARAFQSDGLYQPFLVR*
K44_KRO2020	44	6.1	1	20E	Cas1_4	IIIA	Ambiguous	II	d__Bacteria	p__Verrucomicrobiota	c__Kiritimatiellae	o__SS1-B-03-39	f__UBA6053	g__UBA6053	s__Unknown	MIKRTLLFSTPCYLGVKNHQIRFSPRDPDKEERIIPLEDVGFVLLENPAITLSVQLLERLNQNGTAIIVCDGGHMPSAMLQSFAGNQTHAEILRGQMESSLPLKKGLWKTVVIQKIRNQAEVLKQRGHGSAHMALSRLAGDVKSDDADNREGAAARKYWETLFSIQGFIRDRDGDSPNHLLNYGYAILRAATARALVSSGLYCALGIHHRNRYNPFALADDLMEPYRPFVDLLVCKMLDSGRNLDDLTPAVKQELLQVMTADTSIRGQRSPLMVALSGTTASLARSFVEKENKLVLPEWP*
K44_KRO2020	44	6.1	1	20E	Cas1_5	IIB	Hybrid(I-A,III-B)	Hybrid(I-A,III-B)	d__Bacteria	p__Chloroflexota	c__Anaerolineae	o__Promineofilales	f__Unknown	g__Unknown	s__Unknown	MPIIQHLIADQFGTHIGKYSGRLKITKGKETLAQAPIIHLQTVTVASRGVSISADAIRACTEQGIPIHFLSGTGTPYASLYSAGLTGTVLTRRAQLAAYRDARALHVAASTAEAKLTNSATLLKYIAKYRKATSPETHAELHRLSQDILGHLSELDQWLALSIREASTIDDVRFQLLSIEGRAAQRYWAGIAYALTDQISWPGRVTRGATDPFNSALNYGYGILYSQVERAITLAGLDPYGGFVHADRPGKPSLVFDLIEEFRAAVVDRTVLGLVNKGVALEQDEQGYLTDRTRHTLAEKVLQRLDTAEKYHNERHNLRHIIQTQARRLATYLRGDHDDYLPYLVKL*
K44_KRO2020	44	6.1	1	20E	Cas1_6	ND16	FALSE	RT,Cas1,Cas2	d__Bacteria	p__Chloroflexota	c__Anaerolineae	o__Promineofilales	f__Unknown	g__Unknown	s__Unknown	MTLLYIREQGAQVRRRGERLIVSKQGQTLDAFPLNKVEQLVLMGNVQLTTQATATLLQQGIDVVFLSSHGKFRGRLSNGSSKQVAAQQAQLKFAEDEGRGLTIAKALVDGKIHNQRVILQRQVRRVQDTGRGIRRSPVDFDRALAGMMSMRQQAQQVANLESLRGYEGKAAHYYFTAVRTFLDPAWGFTRREYYPPPDPFNALLSFVYSLLKKDIEAAVNIVGLNPYLGFFHEVQYGRPSLVLDLMEEWRPLVGDALCLELVNRGTLTPRSFVTTNNPRRPIMLSEDGLTQVLHAYGSRLDTRLMHPLAGADGGATTIRRAFELQVRRLGHVLSGKAQSYEAITAR*
K44_KRO2020	44	6.1	1	20E	Cas1_7	IE	I-E	I-E	d__Bacteria	p__Proteobacteria	c__Alphaproteobacteria	o__Rhodobacterales	f__Rhodobacteraceae	g__Primorskyibacter	s__Unknown	MNLPGLPPPKPIPLKERAAMVFVERAQIDVKDGAFVAIDADGMRTHIPVGGIACLMLEPGARISHAAVSLAAQAGTLVTWVGEGGVRLYSAGQPGGARADKLLWQAALALDEGARLRVVRAMFARRFGEDPPARRSVDQLRGIEGQRVRHGYELLARKFGVKWKHRRYDPGQWDSADIPNRCLSAATACLHGLSEAAVLAAGYAPAIGFLHRGKPRSFVYDIADLWKLDTVVPEAFRIAAQAQKGRLDMPPERAVRLACRDAFRSSGLLSKIIPGIEEILSAGDLPRPEPAPEGVGPAFDDDEGGGYDGHRG*
K44_KRO2020	44	6.1	1	20E	Cas1_8	IIB	I-A	I-A	d__Bacteria	p__Chloroflexota	c__Anaerolineae	o__SBR1031	f__A4b	g__GCA-2794515	s__Unknown	MQIKQLNADTFGTHIGKYSKRLKITQASTVLAQAPLLHLESVLITSRGVSISADAIAACCERGIPILFLSDYGKPYASLHAAGLTGTVITRREQLLAYYDTRSIHIALAIATAKICNQVTTLKYLAKNRKETSPEAYHLLNDAALTLEESLAALDNLPDANSIEDVRAMIMGVEGYAGKIYWEAVGVILPQEYDWPGRLGRGAQDALNSLLNYGYGILYGRIEQAAILAGLDPYAGFLHADRSGKPSLVLDLIEEFRQAVVDRLVIGLATRHFTVKQEADGKLADETRKAYAEKVLTQLDSTTRYMDKRYPLHYIIQNQARRLVAYLRGKADCYETFLASW*
K44_KRO2020	44	6.1	1	20E	Cas1_9	IIIA	Ambiguous	II	d__Bacteria	p__Bacteroidota	c__Bacteroidia	o__Flavobacteriales	f__Flavobacteriaceae	g__SCGC-AAA160-P02	s__Unknown	MIKRTIYIGNPTYLKLKDLQLVVQEPETKEIIGTVPIEDIALLMLDNYQITISNKLLIKLQGNNVAIITCDEHHLPFGMMLPMYGHSEYSERIKYQLSASEPLKKQLWKQTVEQKIQNQKALLDLNNKVSEHLSEYIANVKSGDTTNREGMAAQFYWKHLFKSFTRERFGEEPNNLLNFGYAVLRSIVARALVSSGMLPVIGIFHRNKYNPYCLADDIMEPYRPFVDKLVYNYIKDNYNFDLNRDTKAHLLTIATQDVVIDGLIRPLFVAVTITTASLYKCFTGELRQIKYPELE*
K44_KRO2020	44	6.1	1	20E	Cas1_10	CasY-VC	V-D	V-D	d__Bacteria	p__Patescibacteria	c__Dojkabacteria	o__B142	f__Unknown	g__Unknown	s__Unknown	MKKKQYIWLPYTHDISLKGKQIHFKYKGGELQIKAKDIHSIMFYGAVCPLEQEFLELCTRFEIPITIHRRNMSQAVRIVPSLNAGQHDLLTKQILFRNNKKKQAYITRKLLQAKFNSMSWLIKEPSYSLKGMTNTEKMIGVEAWHARNYWERYYQKLGVAELDRRSKSQENLIGKALDAASKYISGIILRWVLYHNLSPYHGFIHTPTEYPSLVYDLMEPYRGYIEKVIYDMFKTTEIDDELKAISYTIESLKELLDREVYVHATRQVVTMHELFHGSVLALRSYLKGNTRFIVPEPGSRIGGRPIKAGYRLYGRNAGKTDFWPETNKVIDRFESSMKTN*
K44_KRO2020	44	6.1	1	20E	Cas1_11	IC	I-C	I-C	d__Bacteria	p__Planctomycetota	c__Unknown	o__Unknown	f__Unknown	g__Unknown	s__Unknown	MKRHLNTLFVTTEGSYLAKDGQAVAVRIENETRLRIPLHNLDGIVCFGRVGFSSALAGACAESGVTLSLLTPNGKFLASVVGYSPGNVLLRRQQYRAADEPTATAEIAKNVVLGKIANARSVLLRGARDQKSVDAAEHLRAVAKGMAGSLNLIRQSTDVETIRGYEGESASRYFSAFSELVSVPEFAFTKRSRRPPLDAMNALMSFIYALLMHDARSACEATGLDAAVGFLHRDRPGRPGLALDLMEEFRPFLADRLALSLVNRKQVNGRGFETTESGAVRMDDPTRKTVLTAYQTRKQDEIEHPFLGEKVSIGMLVHLQARLLARHLRGDLDQYPPFIWK*
K44_KRO2020	44	6.1	1	20E	Cas1_12	IC	I-C	I-C	d__Bacteria	p__Desulfobacterota	c__Desulfuromonadia	o__Desulfuromonadales	f__Trichloromonadaceae	g__Unknown	s__Unknown	MLNTLYVTTQGAYLNKEGETVVVNVERETRLRLPIHTLGSIVCFGRVSCSPFLLGHCAEKDVSVSFMTSYGKFLARVQGPVAGNVLLRREQYRRADDLAASARLARMFVLGKVSNSRTVLGRALRDHGDKVEAEALGLTIRQFARVAQRLLREEDLDEIRGIEGRAANDYFGLFDGLIVAQKEDFKFTGRNRRPPLDRVNCLLSFLYSLLYHDARSALESVGLDPAVGFLHRDRPGRMSLALDLMEEFRPVLADRLALSLVNLGQVRRKAFRIAESGAVLMDDDTRKVVLTEYQKRKQVEIEHPFLKEKLPMGMLLFAQAQLLSRHLRGDLEEYPPYLWR*
K44_KRO2020	44	6.1	1	20E	Cas1_13	IIIC-1	III-A	III-A	d__Bacteria	p__Bacteroidota	c__Bacteroidia	o__Chitinophagales	f__Saprospiraceae	g__Unknown	s__Unknown	MQLVLDTKGLQLTRKRNMFVVASEKSSRTISAKKLTSIAITATVLISSDAVILAIQNQVPILFFDRIGKAQARLWSPYFESIATLRRNQIKFAESPKATSWIIDLFLLKAQGQFDNLKFLQNRLTSRKNLFEQPMQQIERQSKAWEAFRQVPIEDCRAQLMGIEGTISRFYWQHLGRYLPSPWSFTKRSRRPAEDNFNAAINYLYGMLYSVVEGGVFAVGLDPHLGILHADEHNKPTLTYDLIEPFRPWIDRLLLEQCLSGQLDSKFFTKNQYGITLNKNGKAFFIQLFNDFMRSTRRFANMDASNKNQVYNLANKLALRIRTFADDPLDEEE*
K44_KRO2020	44	6.1	1	20E	Cas1_14	IIIA	Ambiguous	II	d__Bacteria	p__Proteobacteria	c__Alphaproteobacteria	o__Rhodobacterales	f__Rhodobacteraceae	g__Marivita	s__Unknown	MDQIVDISTDGRHLSRDRGFLKVSENGCEIGRTPLDQIAGIIVHAHGTTWSTSLLTELAARGAPVVLCAANHAPKSVLLPLEGHHAQGARMRAQWQAKAPLVKQAWKQVVAAKVAMQAAALDAIGEPSAPLSMMIRKITSGDSTNIEAQAARYYWPRMMGPDFRRDAGQGDENALLNYGYTVLRAATARAVVAAGLHPTIGLFHANRGNAFALADDLMEPFRPLVDCAVRTIVARSGVQVDTNAKQNLARLIATDLPLGEGVTPVSVALIKLATSLGQSFEAGKLALALPRPPDALTLVGLGA*
K44_KRO2020	44	6.1	1	20E	Cas1_15	ID	I-D	I-D	d__Bacteria	p__Cyanobacteria	c__Cyanobacteriia	o__Unknown	f__Unknown	g__Unknown	s__Unknown	MGTLYVVQEDAFIGKTDERLKVKADKKCVLDVPLIKVDGVVVLGRATISPAALIELLERKIPLTFLTRNGRYLGSLEPPLTKNIYVRSAQWKAAGETSTSLHVVRGFIRGKLKNYRTSLLRVQREVDGVNVQRGLEQLSRSLDALPTTPTIDQLRGFEGQGSAAYFGCFQQLIRVDGFQFRGRNRRPPTDPVNALLSFGYSLLLHDVQSAVNIVGFDPYLGYLHAERYGRPSLALDLMEEFRPLVVDAVVLSAINRRSLVPDDFTSEPLSGAVLLSDEGRRTFLRLYSQKKQTSFKHPVLKRKCTYQEAFEIQARLLAKYLMGETDQYPPLVLR*
K44_KRO2020	44	6.1	1	20E	Cas1_16	IC	I-C	I-C	d__Bacteria	p__Verrucomicrobiota	c__Verrucomicrobiae	o__Verrucomicrobiales	f__Unknown	g__Unknown	s__Unknown	MRTHLNTLFVTLEGAYLRKDGAAVEIRHEHETRLRVPLHNLDGIVTLTWDTTVSASLMAACAEADVALSFHNPYGKFLASSNGFTTGNILLRREQYRRADHEPASVAIAANIISAKIANSRSVLLRAARDHGEKDATRSAELLAAADKLAHRLSAVPRATSLDTLRGIEGECATFYFAAFPRLLTNHDPAIRINGRSRRPPLDPVNALLSFLYSLLTHDCRSALESCGLDPQCGFLHRDRPGRPSLALDLMEEFRAYFADRLALSLFNRKQLQAGDFETRENGAVLLKDTSRKIVLQAWQERKQTEVTHPFLGEKTTLGLAPHLQARLLARHLRGDLDAYPPFLVR*
K44_KRO2020	44	6.1	1	20E	Cas1_17	IIIA	FALSE	Cas1,Cas2	d__Bacteria	p__Proteobacteria	c__Alphaproteobacteria	o__Rhodobacterales	f__Rhodobacteraceae	g__Ruegeria	s__Ruegeria_atlantica	LAARAVPVMILGRNFNPVAVVLPLSGHHAQGERFRAQAAASRPLRKQAWAAMVRHKIAAQAAALERCGAPAERLHRLMAAVRSGDPDNRKAQAAQAYWPLLMGKDFRRDRNAEGTNTLLNYGYAVLRAATARAIVAAGLHPSLSLHHRSGGDALALADDLMEPFRPTIDLAVHRLSRSGIAQVEEAREELIACLTADFPTKNGATPLSHVLLYLARSLAASFVEGKLQLNFPSRPLPDESESVAND*
K44_KRO2020	44	6.1	1	20E	Cas1_18	Casposase1	FALSE	Cas1	d__Bacteria	p__Proteobacteria	c__Alphaproteobacteria	o__Rhodobacterales	f__Rhodobacteraceae	g__Unknown	s__Unknown	MFVSSIESQVSPSPDDWAERSKYWLANIQAHTPKRKRRERQATPLILAGQGISLRVEKATLLISDGHTHFPDKERVYRFFKGDLSLPTRIVLVDGSGEITLDALDWLADQGVTLLRLRWDGRLACTLGADAAAVDYNKLTWQRGAQSDEKARLAFAVPLIRSKARATLSNLHTILPPSHSRDKAIDTAKTATSGLGKSPPQAIGELLAVEGRVAAGYFFAWRALQIQWKAEGMYPIHDDWRQYFSRASLNADVRKKNRDATHPVNAMLNYAYRLLEAHVRIGVVADGYDPTCGLLHKRTDREVQSFVYDLMEPLRPVADRAVLELVMNEKFSGGDFIRQTDGVCRISPNLARKVVHGVQAHLLAS*
K44_KRO2020	44	6.1	1	20E	Cas1_19	IIIB	FALSE	Mem,Cas1,Cas6	d__Bacteria	p__Cyanobacteria	c__Cyanobacteriia	o__Leptolyngbyales	f__Leptolyngbyaceae	g__Unknown	s__Unknown	MSHGAVSRCLLKKIPVLYLSTKGHYFGRLQTAGLAQVSYLVQQVVRSQDPEFVRRNAIAIVQAKLHNSRLLLKRLNAKRKLPQVVQIIADMERLTERAGAAETVESLLGYEGQGAHLYFQGYGALIKEPFVFTARNRHPPKDPVNSLLSLVYTLLSQTIHSMVEIAGLHSHFGNLHTPRNNHPALVSDLMEEFRALVVDSLVAYVVNSKQLKPEDFTLPDAKGGVYLHPDALKRFLRLWEERLLKTVTHPHTKYKVSHRRCFELQV*
K44_KRO2020	44	6.1	1	20E	Cas1_20	IIA-IIC	Ambiguous	II	d__Bacteria	p__Proteobacteria	c__Gammaproteobacteria	o__Burkholderiales	f__Neisseriaceae	g__Neisseria	s__Neisseria_flavescens	MAWRTVMISSPAALSLQHGQLALSRDGDTLSVPLEDIDTLILDSCQTQLSGQLLSACAKHQAAVFVCDDKHLPIGILQPFNTHHRALRVLRRQLAMAKPLKKQLWQSLVKAKVSNQAIVLEDQSESSAARLLQNMAKKIRSGDSGNLEAQAAAAYFRALFGNQFARRKASWYNAALNYSYALLRGLIARSLCAAGYQPALGLGHDNEQNAFNLADDLLEPWRPVADRWVITLAKETEIGTEGDLSPIHKQFLVGQLGSEAVLKNERFAITAAVNEQIASLGRAMTSAKAERLKHPEWAPPTAAEDDGP*
K44_KRO2020	44	6.1	1	20E	Cas1_21	IIID	III-A	III-A	d__Bacteria	p__Proteobacteria	c__Gammaproteobacteria	o__Unknown	f__Unknown	g__Unknown	s__Unknown	MTTIIIDRQSAALCYRNGALELRIPREAPRLVPLRGVERLLIQGSVTVSTGLLSQCWERRISVLVLSGRRHTPGPRLHGRHHNDTALRVAQILACHDPVLRLRVARMIVLSKLRRQQALLTTLAGSRPGGKNRAQPGCAALAQAIGHLLHSPPETLNALRGIEGAAAAGYFRSYAQFFPPALGFHARRRRPPPDPVNALLSLGYTLATFEAGRAASITGLDPAVGALHDLSYGRDSLALDLVEALRPMVDDLVHHLFRKRILVRSHFQLQPDGGVLLGKAGRRHFYDAWERRAPHLRRLAAAQARLALRWLRAQGSIWSADRET*
K44_KRO2020	44	6.1	1	20E	Cas1_22	IE	I-E	I-E	d__Bacteria	p__Proteobacteria	c__Alphaproteobacteria	o__Rhodobacterales	f__Rhodobacteraceae	g__Roseibacterium	s__Unknown	MLKGRLGLDSARVPHADRAGLLYLARGALTARDGTLAFRQGPATEADALEPGDYAIPLQGVSMILLGPGSTVSHDALRLLAHARTALAAVGEDGVRLYTAPPLIPDRSGLARIQARLWADDDLRVMLARRMYAWRLGEVLPHRELDVLRGIEGARMKETYALVARQFEVPWRGRRYDRADPLAADLPNQALNHAASAVEAAAAIAVAATATIPQLGFIHEDPGQSFVLDIADLYRDSITIPCAFRAAKRVAERPSENIERVTRRLTGETLRREQVIPAMIERIKALITAEADPEDS*
K44_KRO2020	44	6.1	1	20E	Cas1_23	IE	I-E	I-E	d__Bacteria	p__Unknown	c__Unknown	o__Unknown	f__Unknown	g__Unknown	s__Unknown	MSGLPGLPPPRPIPLKDRTSLVFVEHARLDVINGAFVAVNADGTRTQIPVGGLAGIMLEPGARISHAAVALAARVGTLITWVGEGGVRLYSAGQPGGARSDRLLWQAAIALDDSARLRVVRKMYEMRFGDPAPARRSIDQLRGIEGARVRETYALLAKQHGVNWKRRSYDPADWEAGDIPNRCLSAATACLHGLSEAAVLAAGYAPAIGFLHSGKPRSFVYDIADLFKLDTVVPEAFRIAGLASKGKLDMRPDRAVRLACRDSFRKTGLLNRIIPTIEEVLSAGDLPR
K44_KRO2020	44	6.1	1	20E	Cas1_24	IIIA	Ambiguous	II	d__Bacteria	p__Proteobacteria	c__Alphaproteobacteria	o__Rhodobacterales	f__Rhodobacteraceae	g__Unknown	s__Unknown	MDQIVDIATDGRHLSRDRGFLKVSENNTEIGRIPLDQIAGVIVHAHGTTWSTSLLTELADRGAPVVLCGSNHAPRSVLMPLEGHHAQGARLRAQWQARGPLLKQAWKQIVIAKIDMQAAALEAMGKPFAPVAMLRRKVTSGDGTNIEAQAARFYWPSMMGDGFRRDRSSPGVNALLNYGYTVLRAATSRAVVAAGLHPTIGLHHSNRGNAFALADDLMEPFRPLVDCAVRGLSERGFTEIDSEAKRTLARLIALDLPLGDGLTPVSVALCKLATSLGQSFETGRLSLALPSPPDAPTLAGLGS*
K44_KRO2020	44	6.1	1	20E	Cas1_25	IIIC-1	I-B	I-B	d__Bacteria	p__Bacteroidota	c__Unknown	o__Unknown	f__Unknown	g__Unknown	s__Unknown	MQLYLNTYGTYLHIKDALFEVRVPQEGGGHRRHHFAASKVTSIIMTTSAALSTDAIQMALQNNIDIIFADSNGFPLGRVWHSKLGSTTRIRKRQLEASIGPEGVRRTVQWLSGKLGNQIEFIKSLKKHRSRMGDFLDEKAVRIGNLQQSIRLQEDAPSVDTVAETLRGLEGTAGRLYFESLSRALPEEHRFTGRSFRPALDPFNAFLNYGYGVLYNRVEKALMIAGLDPYVGFLHRDDYNQKSMVFDYIEPYRIHVETVVFRLFSAKKVNQSHTEPLASGLSLVKEGKQLLIEKLNDYLEVQTIRYNGRNQTRANGLQMDAHRFANELIGK*
K44_KRO2020	44	6.1	1	20E	Cas1_26	IIIC-1	FALSE	RT,Cas1,PD_DexK	d__Bacteria	p__Bacteroidota	c__Bacteroidia	o__Chitinophagales	f__Saprospiraceae	g__Phaeodactylibacter	s__Unknown	MQLVLDTKGLEVIKKDGVFHIKGEKGSKAISPAKLDSIAITASVMISSDAIALAIQHQVPILVFDRIGKAKARLWSPYFESIATLRRHQSRFTESPESMAWMLELFALKTEAQVENLKYLKSRRSVLNLALGQPISYLRRNSRGFEEFRDKLPEECRQQVMGVEGTLARIYWQAVGASLPSRYTFQGRSRRPAKDIFNAGINYLYGMLYSVVEGALFSVGLDPHLGILHADEYNKPTLAFDLIEPFRPWADRLLIEMCMDKHLKESFFTKNQYGIFLNKEGKAFIIPAFNDFMRSKTTYLHQESTIKNHIYFTAGRLAQRIRVVMEG*
K44_KRO2020	44	6.1	1	20E	Cas1_27	IE	I-E	I-E	d__Bacteria	p__Acidobacteriota	c__Thermoanaerobaculia	o__UBA5704	f__UBA5704	g__Unknown	s__Unknown	MLKGRLGLAGARIPHSDRHGLMWLGRGQVSVEDGTLRFVTAGYDQLPAGDYAIPFQMVSCIVLEPGTSVSHDALRLLARHGCTLLAVGEGGVRYYASLPAGPGRSAWARRHALAWADADQRLAITLQMYTWRLGEELDVQDLDALRGIEGVRVKQSYRQMARQHGIRWRSRRYDRSDPQAADRPNRALNHATSAVKAAALTAVAASGTLPQLGFIHEDSSLAFALDIADLYREEITLPIAFGAVREHEDDPSQPLERVVRKRAVQTLRRERLVTRMIDRIQELFDAHDHRGDP*
K44_KRO2020	44	6.1	1	20E	Cas1_28	IE	I-E	I-E	d__Bacteria	p__Unknown	c__Unknown	o__Unknown	f__Unknown	g__Unknown	s__Unknown	MLKGRLGLEGARIPQADRHGLMWLGRGQLSVEDGTLRFVTAGYDGLPSGDYAIPYQMVSCFVLEPGTSVTHDVLRLCARHGCGLVATGQGGVRLYASMPFGPDRSARARRQCTLWADPDRRLDVVHQMYAWRLGERLEVGDLDALRGIEGSRVKSAYQRIAQQFGVRWRGRRYDRSDPEGADRPNQAINHASSALQAAAMVAVAVTGTVPQLGFIHEDSGLALPLDIADLFREEILLPIAFGAVRDHEDRVDVPLERLVRQRAARTFRQQKTVTTMIDRIKELFDADDGGGDA*
K44_KRO2020	44	6.1	1	20E	Cas1_29	IE	I-E	I-E	d__Bacteria	p__Proteobacteria	c__Gammaproteobacteria	o__Pseudomonadales	f__Oleiphilaceae	g__Marinobacter	s__Marinobacter_adhaerens	MPEPILPPLKPIPIKDRISVMFVEKGQLDVIDGAFVLVDKNGVRTHIPLGGVACLMLEPGTRVSHSAAVLAARVGCLLVWVGEAGVRMYAAGQPGGARADRLLYQAKLALDATARLKVVRKMYAIRFKEEPPAKRSVDQLRGIEGVRVRKMYELLARQYGVTWKRRNYDHTRWESGDIPNRCLSSATACLYGLTEAAILAAGYAPAVGFIHTGKPQSFVYDIADIFKFDTVVPVAFRIAAKKPYDPERQVRLACRDAFRQTKLLKRIIPTIEEVLAAGGHERPRAHREAVEVAIPNKEQVGDAGHRG*
K44_KRO2020	44	6.1	1	20E	Cas1_30	IIIA	FALSE	Cas2,Cas1	d__Bacteria	p__Proteobacteria	c__Alphaproteobacteria	o__Rhodospirillales	f__Unknown	g__Unknown	s__Unknown	MIGGIVEVAEAGRHLSVYRGFLKVTEDRAELGRVPLDDITALILSGPQITLTKHLMEELAERKAVIVTCGRNWHPVSFTLPFAAHFQAAGILRDQIAASEPLKKRLWQQLVRHKIEHQAAVLGRYAPAHPKLSDLAVLARRVKSGDPENMEAQAARLYWPALMGGDFRRDRYGGDSNMYLNYGYTVLRAATARAICGAGLHPALGLHHGYDGNPFALVDDLMEPFRPLVDAIARELAADGAEIRLAPERKRRIAAVLQQDLMGENGATPLVNCLARLAQSLAASLSEKKVALILAEMKTPDRLV*
K44_KRO2020	44	6.1	1	20E	Cas1_31	IIIC-1	FALSE	PrimPol,Cas1	d__Bacteria	p__Bacteroidota	c__Bacteroidia	o__Chitinophagales	f__Saprospiraceae	g__Unknown	s__Unknown	MHIILNSYGTSLQQQNGRFVIYTQEGKDFIAPAQVRSISVSKGAKVSSDAVLLAIEHEIDLLFIDGKGMPQGRVWSIKYGSISTIRKNQVEFIFSSKAVDWAKELLQYKMDSQIAHLLALETEDDKAQRIIQRAINALEDHKNKLGQAEGEVISDVAPSMRGWEGAASRRYFQALNEVLPPAYRFESRSKHPATDRFNALLNYGYGMLYGKVEGALIKAGIDPYIGVFHRDDYNRPVLVYDVIERYRVWIDYVAIQLCRQDAFPEECFVERNGGVWLEGLGKRILIQSVNDYLAEVVQQQGVERSRAFHIQRYAHQLAKFFQQSVG*
K44_KRO2020	44	6.1	1	20E	Cas1_32	ND7	FALSE	Cas2,Cas1	d__Bacteria	p__Verrucomicrobiota	c__Verrucomicrobiae	o__Verrucomicrobiales	f__Unknown	g__Unknown	s__Unknown	MSYHIVSIDAPDCSLSCKDGQLTCRTGDETRRLPLEDVSAIVVTSFSASFHSKLLLEAARHGIGLVLCENFKPASLVLPANRATDTLLTRAQAYLPAQLQQRLWRKTIDAKCLNQFSLATELATGDKRLEKLGLLARGRAPNKEADCAKLFWRIYGDHVAETDDFRRRRDGDGPNPLLNYGYAVLLSTILQNLFAVGLDPTFGIAHVIREHSTPLAYDLMEPFRPCVDSRVAQWIRKDPANEAAGVSREFRQWVTAFPLENVDWFELSLDIRGVIEGVVRSFRQALVEKKSGAYRPWTRTTTKWAG*
K44_KRO2020	44	6.1	1	20E	Cas1_33	IIIC-1	FALSE	Cas1	d__Bacteria	p__Bacteroidota	c__Bacteroidia	o__Chitinophagales	f__Unknown	g__Unknown	s__Unknown	MQLVLDTPGLQITRKEGMVHIVSEKGTRSISIGKLSSVAITANVLLGAGFIRLAVQHEVPILFFDRIGKAKARLWSPYFASIATLRRQQVRFGDTPEATAWMVDLFHLKAEEQISNLDYIRKQRGPLHVSMGQAIGIIKQNRHNFDPLRDQLIDEARQSMMGVEGAIARVYWRAVGNGIPRKYLFQTRSRKPAKDIFNAALNYLYGMLYSVVEGALFAAGLDPHLGILHSDQYDRPTLSYDLIEPFRPWIDRLLIEQCFSRKLEAAFFTKNQHGLFLNKQGKVFIIPLFNDFLRSERPYLNQESNVKNHIYFLAGRLAQRIRVTVG*
K44_KRO2020	44	6.1	1	20E	Cas1_34	IIIA	FALSE	Cas2,Cas1	d__Bacteria	p__Proteobacteria	c__Alphaproteobacteria	o__Rhodobacterales	f__Rhodobacteraceae	g__Acidimangrovimonas	s__Acidimangrovimonas_indica	MVGRILELTQSGLSVHKRRGFLAVDGSDGEAGRLAFDDVEAVLVASPGIVWSNTALAELAARQVPVMVLGGDFNPVAAVLPLSGHFQQAHRFRAQADASLPFRKQAWATLVRHKIVAQAEALERVNEPSERLRRLATAVRSGDPDNREAQAAQAYWPLMMGKAFRRDRDASGANALLNYGYAVLRAATARAIVAAGLHPSLSVYHRSGGDALALADDLMEPFRPTIDLIVRRLCAEGITEVAEARSALVASLAADFPTSQGASPLSQVLVRLAQSLAQSCETGKLRLVFPDRPVPLESEAQDDE*
K44_KRO2020	44	6.1	1	20E	Cas1_35	IE	FALSE	I-E	d__Bacteria	p__Proteobacteria	c__Alphaproteobacteria	o__Rhizobiales	f__Rhizobiaceae	g__Mesorhizobium	s__Unknown	LPGAAPPRPIPLKERASIVFVEKGQLDVIDGAFVLVDATGVRTVIPVGGLAAIMLEPGTRASHAAVALAARAGTLLVWVGEAGVRLYSTGQPGGARADKLLWQASMALDPDARLRIVRRMFEIRFDEEAPLRRSVDQLRGIEGARVRALYKGLAARHGVTWRRRNYDPGNFDLSDVPNRCISAATSCLYGLCEAAVLAAGYAPAVGFLHTGKPLSFVYDIADLFKFETVVPEAFRIAGQQARGTLEKPVDMTVRHACRDAFRKSRLLGRLIPTIEEVLSAGGLPRPEAPQDAVL
K44_KRO2020	44	6.1	1	20E	Cas1_36	IIIC-1	III-B	III-B	d__Bacteria	p__Bacteroidota	c__Bacteroidia	o__Chitinophagales	f__Saprospiraceae	g__Unknown	s__Unknown	MQLVLNTHGLVLKVKNKVFFVSAGDESRMISPEQVTSIAVTAPCMLSSAAIALAADAEIPIYFFDRVGDARSCLRSPYFESLATLRRKQVYFSDSKSGGAWVIEQFRHKTAHQVQVLKYLKDRRSKYAGDIDSCIIELEKRLEELAKKAGAPSTTWSASLMGWEGHQAKLYWQMVAACMPEEWTFEGRSRRPAQDSFNAMVNYLYGMLYAVVEQALFAAGLDPHLGILHTDQYD
K44_KRO2020	44	6.1	1	20E	Cas1_37	IIIC-1	FALSE	Cas1,Cas1,Cas2	d__Bacteria	p__Bacteroidota	c__Bacteroidia	o__Chitinophagales	f__Saprospiraceae	g__Phaeodactylibacter	s__Phaeodactylibacter_xiamenensis	MIQGIIERHKTVNGLQDKEALKQTLRGWEGTATRHYFQLLAAAMPPPYAFNGRSKRPAYDPFNALLNYLYGMLYPMVELAQMKAGLDPYNGILHADEYNRPTLVFDMIEPYRHWAEWIAAKLCIEGLLPPDTFEDSEREGFWLARPGKSVVIDSFLQYLDEKVTQQGQLRRRATHIDLDALRLAGVLREMGV*
K44_KRO2020	44	6.1	1	20E	Cas1_38	IB	FALSE	I	d__Bacteria	p__Bacteroidota	c__Bacteroidia	o__Chitinophagales	f__Saprospiraceae	g__Haliscomenobacter	s__Haliscomenobacterhydrossis	MKKPYYLFNPGRLSRRDNTLKFTPVDEEGNEGQPRYLPVETVEEMYIFGALDVNSALLNFLGQQHICLHFFNYYEHYTGSFMPRDYLLAGKVQVAQTRAYTERRRRMPIARALLDGASFNMLRVLRYYANRERDLEGSIAAIEQYRQGMPDAGSPFELMGLEGNIRQTYYAAFEEIIKDFEMKGRSKRPPKNEVNALVSFGNMLCYTQCLKQIYHTQLNPT
K44_KRO2020	44	6.1	1	20E	Cas1_39	IIIA	FALSE	Cas1	d__Bacteria	p__Bacteroidota	c__Bacteroidia	o__Chitinophagales	f__Saprospiraceae	g__Unknown	s__Unknown	MIAKTIYIGNSCYLSKTNNQMVLDFKEKEKAQLPIEDIGCLILDHPQLTISSQLQLALLENKAIIITCDQNHLPKGLSLPLYAHTTHTETLISQLEASLPLRKNIWASLIKQKIINQGLVLEYIHDKKNLLERYAKEVKSGDAGNVEAKAAAYYWTRIFPDLPYFLRDRAGEVPNNLLNFGYAILLSLVARSLVSSGLHPARGVFHKNKYNPFCLASDVMEPYR
K44_KRO2020	44	6.1	1	20E	Cas1_40	IIIA	FALSE	Cas1	d__Bacteria	p__Proteobacteria	c__Alphaproteobacteria	o__Rhizobiales	f__Stappiaceae	g__Unknown	s__Unknown	MQRLVDLSSDGLHIAVHRGFLTVSSGEDRRGQVALDDILAVIGHAHGLTWSNTVFTRLSERSVPVVLCAQNHAPVACVWPMEGNHIQGARLNAQAASSRPLAKRLWKDIVVAKVLMQGAVLESVGGEAGAFRMLARKVRSGDPQNVEAQAARRYWQALMGPEFRRDSGSGGVNALLNYGYTVLRATVARAICAAGLHPTIGLHHSNRGNAFALADDLMEPYRP
K44_KRO2020	44	6.1	1	20E	Cas1_41	IC	FALSE	I-C	d__Bacteria	p__Proteobacteria	c__Alphaproteobacteria	o__Rhodobacterales	f__Rhodobacteraceae	g__Unknown	s__Unknown	GRAPAHLLGQIICFGQVGLSPALMHFCAEEGITITFLGAYGKFLARVEGPQSGNVLLRRAQHEATRAETAALMVARAVVAAKLANQRSVLRRALRDYRHEMDEPALDSLKTAERQIGDAVRRAMAAADLERLRGIEGEAGAAWWRAFPGLIRNPDFTFSGRNRRPPRDPVNAVLSLLYSLLAADCRAAAETHGLDPQMGVLHRDRPGRISLALDLMEEFRAPLADRLTLSLFNRRQLGPRDFRHLETGAVCLTDDARATVLTAWQERKRATLRHGFLDEVVPVGLLPQL
K44_KRO2020	44	6.1	1	20E	Cas1_42	IIID	FALSE	Cas1	d__Bacteria	p__Verrucomicrobiota	c__Unknown	o__Unknown	f__Unknown	g__Unknown	s__Unknown	MSDVIIDTPRSYAHLHHGYLQVLPPVDEGSPDHRSPAPEVALDTIDHVILTEDVQFSTQALAALLREAVPVVILDRHGHLLGSVDPPSSHDGALRLEQYRRTTDPEFTLDLGRELVAAKIANQRRLLQRLAHNRPGLLAETTLGELDRLRHEAEAAASPETLRGCEGAAGRAYFEGWALFLPEEFPFERR
M43_SRR3961739	43.5	7.5	374	44Q	Cas1_43	IIIA	Ambiguous	II	d__Bacteria	p__Bacteroidota	c__Bacteroidia	o__Flavobacteriales	f__Crocinitomicaceae	g__UBA5422	s__Unknown	MVKRTLHFSNPAHLSMRNQQLVVELRDVERTTKTLPIEDLGVVVLEHPQITLSSSLLEELMNAQVAVVTCNSKYMPSGLFLPLEGNSVQTERMRTQLDASVPLKKQLWQQTVKSKIENQSRVLEKLGVPSERMRKLQQNVLSGDTGNIEAQAASHYWGKIYGNDFVRSRDPETPNAQLNYGYAILRSVVARALTASGMFPSIGIHHKNRYNAFCLADDIMEPYRPYVDWSVLHLPGIHETTEGLTKEQKIELLKLPQLDVQIGEVQRPLFHAVSITTASLYKCFEGSSRKIAYPEL*
M43_SRR3961739	43.5	7.5	374	44Q	Cas1_44	IE	I-E	I-E	d__Bacteria	p__Bacteroidota	c__Kapabacteria	o__Kapabacteriales	f__Kapabacteriaceae	g__Kapabacteria	s__Unknown	MQRSLKTEKHMNPYNMPIAPLKHRISTFTVERGTVEIDGSSLAVVDVNGVRTKIPVGSLAVLMLEPGATITHAAIKLCAEARTLVLWTGEAGVRLYAAGSEGSAHSYNLLRQAQLALDPKKRLVVARAMYSFRFSDSAPAKRSIEQLRGMEGARVREIYRQLSKKYGVPWSGRAYDMNRWAASDDINKAISAANSCLYGLCHAAILIGGLSAAIGFIHTGYALAFVHDLADLWKMETSVEAAFRVVAAGDKDPARQVRLQLRDLFRETRMLETIIPTMFTMLQAGLEPNAMPSEIGGASREPSTVWDMPWNASFSNAGADLRHEEIARDVPEEET*
M43_SRR3961739	43.5	7.5	374	44Q	Cas1_45	IIIA	Ambiguous	II	d__Bacteria	p__Bacteroidota	c__Bacteroidia	o__Chitinophagales	f__Chitinophagaceae	g__Sediminibacterium	s__Sediminibacterium_sp._C3	MIKRTICIESPCHLHCQNEQLVVSYTRVKGMEDAPDKTLPIEDIGILVLEHQQITITHYLLDKLAANNSAVITCNSQHHPSALLMPLEGHTLQTERFRFQIEATEPLKKQLWQQTIKAKIHNQAAVLEKWQLPNQFLLNLKQKVKSGDSDNHEAQASAHYWKNIFPPAWQFFRHREGPPPNNLLNYGYAIIRATMARALTGAGLLPALGIFHRNRYNAYCLADDIMEPYRPFVDQIVRSIIDKTSHVDELNRDLKNQLLKLPTVDVLIEEESSPLFVATQRTAASLAKCFIGQQRKIAYPVLP*
M43_SRR3961739	43.5	7.5	374	44Q	Cas1_46	IIIA	Ambiguous	II	d__Bacteria	p__Bacteroidota	c__Bacteroidia	o__Unknown	f__Unknown	g__Unknown	s__Unknown	MIKRTLYFGNPAYLKTRNEQMIVQKADTGEEVSVPIEDIGLVILDHQQVTITQALLSKLLDNNAAVVSCDNTHHPTGLFLNLSGNTLQSAKFRAQINASAPLCKQLWQQTIQAKISNQGALLEQYGISAKNMKFWASEVKSGDSENHEARAAAYFWRNLFGSDSSFRRERFGDPPNNMLNYAYAILRACVARSLVGSGLLPTLGIHHRNQYNAYCLADDIMEPYRPFADALVREVLEDEEQGPLFKLDTDAKKRLLTLPQVDVIMENQRSPLMVALQRTTASLAACFEKKAKKILYPELPVKL*
M43_SRR3961739	43.5	7.5	374	44Q	Cas1_47	IIA-IIC	Ambiguous	II	d__Bacteria	p__Proteobacteria	c__Gammaproteobacteria	o__Burkholderiales	f__Burkholderiaceae	g__Tepidimonas	s__Tepidimonas_aquatica	MVWRSVMISRPARLRRAHYSLAIEQEETAFVPFEDIAVIVLNHREITLTHPVLSACAEYGIGLYATGHNHQPAGIFLPFLSHSRSTRMMRKQLGISKPTAKQAWAEIVRRKIENQAACLALSARAGAERLASHARRVRSGDPDNLEAQAAAFYFAQLFGNAFNRADAHWTNAALDYGYAVLRGAITRGLVAHGLHPSIGLFHDSEQNAFNLADDLIEPFRPLVDLHVAQHPASTTGDLTPSDKEALVALLNVDVDMPQGRMSVLSAIEYAVEGLVRVYEGKAKGLDLPRLLGLQRHQLEY*
M43_SRR3961739	43.5	7.5	374	44Q	Cas1_48	IIIA	Ambiguous	II	d__Bacteria	p__Bacteroidota	c__Kapabacteria	o__Kapabacteriales	f__Kapabacteriaceae	g__Kapabacteria	s__Unknown	MKRIVHISSVCCCSVKNGQLILRWEDESTASVPIEDIGYLEIDSNQVVVTSAALSQLASLGVIVAFTDGSHHPVALLSPIVDNTLHAQRLRLQVAVSEPTRKQAWQETIKCKIRNQADALLELGGEDATVRRKIAHVLTDDRTNQEGTAAAAYWKVLLSPFGTKRDPDGDFPNNMLNYGYAVVRACMARALVASGLHPALGIKHSNRNNAFALADDMMEPYRPFVDRIVIPLASDVEPAAGLIPAVKKEILAVLNTDTIWPEGRRPLQNAVLLSAQSLVKVFAGESKLPLFPRMCE*
M43_SRR3961739	43.5	7.5	374	44Q	Cas1_49	IIIA	Ambiguous	II	d__Bacteria	p__Bacteroidota	c__Unknown	o__Unknown	f__Unknown	g__Unknown	s__Unknown	MLKHTIHLSSRTYVATKNEQLVFSIPDQDERSVPIEDIGLLEVDTLQATFTTASFVRLLENGATTVLCDATHHPVGLVVPLYGNTLHALRLRQQVDCPVPTRKRSWQAIIKAKISNQADVLLELGIDDKGLRRRVAKVLTDDSTNQEGVAAAAYWKLVLAPFATRRDPDGPFPNNLLNYGYAIVRACVARALVASGLHPALGLKHSNRGNAFALADDVIEPYRPFVDRLVLPLALELGDVPDLTPAIKKDLLSVLVVDSHWPEGRRPLLNSIQLSAASLAQTFAGERQVPHFPRLCE*
M43_SRR3961739	43.5	7.5	374	44Q	Cas1_50	IIIA	Ambiguous	II	d__Bacteria	p__Unknown	c__Unknown	o__Unknown	f__Unknown	g__Unknown	s__Unknown	MIKRTLYFSNPAYLRTQLEQLIVDLPETDEIKTIPIEDIGIVIVDHQQITISHALIAKLLANNVAFITCDTSHHPTGLMLNLDGHTLQSQRFKDQLDASQPLKKQLWQQSIISKIQNQAKLLEQQGVEVGNMTRWASDVKSGDSSNREARAAVYYWSKLFKMHPDFVRDRHGFPPNNLLNYGYAILRAIVARSLVGSGLLPTLGIHHRNQYNAYCLADDIMEPYRPFVDKIVLNICHTHEEYEILHTELKRQLLSVASMDVEIEGQRSPLMIAVQRTTASLAKCFEGSQRKIIYPQMT*
M43_SRR3961739	43.5	7.5	374	44Q	Cas1_51	IC	I-C	I-C	d__Bacteria	p__Proteobacteria	c__Alphaproteobacteria	o__Caulobacterales	f__Caulobacteraceae	g__Unknown	s__Unknown	MKKLLNTLYITTPGCGLRKDGENLVAENEGATVGRVPLHMLTSVVVFGSIFLSPALIEACATHGITIVLLDRNGRFQARIEGPVSGNVLLRRAQYKMSDAPDDIVKSLIMGKIANQRAVLMRSLRDYGSDYDPTTKKTLEQVTQRLAHNLAFLNEQTLGLDSLRGMEGDAAKLYFSVFNHLIRSPDPELAFTNRSRRPPLDPINALLSFVYTLLTHDCRSACEGVGLDPAVGFLHRDRPGRPSLALDLMEELRPILADRLVLSLVNRRQLRSKDFLKQDSGAVFLKDDARKTVLTAWQERKREERKHHFTEESAPLGLVPHLQAQLLARHIRGDLDAYPPWFWK*
M43_SRR3961739	43.5	7.5	374	44Q	Cas1_52	IC	I-C	I-C	d__Bacteria	p__Chloroflexota	c__Unknown	o__Unknown	f__Unknown	g__Unknown	s__Unknown	MLGAPHQGQAMLELQNVLYVVTQGTFLRLDHDSVRVDVEGEMRARFPLVSLSGIVVMGRVTVSPALIERCAEDGRSLVWLTRHGRFVGRVEGRTKGNVLLRRAQHLALNDHQRVLDTARYVVLGKMHNARHLLLRAARDATDPQEAERLGAFAGRIAEDIERAAVVADLETLRGTEGDAARAYFAAFPLAVRGDRDVFSPDGWTRRPPRDRMNSLLSFLYALVRSECTAALEGVGLDPQVGYLHSLRPGRPALALDLMEEFRPPVADRLALTLVNRRQVRHGHFEELPGGAIYLTEEGRRTVLTAYQQRKGEPVRHRLLKRTVPVGLLPHVQARLLARYLRGELDAYVPFVPR*
M43_SRR3961739	43.5	7.5	374	44Q	Cas1_53	IE	FALSE	I-E	d__Bacteria	p__Proteobacteria	c__Gammaproteobacteria	o__Burkholderiales	f__Burkholderiaceae	g__Unknown	s__Unknown	MLKGRLGLEKARIPHADRHGLLWLSRGELCVIDGCLHFLRGKDSLTPGIDQIPHQAVSMILLGPGSSVTHDALRLLARHGTLLAAVGEDGVRSYTAPPLLPDRSDVARRQAELWGNPRRRISVARHMYALRLGEVLPHRDLDTLRGIEGARVKAIYRLMAQKYGIDWEGRHYDRANPNATDIPNQAINHAATAVQAAAAIAVQAVAALPPLGFIHEDSGQSFVLDIADLYRETATLHIAFTAAKQAEKSDETIDRLVRREAATVFRKQQVIPSMIDNIQRVLRMDEVGHGTGDDRDS*
M43_SRR3961739	43.5	7.5	374	44Q	Cas1_54	IIIA	FALSE	Cas2,Cas1	d__Bacteria	p__Proteobacteria	c__Gammaproteobacteria	o__Burkholderiales	f__Unknown	g__Unknown	s__Unknown	AHGLSYTNNLLVALAERGAPFVLCAANHNAVGMLWPIDGNFEQSRRIEAQIDAGKPVHKRLWAAVVRSKLEQQAAALEAAGAPTAPLSALAAKVKSGDPDNLEAQGARRYWSLLFGNDFRRDQNGEGLNALLNYGYTVLRAATARAVIAAGLHPGIGLHHSHDNNAMRLVDDLMEPFRPVVDLRVWQLWRNQEAHVTPETKRALVRTLYDDMQSDQGATPVMVCMQKLATSVAQVYLAQRDKPDLPLPGLPLALASALRDDD*
M43_SRR3961739	43.5	7.5	374	44Q	Cas1_55	IE	FALSE	I-E	d__Bacteria	p__Proteobacteria	c__Gammaproteobacteria	o__Unknown	f__Unknown	g__Unknown	s__Unknown	MLFLDYGQLDVQDGSFVLIDQKGVRVQVPIGTIACIMLEPGTRVSHAAVVLAARVGCLLIWVGEAGVRLYAAGQPGGARSDRLLYQARLALEDNLRIKVVRKMYELRFGEKPPERRSIEQLRGIEGIRVRKTYQILATKYGVDWKARNYDPGNWDKADIPNRCLSAATACLYGITEAAILAAGYAPALGFIHTGKPQSFVYDIADIFKFETTVPAAFKIAAQAPPDPERRVRYACREMFKQTKLLKRIIPTIEQVLAAGEIQPPLPAPETVPVAIPNPESLGDGGH
M43_SRR3961739	43.5	7.5	374	44Q	Cas1_56	IIIA	FALSE	Cas1	d__Bacteria	p__Bacteroidota	c__Bacteroidia	o__Unknown	f__Unknown	g__Unknown	s__Unknown	LIQALMDNNAVVISCDAKHMPFGLMLPMFQHHAFTEKMYAQLESSLPLRKNLWQQTVKAKILNQAQLLERLGCDAQALRYLASSVKSGDTGNQEGRAAAIYWKLLTGLPEFTRERDGEMPNPMFNYAYAILLATVARSLVASGLLPAVGIHHRNKYNPWCLASDVMEPYRPMVDQLVLNTWKAFPEDEKLNTSIKRGLLQVPVIDVLIDGQRSPLMVAVQRTTASLSACFEGSARKVLYPEFVN*
M43_SRR3961739	43.5	7.5	374	44Q	Cas1_57	IIID	FALSE	Cas1	d__Bacteria	p__Verrucomicrobiota	c__Lentisphaeria	o__Unknown	f__Unknown	g__Unknown	s__Unknown	PDKNLNAERRIRQYEKARDANFAISVAKKLVSAKIRNSKRVLQRLSANRNQSHFSRQIDVCEKLDALENSLMKAENMDEVRGYEGMAAALYFKRLGDFFPENVPFKERTRRPPKDAANALLSWTYTIVLGEVDAAVRSHGLDPCIGCLHSISHGTPSLSLDLLEPLRPPLCDMLVLNILNHKILTDESFEFNAEDGGTYLKQTVRKDFFYSYETAMTRKFTLAKGESHTDFRLVIEDAV
M43_SRR3961739	43.5	7.5	374	44Q	Cas1_58	IIIA	FALSE	Cas1	d__Bacteria	p__Proteobacteria	c__Gammaproteobacteria	o__Burkholderiales	f__Rhodocyclaceae	g__Rugosibacter	s__Rugosibacter_sp002842395	GNFEQSRRIEAQIDAGKPVHKRLWAAVVRAKLEQQAAALEAAGAPTAPLSALAAKVKSGDPDNLEAQGARRYWSLLFGNDFRRDQNGEGLNALLNYGYTVLRAATARAVIAAGLHPGIGLHHSHDNNAMRLVDDLMEPFRPVVDLKVWQLWRNKEAHVTPETKRALVRTLYDDMQSDQGATPVMVCMQ
M44_SRR5580903	44.5	8.15	1016	11U	Cas1_59	IIIC-1	I-B	I-B	d__Archaea	p__Crenarchaeota	c__Bathyarchaeia	o__B26-1	f__UBA233	g__SG8-32-3	s__Unknown	MILEISEHGSVLKRNHECFLIKTAENKLEVPAEKVDAVIITANALVSTQVMSLCIEKGIQLVLSEWSGRPFGRLWACTLGKATELRRKQYLNQDSVVAFKFSKDIVEKKLKEQKKFLVEIRNNRCVNDVTVDNAVRFLQKSLNELKKIEYSKSFKQELLGLEGSSASVYFSAISSVLPKKYKFTERSRRPALDPFNAVLNYAYGLTYAGVEKVVILSGLDPNAGFYHADAYGKPTLVFDLIELFRTRVDRIAVKVFTKKIARDSWFQILKHGDSVSVFLAKEARKYIIKEYVSSVEVVVEKEGWNYCRRLIDLLLYEG*
M44_SRR5580903	44.5	8.15	1016	11U	Cas1_60	IIIC-2	I-B	I-B	d__Bacteria	p__Acidobacteriota	c__Blastocatellia	o__HR10	f__HR10	g__HR10	s__Unknown	MARSYYVFQNGRLRRRGNTLYLEGEDPAISQSVDEAERSSAGTEYGHGLPSERAGGEPEASSAAEVGRAPDSAGEAGSPPDDERRKTAVSSERRRIIPVEDVAELFLFGEITLNTKLLNFLAQKGIPVHVFNYYGFYSGSYYPRETNVSGHLLVRQVEHYTDVAKRLTIAREFARGAYHNLHRNVLYYRNRGKALHEVLDALEREAAELERADSIAALMGAEGRMREIYYRAFNEILELETPFLKRVKRPPDNLINALISFGNSLLYAAVLSQIYRTPLNPTISYLHEPGTRRFSLALDIAEVFKPMIVDKMIFTLINRQMIGEGDLLSEVGFAALKERARKVVVQEFERRLQTTVKHRRLGRHVSYRGFIRLECYKLVRHLLGIEPYQALRAWW*
M44_SRR5580903	44.5	8.15	1016	11U	Cas1_61	ND12	I-A	I-A	d__Archaea	p__Crenarchaeota	c__Bathyarchaeia	o__B26-1	f__UBA233	g__SG8-32-3	s__Unknown	MKVFLDDFGIFLGRKRNRFIVKKSGEAKEIVADDVDSIICCSSGVAFSASALDLAVENNIQVVFARYSGWPYAVLMPASLTGSVRARREQFIAYNDERSLVLAKKFIAGKLVNQANFLKLMAKNRRQTDPRLAERLYESGKLIDEVNERIGREQGSRIDEKRQQLMNLEAEGARFYWDSIRQILPAELGFTGRETRGARDPFNAMLNFGYQTILFPEVWKAVSYAGLDFYAGYLHADRSGKPSLVLDLMEEFRQQLVDRTLVGLITKNVIKPDEILAAEAVEEGRVLSKDVIKVLLASFQERLDSEVMFNGQKGSLKSFIHLQPRCVVRFLLKEAEYVPFCLGW*
M44_SRR5580903	44.5	8.15	1016	11U	Cas1_62	IB	I-B	I-B	d__Bacteria	p__Bacteroidota	c__Rhodothermia	o__Rhodothermales	f__Rhodothermaceae	g__Rhodothermus	s__Rhodothermus_sp002898335	MKRPYYLFSNGRLRRRQNTLFFEKTAGERVPDDQDESGASSGTPTGERIPFPVEQVESLYFFGEVDLNSKLLTFLARHDIPAHFYDYYGNYTGTYIPRDFLHSGRLRIEQVLHYVRPKRRIYLARAFVEAATYNLLRVLRYYLNRLEGERQQHVAQAIEIVKAERAGLRETQEVAQLMGIEGRCRDAYYQAWPAILQDGPGEAFTFTRRERRPPTNELNALISFGNSLCYTTTIRQIHRTALDPTISYLHEPGFRRFSLALDLSEIFKPLLVDRTIFRLVKTGQITRKHFEPHLGGIYMNEEGRKIFVQQWDERLRQTVYHRQLERHVSYERLIRLECYKLIRHLLDPKQEPYRGWHMWW*
M44_SRR5580903	44.5	8.15	1016	11U	Cas1_63	IIID	Hybrid(III-A,III-B)	Hybrid(III-A,III-B)	d__Bacteria	p__Acidobacteriota	c__Blastocatellia	o__HR10	f__HR10	g__HR10	s__Unknown	MSSLYLVEQGLLVRQNGERLVLYREKMPIAEVPLLKLERVIVFGHVHLTTGAISALLRHGIDTAFFSWHGRLKGRLVAVESKNIPLRLKQYERARDEAFASELARRIVRAKVQSGLRVIARYRRNHPEWSADEAVAELERTLAALERPQPLAALRGLEGQAAAVYFQAYGSMFRRSLRFHKRSRRPPQDPVNAALSLGYALLFNEALAIVSAVGFDPYLGFLHAPEYGRCSLALDLMEEFRAATIDRLVLTLFNTEALSPQHFTAPESGGIWFTPEAKKHFLRQYEDMMQRAFISRHTGHRTNFRRLLLGQAEHLAHAVTTGGEYTPYLAEP*
M44_SRR5580903	44.5	8.15	1016	11U	Cas1_64	IIIA	Ambiguous	II	d__Bacteria	p__Verrucomicrobiota	c__Verrucomicrobiae	o__Pedosphaerales	f__Unknown	g__Unknown	s__Unknown	MSAEIERIMDVSEGPARLRLENRLLVLEGPENRCWSAPVEEIAVVVLSTEWVRLSAPVLTALAAHGGVLIACDRRGLPVATTLPLRGHTLFPQRLRLQIAAGRPCQKRAWKALVRAKIRAQAGVLRRLHGEDGGLETLVEKVRSGDPENVEAEAARRYWPRVFALPEFRRDPDSAEAPNNLLNYGYAVLRGMVARALVAAGLTPALGLHHRHRENAFALADDLMEPFRPIVDEQVARILRGTGREVGLDQEIKRRLLEPMVGRYFYEGAWRKLATILHCLAARLVDVFEGRANKDWPLPTSWDGVWRSE*
M44_SRR5580903	44.5	8.15	1016	11U	Cas1_65	ND16	III-A	III-A	d__Bacteria	p__Chloroflexota	c__Dehalococcoidia	o__Unknown	f__Unknown	g__Unknown	s__Unknown	MRIVHLGEPGGELRVEGQRLLAVRGREVVGAVRLPQVRTLVLHGSYHLSGPAVARLLTAGVEVVFLTSDGRYRGRLETVPSTAALLRTTQASVAGHAGRRLGLARAVVRNKLESQRRVLRALRREPPAAWWQAVRLLGAATTVAELSGAEGWATRAYFSVLRAALPQVRDEPRWRRRRRPAPDPVNALLSYGYTLLLARMHTAVLVEGLDPYLGMLHVPGRARPSLVLDLMEEFRAPLVDFTVVRLLRRLSTSDESWWEPAEQGVRLSWEVRRDLIAALERRLNAHTRDVIRGGRVPWWRLIERQVEAFARALRAGPQAYPAASAVSRRARTRG*
M44_SRR5580903	44.5	8.15	1016	11U	Cas1_66	IB	Hybrid(I-B,III-B)	Hybrid(I-B,III-B)	d__Bacteria	p__Coprothermobacterota	c__Coprothermobacteria	o__Unknown	f__Unknown	g__Unknown	s__Unknown	MRKPLFIFKDGYLKRKQNTIYFQESTQRNIEELDNIEKFDDNHLDNCEDTDSKDLNNQNQRSSKNINKKYIPFNAINEIHIFSNSFYITKKFLDFVSKHNILVHFYNYYGYYEGTYYPREFYNSGFILLKQVEHYLDTNKRVFLAKAITIGAILNSLRILNYYKNRGYDLDYEISSISIFLEKVNGCKNIEELMAYEGNSKAIYYRAFNKIMRNEDFYFDKRSKRPPADKINALISFGNSYLYSICLSEIYRTHLDPRIGFLHSATYRKFSLNLDISEIFKPVIVDRTIFTLVNKKIISADDFNEDLGITYLNEDGKKKFIKYLEERLNTTINLKKINKVSYRRVIRMELYKLEKHLIGEEDFEPFVSDW*
M44_SRR5580903	44.5	8.15	1016	11U	Cas1_67	IIIC-2	Hybrid(I-B,III-C,III-D)	Hybrid(I-B,III-C,III-D)	d__Bacteria	p__Acidobacteriota	c__Blastocatellia	o__HR10	f__HR10	g__HR10	s__Unknown	MARSYYIFQSGRLRRKGNTLHLEKEDATASSAIWEADDSIDKENGWEGTEALDEPNSETAVALRQEAQSQPSSSRRIIPIEDVAELFLFGEITMNTKLLNFLAQKGIPVHVFNYHGFYSGSYYPRETNVSGHLLVKQVEHYTDPAKRMMLAREFARGAYHHLHRNLLYYRNRGKALEEALEALEREGAEIEQADSIAALMGAEGRMRETYYRAFNEILDLEAPFLKRVKRPPDNLINALLSFGNALLYTAVLGQIYRTPLNPTISYLHEPGARRFSLALDVAEIFKPMIVDKMIFALLNRQMIGDEDLVPEVGFAALKEPARKLVVQEFERRLQTTVKHRRLGRHVSYRGFIRLECYKLVRHLLGIEPYQALRAWW*
M44_SRR5580903	44.5	8.15	1016	11U	Cas1_68	IB	I-B	I-B	d__Bacteria	p__Bacteroidota	c__Ignavibacteria	o__Unknown	f__Unknown	g__Unknown	s__Unknown	MKKNFYIFTSGILKRKDNTICFEPFQNQQTDILDETNQNPKEKDSSEEEYLIDFDDDEKEYQNEDKSKSKRKYIPIESIDSIYCFGEHRFNSRFFNFLSQNQIPLHLFNYYGYYSGTYYPRETLVSGKLLIAQVEFYLDSSKRLNIAKEIIRGSLNNILKNLQYYNNRNKDLSYFIEYMGKAIERVEMVNSIEELMGLEGIARKTYYESWNLIIDPPINFDRREKQPPTNPVNALISFGNSLLYTTVLSEIYRNQLNPTISYLHTPGERRFSLALDLAEIFKPLIVDRLIFSLFNKNMIKNEDFDFQFNSCLLKESGRKLFVNEYDQKLATTIKHRKLKRSVSYQTLIRYECYKLIKHLLDSEDYQSFKIWW*
M44_SRR5580903	44.5	8.15	1016	11U	Cas1_69	IB	III-B	III-B	d__Bacteria	p__Coprothermobacterota	c__Coprothermobacteria	o__Unknown	f__Unknown	g__Unknown	s__Unknown	MSLKESLYIFKSGKLSRKDNTLLFTPINEIENQDNNDSNKKNFLPIEKIKDIFVFSEITINSKLINFLASNGIIVHFFNYYGYYTSSLYPREKYLAGELLIKQVQNYIDNDKRLYLAKCFVLGGIYHIFRNIYKNLSKLESLDYQTIETQVYNAKDIFDVMSIEGKLRKIYYQVYFGISERTKNPPLDKVNSLISFGNSLLYSTIITELYHTQLNPTVSYLHEPYVRRFSLALDISEIFKPIIIDTVIKNLISNDNILEDNNFEEDLNYVFLNEEGKKKFLKKYKSKLQETTYYRKLKREVSFNFLIRLECYRLMKHFMEEELYTPLKTWW*
M44_SRR5580903	44.5	8.15	1016	11U	Cas1_70	IIIC-2	I-B	I-B	d__Bacteria	p__Chloroflexota	c__Unknown	o__Unknown	f__Unknown	g__Unknown	s__Unknown	MAQAYYIFRSGRLRRRQNTLYLEPPDPQEPPDPEDDPEGDAGPAPDEADQPNPDGAGRKIIPVEDVSELYLFGEVSLNTKLLNFLGRLQIPVHVFNYHGFYTGSFYPREGNVSGEVLIRQVQHSTDPARRLAIARELVQGAYQNLHRNLAYYRNRGRPVEDAIAAMEAEAAGIERAPDIGALMGIEGRIRNSYYQAFNEILRLETPFAGRVKRPPDNLVNALLSFGNSLLYAAVLSQIYWTPLNPTVSFLHAPGSRRFSLALDISEIFKPLIVDKLVFRLINTGMISEKHLFARVNYAYLDETGRKLVVREFEERLRTTVRHRRLGRNVSYRGLIRIECYKLVKHLLGIEPYRALRAWW*
M44_SRR5580903	44.5	8.15	1016	11U	Cas1_71	IIIC-1	I-A	I-A	d__Bacteria	p__WOR-3	c__WOR-3	o__UBA2258	f__Unknown	g__Unknown	s__Unknown	MNLVINTWGAFLQKNGELFRVKTEDRVAEVSAKKVSSILIATAATITTDALKLAIDNNIDIVFIDEYGEPYARIWHSRFGRTAETRRRQIEIAETGAGLELALYWVKRKLDNQIALLERLRTTRTRKSAEITAYIEKLRNYRQSLEKVTGTIEEQRSTVMGIEGSAGRTYFEALSFLMPEQYRFEGRSRNPAKDEFNALLNYAYGILYSRVEKACVIAGLDPYVGIIHTDNYNKKSLVFDIIENYRVWAEEVVVNLFAARKVLKEHFDRLHNGMVLNKEGRAVLIEAFSRYLDQPVRYCGRNIRRQEIIQLDCHKIANQLLCQTDEPD*
M44_SRR5580903	44.5	8.15	1016	11U	Cas1_72	ND16	I-A	I-A	d__Bacteria	p__Chloroflexota	c__Chloroflexia	o__Chloroflexales	f__Chloroflexaceae	g__Chloroflexus	s__Chloroflexus_aurantiacus	MATLYIQEQGTTVRKRDNQIIIIRDGSILQEIPLNKVDQIVLMGRGVQISTALLVELLLRGIPVMITNQHGSRHYATLSAGPSRFGPLRLRQSQLIIDPVWSLELVRGIVAAKLAAQRLILSGTGWPSAAGAIAQIDTALQRLPAATTLDIARGFEGAAAAAYFGAWRNVFQQGWGFQGRAFHPPPDPINALLSFGYTLLLHDVLSAVQFTGLDPYLGVFHAVETGRPSLALDVMEEFRPLVVDRLVLSLITTGTITRSQFVRTQSEQPNAIYLTPDARKLVVSRYEALMKAPFRLSDGTQTAMRRVILLQTQMVARMIRGEQAAYEGVIR*
M44_SRR5580903	44.5	8.15	1016	11U	Cas1_73	IIIC-2	Hybrid(I-B,III-D)	Hybrid(I-B,III-D)	d__Bacteria	p__Chloroflexota	c__Dehalococcoidia	o__SM23-28-2	f__HRbin24	g__HRBIN24	s__Unknown	MARSYYLFRSGRLRRHQNTLYLEGSGEEGRRPIPIEDVRDLYLFGEVDLNTKLLNFLGRHGVLLHCFNYYGFYTGTFYPREGNVSGHLLVRQVEHYLDPRKRLYLARQFVEGALFHLRRNLGYYQRRGRQLQGVLAAVDESLASLDSCPDVPSLMGAEGRARDAYYAAFNLIMDLEEPFQRRVRRPPDNLINALLSFGNTLLYTAALAELYVTQLNPTVSYLHEPSQRRFSLALDLAEVFRPLIVDRTVFRVVNRNMVDEGDLEALGQSAGVYLGERGRRTFIRALEETLATTVHHRLLKRNVSYRQLIRLEAYKLVRHLIEMEPYRALHAWW*
M44_SRR5580903	44.5	8.15	1016	11U	Cas1_74	IIIC-2	Ambiguous	I	d__Bacteria	p__Bacteroidota	c__Bacteroidia	o__Unknown	f__Unknown	g__Unknown	s__Unknown	MAQSVYLFRSGYLRRKQNTLILESKGGVRQFLPIETVRDLFAMGPLRLSASTLRFLGQKGIPVHFFTHYGTYAGTYWPRQRHTSGQLVITQVQHAVDPEKRLFIARQIVSGAIQQMRKNLLYYQSRGRDFSALLAYIAQREAHLPHTQSLPELMGEEGKVRSAYYQAWQAILGLPGPFLRSRRPPSTLPNALLSFLNTLLYTATLSELYHTPLHPGISFLHEPTTRRFSLALDLAEPFKPLLVDRLLFRLLNRGELTQADTESLKHLPGVFLKEEARKKVIRAWAEQLQTTIQHRRLRRSVSYRQLLRYEAYKLMRHLLGIEPYQAFRAWW*
M44_SRR5580903	44.5	8.15	1016	11U	Cas1_75	IIIA	Ambiguous	II	d__Bacteria	p__Bacteroidota	c__Ignavibacteria	o__Unknown	f__Unknown	g__Unknown	s__Unknown	MIKRILYFGSSAYLSKENNQLKVSFPEKSEKKEMDKYLLRINEIPSTIPIEDIGVVILDNPQITLTQSLMSALLENNAAIITCNSRHMPQGMFLILESNIEQSQHFQDQINASLPLKKNLWQQTISAKIFNQAMVLAKRNKSVENLKKWAKAVRSGDPDNLEGRAANYYWKVLFPEDLHFIRDRDGEPPNNLLNYGYAILRATVARGLVASGLLPTLGIHHKSKYNAFCLADDIMEPYRPFVDDIVATIVENGEDFTELHPSIKEQLLQIPAIDVHIDGETRPLMIGLQRTTASLARCFAGESKKIIYPVFKYEVKPV*
M44_SRR5580903	44.5	8.15	1016	11U	Cas1_76	IIIC-2	Ambiguous	I	d__Bacteria	p__Chloroflexota	c__Dehalococcoidia	o__SM23-28-2	f__HRbin24	g__HRBIN24	s__HRBIN24_sp002898715	MGRSYYLFRSGRLRRHQNTIYLEQGGEDGRRPIPIEDVRELYLFGEVDLNTKVLNFLGRHGVVVHCFNYYGFYTGSFYPRESNVSGHLLVRQVEHYLDPAKRLYLARQFVEGSLFHVRRNLAYYQRRGRDLEGVLAAVERCLSEVGTCADVPGLMGIEGRARDAYYAAFNLIMDLEEPFQQRVRRPPDNLVNALLSFGNTLLYTATLAEVYVTQLNPTISYLHEPSQRRFSLALDIAEVFRPLIVDRAIFRAVNRDMLGEDDLEPLGESQGVYLSERGRKTFIRVLEETLASTVHHRTLKRNVSYRQLLRLEAYKLVRHLIGMEEYRALRAWW*
M44_SRR5580903	44.5	8.15	1016	11U	Cas1_77	IB	I-B	I-B	d__Bacteria	p__Bacteroidota	c__Kryptonia	o__Kryptoniales	f__Kryptoniaceae	g__Kryptonium	s__Kryptonium_thompsoni	MKKPLYIMRHGRLRRKENTIVFEFSDEKEENIQRKIIPIESIDSIFVFGEIDINSKALNFLAKNDISLHVFDYYGHYSGTFFPREGSISGYIIVRQVEFYLDPNLRIEIAKEIINSAGHNILKNLKYYQSRSDDLEFQDEIEFIISDIKSSLDKVRNCEKIEEILGIEGRINKIYLDAWNFIIKSDEEVFKFEKRERRPPTNPINALISFGNSLLYSVVLDEIYKTQLNPAVSFLHEPATKRFSLSLDLSEIFKPLLVDRLIFSLINHRQIKAEHFNEDLNYTYLNDKGRKIFIGEFDKKLETTIKHPKLKRSVSYRTLIKLECYKLIKHIMGEEKYEGFKIWW*
M44_SRR5580903	44.5	8.15	1016	11U	Cas1_78	IB	I-B	I-B	d__Bacteria	p__Chloroflexota	c__Chloroflexia	o__Thermomicrobiales	f__Thermomicrobiaceae	g__Thermomicrobium	s__Thermomicrobium_sp002898255	MKPVYVFSSGRLSRHQNTIVLETDEGKRFLPIEQVSELYIFGEVDLNKRFLEFVAREGILLHFFNRYGYYTGTFYPREYLSSGALLLRQVEHYLDSTRRLTLARAFVRGALRNIRTVMLYYRRRNVDTQDALDIVERALVDLEQADSPAALMAVEGHAREAYYAVWPSIIDAEFPFGPRTRRPPRDETNALISFGNSLLYTAVLAQIYQTHLDPRIGYLHETNFRRHTLNLDVAEVFKPVLVDRLIFRLVNRGQLQRRHFVTGAEGVFLDDDGRKLVVEAWEQTLQETYRHPVLNRSVSYRTTLRLELYKIEKHLLGEQSYVPFALRG*
M44_SRR5580903	44.5	8.15	1016	11U	Cas1_79	ND16	III-A	III-A	d__Bacteria	p__Cyanobacteria	c__Cyanobacteriia	o__PCC-7336	f__JA-3-3Ab	g__JA-3-3Ab	s__Unknown	MTTLYLTEPGTVVHCQNQTLLIRRRDQAQLCRLAEVELVVLPGIQLTGAALAQLLDRGIETIFLRADGSFRGRLQGSFSTNPESRLAQYQRAYSPWGLRWAKVIVRGKIRNQRAILQLHNRATRGQIAPLQEGIDVIAAYLQQLDRSTAPPDREALMGLEGICARIYYQSLQHCFPHEWNFTGRNRQPPLDPINALLSWGYGVLLARVFSAVVMAGLDPYLGFFHANLPYRPNLVLDMMEEFRPLVVDWAVLQVVKAGLLTPEDFEPSPDGTGIWLGSLAKKLFLGELERRFREPLLYPPQSRRLPLSQIVLEQARWLSRCLVSGDLDYEPMELR*
M44_SRR5580903	44.5	8.15	1016	11U	Cas1_80	IB	FALSE	I	d__Bacteria	p__Bacteroidota	c__Ignavibacteria	o__Unknown	f__Unknown	g__Unknown	s__Unknown	MKNNIYIFSNSILSRKNNTFKIEKMSDAEAIHEIDIYEDDREYVILPSPKYESNGEAKYLPAETIEAFYTFGEVRFNAQFFKCLSYYSIPLHMFNYYGNYIGSFIPVDNEGDGSIQLLQSQFYFDQQKRLYIARTILEAAVKNISDNLNSYSYEGIELDEQINKINVLLDQIRLSISVDELRGFEGNVRNIYYQCWPEIFKQKFDFDKRIKNPPYGIINSLISFGNSLIYAVCLSEIYRTRLNPYIGFIHEPGNKKHSLAYDISEIFKPVIVDRVIFRVINLKIISANDFTSKNGIYLLKDKARQKFVEEFEKRLSTVITHRRLNRRISYRSLIRMECFNLINFMIGKIKSYEPYKGI*
M44_SRR5580903	44.5	8.15	1016	11U	Cas1_81	IE	I-E	I-E	d__Bacteria	p__Cyanobacteria	c__Cyanobacteriia	o__PCC-7336	f__JA-3-3Ab	g__JA-3-3Ab	s__Unknown	MENKPVTTNLRSIPKVRDSISYVYVERCRIEQDARAVAVLQEDGRYVIPCASLTTLMLGPGAVITHAAIKNLADGLCSVQWVGEDGLRFYASGSHPSSSVERLYHQAKLWADPAQHLGVVRRMYAFRFTEPLRDGLTLEQIRGLEGVRVRTVYNRLSKEMGVKWRGRDYKLKKWEHSDPVNRALSAANACLYSVCQSALNAVGYSTALGFIHIGKPLSFVYDVADLYKTEITIPAAFKAASEAHSNLESRTRQLCREKFAEHRLMQRIVDDVDAILGFRNTKDEADLVGSLWDDKKGSVEGGVSYGEELDEETSV*
M44_SRR5580903	44.5	8.15	1016	11U	Cas1_82	IIIC-2	I-B	I-B	d__Bacteria	p__Armatimonadota	c__HRBIN17	o__HRBIN17	f__HRBIN17	g__HRBIN17	s__Unknown	MAQTYYIFRSGRLKRRQNTLYLEQEEENGQTQRQPIPIENVRDLYLFGEIDLNTKLLSFLAQNEVVVHCFNYYGFYVGSFYPRESNVSGHLLVRQVEHYLDPQKRLALAQQFVAGALFHIRRNLNYYRNRGKQVDGALEVVERCLERLRECQGVPELMSEEGRARGAYYAAFNEILDLEHPFERRVKRPPDNMVNALLSFGNSLLYAAVLSEIYVTQLNPTVSYLHEPSQRRFSLALDIAEVFKPLIVDRLIFRLLNRGEIDEGDFEAIGEAKGVYLKEDARKKFVRAFEETLQTTVEHRQLGRPVSYRQFIRLEAYKLIRHLIGMETYKSLRAWW*
M44_SRR5580903	44.5	8.15	1016	11U	Cas1_83	IB	I-B	I-B	d__Bacteria	p__Armatimonadota	c__Fimbriimonadia	o__OS-L	f__GBS-DC	g__GBS-DC	s__GBS-DC_sp001442985	MKQTLYVNSHGTLQRDQNTLLLETEDGQKRYLPIEGVRELHIFGEVNLNKRVLEFLSQNQVIVHFYNYYGYYTGSYYPREHFNSGYMLLKQVEHYLDEPRRLDIARRIVQGALANLQHVARYYHNRQTDLSETLDALQSLRDAVTDCTTIESLMQVEGKAREAYYTLFDHVLQHPDFSFGKRTRRPPRNRLNALISFGNSLLYTTALSEIYQTHLDPRVGYLHTTNFRRFTLNLDIAEIFKPLLVDRTILTLIQKRQIRPEHFAEEMAGIYLNEEGRTIFLKAWEERLRSTFEHRRLKRHVSYRTAIRLDLYKLEKHLIGEKPFEPFKPRGT*
M44_SRR5580903	44.5	8.15	1016	11U	Cas1_84	ND16	III-A	III-A	d__Bacteria	p__Chloroflexota	c__Anaerolineae	o__Caldilineales	f__Caldilineaceae	g__Caldilinea	s__Caldilinea_aerophila	MRAPLYLLEQGSKLSCQSRLLVVTKDGETLARLPMIQVSQVLVFGNVEITTPALKRLLDEGIEVVLLSQRGRFYGRLVGATGGNGALRVAQVLRSQDSLFALSLARHFVRAKLHNCRVLLQRYARRQEEPAIQAAVEGLERAMEQVERCRTLNSLLGVEGQGTAIYFGAWKSLLKPPWQFHTRQRRPPPDPVNVLLSFGYTLLSQNLLGAVLAAGLDPYVGFLHQLSYNRPNLALDLMEEFRPVVVDSVVLRCLNNGILQPEHFQPGDSPERPIVLAEEGVKRFVREMEHRLEQDIQHPQTYERVTYRRLFLQQVYSLARTLQAGEQEAGYVPYLIR*
M44_SRR5580903	44.5	8.15	1016	11U	Cas1_85	IIIB	III-B	III-B	d__Bacteria	p__Cyanobacteria	c__Cyanobacteriia	o__PCC-7336	f__JA-3-3Ab	g__JA-3-3Ab	s__Unknown	MTADANFRYLYISQQGCRLSLRQEFILVHLGESLLQEVPLPLLEQVFIFGRSQVTTDVVRECLRRNIPIAYLSRIGYCYGRLVPIERGYRRLAHLQQALPEEWRLQTAAQIVRAKLLNSRVLLMRQLRQRPTETGDLTLRSLEHLAARALEASSLDELRGIEGMGAALYFPELGNCLQRRGFVLINRTRQPPTNPVNAMLSFGYMVLWNHLLTLIELQDLDPYQGCLHASSERHAALVSDLLEEFRAPIVDSLVLWLVNKGIMVLEEDFEYRDGGCFLNDSGRKKYLRAFIQRMEEPVQTPDGEQPRWDLLTQQVRKFKQSIYNSQDLYQPYRIR*
M44_SRR5580903	44.5	8.15	1016	11U	Cas1_86	IB	Hybrid(I-B,III-A)	Hybrid(I-B,III-A)	d__Bacteria	p__Bacteroidota	c__Kryptonia	o__Kryptoniales	f__Kryptoniaceae	g__Kryptonium	s__Kryptonium_thompsoni	MSAKDAVILNFVGLKNKSFSSFMPKPYYIFSSGILRRKDNTLYFEPLEEGNFEEDEDILCFVGYPERDCEDRSAKRKPIPVEDIDSIYIFGEMTFNVKFFNFLSQNNIILHIFNHYGFYSGSFYPREFLNSGRLLIRQVEHYLFDELRLFLARKIVDGASYNMLRNLKNYLSNDELEIYIEAIEVERVKIESCGDIHELMACEGHIRSAYYMAWPHIVNDEFFYFDKRTKQPPGNAINALISFGNSMLYTVVLGEIYKTYLNPTISYLHEPSDRRFSLALDLAEIFKPVIVDRLIFRMINRGQLSREHFVGELNFCYLSEEGRKIFVREFNEFLESTVKYKKFNRNVSYRGLIRLECYRLIKHLLGDEVYEPLKVWWY*
M44_SRR5580903	44.5	8.15	1016	11U	Cas1_87	IIB	Hybrid(I-B,III-B)	Hybrid(I-B,III-B)	d__Bacteria	p__Chloroflexota	c__UBA2235	o__Unknown	f__Unknown	g__Unknown	s__Unknown	MSTLDTPFEPADSLARRFLIVERFGAFIGKHSERLRVSVKGELVQETPLLDLEHVLVCSSGVSLSADALRLCADRGIPVSFVTGRGEPYAMLFSPALTATILTRRQQLLAAEDPRGVALAQAFAIAKLKNQAGFLRYCARSRQDARPELARDLRDAAIEIEVAIDKIAALRAPRIREVRQQLLGYEAAGAKHYWEMAGRLLPAWTAWPGRAGRGATDLVNSCLNYCYGILYTQVERALILAGLDPYAGYLHEDRPGKPSLTLDLIEEFRQPVVDRRVFALLNLGVALRLDEQGRLDEPSRRRLAEEALRQLDEQRRHGRHRRRLRSIIQTQARAIAAFLRGERPTYTGYVERW*
M44_SRR5580903	44.5	8.15	1016	11U	Cas1_88	IIIC-2	Ambiguous	Ambiguous	d__Bacteria	p__Chloroflexota	c__Anaerolineae	o__Thermoflexales	f__Thermoflexaceae	g__Thermoflexus	s__Unknown	MGRTYYLFRSGRLRRRQNTLYLEWEADGQTLRQAIPVEDVEALFAMGELDLNTRLLSFLSRHGIGLHVFNYYGFYVGSFYPRETRAAGQVVVGQALHYADPARRLALARGFVEGALFHMRRNLLYYRRQGLPVEEPLAAVERAMGEIERCPDVAALMGLEGRARDAYYGAFPTILSLEGFRRSRRPPENPINALLSFGNGLLYAAVLSELYHTPLHPAVSFLHEPSAGRFSLALDLAELFKPLVVDRMAFALMNRGALGEDDFLEEVGFCYLTEGGRKKVVMEFEERMRETIQHPRLKRPVSYRTLIRLEAYKLVRHLLGMEPYEPLKAWW*
M44_SRR5580903	44.5	8.15	1016	11U	Cas1_89	IE	I-E	I-E	d__Bacteria	p__Chloroflexota	c__Dehalococcoidia	o__SM23-28-2	f__HRbin24	g__HRBIN24	s__HRBIN24_sp002898715	MPPVRQSRNLRELPKFRDGLSYLYVEHAVIEQEAKAIALYDEQGAVLVPAAALAVLALGPGTRITHAAIRALAENGCTVLWVGEGMGRFYAAGVGETRSAANLLRQARAWADHEARFKVVLRLYQFRFSEPLPEGLQLRQLRGLEGRRVRDAYAYWSRQTGVPWHGRNYDRAQWHAADAVNRALSTGTAFLYGLCHAAIVSAGYSPALGFIHTGKQLSFVYDIADLYKTELVIPAAFLTVSQSPENVEQRMRRIMRDMLREARLLERAVEDLHRLFHGLWPEEEKVAPDYDVDAARPALGPGRRRARGCAL*
M44_SRR5580903	44.5	8.15	1016	11U	Cas1_90	IE	I-E	I-E	d__Bacteria	p__Actinobacteriota	c__RBG-13-55-18	o__RBG-13-55-18	f__RBG-13-55-18	g__Unknown	s__Unknown	MLDLHSLPKVRDSLSYLYLEHCRIERDKNAIVAINAEGRMPIPCASLCTLLLGPGTTLTHAAVTALAENGCLVLWCGEGAVRFYAQGMGETRKAKNLMHQAHMFSNPDLHMKVVRKLYEMRFDQPLDPELTLQQIRGMEGIRVREAYRKASDEFDVPWKKRNYKADNWHKADKVNRALSAANSCLYGVCQAAIVSAGFSPALGFIHVGKMSSFTYDIADLYKTKITIPIAFRVVSEEPQHVERVVRKYCRDAFLIHRLLDCIVPDIERALFVKESFQVEGREIAYDGGIFMPGTLWDCQSNTIEGGVNYGDAEV*
M44_SRR5580903	44.5	8.15	1016	11U	Cas1_91	IC	I-C	I-C	d__Bacteria	p__Chloroflexota	c__Unknown	o__Unknown	f__Unknown	g__Unknown	s__Unknown	MPKNTETPVTVALHQMLNTLYVTAQRAYLHADHATLKVEVDGKTALQVPLHHLGAVVCFGNVLVSPGAIERCLEEGRSIAFFTHSGKFLGRLAGPTSGNVLLRLAQYQAYNDRARSAEIARAIVAGKLQNTRQVLLRGARRLGGPAEAALRSAAGALARCIESLPRAPDLDAVRGIEGEGASIYFAVLGQLIVARAGGFSFDGRNRRPPRDPVNALISFLYALLLNDCAGALEGVGLDPQLGFLHAVRPGRPSLALDLMEEFRAVVADRLALTLINRGQLTERHFSAHAGGAIRLSDEGRRVVLRAYQERKREETYHRVLDRKVPVGLLPHVQARLLARHLREDLPCYLPYLTE*
M44_SRR5580903	44.5	8.15	1016	11U	Cas1_92	IC	I-C	I-C	d__Bacteria	p__Armatimonadota	c__HRBIN16	o__HRBIN16	f__HRBIN16	g__HRBIN16	s__Unknown	MALELLNTLYVTLDNAYLHLQNETIRVEQDGKLLKSTPLHHLGAIVIFGNVLMSPALLARCADDGRSVVWLDMQGRYRARLEGRTTGNVLLRRQQYAACDSPKQLPLARAFVAGKLQNLRFVLKRAERDVNHAPSRNALRNAAETVATLITTLPQTEQMDGVRGIEGAASQVYFSVFQHMVRPAQQQHFPFDGRNRRPPRDPLNALLSFLYALLLTDCISALESVGLDPQVGFLHAVRPGKPALALDLMEEFRPIADRLALTLVNRQQIQPQHFEHRPPEAVLLNDEGRKAVLVAYQQRKQEETAHPHLKQAIPFGVVPMVQARLLARALREDVPHYAPFTLT*
M44_SRR5580903	44.5	8.15	1016	11U	Cas1_93	ND16	III-B	III-B	d__Bacteria	p__Unknown	c__Unknown	o__Unknown	f__Unknown	g__Unknown	s__Unknown	MKTAYITEPGATVRRNGPVLEVWLGNVKRTELLVHDLDQLVLMGNIVVTPAVLDFLVNERIDTVFLSLHGKFRGRLMHQYSKNVNLRLAQYDALRDRARALQFAQRIVHGKIANMRAFLFKAGRRHSDGAKLTETAYRLGAVQDQLAEAESLDEVRGFEGRASALYFEVFDQLLKNPDFSFSGRNRRPPLDPVNVLLSLGYTLLANVVETAVQIVGLDPYVGSLHEIAYGRPSLVCDLMEEYRAMIVDPMVVACINQRVFSTDDFEPGTDGEPIRFKRDAMKYFIELFERRLRNVIFYPPRNERLKYRQIIEEQVRHFARCMLGIEQRYEPFVVR*
M44_SRR5580903	44.5	8.15	1016	11U	Cas1_94	IIB	Ambiguous	Ambiguous	d__Bacteria	p__Unknown	c__Unknown	o__Unknown	f__Unknown	g__Unknown	s__Unknown	MDLIISEFGSFLGKKSERLVVKENGKVKEEMPFFKVNQVLITSNGVSLSSDVINECAVAGIPITFLSSDGKPYAIMQSPHLQGTVITRREQILAYNDSRGFELAKQFALGKISNQINLLKYVSKYRKTANPQAYEMLVSSISKIDDLRKTLEKLAGQSIEDARENILNLEGRSASIYWDSLSRIIPSNYGFSRREKRGATDLVNSALNYGYGILYSQVAVAIALAGLDPYAGFLHADRSGKPSLVLDLIEEFRQPVVDRTILGMLGKNVDWRITDGKLDDKTRKDLASRVIERLEAKETYQRKKFTLRTIIQRQARSIASFVRGEKPYKPFVAGW*
M44_SRR5580903	44.5	8.15	1016	11U	Cas1_95	IIB	I-B	I-B	d__Bacteria	p__Chloroflexota	c__Anaerolineae	o__Unknown	f__Unknown	g__Unknown	s__Unknown	MALVRELIVDQFGAMVGLHSERLQVTLKKEVIAEAPLIGLEQVVISGRGISLSANAIAACCEQGIPIHFLSSRGQPYAALYSAGLTGTVQTRRAQLLAYGDGRGLALARAFAEGKIRNQANLLKYMAKYRKETDATLYRELRLVAGEVLSHVIDLDRLRGGCVDDVREQVLSVEGRAAQKYWAAVKLVVPAELGWPGREGRGARDPLNSALNYGYGILYGQVERALVLAGLDPYAGFIHADRPGKPSLVLDLIEEFRQAVVDRTVLGLVNKGVALEQDEAGRLTEGTRRMLAERVLGRLEESTERYEGKRHALRVILQMQARHLATYVRGDRERYEPFVAGW*
M44_SRR5580903	44.5	8.15	1016	11U	Cas1_96	ND16	III-A	III-A	d__Bacteria	p__Chloroflexota	c__Anaerolineae	o__Unknown	f__Unknown	g__Unknown	s__Unknown	MPPFYVHTQGARLCYRDRRPVVEKDDQTLAAVPAAHVSEVILLGNVSLTPPALTYLLGAGIDVVFLTLEGRYKGRLVGPERGNGLLRLRQYARVSDPNWALGVARAVVAAKLHNLRTLLRRYARRADDPEREATLSAAADRLTDLLPQVERTRTLNTLNGVEGRGTAVYFSVFRHLITVPGWRFEKRARRPPPDPVNALLSFGYTLLTHQMESAVWTVGLDPYLGFLHQGAYNRPSLALDLIEPFRPVLVDSLVLRCLNNRILLPEHFGEDPEGPYPVRLEEEGRARFIREWEGRLNLELTHPTTGERMTYRRALEVEARQLAHAVLGDEPFRPFQVR*
M44_SRR5580903	44.5	8.15	1016	11U	Cas1_97	IB	I-B	I-B	d__Bacteria	p__Acidobacteriota	c__Aminicenantia	o__Aminicenantales	f__Unknown	g__Unknown	s__Unknown	MRKTIYIFSDGEIKRKENTLYFESEKDKKYIPVENISEIMIFGEVTINKRLLEFLTQTKIILHFFNYFGYYLGSFYPREHLNSGYMILKQAEHYLNCEKRIALAKKFVFGAIENIKKVLIYYENRGKKLSEIIERIKRIEAGIDLCKGTDELMAIEGNIREEYYHGFDEIIGHKDFIFEGRTRRPPQNRLNALISFVNSIIYTVCLTEIYHTHLDPRIGFLHATNFRRFTLNLDIAEVFKPIIADRIIFNVINKDIIKPQHFERKLDGIVLNEKGKEITIREIEERLKNTFFYKKIKRHVSYRQLIRLELFKIEKHLIGEEEYMPFIAGW*
M44_SRR5580903	44.5	8.15	1016	11U	Cas1_98	IIB	I-B	I-B	d__Bacteria	p__Chloroflexota	c__Chloroflexia	o__Chloroflexales	f__Chloroflexaceae	g__Chloroflexus	s__Chloroflexus_aurantiacus	MELIVDERGSFIGKHQGRLRVTKDNERQKEVPIMHLRQVIIAGGGIAISSDAIRACSEEGIPIHFISSNGTPQASLYSAGLTGTVLTRRAQLRAYDGPAGVALARAFTLGKLGNQANLLRYVAKNRKGTAPEIYELLMATAAEVVDYQIAVERLHGETVDDIRDALMGIEGRYAARYWQAIGSLIPPALNWPGRETRGASDPFNQVLNYGYGVLYGQVEHAIVLAGLDPYAGLLHADRPGKPSLVLDLIEEFRQAVVDRTLLGQITRGWQIGREEDGRLDQPTRERIATKVLERLETTEPYEGKRQPLRHILQCQARHIATYVRGERESYTPFIMGW*
M44_SRR5580903	44.5	8.15	1016	11U	Cas1_99	IE	I-E	I-E	d__Bacteria	p__Deinococcota	c__Deinococci	o__Deinococcales	f__Thermaceae	g__Thermus	s__Thermus_antranikianii	MPPVPSARNLKELPKFRDGLSYLYVEHAFIEQEAQGIGIYDQQGLTLVPVAALGVLFLGPGTRITHAAIRALAANGCTVAWVGEGLARFYAQGLGDTRSALRLQRQARAWADPKLHLEVVFRLYQKRFQEPLPRGFSLEQVRGLEGVRVRAAYTRWSRETGVPWQGRSYDRRNWAASDPVNRALSSGAAYLYGLAHAAIVSSGFSPALGFIHTGKLLSFVYDIADLYKTEVLVPAAFLTVAEGDHQVERRVRQKLREAILEARLLERMVEDLLDLFAGLGLPEEEVDEEDPTRPGGLWDPEGVVEGGVAYGGDDPGEGAEEPEG*
M44_SRR5580903	44.5	8.15	1016	11U	Cas1_100	ND16	III-A	III-A	d__Bacteria	p__Chloroflexota	c__Anaerolineae	o__Unknown	f__Unknown	g__Unknown	s__Unknown	MPPLYVIEQGARLSCDGRRLVISKEDEELSSVPLVHVSEVILLGNIGLTTPAIKLLLRENIDVVFLTQEGEYCGRLTGPGTPHVLLRRRQYRCLEEGRFVLAMAQGFVRGKLSNMRTLLMKHNRERGDATIQAAIEALGAALGRVPRTTALSSLSGVEGAATAAYFGGWKRLLKGEWKFEKRQRRPPPDAINVLLSFGYTLLAHTAQSAVEAAGLDPYAGFLHGVEYNRPSLALDLMEEFRPVVDGVVLWCCNSGEITPEDFAPGEAERPVVISAEAKRKFIQAYERRMEQSIFHPQQNVRLSLRRCLHAQARLIVECIHKGQPTYLPMVFR*
M44_SRR5580903	44.5	8.15	1016	11U	Cas1_101	IB	I-B	I-B	d__Bacteria	p__Aquificota	c__Aquificae	o__Aquificales	f__Aquificaceae	g__Hydrogenobacter	s__Unknown	MRNYYIFSSGRISRRDNTLYVENENGEKKAIPIEDVESIYIFGELDLNTKLLNFLSQHNKILHVFNYYGFYSGSFIPRDRNVSGTLLIKQVQHYMELEKRMYLAYSFIEGAFYHMIRNLKEYSGTEEFQEKIKEELERANKAKSISELMGCEGRARDAYYQAFNVMLKGDFFIERREKRPPTNPVNALISFANSMIYTTVLSELYHTQLNPTVSYLHEPREQRFSLCLDLAEIFKPLIGDAIIFKLVNNGMIRLEDFEEEVGYCYLTKEGKKKFLKLYDEKINSTIKHRKLKRNVSYKTLIRLECYKLIKHLLEDEPYKPLKAWW*
M44_SRR5580903	44.5	8.15	1016	11U	Cas1_102	IB	I-B	I-B	d__Bacteria	p__Proteobacteria	c__Unknown	o__Unknown	f__Unknown	g__Unknown	s__Unknown	MEKPFYIFSSGRIRRKDNTIFFEYKDPSTDKDGSKETAISRRVIPVESIDSIYIFGEVDLNTKVINFLGQNHIPVHFFNYYGYYTGTLYPREYAVSGHLLVKQVEHYIDQKLRFNIALEIIQSSNHNILKNLKYYERRYGDLEKFISDIESKNKELLTSRSIEELMGFEGQIHRRYFEAWNNILKSESFLFDKRTRMPPENPINALISFGNSIMYATVLSEIYKTQLNPAISYLHQPSTRRFSLSLDLAEIFKPLIVDRLIFSMINHNQIREDHFEDNLEFCYLNEKGRKTFISQFDEKLKTTVKHPTLKRNVSYRQLIKLECYKLIKHILGEEQYKGFKMWW*
M44_SRR5580903	44.5	8.15	1016	11U	Cas1_103	IIB	I-B	I-B	d__Bacteria	p__Deinococcota	c__Deinococci	o__Deinococcales	f__Thermaceae	g__Meiothermus	s__Meiothermus_ruber	MNLIIEERGTFISLKSERLQFRVEGQPLREVALRDLETLSIVSSAVSISVKAIRACAKFGVQIDLLDGLGDPYAKITSPYLVGTVTTRRAQMLAYTTPKGLEVARHAVRARLRNQVNLLRYFGKYRREADPAAYAAIEEALPLLQTLEAELDAIQAPNVDAARDLLLSVEGRGGVVYWGAIAALLPQDLNFPGRLGRGATDPVNACLNYGYGILYSQASGALSTAGLEPFAGFLHTDRPGKPSLVLDFVEGFRAAVVDRAIIATLGRGWRPEFENGKLEPSSRKRLAEAVLNRLDARDTHKGKRFRLKSIMVAQARSLALFLRDEGDYPIYVASW*
M44_SRR5580903	44.5	8.15	1016	11U	Cas1_104	IIIC-1	I-B	I-B	d__Bacteria	p__Acidobacteriota	c__Blastocatellia	o__Pyrinomonadales	f__Pyrinomonadaceae	g__Unknown	s__Unknown	MQLVINTYGSYLQKSGNCFKVKVNERVFEVACNKVSSILISTAAYITTDAIKMAMENNIDIVFLDEFGNPYGRVWHPKLGSTTLIRRRQLEIAETSEGLNLSLEWIKTKLSNQIELLKKLRNTRPQRSAQITSYIERLTPLLESLQNLSGTLDERRATIMGIEGSAGKIYFEAISELMPDRFKFQGRSRNPAKDEFNALLNYAYGSLYSLVEKACIIAGLDPYLGFIHTDNYNKKSLVFDLIENYRAWAEEVVINLFAKRKVKVEFFNKIPNGLVLNSDGKAALISEFTSFMEESIRYRGRNIKRHNIIQYDCHRIANELIKDL*
M44_SRR5580903	44.5	8.15	1016	11U	Cas1_105	IIIC-2	I-B	I-B	d__Bacteria	p__Chloroflexota	c__Dehalococcoidia	o__SM23-28-2	f__HRbin24	g__HRBIN24	s__Unknown	MARSYYLFRNGRLRRRQNTLYLEGSGGEERRAIPIEDVRELYLFGEIDLNTKLLNFLGRHGVLVHCFNYYGFYTGSFYPRESNVSGHLLVRQVEHYLDPAKRLYLAGQFVEGSLFHLRRNLTYYQRRGRQLEASIATIDRCLSEVPSCPDVASLMGLEGRARDAYYAAFNSIMDLEEPFQQRVRRPPDNLINALLSFGNTLLYTAALAEIYVTQLNPTISYLHEPSQRRFSLALDIAEVFRPLIVDRAIFRVVNRNMVDEDDLEPLGESRGVYLSERGRKTFIRALEETLATTVYHRALKRNVSYRQLLRLEAYKLVRHLIDMEPYRPLRAWW*
M44_SRR5580903	44.5	8.15	1016	11U	Cas1_106	IE	I-E	I-E	d__Bacteria	p__Chloroflexota	c__Anaerolineae	o__Unknown	f__Unknown	g__Unknown	s__Unknown	MPRDLHELPKLRDSLSYLYLEHGHIEQDALSVQFIDKAGRIPIPAASLAALLLGPGTTITHAAVKALADNGCSIVWCGEDGVRCYAQGSGETRRAYHVLKQAALVCDPSRREQVVRRMYELRFDHRLPEGLSLPQVRGLEGVRVRTAYARASQEFGVPWRGRRYDRSNWGQSDPINRALSAANACLNGICHAAIVSAGYSPALGFIHTGKQLSFVYDIADLYKVELTVPVAFRVTAEGTVNLESRARQECRRVFKEARLLDRIVPDIEWLLDVPVEVPEYSEDVDADAACPTPLWEALLGEEDGVSDGGDDSGEGAGVAAG*
M44_SRR5580903	44.5	8.15	1016	11U	Cas1_107	IC	III-B	III-B	d__Bacteria	p__Armatimonadota	c__Fimbriimonadia	o__OS-L	f__GBS-DC	g__HRBIN15	s__Unknown	MLGIFESVGEEVFPIVYEVLNTLYITLDGAHLRYSNGNVLIEHEESPLRQVPLHHLGALMLFGNITVSPPLIEECAHAGRAIVWYNPYGEFRARLYGPTTGNVLLRCAQHDAQRCPKTSCRLAMAFVTDKIQNQIFLLQRALRTNAGHGTQLQQAQRLLSSCLEQLPHQADLDAVRGTEGIASRIYFNVFDAFILAQREAFRFTGRTRRPPRDRINALLSFIYTLVAQDCISALEGVGLDPQVGYLNGLRAGRPALALDLMEELRPAFADRFALRSINRRQVQPTHFIEQPDGAVYLNEEGRKQVLRLYQERKGQTIQHPDAQSPVPWGLIPHLQARRLAQTLRGERTEYEPYLVR*
M44_SRR5580903	44.5	8.15	1016	11U	Cas1_108	IE	I-E	I-E	d__Bacteria	p__Gemmatimonadota	c__Gemmatimonadetes	o__Unknown	f__Unknown	g__Unknown	s__Unknown	MPPVRPSRNLRLLPKFRDGLSYLYVERAIVEQESQAIAIFDKTGVTLVPMAALGVLFLGPGTRITHAAMRTLGENGCSVVWIGEGFARLYAHGYGATRSARRLYRQAQAWADPRLHLEVVMRLYRFRFREPLPQGLTLQQLRGMEGVRVRDAYAHWSQETGVPWYGRRYDRCNWEEADPVNRALSAASACLYGLCHAAIVAAGFSPALGFIHTGHLLSFVWDIADLYRTDIVIPAAFLTVVDDEFDVEGRVRWRVREWVQEARLLERVVEDLLRLFAKLGLPGDDKFERADDEDENRLWDPGGEVEGGINYGDPPAGESAEEPAW*
M44_SRR5580903	44.5	8.15	1016	11U	Cas1_109	IIID	FALSE	Cas2,RT,Cas1	d__Bacteria	p__Planctomycetota	c__Planctomycetes	o__Gemmatales	f__HRBIN36	g__HRBIN36	s__Unknown	MAKRITYVQTPVAHVVGPGKLKIINGRLAFTTGDGTPLRLDLASLRSIYCYGPVGVTDEAMQLILQHGIDLVWLSPAGNECRGRVVRYDSSSTALRMIQHRVLAHPQARIELARFIVQAKIESQLKAARHYQRQGLAFAGKFIEQFQAILAMLPTTACLDSLRGFEGQASALWYELYSQLLVPPWTFPGRNRRPPTDPVNALLSLGYTLLFRRAEAAAEAHGLEVALGALHDFRHGRPSLACDFVEPFRVPAVDRWVLTLCNQHRIQPQHFQNTPEGIRLTPDVFPRIIGLWEQHFAASNFQRSLENCLQHWIALLRTWASRLPDPLFDSSQPPPPGNCVSS*
M44_SRR5580903	44.5	8.15	1016	11U	Cas1_110	IIB	Ambiguous	I	d__Bacteria	p__Chloroflexota	c__Anaerolineae	o__Caldilineales	f__Unknown	g__Unknown	s__Unknown	MGIVQHLIVDEFGSFVGKKSERLSVTCQGEKRIEAPLMHLESVFITGKGISLSSDAVAACAEAGIPIHFLNAYGQPVGSLYSASLTATIQTRRAQLQAHGTEKGLLFAKAIATGKIRNQSNLLKYLSKNRREKQPEIYNEVRLLADEVLDHLAEVERCVGETVDACRGVLLSIEGRAAQKYWAGVKRLLLVEMEWPGRRTQGATDPFNAALNYGYGILYNEVERALVLAGLDPYAGFLHMDRPGKASLVFDLVEEFRQTVVDRTVIAIVNRNMPVELDERHALTEASRRSIAEKVLARLDGPESYEGKRHALRSIIQMQARHLATFLRGERAAYEPFVASW*
M44_SRR5580903	44.5	8.15	1016	11U	Cas1_111	ND16	Ambiguous	I	d__Bacteria	p__Chloroflexota	c__Anaerolineae	o__Anaerolineales	f__Unknown	g__Unknown	s__Unknown	MTVLYLTEQGSRLSRDGHCLVVSREGEVMARVPAGLVEQVVVFGNISITTPALTYLLRHGVDCVFLSQDGHYFGRLVSGASRFGLLRQAQYRALSDEGLRLQVARGIVCGKLDNYLHYLALWNADPADLTVLREMRTRAAESLDVATLRGLEGLATAAYFAVLRSLVPRYLAFLRRNKRPPKDPVNSMLSLGYTLLAYVCWSAVEQVGLDVFGGFLHATVYSRPSLALDLIEELRTLVDDFVLQAVRQGEYGWPDFQVRDGGVFLSDEARKRYLRAFQERVLERQIPHPSQHAPVAVRRALELQARQVADIVLGRERAYRAIALWASRR*
M44_SRR5580903	44.5	8.15	1016	11U	Cas1_112	IB	I-B	I-B	d__Bacteria	p__Planctomycetota	c__Planctomycetes	o__Gemmatales	f__Gemmataceae	g__Unknown	s__Unknown	MKRAVYLMGGGTLSRKQNTLCIERDEKKRYFPVEQVQEIHVFGEVDFNKKLLEFLSQNEILVHIYSFHGYYMGTFYPREHNNSGYLLLQQVSHYLDPKKRLDLARRFVEGAIQNILQVLRYYGRRGKSLDDVEASVQTHLERIPSQDTIEQLMQVEGQAREAYYQAFDLILENPDFAFEERTRRPPRNRLNALLSFGNSLLYTAVLSEIYKTHLDPRVGFLHATNFRRFTLNLDVAEVFKPILVDRTILSLIQKGEIQAKHFDEALGGLYLKEEGRRRFIEAWEERLQTTLQHRILGRNVSYRTLIRLELYKIEKHLLGDREYRPFRSRW*
M44_SRR5580903	44.5	8.15	1016	11U	Cas1_113	IC	FALSE	I-C	d__Bacteria	p__Bacteroidota	c__Unknown	o__Unknown	f__Unknown	g__Unknown	s__Unknown	MKKHLNTLYITSEDAYLRKDHETFVVEIEGKKVFQAPVRSIGSIVCFGFKPITPALMAFCTERDVSISFLSTTGTFLARVAGNTHGNVLLRMAHYAIATDEQRSLATSRPIVAAKIANYRTMLLRHMRNHPDAAVERLLRPITETFAHRIRMLQRVGTLEQLRGYEGECAQLYFSVAAHLFTAQQEDFAFTQRSRRPPRDRANALLSFLYALITNDICSALESVGLDPYVGFFHRVRPGRPSLALDILEEFRAYLGDRMMFSLVNLRQVTAEDFELRPSGEVRMSDAARKRVIVAYQQRKQEEITHPFLQEKMTVGLIPFVQAQLLARYIRGDIHQYPPFVVK*
M44_SRR5580903	44.5	8.15	1016	11U	Cas1_114	ND16	Ambiguous	I	d__Bacteria	p__Chloroflexota	c__Chloroflexia	o__Chloroflexales	f__Chloroflexaceae	g__Chloroflexus	s__Chloroflexus_aurantiacus	MATLYLIEQGAEIGCDGERIVVRRAGEIIGSVPLVKVDDIVIFGNIGISTPAIKRLLDRGIEVTFMTVDGSYQGRLVGQVTAHVALRQAQYACAADSERTLRLAQSFVEGKLRNQRALLQRFSRNRATPPAEALAAADDLDAYIKRVRRTTRLSALLGVEGSATARYFAGLRSLIEPEWDFRSRQRRPPPDPVNLLLSFGYTLLTHKTLGAVQAAGFDPYLGFLHSLDYGRPSLALDLMEEFRPLLIDSLVVRVCNDGRLRLEHFQPGDEARPVIITDEGKRAFLTAFEERMRTEATHPEGADSGPGKVTYQRCIALQARRLARVIRGQQERYEPFTAR*
M44_SRR5580903	44.5	8.15	1016	11U	Cas1_115	IIIC-2	Ambiguous	I	d__Bacteria	p__Chloroflexota	c__Dehalococcoidia	o__SM23-28-2	f__HRbin24	g__HRBIN25	s__HRBIN25_sp002898615	MARSYYLFRNGRLSRHQNTLYLEREGEEGRRPIPVEDVRELYLFGEVDLNTKLLNFLGRHGVVLHCFNYHGFYSGSFYPREGNVSGHLLVRQVEHYLDQAKRLYLARQFVEGALYHVRRNLAYYQRRGRELDGVIALVEGAIGQLAACPDIPSLMGAEGRARDAYYAAFNLILDLEEPFQGRVRRPPDNLVNALLSFGNTLLYTVALAEIYVTQLNPTVSYLHEPSQRRFSLALDIAEVFRPLIVDRTIFRVVNRHMLDESDLEPLGESEGVYLGERGRKTFIRALEETLATTVYHRTLKRNVSYRQLIRLEAYKLVRHLIDMEPYRALRAWW*
M44_SRR5580903	44.5	8.15	1016	11U	Cas1_116	ND16	Ambiguous	I	d__Bacteria	p__Chloroflexota	c__Unknown	o__Unknown	f__Unknown	g__Unknown	s__Unknown	MPPLYVVQQNAKIRIQNRRVLVQDEECEPPQTLISIPLSQVEQIVLFGNVGLTTPAINAFLEQNTEVVFLSLRGEYRGRLVGHITPHVPLRRLQYARLNEKDFVLEMAKNFVRAKLTHQRVLLLRHQRQNSKAELQLACEQIDQAIESIAHKTVLSSLLGVEGSATQIYFRGLRSLIDPQWGFEERNRRPPRDPVNVLLSFGYTLLAEAASSAVQTVGLDPYAGFLHEVAYNRPALGLDLMEEFRPIVDGIVLWCVNSGQITLQDFEKGDAERPILLKEEGKRRFIQAYEQRLETRFTHPLRQMQFPLRQCLIEQARQIAQCIQSGDPHYQAMGFR*
M44_SRR5580903	44.5	8.15	1016	11U	Cas1_117	IC	FALSE	I-C	d__Bacteria	p__Armatimonadota	c__Fimbriimonadia	o__OS-L	f__GBS-DC	g__GBS-DC	s__Unknown	MYELNNTVYITTQNTHLRLSNENLVVEPPDQPMRHVPLHHLTAIVLLGNIQVTTPLIAYCAQHGTDIIWCDSYGRFRARLEGQQSGSVWLRKAQHDALNDPERALSFARRFVAGKIANQMRVFQRHMRDYADAAQRLQPAVAALEAYHAQAHQAPTMDALRGVEGSASRVYFGHFDLLIRNQRDAFRFQGRTRRPPADRTNALLSFFYTLHAQEHVSALRAVGLDPDIGLMHALRAGRPALALDLMEEMRPAFIDRFVLRLINTRQIQPDHFDFMPNNAVYLNHAGRRIALQAYQERKREQVSHPDAAEPVPWGVIPHLQARRLARALRDPEATYEPFLRR*
M44_SRR5580903	44.5	8.15	1016	11U	Cas1_118	IB	Ambiguous	I	d__Bacteria	p__Firmicutes	c__Desulfotomaculia	o__Ammonifexales	f__UBA12532	g__UBA12532	s__Unknown	MQKTLYLFASGRLRRKDNTICVESEEGTKYFPVINLRDIFVFGEVDLNKKLLEYMEENEIILHFFGYYGNYVGSFYPREHYNSGYVILRQAEHYLDPARRLELARKFVDGALANILQVLRYYQNRGKELASYIEPITRLAEDSLSACGSVEELMAVEGNARGYYYESLNTILEGSPFTITGRSKRPPADPLNALISFGNSLVYAKLLTEIYKTHLDPRIGYLHATNFRRFTLNLDVAEIFKPILADRVLFNLVGKKMVGPEDFERRGGAYLLKERGRRLYVQELEEKLQATFYHRRLRRNVSYQTLLRLELYKVEKHLMGEQPYEPFVSRW*
M44_SRR5580903	44.5	8.15	1016	11U	Cas1_119	IC	I-C	I-C	d__Bacteria	p__Deinococcota	c__Deinococci	o__Deinococcales	f__Thermaceae	g__Meiothermus	s__Meiothermus_ruber	MNSEVLNTLYIQTQGVYLRLEGDTLRIEHEDVTLRNVPLHHLGGLALFGNVLVSPYLLHRCAQDGLEVAWFSESGRFQGRLAGPVSGNVLLRQAQYRALDNPSSSLYLAQRFVEGKLKNARLVLQRAVRERGETEALALALYEHEAALRQLPQARSLDEVRGLEGGAASAYFAAFGDLLLSGEFRFDGRNKRPPRDPVNALLSFVYALLTTQCTAALEGVGLDPQAGFLHALRPGRHALALDLLEEFRAWWADRLALSLLNRKQLAPEHFEVRPGGAVLLNEEGRKAVIVAFQTRRLETVQHSLFKEPVPVGLLPHIQARLLARYLRGDLPQYLPFVGR*
M44_SRR5580903	44.5	8.15	1016	11U	Cas1_120	IIIC-1	Ambiguous	I	d__Bacteria	p__Proteobacteria	c__Unknown	o__Unknown	f__Unknown	g__Unknown	s__Unknown	MQLVINTYGAFIQKNGDCFRVKVEDKVIDISANKVSSIIISTAATITTDVIKHALEHNIDIVFLDEFGDPYGRVWHPKLGSTTLIRRRQLEISDKEEGLKLALSWINNKFQNQIELLKKLRETRPQRSAEITGYIEKLKSIQSKLNTLCGTIDNCRNYLLSIEGEGGRVYFECISCLMPEKFKFEGRSRNPAKDPFNALLNYAYGVMYSRVEKACIIAGLDPYVGIIHTDHYNKKSFVFDLIENYRIWADTVVINMIAGRKVKDDFFEPSGIGIKLNKEGKACLITEFNNFLDEKIRYKGRNIKREYVIQLDCHSIANQLIGEKDE*
M44_SRR5580903	44.5	8.15	1016	11U	Cas1_121	IIB	Ambiguous	I	d__Bacteria	p__Chloroflexota	c__Anaerolineae	o__Unknown	f__Unknown	g__Unknown	s__Unknown	MPVVRELVISEYGAFVGKHQGRLRVSRDGEVLAEAPLLHLDEVLVIGTRVSLSADAVRACCTAGIPIHFLDPAGRPYAALYSAGLTGTVLTRREQLLAYRDRRGVELAVAFARGKITNQANFLRYAAKYREEAAPQVGRLLKKEAERVRDSLDELRHLKGDTVEEVRGQILSIEGRAAQRYWDALKAVVPESYDWPGRVTRGARDPVNAALNYGYGILYGQVERALVLAGLDPYGGFIHADRPGKPSLVFDLIEEFRTVVVDRTVVGMVTKGVKLEMEGGRLTETARRTIAEKILERLEAAERYEKKRQPLRVVLQSQARHIATFVRGDRAAYEPFIARW*
M44_SRR5580903	44.5	8.15	1016	11U	Cas1_122	IB	Ambiguous	Ambiguous	d__Bacteria	p__Armatimonadota	c__Fimbriimonadia	o__OS-L	f__GBS-DC	g__HRBIN15	s__Unknown	MKKSLYINSHGTLQRDQNTLLIELEDGTKRYLPIESVRELHIFSEVNLNKRVLEFLSQNQVLIHFYNYYGYYTGSYYPREHFNSGYMLLKQVEHYLDEARRLDLARRFVQGALANLQQVARYYHQRQTPLDQTLQALQHLREQTEACSTIETLMQLEGKAREAYYEIFDRVLQNPDFAFGKRTRRPPRNRLNALLSFGNSLLYTTALSEIYQTHLDPRIGYLHTTNFRRFTLNLDIAEVFKPVLVDRTLFTLIQKRQIRAEHFAEETAGIYLNEEGRKIFLKAWEERLQTTFEHRRLKRHVSYRTAIRLDLYKLEKHLMGEKPYEPFKLR*
M44_SRR5580903	44.5	8.15	1016	11U	Cas1_123	IIIC-2	Ambiguous	Ambiguous	d__Bacteria	p__Planctomycetota	c__Planctomycetes	o__Gemmatales	f__HRBIN36	g__HRBIN36	s__Unknown	MPRSYYIFKSGRLRRKGNTLYWERSDFEVSDSDRAMDLSTPEPDVGTTALESAAPPPPADTPSATDSPATAAVSPARRIIPIEDVSELFLFGELSLNTRLLHFLAQKGIPVHVFNYHGFYSGSYYPRETNVSGHLLVKQVQHYTDADKRLALAREIARGACHNLRRNILYYRNRGKTVQDALAALDQASSEIEQADSIPALMGAEGRLRDAYYRAFNQILQLETPFLRRVRRPPDNLVNALISFGNSLLYAAVLAQIYRTPLHPTISFLHEPGTRRFSLALDLAEIFKPLVVDKMIFALVNRQMVGQEDLMPEVGFAVLKEHARKTVVQEFDRRLQTTVKHRRLGRHVSYRGFIRLECYKLVRHLLGMETYQALRAWW*
M44_SRR5580903	44.5	8.15	1016	11U	Cas1_124	IU	Ambiguous	Ambiguous	d__Bacteria	p__Armatimonadota	c__Unknown	o__Unknown	f__Unknown	g__Unknown	s__Unknown	MGICLPDEVNLLRGAKPEDVRRLVPARDEASPLYVVTQGATVGKTGERLEVRKAGEPEAHVRLIDVSHVALFGNVQISAAALRALADRGAPVLHFTYGGWLTAVTSAPNHKNILLRTAQYRYATHRRRPLAIAQAIVAGKIRNQRTLLRRNHRARPQSVVNELARLAQTAQRGRTMPALLGVEGTAARLYFSHFAGMLRPGLSFDFRERTRRPPTDPVNAVLSFLYTLLVKDCTTACIAVGLDPYLGFFHQVHYGRPSLALDLAEEFRPLIADSVAITLINNEVLGPSDFVQRGPACALKDSARRRTIEAYETRMDTLIRHPVFGYAISYRRVLEVQARLLARTVLGELRAYRPFTTR*
M44_SRR5580903	44.5	8.15	1016	11U	Cas1_125	Casposase2	FALSE	Cas1	d__Archaea	p__Thermoproteota	c__Bathyarchaeia	o__Unknown	f__Unknown	g__Unknown	s__Unknown	MVSKAKVEKIVLDDYGYYIGMEKGCFIVRDKHGNTERYPLFENEIGEIVVSSGNLISTSVLASCGFWDIPVVVYTRNHKPVAVLRGLDDDAHIRTRIAQYEALKNGKGITIAKQIVLSKIESQNIILKEYSLRQHDLIAIRAKVQSLKSNNLKDIRKRLLPIEGKASEFYFKQVFQLLPKSLRIEKRRGWKAFDGVNNTFNLAYTLLKYRVHSAILKAHLEPYLGFVHGEQFAKPSLVCDFMELYRYLIDNFIIGYSQNLKPEDFTLKTEWYSTNRLAKRQVLNKERTKELTKRLNDYFETKIGIPRIRHGSKQTIETLINEEALLLAKHLRNETPTWRPRIPTPS*
M44_SRR5580903	44.5	8.15	1016	11U	Cas1_126	IIID	Ambiguous	I	d__Unknown	p__Unknown	c__Unknown	o__Unknown	f__Unknown	g__Unknown	s__Unknown	MGACVYLTEQGAVLRREGKRFLVTKGGEALFEIPAWRVERVLVFGAVQVTTQALAFLLDQGADLVFFSLGGRYRGQLVGPASANVHLRLAQYERLRQEESRLAFGRAVVAAKLGNARALLLRYQRNHPGADFSCEVAELTACLEEAGRAAALAELTGIEGRGTAAYFRAYARMFTREARFERRTRRPPADPVNAALSLGYSLMAAELVGALYQVGLDPYIGFYHGPHYGRPSLALDLMEEFRHPVVDMLVLDLFNRGILDRGDFLEDEEERGVRLSPEGLRVFLEQYDRRLTRRFKERETGHQVSMRQLFRRQARTLASFVMGRTGYHPFRVR*
M44_SRR5580903	44.5	8.15	1016	11U	Cas1_127	IU	FALSE	I	d__Bacteria	p__Chloroflexota	c__Anaerolineae	o__Unknown	f__Unknown	g__Unknown	s__Unknown	MVELRSWEDGMATLYLTDPRSLVKKDAETLVVQIPADERAGTEKRQVRVPLIKVTQVVVYGDVTLTGGALAALLERGVDVCFCSQFGQFRGRLAPPLSKNSLIRLEQHRAHNDPARTLALAQSFVGGKLRNMRAMLLRANRKREDGELAAAAESLRRVIEQVEALRLTDGIIEGADPSRPQAGTAMGTLQGLEGAGTAFYFGAFARLLKEDWGFQKRQRRPPRDPVNALLSFGYVLLTNQVASAVSIVGLDPYVGFLHSSQFGKPALALDVMEPFRPLIVDSVVLTMLNTGMLGRNDFREELGAWHLTDAGRRSFLQKLEERLDTEIEHPVFGYKATYRRSLELEVRLVAKWLAGEIDEYRPFAVR*
M44_SRR5580903	44.5	8.15	1016	11U	Cas1_128	IC	I-C	I-C	d__Bacteria	p__Acidobacteriota	c__Thermoanaerobaculia	o__Thermoanaerobaculales	f__Thermoanaerobaculaceae	g__Thermoanaerobaculum	s__Unknown	MKRHHNTLYVTTQGAYLSADGETVLVRVDDETRGRFPLHMLESIVCFGRVSCSPALMGLCAERGIGISFLTERGRFLARVQGPVSGNVLLRREQYRRADDPAASAKLAKAFVIAKVLNARTVILRAARDHPTMPGLTELKAAEEELASTLRLLEKEESLEVIRGLEGDAARTYFGVFDHLIVAQKEDFVFRGRTRRPPLDNVNALLSFVYTLVTHDAASALEAVGLDPQVGFLHRDRPGRPGLALDLVEEFRPFLADRLVLSLIN
M44_SRR5580903	44.5	8.15	1016	11U	Cas1_129	IIB	Ambiguous	I	d__Bacteria	p__Chloroflexota	c__Anaerolineae	o__SBR1031	f__UBA2029	g__UBA2029	s__Unknown	MAIVEHLIADTFGTHIGKYSERLKITQGDETLQQAPLLHLKTVLVTSRGVSISADALEACAERGIPVFFLDSLGHCYASLYAAGLTGTVLTRRAQLLAYADGRGTSLALAIAEGKIRNQAATLKYLAKTRKETNPQQAAELELCAGEVLDAIAHLDRLPRDRPVDELREHILAAEGEAARRYWSAVGAILPEQYGWPGRQGRGATDPLNSLLNYGYGILYSRIEQAVVLAGLDPYAGFLHADRPGKPSLVLDLIEEFRQVAIDRLVFGLANRDFKVEQDDKGLLASETRRALAEKVLEHLEATVRYEAKRYPLRFVIQSQARHLAAFLRGEREAYTAFKASW*
M44_SRR5580903	44.5	8.15	1016	11U	Cas1_130	IB	FALSE	I	d__Bacteria	p__Unknown	c__Unknown	o__Unknown	f__Unknown	g__Unknown	s__Unknown	QNVIVFETNEGKKFLPIENVKDIYLFGEVSLNTKLLNFLSQNEIILHVFNYYGYYSGSFFPREKYISGKLLVLQVEHYLDFEKRLFLAKKFIEGSIFNILRNLKEVKSQKIEDIKEIFFELKNANDIEKIMNIEGRIREIYYNEFFEIEKRTRKPPLDPINALISFGNSLLYATIISEIYITQLNPTISYLHEPSERRFSLALDISEIFKPIIVDSIIKRVLNLNIINENDFLKELNYCYLNDEGKRKFIKEYEEKLKSTIKHRKLKRKVSYRMLIRLECYKIMKHLLGDEIYEPLKAWWWYVLYNYLWYCRWTKIK*
M44_SRR5580903	44.5	8.15	1016	11U	Cas1_131	ND18	FALSE	Cas2,Cas1	d__Bacteria	p__Acidobacteriota	c__Blastocatellia	o__Unknown	f__Unknown	g__Unknown	s__Unknown	MSTLYLMEQGSVLHKRGERLEITKDGKRLLQVPAMKVEQVVVFGNIQVTTPALGYLLKQGIDLVYLSSRGVFRGRLQPPRSRNIYLRWAQYERARDPHFQLQVARAIVAGKIANARTLCLRFQRAGHVKEVDNALERLEGLRRMAAQAELVALRGIEGAAAGLYYWILRQALRGDLTFPRRTKRPPRDPVNVLLSLAYTLLLNSVMAAVEIVGLDPYLGFYHAEKYGRPALALDLMEEFRSTIADAFVVMLINKRVITVDDFHEEFGQVRLSYGGQRRFLREWSDKLNDEITHPYFDYSATYARCIELQVRLLAKVIQGELPEYLPFRAR*
M44_SRR5580903	44.5	8.15	1016	11U	Cas1_132	IIB	FALSE	Cas1	d__Bacteria	p__Firmicutes	c__Desulfotomaculia	o__Ammonifexales	f__Unknown	g__Unknown	s__Unknown	MHLVVDQYGVFLGKKSERLVVRDQNKVTQEVPLRQLEQITVAGGGISLSADLIRECVERGIQINFLTSGGRPYAKITSPMITGTVATRREQILAYLDARGVTLAKAFVDGKLRNQAAVLKYFAKYRKTADPATYEVLQGVVEEMEKTRAELDGITGPCIDEVRGPLFAVEGRAAQAYWKGVQALIGQRVDFEGRERRGATDPVNSALNYGYGILYAQVWGTVILAGLEAFAGFLHTDRPGKPSLVLDLTEEFRAQVVDRPVIAM
M44_SRR5580903	44.5	8.15	1016	11U	Cas1_133	IU	FALSE	I	d__Bacteria	p__Actinobacteriota	c__Unknown	o__Unknown	f__Unknown	g__Unknown	s__Unknown	CLPDEVTLLRGAPIPEVRRLVPARDDAAPVYVQEQGATVGRSGERLIVRAPGREEVGVRLLDVSQLSVYGNVQVSAQALRALVERDIPVLHHTYGGWLVAVTTGPMRRNVPLRVEQYRVAEDRDRSLAIAKAFVVGKVRNQRTLVRRNHPSKPEGLLRELARLARLAQEARHADSLLGIEGLASRAYFSRFAEMLREPMGFQASGRLRRPPPDPVNALLSFCYSLLVKEGVRALLAAGLDPYRGIYHRLRVARPSLALDLVEEFRPLVADSVVLNLVNNRMVRTSDFVIRGPACALANAARRRVIRAFEARMDVLVRHPLFGYQVSYRRVLEMQARLLARVIAGDLAEYRPFVTR*
M44_SRR5580903	44.5	8.15	1016	11U	Cas1_134	IU	FALSE	I	d__Bacteria	p__Acidobacteriota	c__Acidobacteriae	o__Bryobacterales	f__Bryobacteraceae	g__Unknown	s__Unknown	CSSDLKCPRCSLVGICLPDETALLAHQAPAKAVQLSLFEETPLEPKAPAAVRPLVTPRDELRPLYLNRQGLRVGKTGAVLQVRDKDALVEEVRIGEICQVNLMGNIQLSTQAIQALCEAAVPICYFSQGGWFYGITTGLNSKNIFLRKIQFRLAEQEWFTLKLARRLVAGKIRNQRTLLQRNHIEPPTRVLEELKHMVGRAEQAQDLEELLGIEGNAARLYFGEFAGMIKIEADGELPAKFRFDFNGRNRRPPRDAVNALLSLAYSLLAKDLVIACQAVGFDPYLGFYHQPRFGRPALALDLMEPFRPLIADSAVLSAINMRMVTEKDFIEAGPAVALTVEGRKSFFRAYELRMDTLVTHPLFDYRVSYRRLLEIQARLLARFLEAEIDDYPVFVTR*
M44_SRR5580903	44.5	8.15	1016	11U	Cas1_135	IB	FALSE	I	d__Bacteria	p__Acidobacteriota	c__Blastocatellia	o__Unknown	f__Unknown	g__Unknown	s__Unknown	GGRMKRALYLMGSGTLSRRQNTLCLEREGVKRYVPVEQVLEIHVFGEVDFNKRLLEFLSQHEILVHIYSYHGWYMGTFYPREHNNSGYLILQQAVHYLDPEKRMDLARRFVYGAIQNLLHVLRYYQRRGKQLEDITATVEGHLNRVWDQKGIEQLMQVEGQAREAYYRAFDRILEDPDFEFEERSRRPPRNRMNALLSFGNSLLYTTVLSEIYRTHLDPRIGFLHATNFRRFALNLDVAEVFKPVLVDRMILSVIQKGQIQAKHFDSSLGGLYLKEEGRRRFLEAWEERLSTTIQHRGLKRQVSYRTLVRLELYKLEKHLIGDREYRPFRTRW*
M44_SRR5580903	44.5	8.15	1016	11U	Cas1_136	IIB	FALSE	Cas1	d__Bacteria	p__Chloroflexota	c__Dehalococcoidia	o__Unknown	f__Unknown	g__Unknown	s__Unknown	MAAGDGELLVEHPGAFVGKRSERVRVSLGRDTLHERPLHGLEQVVIAANGVTLSSDLVRACAEQGVAIAFLSRSGTAYARLMAPGLVGTVHTRREQLLAYGDARGVALAKAFAAGKLGNQANLLRYMVKNRRAEPELYEAVREAAFQIQEHARRIAELPGTRVEELREGLLVQEAHAAKWYWDAARRLVEVPDWQGRETRGATDLVNSCLNYGYGYLYHRVEQAVILAGLDPYAGFVHA
M44_SRR5580903	44.5	8.15	1016	11U	Cas1_137	ND4	FALSE	Cas2,Cas1,Cas1,Cas1,Cas2,Csx1	d__Bacteria	p__Acidobacteriota	c__Aminicenantia	o__Aminicenantales	f__Unknown	g__Unknown	s__Unknown	MGRTLYLTETDKFRALADGPSIWIAWDNKAGQRIPIRLISRCVIVGNIQLETSLISLFAAHNIPVVFTNLAGEELAIALPYNHRLPRHWREQKVFIESKRNRERFIQWAKIKRMTLQLLILKRLFSKRMNQPNRDIGEGDYLQIIASLQPKESEKWKITKSFIENLFRTLIVEQLNQAGLNLNLSVIHRFHNFGLVLDFIYVLEPLIDEQAIQFFKNYRNHLCFHRNGISFALNKEGIKNIINRFENKKEEIENIIVNTIDELFHLMRELS*
M44_SRR5580903	44.5	8.15	1016	11U	Cas1_138	ND17	FALSE	Cas2,Cas2,Cas1,Cas1,Csx1,Csm4gr5	d__Bacteria	p__Desulfobacterota	c__BSN033	o__BSN033	f__UBA1163	g__Unknown	s__Unknown	MSIVYLMEQNTTVSKEGGRLLIKKEGEVSKTIHLFKLEQIVLFGNVFLTPAVIRHLLKEGIDTAFLTTKGKYLGRLQSALGKNILLRREQFRKMEDPEFCLKTAKAIVKGKLNNLRALLLRLNRSREDIELENQILSLRNLITKLDEADNLESLRGYEGRGTAVYFEGFSKGFLSEDIKFAGRVRRPPHRSNKCAFKSWIYLTPQSIDRLC*
M44_SRR5580903	44.5	8.15	1016	11U	Cas1_139	IB	Ambiguous	I	d__Bacteria	p__Armatimonadota	c__HRBIN16	o__HRBIN16	f__HRBIN16	g__HRBIN16	s__HRBIN16_sp002898895	MSIPYRSEARDPSSIHLAQQRDRRAKSYYSAFDLILENPDFAFEGRSRRPPANRLNALISFGNSLMYTLVLSEIYRTHLDARIGFLHATNHRRFSLNLDVAEVFKPVLVDRTVLTLIQKGQIQPEHFGEELGGVYLNDEGRRIFLQAWEERLQSTFEHRRLKRNVSYRTAVRLELYKIEKHLIGEKLYEPFRAYW*
M44_SRR5580903	44.5	8.15	1016	11U	Cas1_140	ND2	FALSE	CysH,Cas2,Cas1	d__Bacteria	p__Acidobacteriota	c__Acidobacteriae	o__Bryobacterales	f__Bryobacteraceae	g__Unknown	s__Unknown	MKPLYLDAEQPLRVELDGPSLVVTTDAQAARRFPFSPLSRLVVCGPVELPTAALVECLRRGIPVTFFTGDGALAGFALPAQSRTSRLTDRLEEFLERPDWHAHYDNWRRAAERRQILNALGRLRRRSQDLRPATVSALLDETLDELAGRRSRLEAVAWLEAALATLLSELIAAMGMAPDLIAERRPSFHLLRDFTGLLLWRLKAELAAALAEKTLSAAAGRLWRRQLAAWFEQRCAAERTRATRLLDGFSFWLGGLR*
M44_SRR5580903	44.5	8.15	1016	11U	Cas1_141	IB	FALSE	I	d__Bacteria	p__Firmicutes	c__Desulfotomaculia	o__Ammonifexales	f__Ammonificaceae	g__Thermodesulfitimonas	s__Thermodesulfitimonas_autotrophica	MQKSLYLFRSGQLRRKENTLCVEGEDRTRYFPVENVRDIFVFGEVDLSKKTLEFLHEREILVHFFGFHGNYVGSFYPREHYNSGYLILKQAEHYLDPEKRLALARQFVAGGLANILQVVKYYANRGKELAETVEALERFAGSNLPAANTVEELMAVEGNARSYYYDSFNTILSSSPFAIAERSKRPPTDPLNALISFGNSLVYVKVLSEIYKTHLDPRIGYLHATNFR
M44_SRR5580903	44.5	8.15	1016	11U	Cas1_142	IU	FALSE	I	d__Bacteria	p__Firmicutes	c__Sulfobacillia	o__Sulfobacillales	f__Sulfobacillaceae	g__Sulfobacillus	s__Sulfobacillus_thermosulfidooxidans	VAKHGDVLQIRSGRETLEEVRLLDVSQLCVFGNVQVTAQALRELCEREIPVCHFSYGGRFWGITQGMAHKNVELRRAQFRLAEDEGRALGLARAFIQAKILNCRTLLRRNHRDVPPRVLRELAALAAKAGRTASREELLGLEGTAARSYFAHFAGMLKPRGDAQWVFDFEARNRRPPRDPVNALLSFAYAMLTKDVTITLLAVGFDPYLGFYHTPRYGRPSLALDLMEEFRPLVADSVVLSVINNGEIDERDFIRRAGAAALTDAGRRKFLEAYERRMDTLV
M44_SRR5580903	44.5	8.15	1016	11U	Cas1_143	IC	FALSE	I-C	d__Bacteria	p__Armatimonadota	c__Unknown	o__Unknown	f__Unknown	g__Unknown	s__Unknown	GAYVRLDGETLVVEAENQRLARVPLHHLGSVVLFERTGMSNSAKARCAAEGRDVTCLDAAGQFLWRLVGPTSGNVLLRRDQYQTQADPMRCLAVARAIVAGKIRNSRQTLARGARESTDEEATNALRSATDELAVYLQRLPEAQTLDAVRGIEGQVAAIYFRAFGHLLRVPRSEFAFAARTRRPPRDRVNALLSLFYALLTTDCRAALEGCGLDPQIGFLHTLRPGRPALALDLAEEFRSYLADRTALALINRRQIRP
M44_SRR5580903	44.5	8.15	1016	11U	Cas1_144	IB	FALSE	I	d__Bacteria	p__Unknown	c__Unknown	o__Unknown	f__Unknown	g__Unknown	s__Unknown	MKRTLYIFSDGKIYRSENTLFLETKDSKKSLPINAISDIQIFGEIEINKKLLEFLTQNKICVHFFNRYGYYIGSYYPREFYNSGFIILEQAKHYLDIEKRLFLARSFVLGAILNIIKNLKVYNLDNELNEISNKINELENLNSIEEIMAFEGNIRKNYYQAFNKIIKNSDFEFDERVKNPPNNPINALISFG
M44_SRR5580903	44.5	8.15	1016	11U	Cas1_145	IIID	FALSE	Cas1	d__Bacteria	p__Deinococcota	c__Deinococci	o__Deinococcales	f__Thermaceae	g__Meiothermus	s__Meiothermus_cateniformans	MTLHLTEQSSTLRLSQGRLRVELDEQTLAELPARKVRGVVVWGNVRLTTPALAFLLRQGVPVLYATLEGQLYGQAQAPQSLAPEVLRAQLLAQQNPLPLAQGFLLGKLRSGQMLLERLARQAPIAPQQAEIEAALEALPQARSLEALRGIEGNAARAYFAGLQAVLAPYGFSGRNRRPPTDAVNAALSYG
M46_SRR2625865	46	8	4392	44S	Cas1_146	IIB	FALSE	Cas6,Cas1	d__Bacteria	p__Chloroflexota	c__Chloroflexia	o__Chloroflexales	f__Roseiflexaceae	g__Roseiflexus	s__Unknown	MHLFVQEKGAFIAKHQGRLRVLKDSERLQEVPLLHLQQVIVSGGGISISSDAIRACAEEGIPIHFLSFSGTPDASLYSAGLTGTVLTRRAQLRAYDGPAGVYLARAFTQGKLQNQANLLRYIAKYRKETNPELHTHLTSVATEVADSLHAVRHAMGETVDDLRDTLLGIEGRYAARYWGALVLLVPDSL
M46_SRR2626160	46	8	4392	44S	Cas1_147	IIIA	FALSE	Cas1,Cas2	d__Bacteria	p__Bacteroidota	c__Bacteroidia	o__Bacteroidales	f__GWA2-32-17	g__Unknown	s__Unknown	MIKQTVYFGNPAILSLRNKQLLIRFPDLEKHPEIKQIVNNKGEITYHIPDLGMIILDHPQITLTHALISELMKHNVSIVTCDDTHHPAGLLLALHSNTLQNERYREQIDASEPLKKQLWMQLVKQKILNQAAVLKKNNPQSNSDFLIKQSQQIKSGDSTNRESVAAAFYWSNLFSFIDGFVRHREGIAPNHLLNYGYAILRACMARSIVEAGLLPTLGIHHHNRYNAYCLADDLMEPYRPFVDDLVYSIVIKYRNPELLTKEIKFELLSVNYLDCEINSETSPLQIATLRTARSLQQCFEGKIRKLHLPEFKTP*
M46_SRR2626160	46	8	4392	44S	Cas1_148	IIB	I-B	I-B	d__Bacteria	p__Chloroflexota	c__Chloroflexia	o__Chloroflexales	f__Roseiflexaceae	g__Roseiflexus	s__Unknown	MHLFVQEKGAFIAKHQGRLRVLKDSERLQEVPLLHLQQVIVSGGGISISSDAIRACAEEGIPIHFLSFSGTPDASLYSAGLTGTVLTRRAQLRAYDGPAGVYLARAFTQGKLQNQANLLRYIAKYRKETNPELHTHLTSVATEVADSLHAVRHAMGETVDDLRDTLLGIEGRYAARYWGALVLLVPDSLGWSGRETRGAQDPFNQALNYGYGILYKQIEYAIVLAGLDPYAGLLHADRPGKPSLVLDLIEEFRQAVVDRTLLGQVNRGWTIGQDAEGLLDETTRKRIVEKVLERLESTEAYEGKRQPLRHIVQCQARHIATFVRGERSAYTPFVMGW*
M46_SRR2626160	46	8	4392	44S	Cas1_149	IB	FALSE	I	d__Bacteria	p__Deinococcota	c__Deinococci	o__Deinococcales	f__Thermaceae	g__Thermus	s__Unknown	MKRTVYIFSDGELKRKDNTLCLINDEGKKFIPVENTSEIMVFGEVSINKRLLEFLTESQIILHFFNYYGYYVGSFYPREHLNSGYMILKQAQFYLDFEKRINLAIKFVQGGVENIKKVLTYYLNREKPLGEFLERITNLEESITNSKTIEELMAIEGNIRDHYYQSFDIILDNEHFVFQSRTKRPPKNRLNALISFANSLVYTTCLSEIYHTHLDPRIGFLHTTNFRRFSLNLDIAEIFKPIIADRVIFNLVNKNIIKPQHFEKKLDGVVLNQKGKQLLIQEMDNRLRTTLKHRKLNRHVSYRQIIRLELYKIQKHPRPLAFAP*
M46_SRR2626160	46	8	4392	44S	Cas1_150	ND16	III-A	III-A	d__Bacteria	p__Chloroflexota	c__Chloroflexia	o__Chloroflexales	f__Roseiflexaceae	g__Roseiflexus	s__Unknown	MATLYVTEQGSEIGCDGERLVVRRGDAVIAGVPLIKIEDIVIIGNVGLSTPAIKRMLDNGINVTFLTVHGRYHGRLVGSVSAHAALRAAQYRRAEDRNWSLRIAQRFVEGKLRNCRAVLRRFARNRADAPPETEQAADDLDRFIERVPRTTNLNALMGVEGSATARYFAGVRALIGPEWRFEVRIRRPPPDRVNALLSFGYTLLVHKMLGAVEATGFDPYLGYLHQVDYGRPSLALDLIEEFRPILVDSLVIRCCNDRRIAFDDFNETPDGDYPVLLSDEGKRRFVAAFEERMRTEATHPDGADGRPGKVGYLRCLALQARQLARAVQGGAEYEPFVAR*
M46_SRR2626160	46	8	4392	44S	Cas1_151	IC	I-C	I-C	d__Bacteria	p__Bacteroidota	c__Ignavibacteria	o__Ignavibacteriales	f__Ignavibacteriaceae	g__Ignavibacterium	s__Unknown	MKKHLNTLYITSDEAYVRKEQETFVVEIKDDDGNWKKAFQAPIHSIENIVCFGFKPLTPQLMAFCAERNVGISYLTEQGKFLARVYGAQKGNVLLRKTQYAISDNEPESMKIAKNIVAAKVSNYRHILQRHQRNHPDNSSDEINRVIEILGNRLKSIQQTQTLDELRGYEGECANKYFSVLSELITSQKDDFKFEQRSKRPPLDPANALLSFLYAILANDVRSALETVGLDPQVGFLHQIRSGRPSLALDIMEEFRAYLGDRVMLNLINLKQVTIKDFEFRESGEVRISDNARKELLVSYQKKKQEEITHPLLGEKMTVGLLPHIQAQLLARYIRGDIEEYPPFYLK*
M46_SRR2626160	46	8	4392	44S	Cas1_152	IIB	FALSE	Cas4,Cas2,Cas1,Cmr3gr5	d__Bacteria	p__Chloroflexota	c__Anaerolineae	o__Thermoflexales	f__Unknown	g__Unknown	s__Unknown	MTIIQHLLVDQYGAFIGKHSERLIVTKGQEKIATAPLIHLESVVIANRGVSISAEAVRECTERGIPIYFISTTGTPYASLYSAGLIGTVATRRAQLEAYHQRRALDLVLAFGIGKLQNQSNFLKYIAKYRKETAPAIYQELRLSATEIIDQIIELDRIRSYPEYQDGTVTVTDLRAEIMGIEGQAAQIYWQALARVLSEEVQFPGRVGRGAKDPVNASLNYAYGILYGQVERCLVLAGLDPYAGFLHVDRPGKPSLTLDLIEEFRQAVVDRIVIGMIGKGMSLSMREDGLLDDAARRAIAERVIARLEESAERYEGKRRALREIIQTQARHLATYLRGDRSAYLAFTAKW*
M46_SRR2626160	46	8	4392	44S	Cas1_153	IB	FALSE	I	d__Bacteria	p__Bacteroidota	c__Ignavibacteria	o__Ignavibacteriales	f__Ignavibacteriaceae	g__Ignavibacterium	s__Unknown	VEGNGNPRHIPAESVEAIYTFGEVRFNTQFFKCMSYYEIPVHIFNYYGNYVGSFLPASGNGSGEIQILQYGAYINSQKRLYIAKAIIDAALKNILSNLKAYTYSGIDLDEPINTISSTLEQVRFTDSIQELMGFEGTARNIYYSSWQNIFRQETDFEKRIKNPPVGMINSLISFGNSLLYAVCLSEIYRTRLNPFVGFIHETGDNKHPLVYDISEIFKPVIVDKVIFRAVNLNIVKPDDFKQTDKGLRLKDEARKKFVEEFENKLSSVIHHKRINRRISLRSLIRMECFNLINYLTGKLKSYDPYRAN*
M46_SRR2626160	46	8	4392	44S	Cas1_154	IIB	FALSE	Cas4,Cas2,Cas1	d__Bacteria	p__Chloroflexota	c__Chloroflexia	o__Chloroflexales	f__Roseiflexaceae	g__Roseiflexus	s__Unknown	MHLIVDQFGVFVSKHQGRIRVMKEKERLAEVPIMHLEQILICSDGVGLSSDVVRACAEEGIPIHFLNGDHGGDYGAFMHSGITGMALTRRAQLRAGDDERGLLLAQAFAAGKIQSQANLLRYAAKNRKENDPDLYNDLMRTATEILDALPPLRAMRGVLTDETRAALMGFEGMAGARYWAAVARIIPDDLGWPGRETRGARDRFNQALNYGYGVLQSQVRTVLILAGLDPNAGFLHADRPGKPSLTLDLIEEFRQAVVDRTLIGLVNRQFEIGQRDDGLLDDATRKRIVERILERLNSTEPYEGRRQPLRHILQCQARHIATFVRGERPTYEPFVMGW*
M46_SRR2626160	46	8	4392	44S	Cas1_155	IIIC-1	FALSE	Cas6,Cas1,Cas2	d__Bacteria	p__Bacteroidota	c__Kapabacteria	o__Kapabacteriales	f__Unknown	g__Unknown	s__Unknown	MKRLYQITNSIYKFVFFLKNMELVVNSYGAFLQKSGDCFKVRIEGKTSEISCQKVSAILISTSAAITTDAIKLAMNNNIDIVFIDEHGNPFARIWYPKLGSTSLIRRKQLEISESEVGCRLALEWVMNKFNNQIEFLKQLRQTRPHRSAEITSAIERLQSIASELLKLSGNIHEVRNEILGIEGNGARVYFDIISRLLPERFHFQGRSRNPAKDPFNALLNYAYGILYARVEKACIIAGLDPYLGFLHSDNYNKKSLVFDLIENYRIWAEQVVVNLFAARKVKLEMFDQIPNGLTLNKEGKALLITELNNFLDQSIRYKNRNIQRKNIIQFDCHRLANKLIGKDDETK*
M46_SRR2626160	46	8	4392	44S	Cas1_156	IB	Ambiguous	Ambiguous	d__Bacteria	p__Unknown	c__Unknown	o__Unknown	f__Unknown	g__Unknown	s__Unknown	MKKPIYIFSDGELKRRDKTLYLEKKDGKNFIPIESVSEIFIFGEVSFNKRLLEFITQNEIIMHFFNYYGYYVGSYYPREHLNSGYAILKQVEYYLNEPKRLILAKKIVYGAIENIKKVLAYYNSRGKDLLEKIKTIESLLESLNKQDNVEQVMAIEGNIREQYYNAFDTIIDNSNFGFESRSKRPPQNRLNALISFGNSMLYTTCLSEIYKTHLDPRIGILHTTNFRRFSLNLDVAEIFKPIIVDRVIFTLLNKSIIKESCFENKMNGIYMTKKGIEIFVKEYDERLKTTIYHKKLGRNVSYKKLIRLEIYKLEKHFYGG*
M46_SRR2626160	46	8	4392	44S	Cas1_157	IIIA	FALSE	Cas2,Cas1	d__Bacteria	p__Bacteroidota	c__Chlorobia	o__Chlorobiales	f__Chloroherpetonaceae	g__Thermochlorobacter	s__Thermochlorobacter_sp002763895	MIKRTLLFTTPAYLSTRFEQLVVKMREAEEEIRIPMEDIGVLMLESPEVTLTAAALAKLTAYNAAVVVCDAQHLPAGLLLPLDANSVQTERFLAQLEAKLPLKKQLWRQTVAAKILNQALLLEHLGKTAETLRRLAKQVQSGDKGNREAQAAKHYWKSLFEGEAFSRDRFGAPPNNLLNYGYAVLRAAVARALVSSGLLPTVGIQHQNRYNAFCLADDIMEPYRPFVDFTVQRLWQRRDKTRELFELTKEHKRELLQVLTLPVDMLGERSPLLVALSQTTASLVRCFQGEASEMIYPRFIAPEPNQPNDDTDE*
M46_SRR2626160	46	8	4392	44S	Cas1_158	IE	I-E	I-E	d__Bacteria	p__Deinococcota	c__Deinococci	o__Deinococcales	f__Thermaceae	g__Thermus	s__Unknown	MPPVPNARNLKELPKFRDGLSYLYVEHAFIEQEAQGIGVYDQHGLTLIPVAALGVLFLGPGTRITHAAIRALAGNGCTVAWVGEGFARFYAQGLGDTRSSLRLQRQARAWADPRLHLEVVFRLYRKRFQEPLPPDLTLEQVRGLEGVRVRAAYARWSRETGVPWHGRSYDRRNWAASDPVNRALSSGAAYLYGLAHAAIVSSGFSPALGFIHTGRLLSFVYDVADLYKTEVLVPAAFVTVAESDLEVERRVRQKLRDQILGSRLLERMVEDLLWLFSGLGLPEEEVEEDDPTRPGGLWDLEGEVEGGVAYGGPDPGESP*
M46_SRR2626160	46	8	4392	44S	Cas1_159	IIIC-2	FALSE	Cas1,Cas2	d__Bacteria	p__Spirochaetota	c__Spirochaetia	o__Treponematales	f__Unknown	g__Unknown	s__Unknown	YYGWYTGSFYPREYLLSGEVIVNQVEAYLNTNKRINIAREFVKGAIHGFINNIKRYPVIQQDIVEKLDTYYHATDAQKDIQSLMGIEGNARDVYYSTFPMIIKQDIEFEKRVKHPPDNMMNALISFCNSLVYSLVIKEIYKTQLHPTISYLHEPSYRRFSLALDISEIFKPIFADRMIFDLLNTNQITIKHFDKDLNYCYLKEDGRKIVVKNFDERIQTTVMHKKLKRKVSYNKIVRLELYKLIKYLIEQEEYQSFKIWW*
M46_SRR2626160	46	8	4392	44S	Cas1_160	IIIA	Ambiguous	II	d__Bacteria	p__Bacteroidota	c__Bacteroidia	o__Bacteroidales	f__Unknown	g__Unknown	s__Unknown	MIKQTVYFGNPAILSLCNKQLLIRFPDLEKHPEIKQIVNNKGEITYHIPDLGMLVLDHPQITLTHALISELMKHNVTVVTCDDSHHPTGLLLTLHSNTLQNERYREQVDASEPLKKQLWSQLVKQKILNQAAVLKKNCPQSNSDFLIKQSQQVKVAILPTANRLQLPFIGPIFFRLSMVLYDIVKE*
M46_SRR2626160	46	8	4392	44S	Cas1_161	IU	FALSE	I	d__Bacteria	p__Chloroflexota	c__Anaerolineae	o__Thermoflexales	f__Unknown	g__Unknown	s__Unknown	IRNCRTLLMRNHTAPLAEVIEALKELAREAQRAHDMPRLLSVEGQAARLYFSAFIGMLKPRAAEDSSQQWAFDFNGRNRRPPRDPLNALLSYAYSLLAKDLSVLAQVVGFDPYLGFYHQPRYGRPSLALDVMEEFRPLIADSVVLTVVNTGVLTPADFIRRGPAAALTEPARKKFIRAYENRMDTLITHPVFGYRVSYRRVLEVQLRLLGRVLNGEIPDYPAFTTR*
M46_SRR2626160	46	8	4392	44S	Cas1_162	IIB	FALSE	Cas1	d__Bacteria	p__Chloroflexota	c__Anaerolineae	o__Anaerolineales	f__Anaerolineaceae	g__Anaerolinea	s__Anaerolinea_thermophila	GQTRTALANRVRPSELALALALGKIQNQSNFLRYMSKYRKESAPALYEELRRRSAEVLEVYRELERLRSAEAFQQGTWSIEDLREVMMALEGRAARHYWEAIALTVPEKYNFPGRVGRGAADPLNAALNYGYGILYGQVERAIVLAGLDPYAGFLHVDRPGKPSLTLDFIEEFRPHSGGSHHHWACQHS
M46_SRR5216251	45.6	8.1	2140	11S	Cas1_163	IIIA	FALSE	Cas1	d__Bacteria	p__Planctomycetota	c__Planctomycetes	o__Unknown	f__Unknown	g__Unknown	s__Unknown	MIERLLDFSDSPAYLRVKHEQLVIEREGAERVSVPLAEVAVLILAHPQVTCSLAVLSGLMDKGGSVVVCGGDHLPNGLMLPTVGHSVQTERFAAQAAAPVPLRKRAWKQIVREKVRAQARLIRELRGDDCGLSGLANSVRSGDPDNVESQAARRYWALLFNDPEFRRRYDAPDQNRLLNYGYAVLRAVVGRAICASGLHPSLALHHRNRYDAFCLADDLMEPYRPVVDAAVVEHVGVYGRDGSLDRQAKQGLLSAIMGRYRCHCLLYTSDAA
M46_SRR5216251	45.6	8.1	2140	11S	Cas1_165	IB	FALSE	I	d__Archaea	p__Unknown	c__Unknown	o__Unknown	f__Unknown	g__Unknown	s__Unknown	CFVSEKGKKFLPIAETGEIYAFGEISLNKKLLEFLSTNEVILHFFNYYGYYIGSFYPREHYNSGYMILRQAEHYLNHEDRLHLAAKFVSGAIENMLKNLKYYNNRGCELEDHITNLQEGLSNLQKANSVDMLMAFEGQTKETYYTAFNQIIKNPEYNYTKRTKRPPQSRLDSLLSLSLIHISEP
M46_SRR5216251	45.6	8.1	2140	11S	Cas1_166	ND1	FALSE	Cas1,Cas2	d__Bacteria	p__Proteobacteria	c__Gammaproteobacteria	o__Burkholderiales	f__Unknown	g__Unknown	s__Unknown	GDHRDLHRVDRRQRQMCIRDRATPRLPLYLKGQRATRVEVDGPAFLIRHAGQAPRRVPFARIARIVSAATVEWTAAALQAALQNAPPVIFLDRQGEPLGYLHTTQRHPSTLDALLQELADRPDGQQRYADWLRAERMRLMQAWRTARLQQGHPVDEAQYRERVRRYVHHGERAELELAAGDLYRSALHAYALQQTQRAGARPAYWTCNGNPLSLTHDLAELLALELTLRMHGLGATVHGEDAALLTLLHAYGRDIEAVSRQILGRLHQHLQEILDRWQ*
M46_SRR5216256	45.6	8.1	2140	11S	Cas1_167	IIIC-1	I-B	I-B	d__Bacteria	p__WOR-3	c__WOR-3	o__UBA2258	f__Unknown	g__Unknown	s__Unknown	MQLVINSYGSYLQKNGDLFRIKTDEKVHEISAKKVSSILVATAAYLTTDAIKLAIDNNIDIVFVDEFGEPYARIWHSRFGSTSAIRRQQVAIAEAESGLELALNWVKRKIDNQINLLLHLRNTRTRKSAEITEYIEKLKNCRESLDTITGTIEEKRATIMGIEGSAGRIYFDALSFIMPEQFKFTGRSRNPAQDEFNALLNYAYGVLYSLVEKACIIAGLDPYVGIIHTDNYNKKSLVFDIIENYRIWAEEVIINLFAARKIKKEYFDCLHNGVILNKEGRAVLIDAFTRFLDESIRYAGRNIKRKDIIQFDCHGIANQIISTRNESE*
M46_SRR5216256	45.6	8.1	2140	11S	Cas1_168	IIID	III-A	III-A	d__Bacteria	p__WOR-3	c__WOR-3	o__UBA2258	f__Unknown	g__Unknown	s__Unknown	MATLYVTEQGAKLVRESRRLLVVNNDVVIFDIPIIKLRRVLIFGYAQITTQALELLLNEGIPTIFLSMSGRLKGTLEPIRSKNIPLRIAQYGKSRDSQFCLNIAKVIIQGKIRNQIRLIQRFAHNHPDIDFTIIQRDLKGIIHQIPNKTTIGGLLGLEGRATANYFEALRLVLKRSDFQKRQRRPPPDPVNSLLSFGYTLIVQEYLSAVVAVGMDPYVGFLHQLSYGRPSLALDLCEGLRHPIVDMMVADLINRSIIKDEDFTGEEGGFILKPEARKKFFTRYERRLTVLFKHPQTGQKTNVRQVIYEQAIRMSRAIMSETDYEPFFIG*
M46_SRR5216256	45.6	8.1	2140	11S	Cas1_169	IC	I-C	I-C	d__Bacteria	p__Chloroflexota	c__Dehalococcoidia	o__GIF9	f__AB-539-J10	g__RBG-13-51-36	s__Unknown	MRRMLNTLFVTTDGAYLKKAGESIVISVKREIKLRLPIHNLGGIVCFGRVLCSPVLLGFCASRGVAVSFLSSGGRYLAKVQGPTSGNVLLRTEQYKRADVISECLPIARSTVLAKIANCRTSLQRALRDHGDKGDSSRLEKAISHLGIYLQNVKNERDIERIRGFEGYASRCYFAVFNDMITAQKESFMLEGRSRRPPQDNVNALLSFAYTLVLHDVISALESVGLDPQVGFFHRLRPGRPSLALDLLEEFRPVLADRLVLSLINLKQVDASGFSREESGGVRMDDWTRKVVISSYQKRKQDEIVHPFLEEKIPFGMAFFAQALLLARFLRGDLDGYPPFFWK*
M46_SRR5216256	45.6	8.1	2140	11S	Cas1_170	CasY-VC	V-D	V-D	d__Bacteria	p__Unknown	c__Unknown	o__Unknown	f__Unknown	g__Unknown	s__Unknown	MENKSKRKLYLWLPYLNKINISQRGIIFEYKGGIEKLQWTQIHSIMLYGESCDLPQEFFEKCAFYKIPVVIHRRNIPRAVIISPTLPPDQENLLTQQIIYRENEKKKGYIAKKLLQAKFKSMSWLLPTERDLLYKIIHIEKMMSIESWHARRYWEEYFFQLNIQSNRRDNNNDIKPILDAVSKFISGIILRWILYHNLSPYHGFLHKPTDYPALVYDLMEPYRGYFDKVVFDTLKETRKNKVDKKKIMAIVIDNIKEFLDTKVYVEATRQVVTFQELLHGVVLALRSYLLGNTKRFIVPTPSKPNGGRPIKAGYQLYGHKAGITNFWPQTKEVAESFQRIYFLE*
M46_SRR5216256	45.6	8.1	2140	11S	Cas1_171	IIID	FALSE	Csx1,Cas2,Cas1,Cas1,Cas2	d__Bacteria	p__Unknown	c__Unknown	o__Unknown	f__Unknown	g__Unknown	s__Unknown	MGTLYIDRKDLELKLEGKAITFYAGNKREGIVPLALIKRVIIVGNIKIETSILHKLASNNISVIFLTGKRLHFAGILHGRVRRNGLLRLAQYEKVRTQFALKISSEIVGKKLRKQAEFLRKIGDTRKALRHELYRTAMSIENIIKQVEEQPDIEILRGLEGSAASVYYKAFTQIFPSHLEFRGRVRRPPTDPVNALLSLTYTILHFEIVREIECIGLDPIIGYYHSIEYGRESLACDLVEPFRVDVDHFVYEVFKKEKLRTNDFTKEGNNEACYLRKDSRRKYFSLYESWAQQQRPLWREEVENLARRISDGADPLFE*
M46_SRR5216256	45.6	8.1	2140	11S	Cas1_172	IIIC-1	Ambiguous	I	d__Bacteria	p__Acidobacteriota	c__Aminicenantia	o__Aminicenantales	f__Unknown	g__Unknown	s__Unknown	MQLVINTYGSYLQKSGDCFKIKTDDKVFEISCKKVSSILISTAAYITSDAIKMAMENNIDIVFIDELGNPYGRIWHPKLGSTTLIRRRQLELAETEEGFKLALEWVKNKFNNQIDFLKRLRITRPHKSAEITAFIDRLQQTAGGLDNLTGTLDECRASIMGIEGAGGRAYFEALSFLMPDRFKFNGRSRNPAKDEFNALLNYAYGVLYSLVEKACIIAGLDPYVGFIHTDHYNKKSLVFDLIENYRIWADEVVVNLFAARKVKVEYFDKIPNGLTMNKEGKSVLLTEFNSFMDESIRYRGRNIKRNNIIQFDCHRIANQLIGKEE*
M46_SRR5216256	45.6	8.1	2140	11S	Cas1_173	ND12	FALSE	Cas1,Cas4	d__Archaea	p__Crenarchaeota	c__Bathyarchaeia	o__B26-1	f__B26-1	g__Unknown	s__Unknown	MLKNGGTLMKIFLDDFGIFLGRKRNRFIVKKTGEVKEIVANDVDSIICCSSGVAFSSSALDLAVENNIQVVFARYGGWPYAVLMPAAMTGSVRARREQFMAYNDERSLVLAKKFIAGKLVNQANFLKLMAKNRRQTDPSLAKRLYEMGKLIDEVNMRINREQGSKIDEKRQQLMNLEAEAARFYWDSIRQILPPELGFTGRETRGARDPFNAMLNFGYQTILFPEVWKAVSYAGLDFYAGYLHADRPGKPSLVLDLMEEFRQQLVDRTLVGLITKNVIKPDEILAAEAVEEGRVLSKDVIKVLLTSFQERLDSEVMFNGQKGSLKSFIHLQPRCVVRFLLKEADYAPFCLGW*
M46_SRR5216256	45.6	8.1	2140	11S	Cas1_174	ND4	FALSE	Csx1,Cas2,Cas1,Cas1,Cas2	d__Bacteria	p__Acidobacteriota	c__Aminicenantia	o__Aminicenantales	f__Unknown	g__Unknown	s__Unknown	MGRTLYLSETDRFRAMADGPSIWIWWENKAGQRIPLRLISRCIIVGNIRLETSLISLLASNNIPIIFTSLSGEEVAIALPYNHRLPRHWREQRTFVDSKKNRERFINWAKIKRMTLQLLMLKKLFPQNRNRLNRELGEGNYQRIISKLRPRDEANWKIVKNFIENLLRGLIIEHLSQAGLNLNLSVIHRYHNYGLVLDFLYILEPLVDEQTIHFFRHLKGILLFNQSATNLALNKEGVKNIIDHFENEKNSNENIIVNTIDEFFHLMRESL*
M46_SRR5216256	45.6	8.1	2140	11S	Cas1_175	IIB	FALSE	Cas1	d__Archaea	p__Unknown	c__Unknown	o__Unknown	f__Unknown	g__Unknown	s__Unknown	LYSSAASDVYKRQVLFMGGGKPVALLHGFFMHGTVLTRREQITAYGDERGTHLAKAFVDAGMTNKHRLLNYFANSRRRTDPKVAEGLETATQEIKRVQEKLVEINGLIMENRYELMGLEAEATRIYYQALRLILPEEIRFQRREKRPPRDPFNAALSLGYTILNSRVLAAVTACGLEPFAGFLHADRSGKPSLVLDL
M48_SRR5451033	48	6.9	193	18G	Cas1_176	IIIC-1	III-A	III-A	d__Bacteria	p__Bacteroidota	c__Bacteroidia	o__Chitinophagales	f__Saprospiraceae	g__Unknown	s__Unknown	MQLYLDSYGAFLSVRNGMFCVRMRGSGAVRNFPVRTVEAILLTQGTGMTTDAALLAVENDIPVLLIEAQTHYPLAQLSSGRPATIAAVRKNQVTFARSAAGLSWAAGCLAQKVARQRELLKRWMEQRDLDADGASRVAVADRMLAALQRTLGKPIADEDDLDTVVARLRGQEGTASRIYFQQVASLLSGAFEHFEYDDLSDIAFQGRQKRPAHDPFNALLNYLYGMLYTSVHLALLKAGLDPYLGVLHADRYGAAPTLVFDAIEPYRPWADAVALHIVLGGWVGAEAFEQRADPLEGLWLSPSGKDIAIEHMLRYLDESTPYDGRQVRRKVQIDLEAQFLKKRISND*
M48_SRR5451033	48	6.9	193	18G	Cas1_177	IIB	I-A	I-A	d__Bacteria	p__Chloroflexota	c__Anaerolineae	o__SBR1031	f__A4b	g__Unknown	s__Unknown	MAIIEDLTVTDYGSFVGLHGKRLRVTVNNEILVEAPLLHLRSVQILTRSASFSAAALAACCDSGIPIHFTDAIKGNYATLLSSQLTTVVETRRHQLAAVSSEIGVAIALQIAGGKIASQAANLRYLARRQTETLSTELRQTAIDLLAYRDHLTTIQATSINDVRAAVMGIEGQCARLYWTIIGSLIPEKYAWKGRTGRHATDPVNILLNYGYGILYGEVQNALVIAGLEPYLGIIHTDRPGKPSLTLDLIEEFRAPIVDRTVIGLVNRHYEVKFDEEGRLKRDFRKNFAEHILSRLSAQGNYNGKRYTLRSIIQLQARALASAFRGERSYEPYIGG*
M48_SRR5451033	48	6.9	193	18G	Cas1_178	IIB	I-A	I-A	d__Bacteria	p__Armatimonadota	c__Fimbriimonadia	o__OS-L	f__GBS-DC	g__Unknown	s__Unknown	MQTLTLTDFGLFVGKYSERVVVKKGKETLAEHPLMDLEQILIAGKGITLSTDLIAECTERGIPITFIDFSGKPYAKLVSPALTATVKTRREQLMAYHDERGVEAAKRFASGKIRNQLNLLRYTGKYRKAKQPSLFQALEALTAEMHSLLKQLETVQATCIDEARPTLLNLEGRAAACYWEGVQLVLPKGVFDQRTGRGAQDPVNSLLNYGYGILYSQVWNALTLAGLEPFAGFLHVDRPGKPSLVLDFIEEFRQPVVDRVVIALLNRGFSVEWEIPNAEELEQQHAAKPEADPSQEEQRRLSAATRKAFAQKILARLDEPEPFERKRYKLKNIIQAQARHLATFLRNEGNYKPFVLRW*
M48_SRR5451033	48	6.9	193	18G	Cas1_179	IIIA	Ambiguous	II	d__Bacteria	p__Bacteroidota	c__Bacteroidia	o__Chitinophagales	f__Saprospiraceae	g__Unknown	s__Unknown	MKKTLCFTTPAYLRASLKQLEIEQPAAGTQPARKTSVSPEDIGVVILEHPQITITHVALALLLRHNVAVITCDDKFLPNGLLLPLVGHSLQSRRFQQQIEASLPLKKQMWQQTVKQKLHNQAQALQQQGIDATPLLRWIHEVRSGDPDNIEARAAAWYWPRLFQNTPLASRGDEDDADEFLRDRYGDWPNCLLNYGYAVLRAVIARALMAAGLLPALGIHHRNQYNPYCLADDIMEPYRPCVDALVCRLLHEHPTPPQPTADGNMLPPPIKRKLLVIPVLDVRMEKQLKPLQIAAQRTAASVAACFAGQERHLVYPGLA*
M48_SRR5451033	48	6.9	193	18G	Cas1_180	IIID	FALSE	Cas2,Cas1,Cas1,Cas2	d__Bacteria	p__Proteobacteria	c__Alphaproteobacteria	o__Geminicoccales	f__Geminicoccaceae	g__Unknown	s__Unknown	MRTLYLDRKNVVLDHDGGALLVRVPGERLARVPLCGLERVVVRGAATVATGLLSALHDHDVGLLVLSGRRSEPTARLLGRPHADVMLRIAQLELVRDRAARLLYARRLLEAKLSGQLRLLGELLEARADQRRQLEAARGLLEAIRGKLAEAELAGLLGLEGTAAAAFFQGFAAVLPAALGFTGRNRRPPRDPVNACLSLGYALATHEAARQAQLVGLDPLLGFLHAPVPGRPALACDLVEPVRCHIDRFVWRLFAEGRLRPEHARATAEGCLLGKAGREIFYTAFEAELAALPRLLRQMAAGLARELRARPRPEWLAC*
M48_SRR5451033	48	6.9	193	18G	Cas1_181	IIB	I-B	I-B	d__Bacteria	p__Chloroflexota	c__Chloroflexia	o__Chloroflexales	f__Chloroflexaceae	g__Chloroflexus	s__Unknown	MELIVDERGSFIGKHQGRLRVTKDNERKNEVPIMHLRQVIIAGGGIAISSDAIRACSEEGIPIHFISSNGTPQASLYSAGLTGTVLTRRAQLRAYDGPAGVALARAFTLGKLGNQANLLRYVAKNRKGTAPEIYELLMATAAEVVDYQIAVERLQGETVDDIREALMGIEGRYAARYWQAIGALIPPVLNWPGRETRGASDPFNQVLNYGYGVLYGQVEHAIVLAGLDPYAGLLHADRPGKPSLVLDLIEEFRQAVVDRTLLGQINRGWQIGREEDGRLDQPTRERIATKVLERLETTEPYEGKRQPLRHILQCQARHIATYVRGERESYTPFVMGW*
M48_SRR5451033	48	6.9	193	18G	Cas1_182	ND16	FALSE	RT,Cas1,Cas2	d__Bacteria	p__Chloroflexota	c__Anaerolineae	o__Thermoflexales	f__Unknown	g__Unknown	s__Unknown	MAKYIVANQGATIRKVDERLVVTKDRRVLETIPLHDLDQLVVMGDVQITTQAHIALMKADVDLAFMTRGGRIYRPGGESNRAELRLRQYQLMNDPAANLALAKGIVYGKLTNQLALLQRAITAASASASAGDEAQLSLVPKTKRAAEIVDARAYGTAIRGIREMLALSVHATDADSLRGYEGKAGAWYWPAFKLFLSNDMGFTQRRYHPSTDPINALLSFGYSLLQRDVTAVVKLVGLDLYLGFFHTVQYNRPSLALDLMEEFRPVLVDPVVIRLVNLGMIKERDFVRGAERGAERGADQEHPLMMTSSAVKRVIEAYEARASTLTPYPSLVEPVSFRQCIELQARHLVRVIKGEEMAYQPFIVSEGRMRR*
M48_SRR5451033	48	6.9	193	18G	Cas1_183	IE	I-E	I-E	d__Bacteria	p__Cyanobacteria	c__Unknown	o__Unknown	f__Unknown	g__Unknown	s__Unknown	MPSRRILPKVRDRISFLYVDHCRVEQEGRAILVLRADYRAAIPCANLASLLLGPGVAITSAAIKAIAAAGCSVSWVGNDGFRFYAAGSAPASCDRLIHQATVWADPAKHLTIAKAMYRFRFGQPSASDATIQQLRGMEGRRMRQIYQEWSQRTGVQWAGRSYRAGAMEDSDPINQALSIANTCLYAVVQSAIAAVGYSAGLGFVHHGNAFSFVYDVADLYKASTTIPAAFEVVAAGYEDLGAAVRKALREKLCDLKLMHRITDNVDDLLGYQASEPSDGTVLLWDDQEAWVQGGINWEGKA*
M48_SRR5451033	48	6.9	193	18G	Cas1_184	IU	Hybrid(I-D,III-B)	Hybrid(I-D,III-B)	d__Bacteria	p__Chloroflexota	c__Anaerolineae	o__SBR1031	f__A4b	g__Unknown	s__Unknown	MTVLYLTEQRASVSLDAETLVIRLPQQDGQPKRKVRLPLIKVSAVVVQGNITLTTPAMSALLERGAEICYLTAYGTFVGYTSGQMHKHGVLRLAQRRAHDDPSAALQVAKVCVRSKLHNQRTQLLRANRANANAQALESAQTLAEIIQSVDELPNDDNPPDDPQRPQAGTIMGRLMGLEGAGAAAYFKGFAALLDPVWAFQGRHKRPPTDPVNALLSYGYTILTNQALAAAHIVGFDPYIGFLHSTQYGKPALALDIVEMFRSPVVDSVVLTIVNNKMLAPDDFIETFGAWRMNDKARRIFLTKFEERLNAEIKHPVLGDKVTYRRCLELQMRLLSRWLLGELKRFRGFQIR*
M48_SRR5451033	48	6.9	193	18G	Cas1_185	ND16	III-A	III-A	d__Bacteria	p__Chloroflexota	c__Chloroflexia	o__Chloroflexales	f__Chloroflexaceae	g__Chloroflexus	s__Unknown	MATLYLIEQGAELGCDGERIVVRRSGEIIGSVPLVKVDDIVIFGNIGISTPAIKRLLDRGIEVTFMTVDGRYQGRLVGQITAHVALRQAQYACAADGERALHLAQSFVEGKLRNQRALLQRFSRNRAFPPAEALAAADDLDAFIKRVRRTTRLSALLGVEGSATARYFAGLRSLIGPKWDFRSRQRRPPPDPVNLLLSFGYTLLTHKTLGAVQAAGFDPYLGFLHSLDYGRPSLALDLMEEFRPLLIDSLVVRVCNDGRLRFDHFQPGDEARPVIMTDEGKRAFLTAFEERMRTEATHPEGADSGPGKVTYQRCIALQARRLARVIHGQQERYEPFTAR*
M48_SRR5451033	48	6.9	193	18G	Cas1_186	IIIB	FALSE	Cas1,Cas2	d__Bacteria	p__Armatimonadota	c__Fimbriimonadia	o__OS-L	f__GBS-DC	g__Unknown	s__Unknown	MTLYVTEQGAKLSIRSGRLVVEKVEAVLTDLPLEHVRQIVLFGHIHLTTRTVHHCLTNGVDVCYCTQDGRYRGRLMPEGSWHVTLRQAQYERSADLSFALQQAKTFVQAKLSNGLVLLKRFPPLRAENELDIERLNALRRQVQHAETTETLRGYEGAAADLYFRLFACRLPDGWTFPGRRKHPAPDPVNAMLSLTYTLVYHLVVSSLHIAGLDPYLGCLHRPHHGHAALASDLMEEFRPVLADNIVLSMIRHREVQPTEFTMHPGGGCRISQEKLKRLLARFDSRLDEETSRTPDQQQHTYRRLIINQAYQFARVVQGKQERYEPYHWK*
M48_SRR5451033	48	6.9	193	18G	Cas1_187	IC	I-C	I-C	d__Bacteria	p__Proteobacteria	c__Gammaproteobacteria	o__Burkholderiales	f__Burkholderiaceae	g__Unknown	s__Unknown	MQLLNTLFVTLPDAYLRLDNDTLRVEVERETRLRVPLHHLTSVVCLGNVGFSTPLAHRLADEGISLVLLDETGRFKARLEGAVSGNILLRQAHHAKAQDPAFTLDTARAFVAGKIRNARQVLLRGARESKGEDDANRLARGADDLAASLRALPQAGTLDELRGIEGDAARRYFDCTSLLVKPEARGDFRMNGRSRRPPRDRFNALLSFVYSMWMNDCRSAVEAAGLDPQLGFLHAVRPGRAALALDLLEEFRPLAERLVLTLINRGQVTTKDFVEREGGAVLLDGDARKSVVIAYQERKKEEVVHPLLAQPMPLGLIPLVQARLLARTIRGETEGYVPYLMR*
M48_SRR5451033	48	6.9	193	18G	Cas1_188	IIID	FALSE	Csx1,Csx1,Cas1,Cas2	d__Bacteria	p__Verrucomicrobiota	c__Verrucomicrobiae	o__Pedosphaerales	f__Pedosphaeraceae	g__Unknown	s__Unknown	MPTAILNQPDCRVQLCGERLQILNRDPDTGNQERLREIPLLDLERLVAGENVHFTSPALAELLRRGIPIQIYSWQGRFLGQFLPAQNHHGLARLRQYQRTLDPDFTLAIARRLVAAKLYNQRRVLQRLAANRPDDPSKPSDPPATANSPLTTTLTWLDSLAPSIRQARTLDELRGYEGAATARYFQAWATFLPPAFPFERRSTRPPHNPVNACISFAATLLYHEAVALIHAHGLDPALGTLHATEDGRWSLALDLIEPFRPCFVEALALDCFSHQILNPQHFDHRDGGCFLNEDGRRKFFLQYERRMERQFLSEAVGHRTTLRQQLEHQATMFKTALDDPTQFEPFLMN*
M48_SRR5451033	48	6.9	193	18G	Cas1_189	IIB	I-B	I-B	d__Bacteria	p__Chloroflexota	c__Chloroflexia	o__Chloroflexales	f__Roseiflexaceae	g__Roseiflexus	s__Unknown	MHLIVEQYGTFVSKHQGRIRVVKDRERLAEVPILHLDQIIICSDGVGLSSDVVRVCAEGGIPIHFLDSIGNDHGTLMHSGITGMALTRRAQLRAGDNERGLILAQAFASGKIQSQANLLRYAAKNRKESDPDLYHDLMRAATEVLDTLPSVRAARGVLTEDIRAALMGFEGMSSARYWTAVARIIPDDLGWPGRETRGARDRFNQALNYGYGILQAQVRTALILAGLDPHAGFLHADRPGKPSLMLDLIEEFRQAVVDRTLIGLVNRQFEIGQGSDGLLDEATRKRIAEKTLDRLNSTEPYEGKRQPLRHILQCQARHIATFVRGERPTYEPFVMGW*
M48_SRR5451033	48	6.9	193	18G	Cas1_190	IC	III-B	III-B	d__Bacteria	p__Deinococcota	c__Deinococci	o__Deinococcales	f__Thermaceae	g__Meiothermus	s__Unknown	MTSQLLNTLYVQTQGAYLRLEGDTLKIEQEKSVLRQIPLHHLGGLALFGNVLLSPFLLHRCAQDGRELAWFSESGRFQGRLAGPISGNVLLRRAQHQALESLSSTLYLAQRFVEAKLRNTRSVLQRAVRERGETEALALALYEHESALRYLPQARTVDEVRGLEGNAASAYFAAFGDLLLSGEFRFDGRNKHPPRDPVNALLGFVYALLTTQCTAALEGVGLDPQMGFLHALRPGRNALALDLIEEFRAWWADRLVLSLLNRKQLAPKHFEERPGGAVMLNEEGRKAVIVAFQTRRQETVQHPLFKEPVAVGLLPHIQARLLARYLRGDLPDYVPFVGK*
M48_SRR5451033	48	6.9	193	18G	Cas1_191	IIIA	Ambiguous	II	d__Bacteria	p__Proteobacteria	c__Alphaproteobacteria	o__Acetobacterales	f__Acetobacteraceae	g__Elioraea	s__Unknown	MTRTVEVSSPARLSLRHRQLVVAREDGSAPTVPVEDLALLIVDNPQVTYTHALLAALAEAKVATILCGPDHMPVGVLLPYAANALAGERQRAQLACPRPLAKRLWQAIVACKLRRQADLLRRATGQDAGLDAMAARVRSGDPENLEAQGAQRYWPRLLGPAFRRDRSGAAPNPLLNYGYAVLRAATARAVVGAGLLAGVGLFHANRGDAFALASDLMEPFRPFVDGVVWEMARAGLAEGELDRTRKAHLLGVLNIAVGMDGQAMPLGLALHRAAASLAASFGGRRMLLRLPEDPTGLPEPAEEPDEGAAPAPS*
M48_SRR5451033	48	6.9	193	18G	Cas1_192	IIID	III-B	III-B	d__Bacteria	p__Proteobacteria	c__Gammaproteobacteria	o__Unknown	f__Unknown	g__Unknown	s__Unknown	MASLYLDRRNLSLNSDGDRLQIKTPEGETRSVPLHLIDRVIVLAHATIDSRAVTALASRGGSLSVVSRRDPQLAVTAGLACRPAADRRIAQCRAYDNPEFRRQIAHGLLVRKLRLQAAFLRRMASQRGDARHVLIRSAAQIEQAVESASCSDLASLLGLEGSAAAAYFSAYTQLFAPSLEFKTRNRRPPQDPVNVCLSLAYTLLHIEAVRALCSAGLDPYIGFLHELHHGRESLACDLLELERTRAEEWTFYVFRDRLLRPEHFRVANRACIMGRAGRQAFYHSFEQVSETVSRRFRHWAYALVRLLSSASKECSRAEPVFVSPNASPAEA*
M48_SRR5451033	48	6.9	193	18G	Cas1_194	IIIA	Ambiguous	II	d__Bacteria	p__Bacteroidota	c__Bacteroidia	o__Cytophagales	f__Bernardetiaceae	g__Thermoflexibacter	s__Thermoflexibacter_ruber	MIKRTLYFGNPAYLSRKHEQLLIKIEGNAPLEPIPIEDIGIVIIDHQQVTVTQGLIQALLNNNVALITCDEKHLPTGLLLPLNVHSQQTLKFNRQISASEPTKKRLWQQTVKAKIRNQASLLQALGYEVRTLKDCIEEVQSGDSTNREAKAAAYYWGKIFSEFTDDFTRHPEGEPPNHLLNYGYAILRAIVARSLVGSGLLPTFGIHHHNQYNAYCLADDIMEPYRPYIDRLVHQILAEQNSLSFGDAVHTEGRGGAENRGRALTLTPSMKKIFLQIPVMDVSIDGDTRPLMVACQRTTASLSRCFEGEAKNILYPVL*
M48_SRR5451033	48	6.9	193	18G	Cas1_195	ND16	FALSE	TPR,PrimPol,Cas1,Cas2	d__Bacteria	p__Binatota	c__Binatia	o__HRBIN30	f__HRBIN30	g__Unknown	s__Unknown	MKTVYVTEPGAVVRRNGPVLEVWFGGFKKTELLVHDLDQLVLMGNIMVTPAVLDFLIAERVDTVFLSLHGKFRGRLMHEHSKNVNLRLAQYERLRDRAVALGIARDIVRGKITNLRVFLGKAGRRHEQGEPLQEMAVRLLAVEERLSEAETLDQVRGFEGRASALYFEVFDRLIKNPEFEFHGRNRRPPLDPVNVLLSLGYTLLANAVETAVQIVGLDPYLGTLHEVAYGRPSLVCDLMEEYRAVIVDPMVVACLNQRVFSQDDFEPGSNGEPIRFKREPMKYFIELFEKRLRGEITYPPRGQRLTYRQVIEEQVRHFARVVLGIDAAYVPFTVR*
M48_SRR5451033	48	6.9	193	18G	Cas1_196	ID	I-C	I-C	d__Bacteria	p__Cyanobacteria	c__Cyanobacteriia	o__Cyanobacteriales	f__Nostocaceae	g__Fischerella	s__Fischerella_thermalis	MGTVYITQEDAFIGKVDERLNVKYEKKTILDVPLIKIDGLVVMGRASISPATIAELVNQKIPLTFLTNNGKYIARLEPEMSKNIFLRSAQWKAKGESPQAIHASKGFVRGKLKNYRYSLLKSQRSYPDLDLNGGLNQLATAIANLDQATSIDSIRGLEGAGSAAYFSCFNQLIRVDYFQFHTRNRRPPTDPVNSLLSLGYALLRHDVQGAINIVGFDPYLGYLHTERYGRPSLALDLMEEFRPVIVDAVVLTAINRRILVPTDFITEPLSNAVSLTKEGLHKFLRLYQEKKQTKFKHPVMQKQYTYQESFELQARLLAKYLMGEIEKYPPLVMK*
M48_SRR5451033	48	6.9	193	18G	Cas1_197	IIID	FALSE	Cas2,Cas1,Cas1	d__Bacteria	p__Proteobacteria	c__Gammaproteobacteria	o__Thiobacillaceae	f__Unknown	g__Unknown	s__Unknown	MSTLVLDKPELELRCDGAALALYEDGARRGTVPLALLERVVLLGSQIRLDSGVLARLGEAGVALAVIGRRGGQRLSLALGPRHNDAAVRMAQCAAALDEAAVLALARDLVRAKLRAQRRTLAQALAARADCRKPLTDALAALDDIAATVEAAATTDALRGAEGAAAAAYFRGLASVFPPSLGFTGRNRRPPRDPVNAMLSLGYTLLHVDAVRACHVAGLDPLVGFYHRPAFGRESLACDLIEPLRPRLDAWVWALVRTRTLREEHFATSASGCQLQKAGRAHFYADYETAARPWRRWLRGRCAALARRFRAQGEPWLDAGGDAFDLDADGR*
M48_SRR5451033	48	6.9	193	18G	Cas1_198	ND12	Ambiguous	Ambiguous	d__Archaea	p__Crenarchaeota	c__Nitrososphaeria	o__Nitrososphaerales	f__Nitrosopumilaceae	g__Nitrosotenuis	s__Unknown	MIRNESENEVQSTDVEQIHILNPGVSVSTSAIRLALENQTLVIFGNRYGWPHGFVVPAKISGTIKGKREQFLAYMDFRGAILAKKFAAGKAFNQRNLLKLLWKNRTRTEPQLAETLYQASEEIERLARETELIKGDNVDKIRIDIMNKEALASKKYWAAVANLFPEELKFPGRKTKGAQDPVNAMLNFGYKAILFVECWKSIYYAGLDPYAGYLHADRPGKPSLVLDFMEEFRQHTVDRVILSMFSKKMIKTDELVEYSNITNQQMLSNHVLRSLTGEITNQLESYVAYNGNRVKLKDVIQNQARFLASFLMNPSREYVTFELLW*
M48_SRR5451033	48	6.9	193	18G	Cas1_199	IIID	Ambiguous	I	d__Bacteria	p__Nitrospirota	c__Nitrospiria	o__Nitrospirales	f__Nitrospiraceae	g__Unknown	s__Unknown	RLGTGFRARHGVSFLLGTAMGGTVYIDRKDAELRLDGGALAVYVNGERDGLVPLAPLERIVVIGNQTVQTSVLHRLAEQGIAVLLLSGRTQAYRGRLVGRLHDHARLRLAQYAARLGPRAFALAKQWVTDKLAGQEALLREAADVRPDERAVLLRAAEIVGETRVKAATAETVERLRGLEGGAASAYFGALPALFPPSLGFVGRARRPPRDPVNALLSLTYTLAHWEWVRECEVIGLDPLVGFYHDVDYGRESLACDLLEPFRPTVDRWVWELCRTRQFEARDFTADADRPGCSLKKGARSRFYAAYEAWIAPHRTHMRQTVEALARRILDDGENALSERTTRLARES*
M48_SRR5451033	48	6.9	193	18G	Cas1_200	ND4	Ambiguous	I	d__Bacteria	p__Nitrospirota	c__Nitrospiria	o__Nitrospirales	f__Nitrospiraceae	g__Unknown	s__Unknown	MEKTLYLNEQPGLRVSRDGPSLWIERRGSAGQRVPVRLVRRVLIAGQVALDTGCLLAFAERGVPITLLNREGQPVAWVVGTATSLFARRAEQAAALDDTATRDRLSAWLRAWERGRRLVLASRLDPATAARWRRAGLRSPEYESWVAQQARQRGAVRQYRGLFRAALQTLALERITAAGWDPHLGVLHRAPLGLVCDCVAAVHADADAAWLDSGSVDRESADGPLSPTLAAHVERHRPRLTALLDRLLDQYATRLWER*
M48_SRR5451033	48	6.9	193	18G	Cas1_201	IIB	FALSE	Cas2,Cas1	d__Bacteria	p__Spirochaetota	c__Leptospirae	o__Turneriellales	f__Turneriellaceae	g__Turneriella	s__Unknown	MRHLTVTEIGRSLNLANELLQVREKGGVLAEYPLNRLRSVQVAGRGVALSSNLLVELAARGISLFIIDYKGRPQVHLSGAHQHAVAELRRRQILFLETPAVIGVAQAIVRGKIKNQRAVLLYFAKGMRKAGQANATVLEKTAVELAALAKKLNKHVAISTSDIEAERSACMGYEGRAAAIYWRALREAELMPQDFKGRTGRGATDIGNQCLNLGYAILMAHVWHAVTLSGLEPYLGALHTTRPGKPSLVLDLMEEYRPWTVDRNVIKLRQQLNSAGKIDAAIRKTVIGSVHATFLTRMPYHGKKIRLSAILQRQVYRLCGAFHSQKNYKPYIFKW*
M48_SRR5451033	48	6.9	193	18G	Cas1_202	IIID	FALSE	Cas2,Cas1,Csx1	d__Bacteria	p__Deinococcota	c__Deinococci	o__Deinococcales	f__Thermaceae	g__Meiothermus	s__Unknown	MTLHLTEQSSTLRLRQGRLQVELDECVIAELPARQVRGVVLWGNVRLTTPALAFLLRQGVPVLYATLEGQLYGQAQALQSLAPEVLRSQLLVQQNPLPLAQSFVLGKLRSGLLLLERLSRQAPTGPQQTEIRAALEALPQAPSLEALRGIEGNAARAYFAGLGAVLSPYGFTGRNRRPPTDAVNAALSYGYMVLLGRTLLALHLAGLHPELGLLHAEGRRAPALAFDLMEEFRVAVVDAVVVGAFLRGELRPGPHTEARSGGVYLNDVGRKTLLRALEARFAQEAQHPKGFRKTYQALIETQAARLKAAILEREPYTPFYLWR*
M48_SRR5451033	48	6.9	193	18G	Cas1_203	IIID	FALSE	Cas1,Cas1,Cas2	d__Bacteria	p__Proteobacteria	c__Gammaproteobacteria	o__Burkholderiales	f__Burkholderiaceae	g__Unknown	s__Unknown	MSTLVIDKADLELRSETAALALYEGGERRGTVPLALLERVVLLGSQVKLDSGVLARLGQAGVALLVIGRRGGQKLSLALGPRHNDAALRLAQALAVTDVATVDAVARALIASKTRAQVRVLARMATVRPDCRKPLHDALATLREVQAKIDQAAGAASVRGLEGGAANVYFQALASVFPPALGFAGRNRRPPRDPVNAAMSLGYTLLHFDAVRACHIAGLDPLLGFYHRPAFGRESLACDLIEPLRPRLDEWLWELMRTRELRAEHFSTSASGCQLQKAGRTRFYEAYEKAAVPWRRWLRTQCRTLAARLRAGAPALEVADGED*
M48_SRR5451033	48	6.9	193	18G	Cas1_204	IIID	FALSE	Cas2,Cas1,Cas1	d__Bacteria	p__Proteobacteria	c__Alphaproteobacteria	o__Acetobacterales	f__Acetobacteraceae	g__Unknown	s__Unknown	MATLYIDRRDATIEADSGTLTVRGADGTLVRTPLAPLERVVLRGPASLTTGAIAAIAGQGAALLVLSGRQGRMAGILNGSAHADAAIRLGQFRLALDPAARAAIGRLVLRHKLLGQHRLLAEGLRLRPGQRRLLLRGQAALSDALLSLRETGGLSAAQMMGIEGAAAAAYFEAFGALLPPAAGFSGRNRRPPRDPANALLSLAYTLAHFEAVAAAQRAGLDPAVGFLHALFPGRESLACDLVEPLRPFCERLVWRLFAEERIRVAHFTRDGEACLLGKAGRLAFYAAWEEAVAPVRTLLRRGLRPLVRAARATSAGLFAERENDA*
M48_SRR5451033	48	6.9	193	18G	Cas1_205	IU	FALSE	I	d__Bacteria	p__Deinococcota	c__Deinococci	o__Deinococcales	f__Thermaceae	g__Meiothermus	s__Meiothermus_silvanus	MGVVYVLEDAYLAKDGGSLKVSKRGPGGSQTLLQKPLIGVEEIVVLGNAVVTPALLKHCAEENIGLHYVSTSGRYFAGLTRTPAKNAPARVAQFAAHLDPARKLSLARRFVLGKLRNSLTLLRRNGGEGWEEIRWAIGELDKAADEGALRGLEGNAAEVYFRSYAALLPEGFRFAERSRRPPRDPANSLLSLAYTFLAKECESALQVAGLDPYVGYLHEVRYGRASLALDLMEEFRSILADSVVLSLLNNRRLTLEDFDDAEGYPRLRKESFPKFLRAWEERLTDRVRHPLLGKAHSYRQTVLVQARILVKHLLGELPAYEPFTVR*
M48_SRR5451033	48	6.9	193	18G	Cas1_206	ND15	FALSE	Cas1	d__Bacteria	p__Myxococcota	c__Polyangia	o__Polyangiales	f__Ga0077539	g__Unknown	s__Unknown	TRPTGGRPLVLSDPMVLVRRANERLVVMREKTQVATVPIAELSHVAVHGPATLTGAALAGLLDAGVDVTLYSSAGFYRGTISSARSGNVFLLLAQMDAWKQEPRRVAFARASLASKIAGQRMLVRRHAIDRGNARCRLAAKRLDELERAIVHEETVEGVRGLEGAAASTYFEVFGEMLGGAWSWEGRRHRPATDPVNALLSYGYTLVTGEIVRVLAWNGFDSRIGLVHGLRYGRESLALDLVEEFRPTLVDRFVLRVLNRRQLRAEDFEEADDGEGSVRLTAEGRRKFLSLWEETMSLRAPLLPGEGEFEHDAGRPQAAHLSRRSTPFEGEGERNWHTRIERQVHRLRRFIMKGEPYVALMGRRHDGEPVENEAQGEGDDPTEPEGG*
M48_SRR5451033	48	6.9	193	18G	Cas1_207	IE	FALSE	I-E	d__Bacteria	p__Unknown	c__Unknown	o__Unknown	f__Unknown	g__Unknown	s__Unknown	MNIHLPELGAIPMKDRLSILFIEKSRIDVLDGAFVSVRYKATTPSPTTPEPDDDGLAGASEQARQEWQEVRTHIPLGGVACLMLEPGTRISHRAVQLAAMVGTLLVWVGEGGVRLYSSGQPGGARSDKLLYQAKLALDDALRLKVVRKMYELRFGEKPPERRSIEQLRGMEGARVRTMYKLLAQQYRVRWQSREYDVEDWNAGDIPNKCLSAATSCLYGITEAAVLAAGYAPAIGFIHTGKPLSFVYDIADIVKFETVVPVAFSIAAQWQRQGRKDSPERAVRLKCRDAFRESKILARLIPMIEDVLAAGDIPLPTAAPEQVLPAFEEKRGLSDDGHRR*
M48_SRR5451033	48	6.9	193	18G	Cas1_208	IIIA	FALSE	Cas2,Cas1	d__Bacteria	p__Bacteroidota	c__Bacteroidia	o__Cytophagales	f__Cytophagaceae	g__Chryseotalea	s__Chryseotalea_sanaruensis	YLSTHLDQLVIRLPEVENNELLPAQFKKEAQATVPIEDIGVMILDHPRIIISQALMAKLLANNVALITCDNTHHPTGLLLNLSGHTLQAERFKCQIEASLPLRKQLWQATVKAKIRNQALLLQRYELPAGNLFKWAKEVTSGDEENLEARAAAHYWKSLFPEIPGFIRQREGPPPNALLNYSYAILRAIVARSLVGSGLLPTLGIHHHNRYNHYCLADDIMEPYRPFADALVKELVIQGKANEPLGPAIKKHLLGVVHTDVLFDDERSPLMVGVQRTTASLARCFEGLAKKLHYPKLP*
M48_SRR5451033	48	6.9	193	18G	Cas1_209	IC	FALSE	I-C	d__Bacteria	p__Bacteroidota	c__Kapabacteria	o__Kapabacteriales	f__Unknown	g__Unknown	s__Unknown	AGNTHGNVLLRMAHYAIATDEQRSLATSRPIVAAKIANYRSMLLRHMRNHPDAAVERLLRPITETFAHRIRMLQRVDSLEQLRGYEGECAQLYFSVAAHLFTAQQEDFAFTQRSRRPPRDRANALLSFLYALITNDICSALESVGLDPYVGFFHRVRPGRPSLALDLLEEFRAYLGDRMLFSLVNLRQITAEDFEIRPSGEVRMSDAARKRVIVAYQQRKQEEITHPFLQEKITVGLLPHVQAQLLARYIRGDLPEYPPFVIK*
M48_SRR5451033	48	6.9	193	18G	Cas1_210	IIIB	FALSE	Cas1,Cas2	d__Bacteria	p__Cyanobacteria	c__Cyanobacteriia	o__Elainellales	f__Elainellaceae	g__Unknown	s__Unknown	LYLVRQGTMLRKDHGRFVIEGGRFETDEDESLTAQSPPSPPPTPKSKTQNPQSKTPEPFPPLEIPIKEVGRILVLGNVQISTSALSECLEHQIPVVFMSRAGDYKGHLWSSEFCDLPTEAAQFGRRHDPRFQVKMAQQILHGKLTNSRHLLLRLNRKRKVEGLSAKIHRIDQHIAALTKTTDLDAMRGHEGASARLYFTALGQLITNPGFSLTERNRRPPKDPVNSLLSFGYTLLFNNVLSLILAEGLNPYLGNLHRSDRKEPHLAFDLMEEWRSPIVDSLVMWLINKKAIRPTDFTFPNAEGGVYLENAARRVFLKHFEDRITETVTHPIVQQPVSYRRAIQLQIQRYKKCLQDSQPYDPFIRTI*
M48_SRR5451033	48	6.9	193	18G	Cas1_211	IU	FALSE	I	d__Bacteria	p__Planctomycetota	c__Planctomycetes	o__Gemmatales	f__Gemmataceae	g__Gemmata	s__Gemmata_sp	SQYRTWSDPGACLELAKAVIRAKLSNQRTLLMRSLRGDDARGSDEPAARGLWNLLRSVDDVGSMEALLGIEGQGAALYFGEFGRFLKQLPNGKRFDFTCRNRRPPRDPVNALLSFAYAMLTKDCFAAVCTVGFDPYKGFFHQGRHGKPSLALDLMEEFRPVIADSVVVTLINNDILTPEDFVSWHESCQLTDSGRKAFFSAYEQRKATIVTHPVYGYRMSYARMLEVQARMLAAFIRGDIPRYTGFTVR*
M48_SRR5451033	48	6.9	193	18G	Cas1_212	IIIA	FALSE	Cas2,Cas1	d__Bacteria	p__Proteobacteria	c__Alphaproteobacteria	o__Acetobacterales	f__Acetobacteraceae	g__Unknown	s__Unknown	AMETGAMTRTVEISSTARLSLRHRQLVIAREDGSAPTVPVQDLALLVVDNPQVTYTHALLAALAEAKVATILCGADHMPAGVILPYTANVLAGERLRAQLACPRPLAKRLWQAIIACKLRRQADLLRRVTGQDAGLAAMAARVRSGDPENLEAQGAQRYWPRLLGPEFRRDRSGAAPNPLLNYGYAVLRAATARAVVGAGLLAGVGLFHANRGDAFALASDLMEPFRPFVDGVVWELVRAGLAEGELDRACKAHLLGGLNLAVGMDGQSMPLGLALHRAAASLAASFAERRMLLRLPVDPTGLPKAEEEPGEEASPPAA*
M48_SRR5451033	48	6.9	193	18G	Cas1_213	ND7	FALSE	Cas2,Cas1	d__Bacteria	p__Verrucomicrobiota	c__Unknown	o__Unknown	f__Unknown	g__Unknown	s__Unknown	TDKSRSMSFHIVSIDAPNCSLSCRDGQLTCRTDDGERRLPLEDVAAIIVTSFNASIHSHLFLEAAKHGVALIICEAFKPVSLLLPANRSTDTLLSRAVLDLEPRVREALWRRTVDAKCHNQATLAAFIAPHDGGLPDLRRAAVSRNPHKESMCARLFWGVFGRALGREDFRRVPGEAAGLNALLNYGYAVLLSTVLQKLFAVGLDPTWGLSHVPRERATPLAYDLMEPFRPCVDWRVWQWTRRHPDPATWQVTKEYRGWVTGFALERVEHLEFTLEVRGVIEGVVRSFRRAVIENAVRPYRPWIPEPGRWPPAEPHGPQSLQNGLVTRGL*
M48_SRR5451033	48	6.9	193	18G	Cas1_214	IU	FALSE	I	d__Bacteria	p__Acidobacteriota	c__Blastocatellia	o__Unknown	f__Unknown	g__Unknown	s__Unknown	MVEVCLPDESWALRKGLAPDDGLDDLDGAPVLPLAKVLRHRRLVASAMEQRTVTVATGGSSLRKENDALVITPPPDATGAEPVKPVRVSLDTVDHVALVGNVHATTPCIMACLERGIGVSFHKSDGRLLGTVGTGLASNVALRVAQHAWASDPKKRIGLAREFVRGKLRNQRVLLRRHGVLETAVANEWEGLLRTLDRVEDDDALRGVEGRAARLYFEAYGRLLRDRGGEAFAMDGRNRRPPRDPVNAMLSFGYAIVTRECAEVARRVGFDPMRGFLHGMGWGRPALGLDLVE
M48_SRR5451033	48	6.9	193	18G	Cas1_215	IE	FALSE	I-E	d__Bacteria	p__Unknown	c__Unknown	o__Unknown	f__Unknown	g__Unknown	s__Unknown	MWVGLRIVESCASEGLMQRLPYKEREPFLHLRRGRLDVKDNALVLEDKTGTRMQIPAGAMACLMLEPGMVVTHAAVKLCAEEDCLLIWCGEGGVRFYATGAPGGARADKLLYQLSLAQNEKKRLMVVREMFRRRFKEESPDRRSVEQLRGIEGTRVRESYQKLAEQHGVPWKGRNYDPTKWTASDEINRAISAANACLYGVTEAAILVAGYSPAVGFLHSGRPLSFVYDIADLYKFELSVPVAFAVVAERKHRDV
M48_SRR5451033	48	6.9	193	18G	Cas1_216	ND2	FALSE	Cas2,Cas1,Cas1,Cas2	d__Bacteria	p__Proteobacteria	c__Alphaproteobacteria	o__Geminicoccales	f__Geminicoccaceae	g__Unknown	s__Unknown	MLIPVHLDGVATPLLVALDGPSLLVRRAGAADLRLPLRRLARISVRGPVTFAAEALPACLAAGVPVAFLDGRGRSLGQLVPLHCRHQDLAALVDEAVAAGRFAALRASWRAAVERRAVVRVVTALGLRPADLRPRSVRQAAARAVDRLAAPVPTEELEGRLEALLDGLLAELLVAEGAGLRFQGQDPDLDLSADLRAALAFELWPVTRDLARYLARHGAKHRGDSDLQARLVRRFEAARPRLERAVGEALALLRRSLREVLH*
M48_SRR5451033	48	6.9	193	18G	Cas1_217	ND1	FALSE	Cas2,Cas1,Cas1	d__Bacteria	p__Unknown	c__Unknown	o__Unknown	f__Unknown	g__Unknown	s__Unknown	MNTVTTTYWPHPSEFSVITPRRKRPRAGELRPLPGAGPRKPLHLDGRTHPIEVTAAGPALAVTRGARRMQFPLARLSRILVCGRVHWQAEALSLCLRHQVAVVFLDGRAQPIGAALALQPRPGALDELLSEFVDRPHWRERYDNWLRSRRLRVLFEWRQRRAAAGAPLTRAEWDEAVRARVYVPESVASGPLPGAAYALALVVLARAGVRTRYRAFDGGELSLGVDLGRLLQLRAALQLGTLAQRLHGCDALKARAFEAGAAEHEAFAVELLERLRRRLAEWIEPWP*
M48_SRR5451033	48	6.9	193	18G	Cas1_218	IE	FALSE	I-E	d__Bacteria	p__Proteobacteria	c__Gammaproteobacteria	o__Burkholderiales	f__Burkholderiaceae	g__Caldimonas	s__Caldimonas_manganoxidans	ILLGPGTSLTQDVLRLCARHGTLIAAVGEGGVKSYTAPPMGQDRSEVARAHAERWADPRRRLDTARRLYAWRFGRVLPHRDIETLRGIEGARIKESYKLLAQRFGIDWHGRRYDRDNPNAADLPNQAINHAATFVEAAADIAVAAVGALPPLGFIHEDSSNAFTLDIADLWRVDLTVPLAFGAVRAMLDGKADSLEREVRRRAAAAFRRDKLIPKMIERIKELFDVDDRGGDA*
M48_SRR5451033	48	6.9	193	18G	Cas1_219	IE	FALSE	I-E	d__Bacteria	p__Deinococcota	c__Deinococci	o__Deinococcales	f__Thermaceae	g__Meiothermus	s__Unknown	ASGMGETRSSANLMRQVRAWADPEAHLEVVKRLYRLRFTEPLSPELSLEQIRGLEGVRVRETYARWSRETGVEWKGRNYQRGNWAAADPINRALSAGAACLYGLAHAAILSAGYSPALGFIHTGKQLSFVYDVADIYKAETLIPTAFRVVAESDSGVERRVRHALRQQLKEVKLLERIVSDLHSLFDALETPDPYAADPAAPGELWDPDGPVPGGVAYGSDRPGEGTQDPEG*
M48_SRR5451033	48	6.9	193	18G	Cas1_220	IB	FALSE	I	d__Bacteria	p__Bacteroidota	c__Ignavibacteria	o__Ignavibacteriales	f__Ignavibacteriaceae	g__Ignavibacterium	s__Unknown	YINYQLRLKIARAIQTSAIKNILSLLKSYSYSGADLDEPIAKISSILDSIRTADSVDELLGYEGIARNIYYSSWSEIFTKDVNFVKRIKKPPVGMVNSLISFGNSMLYAACLSEIYRTRLNPFIGFIHETGDNKHPLVYDISEIFKPIIVDRVIFRVVNLNMLDETDFKQTSNGLYLKDDARKKFVEEFENRLSTVIHHKDLNRKVSYRSLIRMECYNLINFLSGKLKDYE
M48_SRR5451033	48	6.9	193	18G	Cas1_221	IU	FALSE	I	d__Bacteria	p__Myxococcota	c__Unknown	o__Unknown	f__Unknown	g__Unknown	s__Unknown	SSEVVLFGNIQVSTQALRALMERSIPVAFFSYGGWFVGRAVGQSTKNAELRVAQVRAVTDPARALDVARRMVAAKILNQRTMLRRNHAAPDDVLLGELKRLARSAFDADSLDSLRGTEGTAARLYFGAFTGMLKQLHDRPFDLDGRNRRPPRDPVNALLSLAYALLAKDATHACAGVGLEPLLGAYHQPRYGRPSLALDLMEELRPLVADSVVITSINTGVVTP
M48_SRR5451033	48	6.9	193	18G	Cas1_222	IIIA	FALSE	Cas1	d__Bacteria	p__Planctomycetota	c__Phycisphaerae	o__Unknown	f__Unknown	g__Unknown	s__Unknown	SAATLRLHRGDDHGLSALAAAVRSGDPANVEGRAAQRYWRALFDDPDFRRRFDAPDQNALLNYGYAVVRAACGRALCAAGLHPSLGIHHRNRGNPWCLADDIMEPYRALVDDEVVEIVGESGSDAPLDSRTKARIIGVLHALLMHAGESRTVFEWIGRTASSLACVYVREAERVFYPEGLWREAPGG*
M48_SRR5451033	48	6.9	193	18G	Cas1_223	IB	FALSE	I	d__Bacteria	p__Bacteroidota	c__Bacteroidia	o__Cytophagales	f__Thermonemataceae	g__Raineya	s__Raineya_orbicola	GKVQISQTQSYLISEKRLSIARKILEGASANILKNLQYYNHRGKNCQPQIEQIQQWADDLQSITSLNIKQMMALEGNIRQVYYSAFETIINDFAMEGRSKQPPHNEVNALISFGNMMCYTLCLDQIYHTQLNPTISFLHEPGERRYSLALDLAEIFKPILVDRLIFTLLNKKQIQQKDFDKNLNYCVLKER
M48_SRR5451033	48	6.9	193	18G	Cas1_224	IB	FALSE	I	d__Bacteria	p__Unknown	c__Unknown	o__Unknown	f__Unknown	g__Unknown	s__Unknown	IEEELLAGFTEESEKDPESGRVLRKPIPVEDIEAFYCFGELDFNTRFFNFLAQHKIPLHLFNYYGHYAGSFIPREHLPSGFTIIEQVRSYLDPHRRLAIARELIDAASFNIVKNLQYFANPSRGERQIDFSTAIEAVETLRASIAGTQSTSELMGIEGNIRERYYACWGEIVGQEFSLEQRVKHPPDNAI
M48_SRR5451033	48	6.9	193	18G	Cas1_225	IIID	FALSE	Cas1	d__Bacteria	p__Armatimonadota	c__Unknown	o__Unknown	f__Unknown	g__Unknown	s__Unknown	LTRTREEAEQVLQRMHAALHALGLRLKPDKSAIKPIADGFESLGIAFRGTEVVVLPEPEPYRLRKPLYITEPYLALGVQGNQVRITRKGRLVQAIPLARLSEIVLMEPATLSTALVRQCVQANIPITLTLGTGYYLTTIKPDSQAYHSLSYQHGARYDSLAPAERLAIAQAIVDAKLQNYLTLFRRRYVR
M50_ERR1543536	50	7	170	43S	Cas1_226	IC	I-C	I-C	d__Bacteria	p__Proteobacteria	c__Gammaproteobacteria	o__Burkholderiales	f__Burkholderiaceae	g__Noviherbaspirillum	s__Unknown	MRTIENTLYVMTPQAYAHLENATVRIDVEQEKRLQVPLHHLNGLVCFGNVMVSPALMHRLADEGKSLVLLDHAGRFKARLEGPVSGNILLRQAHHRVASESSFALEFARAIVAGKLKNSRTMLQRGAREAADPDEAAALGRAADNLAASLRAAAAAAGLDELRGVEGEAARGYFAALNLIVKPQARASFALNGRTRRPPLDRFNALLSFLYAMLMNDCRSACEAAGLDAQLGFLHAVRPGRAALALDLQEEFRSIVCDRLALTLINRGQIGAADFDQREGGAVALNDKGRRTVVTAWQERKQEEVTHPLTETRMPIGLLPFIQARFAARTIRGEMEGYLPYLAK*
M50_ERR1543536	50	7	170	43S	Cas1_227	IIA-IIC	Ambiguous	II	d__Bacteria	p__Bacteroidota	c__Chlorobia	o__Chlorobiales	f__Unknown	g__Unknown	s__Unknown	MGWRSVMISRPAKLSREHFSLAIEQEQTAFVPFEDIAVIILNHREITLSHPVLSACAEYGIGLYATGHNHQPSGVFLPFLSHSRTTRLMRKQLDIGRPLAKQAWANIVRRKIENQANCLNLSKRNGAARLTSYANRVRSGDPDNLEGQAAAYYFAQLFGQGFCRAEERWTNAALDYGYAVFRGAIARGLVAHGLHPPIGLFHASEQNAFNLADDLIEPFRPLVDLHVHKHHAVTDGDLSPQDKASLVALLNVDVAMPQGKMSALSAIEYAVESLARLYEQDDSNLDLPKLIGLHAHVLEC*
M50_ERR1543536	50	7	170	43S	Cas1_228	IC	I-C	I-C	d__Bacteria	p__Proteobacteria	c__Gammaproteobacteria	o__Burkholderiales	f__Rhodocyclaceae	g__Azonexus	s__Azonexus_fungiphilus	MQLLNTLYVTQPESHIHLDNSTVRLEVAHETRLRVPLHHLGAVVCFGQVSVSLPLMHRLAEDGVALVLLDANGRFKARLEGAVSGNVLLRQAQYRLAGDSSFAMGVARNCIAGKVRNCRQVLLRGARESKAEDDAAVLARGANDLAAALRALPAADDFDTLRGIEGEAARQYFAALNFLIRPAARRDFRMDGRTRRPPRDRLNALLSFLYSLLMNDCRSAIEAAGLDPQIGFLHAVRPGRAALALDLMEEFRSFADRLALSLINRGQIGADGFVEREGGSVLLEGDARKAVLVAYQERKQEALTHPLLAETVPFGLLPHVQARLLARVLRGDTDQYLPFGMR*
M50_ERR1543536	50	7	170	43S	Cas1_229	IF	FALSE	I-F	d__Bacteria	p__Proteobacteria	c__Gammaproteobacteria	o__Xanthomonadales	f__Xanthomonadaceae	g__Pseudoxanthomonas	s__Pseudoxanthomonas_sp._SGD-5-1	VTQAAMRELARAGVLVGFCGGGGTPLFTANEVDVDVAWFSPQSEYRPTEYLQAWVRFWFDDDLRLHAAKAFQRARLARLRTQWTHSWLREAGFGVDPARLDGLLEHSAREIGQAQDGTALLTEEARLTKALFRLAAEATRYGEFTRAKRGSGTDPANRFLDHGNYLAYGLGATACWVLGLPHGLAVLHGKTRRGGLVFDVADLVKDAHILPQAFLSAMRGDDEQAFRRGCIEALARSEALDFMIDTVKATALDTAGRGQA*
M52_SRR3961733	52.1	7.8	374	44Q	Cas1_230	IC	I-C	I-C	d__Bacteria	p__Proteobacteria	c__Gammaproteobacteria	o__Methylococcales	f__Methylococcaceae	g__Methylococcus	s__Methylococcus_capsulatus	MTVLQNTLYVTTPEAYLRLEGETVCVMIEEQKRLQVPLHHLSAFVLFDHVMLSPALLGRCAEDGRSVVWLDRAGRFRARLEGPVNGNIFLRQAQFRAAEDGAQTLGLARAVLAGKLRNSRQLLMRGARETDDADEREALVRAAKLIANQVRKLPLAQDLDTLRGLEGDVARLYFEALPKVMRAKARAEFPFDCRNRRPPRDRFNALLSFLYALVLSDCRAALETVGLDPQLGFLHAVRPGRPALALDLLEEFRAPLADRLALTLVNRGQLQASDFDEREGGAVLLNDKGRKTVIAAYQTRKQEAITHPLLKQTLPIGLLPHWQARLLARYLRQDLAHYVPYLHR*
M52_SRR3961733	52.1	7.8	374	44Q	Cas1_231	IE	I-E	I-E	d__Bacteria	p__Deinococcota	c__Deinococci	o__Deinococcales	f__Thermaceae	g__Meiothermus	s__Unknown	MKYETRNLQELPKFRDGLSYLYLEHGRLEQQDQAVAYYSQEGVVAIPAAALGVLMLGPGTSITHAAIRQLANNGCSVFWVGEEMVRFYASGMGETRSSANLMRQVRAWADPEAHLEVVKRLYRLRFTEPLSPELSLEQIRGLEGVRVRETYARWSRETGVEWKGRNYQRGNWAAADPINRALSAGAACLYGLAHAAILSAGYSPALGFIHTGKQLSFVYDVADIYKAETLIPTAFRVVAESDAGVERRVRHTLREQLKEVKLLERIVSDLHSLFDALETPDPYAADPAAPGELWDPDGPVPGGIAYGSDRPGEGTQDPEG*
M52_SRR3961733	52.1	7.8	374	44Q	Cas1_232	IE	I-E	I-E	d__Bacteria	p__Proteobacteria	c__Gammaproteobacteria	o__Methylococcales	f__Methylococcaceae	g__Methylococcus	s__Methylococcus_capsulatus	MSGLFSGRLGLAESRIPHADRHGLLWLTFGNLTVEDGTLHFRAAPSEWMDAGDYAIPYQGLSMILLAPGTTVSHDALRLLARHGTLLAAVGDGGVKFYTAPPMGQGRSDVARAHARLWADEKARLDVARHMYAFRFGRILPHKDIAVLRGIEGARVKETYQLLANQHGVEWKGRRYDRNNPNAADIPNQAINHAATFVEAAADVAVAAVGGLPPLGFIHEESSNAFTLDIADLFRAEVTLPLAFSVAKRVMDDPSLPLERALRKEAARQFHKQKVIPKMIDRIKELLHVDDGNGDA*
M52_SRR3961733	52.1	7.8	374	44Q	Cas1_233	IIID	III-A	III-A	d__Bacteria	p__Deinococcota	c__Deinococci	o__Deinococcales	f__Thermaceae	g__Meiothermus	s__Meiothermus_cateniformans	MTLHLTEQSSTLRLSRGRLRVELDEQTLAELPARKVRGVVVWGNVRLTTPALAFLLRQGVPVLYATLEGQLYGQAQAPQSLAPEVLRAQLLAQHNPLPLAQGFLLGKLRSGQMLLERLARQAPTAPQQAEIEAALEALPQARSLEALRGIEGNAARAYFAGLQAVLAPYGFSGRNRRPPTDAVNAALSYGYMVLLGRVLLALGIAGLHPELGLLHAEGRRAPALAFDLMEEFRVPVVDAVVIAAFLRSELTPQQHSEARNGGVYLNEAGRKVLLRRLEERFSQEAQHPKGFRKPYQELIETQAARLKAAILGREPYTPFYLWR*
M52_SRR3961733	52.1	7.8	374	44Q	Cas1_234	IC	Hybrid(I-C,III-B)	Hybrid(I-C,III-B)	d__Bacteria	p__Deinococcota	c__Deinococci	o__Deinococcales	f__Thermaceae	g__Meiothermus	s__Meiothermus_cerbereus	MTSELLNTLYIQTQGVYLRLEGDTLRIQHEDVTLRNVPLHHLGGLALFGNVLISPFLLARCAEEGLEVSWFSESGRFFGRLSGPVSGNVLLRQAQYRALDDPKSRLYLSQRFVEGKLKNARLVLQRALRERGETEALVSALAEHEAALRQLPQARTVDEVRGLEGSAASAYFAAFGDLLLSGEFRFGGRNKRPPRDPVNALLGFVYALLTTQCTAALEGVGLDPQGGFLHALRPGRNALALDLMEEFRAWWADRLALSLLNRKQLTPEHFEARPGGAVLLGEEGRKVVITAFQSRRQETVQHPLFKEPVPVGTLPHIQARLLARYLRGDLPQYLPFVGR*
M52_SRR3961733	52.1	7.8	374	44Q	Cas1_235	IC	Hybrid(I-C,III-B)	Hybrid(I-C,III-B)	d__Bacteria	p__Deinococcota	c__Deinococci	o__Deinococcales	f__Thermaceae	g__Meiothermus	s__Unknown	MNSEVLNTLYIQTQGVYLRLEGDTLRIEHEDVTLRNVPLHHLGGLALFGNVLVSPYLLHRCAQDGLEVAWFNESGRFQGRLAGPVSGNVLLRQAQYRALDNPSSGLYLAQRFVEGKLKNARLVLQRAVRERGETEALAQALYEHEAALRRLPQARSVDEVRGLEGNAASAYFAAFGDLLLSGEFRFDGRNKRPPRDPVNALLSFVYALLTTQCTAALEGVGLDPQAGFLHALRPGRHALALDLLEEFRAWWADRLALSLLNRKQLTPEHFETRPGGAVLLNEEGRKAVIVAFQTRRLETVQHPLFKEPVPVGLLPHIQARLLARYLRGDLPQYLPFVGR*
M52_SRR3961733	52.1	7.8	374	44Q	Cas1_236	IE	I-E	I-E	d__Bacteria	p__Proteobacteria	c__Gammaproteobacteria	o__Burkholderiales	f__Burkholderiaceae	g__Unknown	s__Unknown	MLKGRLGLEKARIPHADRHGLLWLSRGELCVIDGCLHFLRGKDSLTPGIDQIPHQAVSMILLGPGSSVTHDALRLLARHGTLLAAVGEDGVRSYTAPPLLPDRSDVARRQAELWGNPRRRISVARHMYALRLGEVLPHRDLDTLRGIEGARVKAIYRLMAQKYGIDWEGRHYDRANPNATDIPNQAINHAATAVQAAAAIAVQAVAALPPLGFIHEDSGQSFVLDIADLYRETATLHIAFTAAKQAEKSDETIDRLVRREAATVFRKQQVIPSMIDNIQRVLRMDEVGHGTGDDRDS*
M52_SRR3961733	52.1	7.8	374	44Q	Cas1_237	IIIA	Ambiguous	II	d__Bacteria	p__Bacteroidota	c__Unknown	o__Unknown	f__Unknown	g__Unknown	s__Unknown	MIKRTLYFGSSAYLSKENNQLKVSLPEKSEKKEMDKYLLRINEIPSTIPIEDIGVVILDNPQITITQSLMSSLLENNAAIITCNSRHMPQGMFLNLESNIEQSQHFQDQINASLPLKKNLWQQTISAKIFNQAMVLAKRNKSAENLKKWAKEVRSGDPDNLEGRAANYYWKVLFPEDLNFIRDRDGEPPNNLLNYGYAILRATVARGLVASGLLPTLGIHHKSKYNAFCLADDIMEPYRPFVDDIVATIVENGEDFTELHPSIKEQLLQIPAIDVHIDGETRPLMIGLQRTTASLARCFAGESKKIIYPVFKYEVKPV*
M52_SRR3961733	52.1	7.8	374	44Q	Cas1_238	IIIA	Ambiguous	II	d__Bacteria	p__Unknown	c__Unknown	o__Unknown	f__Unknown	g__Unknown	s__Unknown	MIKRTLFFGNPAYLSTKNEQLLVSYPQKELESKTVAIEDIGVIVLENQQITITIGLLEKLIHNNVAVINCDQQHMPVGLLMPLSGHSEQTERFKHQINASLPLKKNLWQQTICAKIMNQAGLLKEKGIPARKMELWSKEVTSGDSLNHESRAAVYYWSKLFGDENFNRSQKGKAPNNLLNYGYAILRGITARALVSSGMLPTLGIFHRNKYNAYCLADDIMEPYRPYVDLIVSHIVETEDNYDELTVDLKKQLLSVASIDVQLDGKSSPLMVAMSRTTNSLYECFEGSSRKILYPVYV*
M52_SRR3961733	52.1	7.8	374	44Q	Cas1_239	IIIA	Ambiguous	II	d__Bacteria	p__Bacteroidota	c__Unknown	o__Unknown	f__Unknown	g__Unknown	s__Unknown	MIKRTLFFGNPAYLSTKNEQIVISYPDKEQETKTVAIEDIGVIVLENQQITITNGLLEKLTNNNVALINCDQYHLPIGLLMPLSGHTEQTERFKNQINASVPLKKNLWQQTISSKISNQAGLLKEKGIPCRKMEIWAKEVTSGDALNHESRAAVFYWQNLIQIENFTRGQKGIPPNNLLNYGYAILRAITARAIVSSGMLPTLGIFHRNKYNAYCLADDIMEPYRPYVDLIVCHIMQTEDNYDELTIEIKKQLLSIATIDVYIDGKNSPLMVAMSRTTHSLHECFEGKARKILYPIYV*
M52_SRR3961733	52.1	7.8	374	44Q	Cas1_240	IB	FALSE	I	d__Bacteria	p__Bacteroidota	c__Unknown	o__Unknown	f__Unknown	g__Unknown	s__Unknown	MKNNIYIFSNSILSRKNNTFKIEKMSDAEAIHEIDIYEDDREYVILPSPKYESNGEAKYLPAETIEAFYTFGEVRFNAQFFKCLSYYSIPLHMFNYYGNYIGSFIPVDNEGDGSIQLLQSQFYFDQQKRLYIARTILEAAVKNISDNLNSYSYEGIELDEQINKINVLLDQIRLSISVDELRGFEGNVRNIYYQCWPEIFKQKFDFDKRIKNPPYGIINSLISFGNSLMYAVCLSEIYRTRLNPYIGFIHEPGNKKHSLAYDISEIFKPVIVDRVIFRVINLKIISANDFTSKNGIYLLKDKARQKFVEEFEKRLSTVITHRRLNRRISYRSLIRMECFNLINFMIGKIKSYEPYKGI*
M52_SRR3961733	52.1	7.8	374	44Q	Cas1_241	IIA-IIC	Ambiguous	II	d__Bacteria	p__Proteobacteria	c__Gammaproteobacteria	o__Burkholderiales	f__Burkholderiaceae	g__Tepidimonas	s__Tepidimonas_aquatica	MVWRSVMISRPARLRRAHYSLAIEQEETAFVPFEDIAVIVLNHREITLTHPVLSACAEYGIGLYATGHNHQPAGIFLPFLSHSRSTRMMRKQLGISKPTAKQAWAEIVRRKIENQAACLALSARAGAERLASHARRVRSGDPDNLEAQAAAFYFAQLFGNAFNRADAHWTNAALDYGYAVLRGAITRGLVAHGLHPSIGLFHDSEQNAFNLADDLIEPFRPLVDLHVAQHPASTTGDLTPSDKEALVALLNVDVDMPQGRMSVLSAIEYAVEGLVRVYEGKAKGLDLPRLLGLQRHQLEY*
M52_SRR3961733	52.1	7.8	374	44Q	Cas1_242	IIB	I-A	I-A	d__Bacteria	p__Deinococcota	c__Deinococci	o__Deinococcales	f__Thermaceae	g__Meiothermus	s__Meiothermus_ruber	MNLIIEERGTFIGLKSERLQFRVEGQPLREVALRDLETISVVTTAVSISMEAIRACAKFGVQIDLLDGLGDPYAKITSPYLVGTVTTRRAQMLAYTNRKGLEVAKHAVRARLRNQVNLLRYFGKYRREADPAAYAVIEETIPLLQALEVELDSVEAPTVDEARDFLLSVEGRGGVVYWGAIAALLPPDLGFSGRLGRGATDPVNVCLNYGYGILYSQAAGALSTAGLEPFAGFLHTDRPGKPSLVLDFVEGFRAAVVDRAIIATLGRGWRPEIQNGKLEPSSRKRLAEAVLNRLEARDTHKGKRFRLKSIMVAQARSLALFLRDEGEYPVYVASW*
M52_SRR3961733	52.1	7.8	374	44Q	Cas1_243	IIID	Ambiguous	I	d__Bacteria	p__Deinococcota	c__Deinococci	o__Deinococcales	f__Thermaceae	g__Meiothermus	s__Meiothermus_cerbereus	MTLHLTEQSSTLRLRQGRLLVELDEQTLAQLPARKVRGVVVWGNVRLTTPALAFLLRQGVPVLYVSLEGQLYGQATALQGLAPEVLRAQMHAQHNALALALGFVEGKLRSGLALLERLARQAPIQPHVQELQTALEALPHAPHLEALRGLEGNAARAYFAALQTVLAPYGFLGRNRRPPTDAVNAALSYGYMVLLGRALLALHLAGLHPELGLLHAEGRRAAALAFDLMEEFRVPVVDTVVLGAFLRSELVPDKHSEARNGGVYLNEAGRKTLLRLLETRFAQEAQHPRGFRKTYQELIETQAARLKAAILGRDTYTPFYLWR*
M52_SRR3961733	52.1	7.8	374	44Q	Cas1_244	IIIA	FALSE	Cas2,Cas1	d__Bacteria	p__Bacteroidota	c__Bacteroidia	o__Cytophagales	f__Cytophagaceae	g__Chryseotalea	s__Chryseotalea_sanaruensis	MIKRILYFGNPAYLSTHLDQLVIRLPEVENNELLPAQFKKEAQATVPIEDIGVMILDHPRIIISQALMAKLLANNVALITCDNTHHPTGLLLNLSGHTLQAERFKCQIEASLPLRKQLWQATVKAKIRNQALLLQRYELPAGNLFKWAKEVTSGDEENLEARAAAHYWKSLFPEIPGFIRQREGPPPNALLNYSYAILRAIVARSLVGSGLLPTLGIHHHNRYNHYCLADDIMEPYRPFADALVKELVIQGKANEPLGPAIKKHLLGVVHTDVLFDDERSPLMVGVQRTTASLARCFEGLAKKLHYPKLP*
M52_SRR3961733	52.1	7.8	374	44Q	Cas1_245	IIID	FALSE	Cas1,Cas1	d__Bacteria	p__Proteobacteria	c__Gammaproteobacteria	o__Xanthomonadales	f__Xanthomonadaceae	g__Unknown	s__Unknown	MRTVVVDRMGATLRHEGGALCIRSEDGVIQRVPLSQMDRLIVENETLLCTHLIRRLAGEGIPLVVSPGRGNRSAALLAPVAGDAFRRLRQAKAWLDPVLRLGFARIVVRQRVAGQIRLLRQWAGQSPASRYPLLRAVRALQRLRSRLDAATSVTSLRGLEGVAGRIYFGAMRHMLAPSLAFPGRRRRPPTDPVNAVLSLGFTLLHARALEAVHRTGLDACLGALHEPSHGRASLACDLMEGERWRIERLVVALFRGRTLESHHFGRTGDACLLLKAGRGPFFAHLEPELRHAGQRVRRRIARLLRQLPEVES*
M52_SRR3961733	52.1	7.8	374	44Q	Cas1_246	IE	FALSE	I-E	d__Bacteria	p__Proteobacteria	c__Gammaproteobacteria	o__Xanthomonadales	f__Xanthomonadaceae	g__Silanimonas	s__Silanimonas_lenta	GLMHGRLGLAASRIPHADRHGLLWLEYGRLSVEDGTLRFVAAKSETLDAGDYAIPYQAVSMILLGPGTSLTQDVLRLCARHGTLIAAVGEGGVKSYTAPPMGQGRSDVARRHAERWADPTLRLDTARRLYAWRFGRILPHRDIETLRGIEGARIKESYKLVAQRFGIHWQGRRYDRQNPNAADLPNQALNHAATFVEAAADLAVAAVGALPPLGFIHEDSSNAFTLDVADLYRVDLTLPLAFAAVRAFRDGEAENLEREVRRRATKLFRQEKLIPRMIDRIKELFDVDDRGGDA*
M52_SRR3961733	52.1	7.8	374	44Q	Cas1_247	IIIA	Ambiguous	II	d__Bacteria	p__Proteobacteria	c__Alphaproteobacteria	o__Acetobacterales	f__Acetobacteraceae	g__Elioraea	s__Elioraea_tepidiphila	MSPLGRLVEIAEEGRHLAKDRGFLTVSARGEEVGRVPLDDLGGVIATGHGTTLSLNLAAALAERGVALVLCGRNFVPTSLLWPVTGHHAQQRRMEAQIAQGGVLAKRLWAQLVAAKVRRQGWVLAQVGERTGAFARFARMVKAGDPENIEAQASRRYWPLLLGRAFRRDPDGNWPNAALN*
M52_SRR3961733	52.1	7.8	374	44Q	Cas1_248	IF	FALSE	I-F	d__Bacteria	p__Proteobacteria	c__Gammaproteobacteria	o__Unknown	f__Unknown	g__Unknown	s__Unknown	PSDLKTILHSKRANLYYLQHCRVLVNGGRVEYVTDAGKQSLYWNIPIANTTTILLGTGTSITQAAMRELAKAGVLVGFCGGGGTPLFSANEMDVEVAWFSPQSEYRPTEYLQKWVGFWFDDGKRLEAAKAFQLARLQRIRQGWLHSRPLKNAGFQVDAAALEHALDTSQRAIQAAPDNTFLLTEEARLSKQLFALAAR
M55_SRR3961734	55	7.8	374	44Q	Cas1_249	IIIA	FALSE	Cas1,Cas2	d__Bacteria	p__Bacteroidota	c__Bacteroidia	o__Flavobacteriales	f__Cryomorphaceae	g__Schleiferia	s__Schleiferia_thermophila	MQQKALFMNTRLLKTFAMIKKTLFFSKPAHLHQQYKQLIIELKQEGTRHQVPIEDIGIVVLENQQITITQSVIASLLENNACVLWCDEKHMPSGLLLSMAHNHTYTEKVRFQLEASEPLKKNLWKQTVTAKIRNQASLLRQLGLEYKPLQRWSTEVSSGDKENIEAKAASFYWEKIFTYLNTRTTRHRHGPPPNNLLNYGYAILRAVIARNLVASGCLLMVGIYHRNKYNPYCLADDIMEPYRPFIDRLIIDFVSRLGQIPETLTPAHKKELLSIPALDLVIESQKSPLMVGSQRTTSSLVACFKGESKKILYPNLE*
M55_SRR3961734	55	7.8	374	44Q	Cas1_250	IE	I-E	I-E	d__Bacteria	p__Proteobacteria	c__Gammaproteobacteria	o__Burkholderiales	f__Burkholderiaceae	g__Hylemonella	s__Unknown	MSPTPGLMHGRLGLAASRIPHADRHGLLWLEYGKLSVEDGTLRFVAAKSETLDAGDYAIPYQAVSMILLGPGTSLTQDVLRLCARHGTLIAAVGEGGVKSYTAPPMGQGRSEVARRHAECWADPKLRLDTARKLYAWRFGRVLPHRDIETLRGIEGARMKESYKLVAQRFGIRWEGRRYDRENPGSADLPNQAINHAASFVEAAADLAVASIGALPPLGFIHEDSSNAFTLDVADLWRVDVTLPLAFGAVRAIEQKQTDLTLEREVRRRAAKLFRQEKLVSRMIDRIKELFNVDDRSGDT*
M55_SRR3961734	55	7.8	374	44Q	Cas1_251	IC	I-C	I-C	d__Bacteria	p__Proteobacteria	c__Alphaproteobacteria	o__Sphingomonadales	f__Sphingomonadaceae	g__Sphingobium	s__Sphingobium_lactosutens	MRRHLNTIYVTSEDAWLRKDGANIVVEADGEEKGRVPLHLIGGVVSFGRPGASPALMAACAEAGIALSFLTPQGKFLARMEGPRTGNVLLRRAQYRIADDPVRAVPIVRGIVTAKAANQRTVLRRALRDHGAGMDDAGKAALEAADLRLGHVARRAAGAEDIAILRGHEGEAALAYFSAFEAMIQGDRAHFAFHGRSRRPPLDRVNALMSFLYAMLGHDCRSALESVGFDPQVGLLHTDRPGRASLALDMMEELRPVLADRLALTLINRGQLSARDFAIDEGGAVSLTEGGRKTVLVAWQDRKKRDLRHPFLGETMPMGLVPHIQALLLSRHVRGDLDGYPPFIWK*
M55_SRR3961734	55	7.8	374	44Q	Cas1_252	IC	I-G	I-G	d__Bacteria	p__Actinobacteriota	c__Acidimicrobiia	o__Microtrichales	f__UBA8139	g__Unknown	s__Unknown	MRVMRTLYVTDHSARLRVRKANLVVERGRESRRVPIETLEAVVLAGRAEITNDALGELVRRGVRISAVSKTGRLRFCVSGPTNGNVMLRLSQYEHSVDPSHAVRLAKHFVAGKLQNARRLMLRWAAGARAWLERGVMQREADVLAQRLAALPSASDGDTVRGIEGDGSRRYFRAMAMHLGEADPELAFERRSRRPPRDPTNALLSFTYGLLLTEVIGALESVGLDPQVGFLHCARPGRPSLALDLLEEFRPSIADRFVVAALTRGQLTTDDLEVRAGRAVYLTAEGRQRLLRLYEANREREVPHPLLNRPVPVALLPSIQATLLARHLRGDLPAYPPYTIAS*
M55_SRR3961734	55	7.8	374	44Q	Cas1_253	IIIA	Ambiguous	II	d__Bacteria	p__Proteobacteria	c__Unknown	o__Unknown	f__Unknown	g__Unknown	s__Unknown	MPGRIVEVADDRRHLFAHRGFMVVRDTEGERKELGQVPLDDIAAVIANAHGLSYTNNLLVALSERGAPFVLCAQNHNAVGMLLPIEGNFEQSRRIEAQITASVPTQKRLWAAVVRAKLQQQAAALEAAGAPAAPLQSLARKVRSGDPDNLEAQGARRYWNLLFGEDFRRDQNGAGINALLNYGYTVLRAATARSVVAAGLHPSIGLHHSHDNNAMRLVDDLMEPFRPIVDLKVWQLWRNQERDVTPETKRALVRTLYDDLQGESGVSPVIVSIQKLCTSLALVYLGQRESLELPFPGLPLALASSLHEE*
M55_SRR3961734	55	7.8	374	44Q	Cas1_254	IIA-IIC	Ambiguous	II	d__Bacteria	p__Unknown	c__Unknown	o__Unknown	f__Unknown	g__Unknown	s__Unknown	MAWRGLLLTRAARLSLDRACCLVETEEGPIRLAFEDVAYLVLDTPQAVLTSALLARFAEAGVLVLTCDGKHLPNGALLPLQGHFRQVATLRRQLAASEGLKKRLWQRLVQGKVANQGRVLRLLGRPGAAGLLAMAERVAPGDPEQIEARSAREYFRRLFPRFRRRHDDPDPRNAMLNYAYALLRAGLARGLAAQGFHPAIGVWHASVDNAFNLADDLIEPFRPLADLHVARHAERRPDGGDELTVLDRRELARLLVAELRLGGEIVTMVTAIERMADALLAALERKDPALLPLPEPLGGGDA*
M55_SRR3961734	55	7.8	374	44Q	Cas1_255	IIB	I-A	I-A	d__Bacteria	p__Deinococcota	c__Deinococci	o__Deinococcales	f__Thermaceae	g__Meiothermus	s__Meiothermus_ruber	MNLIIEERGTFIGLKSERLQFRVEGQPLREVALRDLETISVVTTAVSISMEAIRACAKFGVQIDLLDGLGDPYAKITSPYLVGTVTTRRAQMLAYTNRKGLEVAKHAVRARLRNQVNLLRYFGKYRREADPAAYAVIEETIPLLQALEVELDSVEAPTVDEARDFLLSVEGRGGVVYWGAIAALLPPDLGFSGRLGRGATDPVNVCLNYGYGILYSQAAGALSTAGLEPFAGFLHTDRPGKPSLVLDFVEGFRAAVVDRAIIATLGRGWRPEIQNGKLEPSSRKRLAEAVLNRLEARDTHKGKRFRLKSIMVAQARSLALFLRDEGEYPVYVASW*
M55_SRR3961734	55	7.8	374	44Q	Cas1_256	IC	I-C	I-C	d__Bacteria	p__Deinococcota	c__Deinococci	o__Deinococcales	f__Thermaceae	g__Meiothermus	s__Meiothermus_cerbereus	MTSELLNTLYIQTQGVYLRLEGDTLRIQHEDVTLRNVPLHHLGGLALFGNVLISPFLLARCAEEGLEVSWFSESGRFFGRLSGPVSGNVLLRQAQYRALDDPKSRLYLSQRFVEGKLKNARLVLQRALRERGETEALVSALAEHEAALRQLPQARTVDEVRGLEGSAASAYFAAFGDLLLSGEFRFGGRNKRPPRDPVNALLGFVYALLTTQCTAALEGVGLDPQGGFLHALRPGRNALALDLMEEFRAWWADRLALSLLNRKQLTPEHFEARPGGAVLLGEEGRKVVITAFQSRRQETVQHPLFKEPVPVGTLPHIQARLLARYLRGDLPQYLPFVGR*
M55_SRR3961734	55	7.8	374	44Q	Cas1_257	IIIA	FALSE	Cas1	d__Bacteria	p__Proteobacteria	c__Alphaproteobacteria	o__Acetobacterales	f__Acetobacteraceae	g__Rubritepida	s__Rubritepida_flocculans	MSPLGRVVEIAEEGRRLSKRRGFLVVGAGREEAGRVPLDDLTAVLVTAPGTEVSVALLAALAERGVPFLVPGANHAPVALLWPLAGHHATSARMAAQIARTRGMEKRLWQRIVAQKIRAQGWALARAGAPAGAFARLACEVKPGDPDNLEAQAARRYWPLMMGEGFRRDVGAAGANALLNYGYAVLRAAVARAICAAGLHPGLGVFHRNPQNPMPLADDLMEPFRPFVDETVRALLAEGEQEVSVAAKRRLVGVLWRDTPTAAGRSPLATAILRSAQSLAESYLSGVPALDFPLLEPGSRADDDAERLSHHVDDRDVRPAGDDEGPAPGGDEVPPMASG*
M55_SRR3961734	55	7.8	374	44Q	Cas1_258	VA	FALSE	V-A	d__Bacteria	p__Unknown	c__Unknown	o__Unknown	f__Unknown	g__Unknown	s__Unknown	RKFGFSEVLLSYTLKVYGVWQSGAEGNYLLREKQYAYNGNALAKLLVGNKIANQIALLKNLPAQTPGLQRSLQSLQQYQLGLAGQPLEHAQILGMEGIAARVFFEAWYGHTGWAGRKPRTKACPINTTLDMGYTYLFNFMESLLTLYGFDVYRGVYHRAFYQRKSLVCDLVEPFRCIIDRKVRAAYNLKQLQADHFQQIQGRYLLLPEHNKTYTRWLLESILERKTELFQYVQDYYRCFMRSRPAESYPQFFIEKP*
M55_SRR3961734	55	7.8	374	44Q	Cas1_259	IIIA	Ambiguous	II	d__Bacteria	p__Proteobacteria	c__Alphaproteobacteria	o__Acetobacterales	f__Acetobacteraceae	g__Elioraea	s__Elioraea_tepidiphila	MSPLGRLVEIAEEGRHLAKDRGFLTVSARGEEVGRVPLDDLGGVIATGHGTTLSLNLAAALAERGVALVLCGRNFVPTSLLWPVTGHHAQQRRMEAQIAQGGVLAKRLWAQLVAAKVRRQGWVLAQVGERTGAFARFARMVKAGDPENIEAQASRRYWPLLLGRAFRRDPDGNWPNAALN*
M55_SRR3961734	55	7.8	374	44Q	Cas1_260	IIID	FALSE	Cas2,Cas1,Cas1	d__Bacteria	p__Proteobacteria	c__Alphaproteobacteria	o__Geminicoccales	f__Geminicoccaceae	g__Unknown	s__Unknown	LAGQLRLVGELLEARPDQRRPLLGARAAIEAAREKLAAAEASGLLGLEGTAAAAYFQALAAVLPPSLGFSGRNRRPPRDPVNACLSLGYALATHEAGRQAQLVGLDPLLGFLHAPVPGRPALACDLVEPVRCHVDRLVWRLFAEGRLRAEHAKSTAEGCLLGKAGREIFYLAFEAELGALPRLLRQMAAALARELRARPQPEWLSC*
M55_SRR3961734	55	7.8	374	44Q	Cas1_261	IIID	FALSE	Cas2,Cas1	d__Bacteria	p__Deinococcota	c__Deinococci	o__Deinococcales	f__Thermaceae	g__Meiothermus	s__Meiothermus_cerbereus	AQMHAQHNALALALGFVEGKLRSGLALLERLARQAPIQPHVQELQTALEALPHAPHLEALRGLEGNAARAYFAALQTVLAPYGFLGRNRRPPTDAVNAALSYGYMVLLGRALLALHLAGLHPELGLLHAEGRRAAALAFDLMEEFRVPVVDTVVLGAFLRSELVPDKHSEARNGGVYLNEAGRKTLLRLLETRFAQEAQHPRGFRKTYQELIETQAARLKAAILGRDTYTPFYLWR*
M55_SRR3961734	55	7.8	374	44Q	Cas1_262	IE	FALSE	I-E	d__Bacteria	p__Proteobacteria	c__Gammaproteobacteria	o__Burkholderiales	f__Burkholderiaceae	g__Tepidimonas	s__Tepidimonas_taiwanensis	MSPTPSLIPGRLGLAASRIPYADRHGLLYLEYGKLSVEDGTLRFIAAQSEALDAGDYAIPYQGVSMILLGPGTSLTQDVLRLCARHGTLIATVGEGGVKSYTAPPMGQGRSDVARAHAQRWADPKQRLETARRLYAWRFGRVLPHRDIETLRGIEGARMKESYKLVAQRFGIDWHGRRYDRDNPTAA
M55_SRR3961734	55	7.8	374	44Q	Cas1_263	IB	FALSE	I	d__Bacteria	p__Nitrospirota	c__Thermodesulfovibrionia	o__Thermodesulfovibrionales	f__Thermodesulfovibrionaceae	g__Unknown	s__Unknown	PDCSTTDELMAIEGNIRDYYYQSFDIILDNEHFIFETRTKRPPKNRINALISFANSLVYTTCLSEIYQTHLDPRIGYLHATNFRRFTLNLDVAEIFKPIIADRAIFSIVNKRIVKPQHFEKKLDGIVLNDKGKQILLQEMDERLRSTIQHKKLGRHVSYRQLIRLELYKIQKHLMEEEEYKPFVTGW*
M55_SRR7473442	55	7.9	602	44Q	Cas1_264	IIIC-1	III-A	III-A	d__Bacteria	p__Bacteroidota	c__Bacteroidia	o__Bacteroidales	f__vadinHA17	g__Unknown	s__Unknown	MNLILNTFGTTLAKQHDSFVIRHRDGTQVVPSDQVTSISIGRGAQITSDAALMAVEKGIDVLFVDNSGMPVGRLWSIKYGSISTIRRNQLDFTLSPKAVDWIKKIVIQKFDNQIALLLTLMPSDAELNLLIQATINRITDYKKKVKALEGEVVSDIAPSLRGWEGAASKTYFETISAILPDEYKFSSRSQHPATDVFNCLLNYAYGMLYGRIEGALIKAGIDPYVGVFHREDYNRPVLVFDVIEIFRIWADYVVINLCMQQAIGPECYSIKPDGSYWLENLGRRIVIQSMNDYLSEVIVFNGSERSRITHIELYAHQLARMFEN*
M55_SRR7473442	55	7.9	602	44Q	Cas1_265	IIIC-1	FALSE	Cas2,TPR,PrimPol,Cas1	d__Bacteria	p__Bacteroidota	c__Bacteroidia	o__AKYH767	f__b-17BO	g__Unknown	s__Unknown	MNVVLNSFGSSVTVKDGNFLFKSAAGEEVVFPSDVRSITLSKGASISSDAIILAIQNEIDVFFVDPLGKPQGKIWSVKYGSVSTIRQMQIEFLYSDKALPWVKNLIITKIKNQISILHCLQSLDFATLNINIPPLLTDRTIHALTDYIHKIDALGASTVSEAASSLRGWEGQATKRYFQAVFQFIPEPFRPATRSLNPPTDPFNAALSYAYGMLYSVCESALIKAGIDPYVGIFHRDQYNRPALVFDFIELFRYWADFVIFHLFIYGSFIDDCFTHTENACLLDGLGKRIVIQAMNDYLAEIISHQNKERSRLTTISDEAYALAKTFLELQKK*
M55_SRR7473442	55	7.9	602	44Q	Cas1_266	IC	I-C	I-C	d__Bacteria	p__Spirochaetota	c__Brevinematia	o__Unknown	f__Unknown	g__Unknown	s__Unknown	MKRILNTLYVTTPKTCLKKQGETIVAFLNRQKILQLPFIQISSIVCFGNIFVTPALLGACAKAGISITYLTSYGRFLARVQGGTQGNVLLRKEQYRISDDKFRSALIAKNIVVGKIFNARVTLGRALRDHAEKVDIQRLERAVQTLDILMTRAKNEKDLDVLRGLEGNASKEYFGVLDELIVTQKSDFFCKERNKRPPKDRFNALLSFLYTLLYHDMRAALEGVGLDPSVGFLHRDRPGRFSLALDLMEEFRSVVADRVALSLINLKQVTGKDFRILENGAVMMNEKARKEVLIFYQKRKQESIWHPFLEEQMHIGLLFHVQALLLARYLRGDIDGYPPFLWR*
M55_SRR7473442	55	7.9	602	44Q	Cas1_267	VA	V-A	V-A	d__Bacteria	p__Bacteroidota	c__Bacteroidia	o__AKYH767	f__b-17BO	g__Unknown	s__Unknown	MLTRPDFNAKQIVLCMAAENQKARIRNSNLIIESENEEGKKEIIFQQSLLKIFSLWIVGPISITSKLLDYSRKYRFPVLFFSPYFRLLSCVHAPSEGNFLLRKKQYTYQGLDIGKHLIANKIENQIRLLNSVRNKSDALKEGIALMKINCRKIKDCQTFEELMGLEGNCSRLFFKLWYRDIEWQGRKPRTKVDFLNTTLDMGYTALFHFIEALLNLYGFDLYQGFYHRNFYQRKSLVCDLMEPFRCIVDQSVLRAYHLRQLQATDFSEVNHKVLLNPSKNKEYYKWLVAPLLERKDDMFLYIQKFYRSFMKNLPAEQYPTFKI*
M55_SRR7473442	55	7.9	602	44Q	Cas1_268	ND16	III-B	III-B	d__Bacteria	p__Spirochaetota	c__Brevinematia	o__Brevinematales	f__GWF1-51-8	g__Unknown	s__Unknown	MSVIYIVSSGGKLCKEGETLVLHSSECKTTIFPYKTEQLVFLGSVEITGQALSLIMKYKIDTVFLNRNGRFNGRLSFGDSKNVYLRLKQYRLLENDEFKLKFAKSIVSGKIRNQLNFMQRINRKKENNSQIFEAIQKTKQISDSIDRAESIEQVRGYEGMAAKYYFSVFRYAINQDWAIFNGRSKNPPEDNVNAVLSFLYTLLFYRVESAIEVEGLDPFAGFFHSVDYGKKTLAFDLMEEFRTPIVDTTTVALFNLGILNPEDFEEKIFSKKDEEYPLEEESENVAIEEKKGVLLTKEGIKKAITHFEKKLDTEIFYQPLGQTITYKRVIREQVNHFHRVVNSEKIEYNPMIVR*
M55_SRR7473442	55	7.9	602	44Q	Cas1_269	IIB	II-B	II-B	d__Bacteria	p__Spirochaetota	c__Brevinematia	o__Brevinematales	f__GWF1-51-8	g__Unknown	s__Unknown	MKHILITDYAEALRLDHNMLVVWQDKEKKLEYPLSKIKTITICSKGVSLSSDLILQCAERGIKIFFLDFRGIQVAGVSPLNNHSISLVRKAQFKFVESVEAREVAREFIIGKIHNQESVIKYFAKYINRSSEEYKKEIINKGLTEIEKILNVLENIKLDRENWRDIILGLEGKAADIYWKTLKETNLLSSDFYEREGRGAKTISNQALNFGYSILFSVIWHCVVNAGLEIYEGILHTFRPGKPALVLDIMEEYRAWVVDRVIIKFRNFFDKKTELDRDCKNLILTEIHKTIGKKYPYHNKRVKLENIIQRQIYKLSATFQGAKKYKPYLFRW*
M55_SRR7473442	55	7.9	602	44Q	Cas1_270	IB	I-B	I-B	d__Bacteria	p__Spirochaetota	c__Leptospirae	o__Leptospirales	f__Leptonemataceae	g__Unknown	s__Unknown	MKKPIYIFNNGELKRKDNSLYFIKSEEEKKNIPVNAVSEIHIFGELDINKRTLEFLTSQKIPIYFYNHYGYYIGCFYPREYYNSGIIILKQAECFLDEKERLKLAKSFVDGAIQNILKNLKYYKKTKEELVEPYINTIETKYLNIESIQDIPTLMALEGDIRKIYYEAFNVILDNNDFFFDKRTKRPPDNPINALISFGNTLLYTTILSQIYRTHLDPRIGYLHETNQRSFSLNLDIAEVFKPIIVDRIIFSLINKNQIQKKHFEESIEYTYLNEKGKQIFIDAFESKLSTTINYKHLGKISYRKLLRIECYKLYKHFLKERSYEPYISNW*
M55_SRR7473442	55	7.9	602	44Q	Cas1_271	ND16	III-B	III-B	d__Bacteria	p__Spirochaetota	c__Spirochaetia	o__Treponematales	f__Treponemataceae_B	g__Unknown	s__Unknown	MGTVYIISDHGKLTKKDDALHFYGADGTEKKIFIHRADRIIISGTVEITGSALRLIMRHQIDTVFLSKNGKYNGKLEFSDGKNVFLRKKQYDILNDENKKIEIVRSIVRGKLKNQIAFMQRIGRKKNVITIEKTIREAQRNANAVDTANTVDMLRGFEGYGSRLFYSVFKENIDPEWAIFKGRSMQPPKDVVNAVLSFLYTLLSYRIDAIIVMEGLDPYVGYLHTLDYGKRALCFDLMEEYRTSICDTLTCALFNLGILKPTDFQKKEFNSADDEYPIEEQEESQKTVESSEKTEGVLLTKEGLQKVAHQFEEKLKTLILYPPLNKQISYEQVLIEQVRHFKRVIMGEETEYKTFVIK*
M55_SRR7473442	55	7.9	602	44Q	Cas1_272	IIB	I-B	I-B	d__Bacteria	p__Chloroflexota	c__Anaerolineae	o__Caldilineales	f__Caldilineaceae	g__Caldilinea	s__Unknown	MGIVQHLIVDEFGSFVGKKSERLSVTCQGEKRIEAPLMHLETVLITGKGVSLSSDAVAACAEAGIPIHFLDAHGRPVGSFYSASLTATIQTRRAQLQARDSERGLLFAKAIATGKIRNQSNLLKYLSKNRREKQPELYHEVRLLADEVLDHLAEVERCIGETVDACRGVLLSIEGRAAQKYWAGVKQLLLTEVDWPGRRTQGATDPLNAALNYGYGILYSEVERALVLAGLDPYAGFLHVDRPGKASLVFDLVEEFRQTVVDRTIIAIFNRNMAIELDERHALTEASRRSIAEKILARLDGVEPFEGKRHALRSIIQMQARHLATFLRGERPAYDAFVASW*
M55_SRR7473442	55	7.9	602	44Q	Cas1_273	IB	I-B	I-B	d__Bacteria	p__Thermotogota	c__Thermotogae	o__Thermotogales	f__Fervidobacteriaceae	g__Fervidobacterium	s__Fervidobacterium_gondwanense	MNFFAGVDIVKETIYIFSSGELMRKDNSLFFVTEQGEKKHIPVENVKEIMVFGEINLNKKLLEFLSQKEIILSVFNYYGFYMGSFYPRTHNNSGFIILKQAEHYLDYGKRLVLARKLVEGAIKNELTVMKYYNRRGRELSEHISRLESRLLELNDCSDIPRLMQKEADAKKYYYDSFNIIINSEDFEFKKRTKRPPKDKLNALISFSNSLIYSITLREIYSTHLDPRIGFLHETNFRRFSLNLDISEIFKPIIGDRAIFQVVNKGILKDSDFDELGEKTYLSDKGKMKFLEVLEQKLNETIKPKKLGKQVSYRTLIRMELYKIEKHIMGEEDYEPFIMEW*
M55_SRR7473442	55	7.9	602	44Q	Cas1_274	ID	I-D	I-D	d__Bacteria	p__Cyanobacteria	c__Cyanobacteriia	o__Elainellales	f__Elainellaceae	g__O-77	s__Unknown	MGTVYITQEDAFIGKTDERLKVRANQKTLLDVPLIKVDGIVVLGQATVSPAAMIELLERQIPLTFLTATGRYLGRLEPPLTKNVLLRSAQWSAAGDTEAAVQIARSVIRGKLKNYRNTLMRAQRDYPNLDLKEGITRLEQAIAPIDTTDAIDSLRGLEGAGSAAYFANFGQLIRQEGFTFCTRNRRPPTDPVNALLSFGYALLRHDVQSAINIVGFDPYLGYLHVQRYGRPSLALDLMEEFRPLVVDAVVLSAVNRKSLTPEDFTTEPISHAVALSDEGRRTFLRLYEQKKQSSFSHPVLNKKCTYQESFEIQARLLAKFLMQQTDKYPPLIIK*
M55_SRR7473442	55	7.9	602	44Q	Cas1_275	IC	I-C	I-C	d__Bacteria	p__Chloroflexota	c__Anaerolineae	o__Anaerolineales	f__Anaerolineaceae	g__Anaerolinea	s__Anaerolinea_thermophila	MKTLSNVLYITSPEVYLSLDGENVVVRKDEHTSTRLPLHNLENIVCFNWQGVSPALMGACAERGIGLAFLSPNGRFLGRVTGKVYGNVLLRKKQYLISEHESQCVPIASSFLIGKIYNSRKVIERALRDHGLLVDKDTLGRASAFLKEILKGLTTCKHIPELMAFEGSAAKIYFSVFDQLILQQKEDFHFEERSRRPPLDNMNSLLSFLYTLLTNEAMSALEAVGLDPYVGFLHADRPGRPSLALDLMEELRPVFADRLALSLVNRKQITGKGFTQKESGGILMDDDTRKTVITAWQERKKEEIEHPYLKERIPFGLIPHVQALLLARYLRGDLDAYPPFFWN*
M55_SRR7473442	55	7.9	602	44Q	Cas1_276	ND16	III-A	III-A	d__Bacteria	p__Chloroflexota	c__Anaerolineae	o__Anaerolineales	f__Anaerolineaceae	g__Anaerolinea	s__Anaerolinea_thermophila	MPPLYVVQQNSKLRLNNRRVQVEQETDEGIQVLAQIPIGQVSEIVLFGNVGLTTPLMDALLYESIPVIFLTRDGDYRGILSGGLTPHVPLRRAQYRALEKPSFSLEMAKGFVRAKLRHQRTLLQRQNRPPKQDASLSEVIERMEHAIDEVQRKTSLSSLRGLEGSATAAYFSGLRQLFNPEWKFDARLRRPPPDPVNVLLSLGYTLLAQDCAAAVQAVGLDPYAGFLHEVAYNRPALGLDLLEEFRPLVDGVVLWICHSGKICPQQFTPGPPERPVVLDDQGKRDFIKAFEERMDSRFTHPLAQQQLTMRQCLIEQARQIAHRILEDRPGYDDMGFR*
M55_SRR7473442	55	7.9	602	44Q	Cas1_277	IIB	I-B	I-B	d__Bacteria	p__Chloroflexota	c__Chloroflexia	o__Chloroflexales	f__Chloroflexaceae	g__Chloroflexus	s__Unknown	MNTPAAHDNQASITAISALRDHFRTLTTSMSPIAGGAGTDKEDCAIELIVSERGSFVGKHQGRLRVTNDNGEKREVPIMHLRQVIICGGGIAISSDAVRACSEEGIPLHFISANGTPHASLYSAGLNGTVLARRAQLRAYDGPAGVALARAFTLGKLGNQANLLRYAAKNRKETAPEVYEQLMAVAGEVVDYQIAVERLRGETVDEIREALMGIEGRYAARYWQAIGLLVPAELNWPGRETRGASDPFNQALNYGYGVLYGQVEHAHRLSRTRPVCRSLACRPAGQTESGARSDRRIPPSGG*
M55_SRR7473442	55	7.9	602	44Q	Cas1_278	ND16	III-A	III-A	d__Bacteria	p__Spirochaetota	c__Brevinematia	o__Unknown	f__Unknown	g__Unknown	s__Unknown	MSHVYVLTEGGKLRQENKNLVLETPSFKEIIRPGSVDQIVFLGGVDITRSALATLVHWKLPVVFLNRNGAFNARLTYGEREHVALRMKQYDLLKNSGFCLRFSQAIVEAKIENQILVMRRIIRNRKLDEVLLGYVRDVEQVKRRVRESSTVEEVRGHEGLAAKLYFAVLARAFLPEWAVFCGRTRQPPEDNVNAVLSFLYTLLFYRLDGFLMTEGFDVRVGFFHALEYNRPSLALDCMEEFRALLVDNLVISLFNKGVLKPEDFEEKEFGRESIDFPLEEGGSLETKKGVLLTTDGCRKVITHFEETLRDKDVYYEPLGEVVSWRQILLEQVRHLKRVVMGEEESYKPFVGR*
M55_SRR7473442	55	7.9	602	44Q	Cas1_279	IIIC-2	Ambiguous	I	d__Bacteria	p__Spirochaetota	c__Spirochaetia	o__Treponematales	f__Treponemataceae_B	g__Treponema	s__Treponema_sp._J25	MKDYYIFKSGRISRKDNSIFLETKDGDIPIPVNDIDSLYLFGEIDLNTKAINFFAQQGIVLHFFNYYGWWTGSFYPREELLSGEVIVHQVEHYLDPGKRLDLAKEFVQGAIHGFIYNLKRYSQIGEDIFAHLNNYSENINNQPDISALMGLEGNARDCYYGVFPKIIKQEIEFEKRVKHPPDNMMNALISFVNSLVYTAVIKEIYRTQLNPTISYLHEPSYRRFSLALDVAEIFKPIYGDRVIFDLLNNHQITEKNFDKELNYCYLKEDGRKIVVKAFDEKMKTTIIHKKLKRKVSYQKIIRLELYKLIKHVIGETTYKSFRVWW*
M55_SRR7473442	55	7.9	602	44Q	Cas1_280	ID	I-D	I-D	d__Bacteria	p__Cyanobacteria	c__Cyanobacteriia	o__Elainellales	f__Elainellaceae	g__Unknown	s__Unknown	MGTVYITADDAFIGKTDERLSVKAQKKILLDIPLIKIEGVVVLGRATISPAALTELLERKIPLTFLTGTGRYLGRLEPPLTKNIFVRSAQWKAADNLDKTLPLVRGFVRGKLKNYRHQLLRAQRDYPDLNLQSALTQLDQAIAPLDRAQSVDSIRGLEGTGSAAYFGCFGQLIRAEGFSFEARRRRPPTDPVNALLSFGYALLLHDIQSAINIVGFDPYLGYLHTERYGRPSLALDLMEEFRPLVVDACVLAALNRRSLTPHDFATEPLSGAVSLSDEARRTFLRLYEQKKQSQFKHPVLQRKCSYQEAFEIQARLMAKYLMGETTQYPPLILK*
M55_SRR7473442	55	7.9	602	44Q	Cas1_281	IB	I-B	I-B	d__Bacteria	p__Bacteroidota	c__Bacteroidia	o__Cytophagales	f__Thermonemataceae	g__Raineya	s__Unknown	MKKVYYLFNAGRLSRKDNTLKFTPIDEEGNEAQPKYLPIEDIENLYVFGSLEVNSALLNFLGKNNINLHFFDYYEHYTGSFLAKEYLLSGKVQISQAQSYLISEKRLSIARKILEGASANILKNLQYYNNRGKNCQPQIEQIQQWVDDLLSNSSLNIKQMMALEGNIRQVYYGAFETIINDFAMEGRSKQPPHNEVNALISFGNMMCYTLCLDQIYHTQLNPTISFLHEPGERRYSLALDLAEIFKPILVDRLIFTLLNKKQIQQKDFDKNLNYCVLKESGKKTFLKAWDEKLKETIQHRTLKKHVSYKYLVRLECYKLIKHILEMEEYKPFKIWW*
M55_SRR7473442	55	7.9	602	44Q	Cas1_282	ND16	Ambiguous	I	d__Bacteria	p__Chloroflexota	c__Unknown	o__Unknown	f__Unknown	g__Unknown	s__Unknown	MRNPLYVIEQGAKLNREGRRIIVSKDGETLAQVATLQISQVVLFGNVQVTTQALRLLLDEGVEVVLLSEDGRFYGRLVGAESGHGALRVNQVLCSQDANFALRTAQQMVYGKLHNIKMFLERQAQRLNSETVHLAAAGVEHQLRRTLRTTTHNSLMGVEGQGTAIYFGVWKALLQPPWRFEGRVRRPPTDPVNVLLSYGYTVLLQNVLGAVLTVGLDPYVGFLHRLEYNRPSLALDLMEEFRPLIVDSVVLHCLNDGVIKEEHFRPGESEERPILLAPEGVRLFVRELEARLTQSFKHPESGEQVTYRRLFHLQAYALARSLDPTGAAPAYRPFLAR*
M55_SRR7473442	55	7.9	602	44Q	Cas1_283	IIIC-2	I-B	I-B	d__Bacteria	p__Spirochaetota	c__Brevinematia	o__Brevinematales	f__GWF1-51-8	g__Unknown	s__Unknown	MKDYYIFKSGRISRKDNSIFLETAEGNIPIPVNDIDSLYLLGEIDLNTKAINFFAHNGIVIHFFNYYGWWTGSFYPRENLLSGEVIVRQAEHYLDSGKRLDIAKEFVRGAIHGFINNLKRYPQVEKKTFEEIESYYDSVDNQPDISSLMGIEGNARDTYYGAFPLIIKQEIEFDKRVKHPPDNMMNALISFVNSLVYTAVIKEIYRTQLNPTISYLHEPFYRRFSLALDVAEIFKPIYGDRIIFDLLNNNQITEKHFDKDLNYCYLKEEGRKIVVKAFDEKMKTTIIHKKLKRKVSYQKIIRLELYKLIKHLLGEEIYKSFRIWW*
M55_SRR7473442	55	7.9	602	44Q	Cas1_284	IC	I-C	I-C	d__Bacteria	p__Spirochaetota	c__Spirochaetia	o__Treponematales	f__Treponemataceae_B	g__Unknown	s__Unknown	MKKLLNTIYITSPDVFVSLEGETIVIKKEEGVSTKVPLHNIENIVCFNYLGVSPALMKACVDRNIGLCFLTPHGRFQARIIGPVHGNVLQRKKQYFISESEKDCVPIAKSFLIGKIANCRKVIERALRDHELVVNTKKLGNASIFLKNIIRMIPDCTSLSELLAFEGSAAKTYFGVFNELILQQKETFVFNERSRRPPMDNVNALLSFLYTLLAHEAGSALETVGLDPYVGFYHQDRPGRASLALDLMEELRPVLVDRLVLSLINRKQIDSKGFIKKESGGIIMDDDTRSIVIKSWQDKKKEILRHPYLNEEIPYGLLPYAQAMLLSKYIRGDIDGYPPFLWN*
M55_SRR7473442	55	7.9	602	44Q	Cas1_285	IIB	I-B	I-B	d__Bacteria	p__Deinococcota	c__Deinococci	o__Deinococcales	f__Thermaceae	g__Meiothermus	s__Meiothermus_ruber	MHLIIEERGTFIGLKSERLQFRVEGQPLKEVALRDLETLSIVTSAASISVEAIRACARFGVQIDLLDGLGDPYAKITSPYLVGTVTTRRAQMLAYTTLKGLEVAKHAVRARLKNQVNLLRYFGKYRREADPAAYAAIEEALPLLQALEVELDTLEAPHVDAARDFLLSVEGRGGVVYWGAMAALLPQDLGFPGRLGRGATDPVNVCLNYGYGILYAQAAGALSTAGLEPFAGFLHTDRPGKPSLVLDFVEGFRAAVVDRAIIATLGRGWRPEFKNAKLEPASRKRLAEAVLNRLDARDTHKGKRFRLKSIMVAQARSLALFLRDEGEYPVYVASW*
M55_SRR7473442	55	7.9	602	44Q	Cas1_286	ND16	Ambiguous	I	d__Bacteria	p__Chloroflexota	c__Anaerolineae	o__Anaerolineales	f__envOPS12	g__Unknown	s__Unknown	MPALYLVEQQTKIRIRNRRVQVERDLSLDAIANPQSQIANPQSQILLSVPLSQVEQVVIFGNVGLTTPAMNAFLTQNTEVVFLSQRGEYRGRLVGQVTPHVPLRRAQYRAIEKPAFALEMAKHFVRAKIQHQKAFLLRNTRQERPAAVDEAAARLQAALEELEHKTTLESTRGLEGASTAAYFGGLRAFFTQEWGFDGRNRRPPRDPVNVLLSFGYTLLTQSVTAAVETAGLDPYVGFLHEYVYNRPALALDLMEEFRPVIDGLVLWACRSGLLTPGGDFFPGDAERPVILDEDGTRRFLQAYEQRMTQVSLHPVRQERLTLRQCLIEQARQVARAVMEEQPVFVPMGYR*
M55_SRR7473442	55	7.9	602	44Q	Cas1_287	IB	FALSE	I	d__Bacteria	p__Bacteroidota	c__Ignavibacteria	o__Ignavibacteriales	f__Ignavibacteriaceae	g__Ignavibacterium	s__Unknown	MKNNIYIFSNTILSRKDNSIVLKSIPNTESIHQADIYEEDQDGVLLPPPVNSDNLQAKHLPAESIEAIYTFGEVRFNTQFFKCLSNYSIPVNIFNYYGQYVGSFLPVKKDSSGKIHILQYQAYSNQYKRLYIAKAIIETGVKNMLANLKSYLYSGIEIETYINTINSLLEQIRFSDSISNLMGLEGNARNTYYQSWNDILKQESDFNKRIKQPPVGMINSLISFGNSMLYGVCMNEIFRTKLTPYIGFLHETGDDKHPLVYDISEIFKPIVVDKVIFRVVNLNMITKDDFQQTSKGYYLKDKARRTFVEEFENRLSTVVHHNRLNRRISYRSLIRMECYNLINYLSEKINSYEPYRAN*
M55_SRR7473442	55	7.9	602	44Q	Cas1_288	IC	I-C	I-C	d__Bacteria	p__Armatimonadota	c__Fimbriimonadia	o__OS-L	f__GBS-DC	g__GBS-DC	s__Unknown	MTYQLLNTLYVTTDGAYLRLNNEAVEVVLEGEVLKRVPLHHLGAIVMLGNINASPPLMERCAQDGRSLVWLNDSGRFRARVEGPVSGNVLLRRRQHSALNDAEMTRALARSFVQGKLQNQIQVLQRAARERAETADALRHAISQIRTYLQSLAEACDLDAIRGAEGYASKVYFNVLDWLITAQRDSFRMLSRSRRPPRDRFNALLSFAYSLLTSDCVSALEGVGLDPQVGYLHALRPGRPALALDLIEELRPAFADRFALSMVNLKQITPDHFEERPGGSVMLNDAGRRELLVAYQKRKQEQVYHPVLDARIPWGLVPHVQARLLARVLRGDILEYPPLQIR*
M55_SRR7473442	55	7.9	602	44Q	Cas1_289	IIIB	FALSE	Cas2,Cas1,WYL,Csx3,Csx1	d__Bacteria	p__Cyanobacteria	c__Cyanobacteriia	o__Elainellales	f__Elainellaceae	g__Unknown	s__Unknown	MSLLYLTQQGAKLQKNQNRLVLTLPESASVYIPVQEVEQVMVFGNVQLTTQALTTLLLRQVPVMFLSQTGSYRGHLWRDRHDHRAQAAQFARLQDPAFQLALAREIVIGKAWNSKQLLLKLNRRRNLATVDTAITRIDREIETVNHLNPSPDSLADIIPSILEQLRGYEGAIAAHYFPAFGQLILPPEFTLTERNRRPPRDPVNAMLSFGYTLLCNNVLSLLILEGLNPYLGNLHRSDRNETQLAFDLMEEWRSPIVDVLVVALLNQQIFKLHHFSAPRPNGGIYLNEQGRRRFLQAFERRIMTPVHHPDAREPVPYRRAIQLQIRRYKRSLLENIPYEAFRRIT*
M55_SRR7473442	55	7.9	602	44Q	Cas1_290	IIIA	Ambiguous	II	d__Bacteria	p__Bacteroidota	c__Bacteroidia	o__Bacteroidales	f__vadinHA17	g__Unknown	s__Unknown	MIKRILYFGSPCHISLRNKQLVLRLTEVEKNEEIKQILENKGEKTFPIEDLGMIVIDNQQITITNALLAFLMENNVATVICNNTHHPIGLMLALHSNTLQTERYRDQIEASVPLKKQLWAQIISRKIENQASLLKEIYPGYDQTFLIKQSKEVKSGDSTNREAVAASVYWSQLFQFIPGFVRHREGPSPNHILNYGYAILRAAVARSIVETGLLPTLGLHHHNRYNPYCLADDLMEPYRVWVDRQVYQIVIKYSNPDELTKQIKNELLSVMFADCKINDEISPLQIAIQKTARSLQKCFEGSQRKLQLPVFG*
M55_SRR7473442	55	7.9	602	44Q	Cas1_291	IIIB	FALSE	PD,Csx1,Csx18,Cas1,Cas2	d__Bacteria	p__Cyanobacteria	c__Cyanobacteriia	o__Elainellales	f__Elainellaceae	g__Unknown	s__Unknown	MRTLYVSQQGCVLMLQHEQVVIRQGQAVLDAVQLPLLEQILIFGKSQVTTQVIRACLQRHIPIAYLSRMGYCYGRVLPIERGYRSLARYQQELQAVDRLLVARRLVQAKLRNSRVILQRQQRRRPSDITTTAIQQLDVWAEQAGHADTIERLMGIEGTGAVSYFNAFGECLTGHGFVFLGRSRRPPGNPVNAMLSFGYQVLWNHLLSLIELQGLDPYHACLHQGSERHAALASDLVEEFRAPIVDSLVLYLVNRGIMHAENDFEHRDGGCYLNNAGRKKFLRAFVQRMEEQLTIDHHEQPRWDLLTQQVKAYKQFVYNPSTGYHPYQIR*
M55_SRR7473442	55	7.9	602	44Q	Cas1_292	IE	I-E	I-E	d__Bacteria	p__Deinococcota	c__Deinococci	o__Deinococcales	f__Thermaceae	g__Thermus	s__Thermus_igniterrae	MPPVPNTRNLKELPKFRDGLSYLYVEHAFIEQEAQGIGIYTQEGLTLVPVAALGVLFLGPGTRITHAAIRALAGNGCTVAWIGEGFARFYAQGLGDTRSALRLQRQARAWADPELHLEVVFRLYQKRFKEPLPKNLSLEQVRGLEGVRVRSAYARWSQETGVPWHGRSYDRRNWASSDPVNRALSAGAAYLYGLAHAAIVSSGFSPALGFIHVGRLLSFVYDVADLYKTEVLVPAAFLTVAESDLEVERRIRQKLRERILEERLLERMVGDLLELFSGLGFPEDDKEEDPTFPGGLWDPAGEVEAGVAYGGDDPGEGSEES*
M55_SRR7473442	55	7.9	602	44Q	Cas1_293	IIIC-2	Ambiguous	Ambiguous	d__Bacteria	p__Spirochaetota	c__Spirochaetia	o__Unknown	f__Unknown	g__Unknown	s__Unknown	MKDYYIFKSGRISRKDNSIFLETKEGDIPIPVNDIDSLYFFGEIDLNTKAINFFAQQGIVLHFFNYYGWWTGSFYPRENLLSGEVIVRQAEHYLDPTKRLEIAKEFVRGAMHGFVTNLKRYPSVGQDTLEQIESFSERVDNQGDIASLMGIEGNARDTYYGAFPLVIKQSIEFEKRVKHPPNNMMNALISFVNSLVYTSVIKEIYRTQLNPTISYLHEPFYRRFSLALDVAEIFKPIYGDRVIFDLLNTNQITEKHFEKELNYCSLKEEGRKIVVKAFDEKMRTTIFHKKLKRKVSYQKIIRLELYKLIKHLLGEERYESFRIWW*
M55_SRR7473442	55	7.9	602	44Q	Cas1_294	IE	I-E	I-E	d__Bacteria	p__Chloroflexota	c__Anaerolineae	o__Anaerolineales	f__envOPS12	g__Unknown	s__Unknown	MIDLHELPKMRDSLSYLYIEKAIVDRKDSAVEFINEDGRVQVPAASLCVLMLGPGTKITYAAVAILAECGCSIVWTGTQGNRFYAQGMGETRKAYHLLKQAELASIPEKRTEVVLRMYRKRFAEKLDPELSLPQIRGLEGVRMRETYAYYAALYNIKWEGRRYDRNRWNVSDPINRALSAANALLNSLCHAAIVSGGYSTALGFVHTGKQLSFVYDIADLYKTEITIPVAFEITAKHPGNPEPYVRQACREKFYETKLLSRILPDIDELLQIGDEPALAAQFESDPALPAELWNALLDDLPTEV*
M55_SRR7473442	55	7.9	602	44Q	Cas1_295	IIIA	Ambiguous	II	d__Bacteria	p__Acidobacteriota	c__Acidobacteriae	o__Bryobacterales	f__Bryobacteraceae	g__UBA690	s__Unknown	MNNRVLDLSESPARLHAENGLLCVDIPGATRRTFPFSTLAAVVCSHPQVTLTEAVLAELAAARAIFVACDRKHLPAAMLLPLLSHSTQTEKFRLQAEAPLPLRKRLWKNIVSAKISAQSALIHALHGPEPALERLARSVSVSNAAAVESQASRLYWPRLFADSSFRRSDEDDPRNALLNYGYAIVRAVCARALCGAGLHPALPLHHHNRFDPFPLANDLMEPFRPLVDRWAVHWWRNQQCGLTREAKQSALAALTGRFAGGSESRTLFDWAQIAADRLVRCLERSLKKLEIPLLEPSRHETPERGDPEDSE*
M55_SRR7473442	55	7.9	602	44Q	Cas1_296	IIIA	Ambiguous	II	d__Bacteria	p__Bacteroidota	c__Ignavibacteria	o__Unknown	f__Unknown	g__Unknown	s__Unknown	MIKRTLYFGSPAYLSKERNQLKIDSPEKSAKNSIDKYLERILQEPSTIPIEDIGVVILDNPQITITQSLMAALLENNVAIVTCNSKHMPQGLFLNLESNIEQSQHFQDQINASVPLKKSLWQQTVSAKIFNQAMVLAKRNKPCDNLKKWAKQVRSGDPDNLEARAANYYWKNLFFEDLNFSRDRDGEPPNNLLNYGYAILRATVARGLVASGLLPTLGIHHKSKYNAFCLADDLMEPYRPFVDDLVATILENGEDFTELHPSIKEQLLQIPAIDVFIEGERRPLMIGLQRTTASLARCFAGEQRKIIYPVFRYEAKSV*
M55_SRR7473442	55	7.9	602	44Q	Cas1_297	IB	FALSE	I	d__Bacteria	p__Spirochaetota	c__Brevinematia	o__Brevinematales	f__GWF1-51-8	g__Unknown	s__Unknown	MKNNIYIFSNSILSRKNNTFKIEKMNNSEAIHEADIYEDERECVLIPAPKDENGNGPKYIPAETIEAFYTFGEVRFNTQFFKCISYYLIPLHMFNYYGNYIGSFIPKDNEGDGSIQLIQAQFYFDMHKRLYIARKIIEAATRNILDNLQTHLYDGIDLDEPIIKINSLLESIRLSISIDELRGLEGNVRNIYYKSWDKILRNNFEFDKRIKNPPFGIVNSLISFGNSLLYAVCLSEIYRTRLNPYIGFIHEPGSKKHSLAYDLAEIFKPIIVDKVIFKVLNLKMIGEKDFKLKDGIHILKDTAKQKFVDEFEKRLSTVITLKRLNRKISYRSLIRMECFNLINFMNGKLKSYDPYYST*
M55_SRR7473442	55	7.9	602	44Q	Cas1_298	IIID	FALSE	Cas2,Cas1,Csx1	d__Bacteria	p__Deinococcota	c__Deinococci	o__Deinococcales	f__Thermaceae	g__Thermus	s__Thermus_igniterrae	MILHLTHQGAALRLRQGRLLLELEGTSLLSVPARQVRQVAVWGNVRLSTPALGFLLRQGVPILFLSLEGFLYGVAGAFPDLPPQLLRAQFATEGLPLAKAFVEGKLRSAKVLLERYRVAEAFEIARALERVNVASRLETLRGIEGEGSRTYFAGLAQVLGTHGFAGRTRRPPADPVNAALSYGYAVLLGRVLLALRLAGLHPEVGYLHTEARRQPALALDLMEEFRIPVVDAVVVSAFRRGEMGWSHVERRGGGVYLNEEGRRIFLRLLEERFLQEAWHPLGFRKPYGEQIEVQAQRLKAAILGKARYTPFYFKG*
M55_SRR7473442	55	7.9	602	44Q	Cas1_299	IB	Ambiguous	Ambiguous	d__Bacteria	p__Coprothermobacterota	c__Coprothermobacteria	o__Unknown	f__Unknown	g__Unknown	s__Unknown	MSLKESLYIFKSGKLSRKDNTLLFTPINEIENQDNNDSNKKNFLPIEKIKDIFVFSEITINSKLINFLASNGIIVHFFNYYGYYTSSLYPREKYLAGELLIKQVQNYIDNDKRLYLAKCFVLGGIYHIFRNIYKNLSKLESLDYQTIETQVYNAKDIFDVMSIEGKLRKIYYQVYFGISERTKNPPLDKVNSLISFGNSLLYSTIITELYHTQLNPTVSYLHEPYVRRFSLALDISEIFKPIIIDTVIKNLISNDNILEDNNFEEDLNYVFLNEEGKKKFLKKYKSKLQETTYYRKLKREVSFNFLIRLECYRLMKHFMEEELYTPLKTWW*
M55_SRR7473442	55	7.9	602	44Q	Cas1_300	IC	I-C	I-C	d__Bacteria	p__Bacteroidota	c__Bacteroidia	o__Bacteroidales	f__BBW3	g__Bact-07	s__Unknown	MRKLLNTLYVTNTDSYLSRDGLNVVVKDDDTERFRIPIHNIESIVTFGYMGCSPALLALCNEHDVSVCFLSSSGHFCGRVVGPVKGNVLLRRKQYRLADSDEFKLTNCRNITHRVLRDHGNEQINPSLIEAMRLLESKVQSTQKAETIERLRGIEGDAATTYFGVFNNFIVTQKDHFSFNGRNRRPPKDNVNALLSFCYSLLAHEVQSALEVVGLDPFVGFLHTDRLRPYLADRLVLSLINRKQVTGKGFLSQEGFGVVMDDLTRRDVIAAWQQRKHDEVMHPFLNEKIPVGLIPYAQALLFARFVRGDLDSYPPFIMK*
M55_SRR7473442	55	7.9	602	44Q	Cas1_301	IIIA	FALSE	Cas2,Cas1	d__Bacteria	p__Bacteroidota	c__Bacteroidia	o__AKYH767	f__b-17BO	g__Unknown	s__Unknown	MIKRTLYFGNPAKLGIDNHRLHIRLQKDHKEEEHYIPLEDIGCVVIDHPQITISASALSRLCAENVAVISCNDSFMPQGIFLNLEGHSNFSERLRVQLAASEPLKKNLWMQTVEAKIHNQYLHLTSRGINADYLIPLRDHVKSGDKDNKEATAATFYWQMLFKDIEGFVRYREGPPPNNMLNYGYAILRSVMARALTASGLLPALGIHHHNKYNAFCLADDIMEPYRPVVDYYVRKIVDEFGTVKELQKEHKALLLKILQADVQFKDEKSPLMVAVMKTAQSVWKCFAGEIRKINYPELVTE*
M55_SRR7473442	55	7.9	602	44Q	Cas1_302	IIIA	FALSE	Cas2,Cas1	d__Bacteria	p__Bacteroidota	c__Bacteroidia	o__Bacteroidales	f__Prolixibacteraceae	g__Unknown	s__Unknown	MIKRTLYFGNPAYLHKQQQQLKVIDPALNCELGSIPIEDVGVVVLDNPQITITHALMAALLEFNTAIISCDGKHMPSGLMLPLDGNTLQTERFRTQIEASEPLKKNLWSQTVKAKIENQAAVLAFAGIDNKRLLALVPQIQSGDPENVEGRAASVYWKLLFESLPFVRDRFGDFPNPHLNYGYAIIRAVVARSLVGSGLLPTLGIFHRNKYNAYCLADDIMEPYRPYCDWLVFQMVRSGEIVDDEITKAHKSKLLGLPAIDIVIDSKKSPLMVGLVRTTTSLFECFSGSRRKIIYPVFEG*
M55_SRR7473442	55	7.9	602	44Q	Cas1_303	IC	I-C	I-C	d__Bacteria	p__Chloroflexota	c__Anaerolineae	o__Anaerolineales	f__envOPS12	g__UBA5195	s__Unknown	MKHLANTLYITTPETYLSLDGENVVIKKDEHTSTRLPLHNIENIVCFNWQGASPALMGACAEREIGLAFLSPGGRFQGRVHGRVRGNVLLRKKQYRISDDEGQSAPIAASFLMGKLYNSRKVLERALRDHALLVDKDSLGKASAFLKQTLDALPGCKRISELMAFEGSAAKIYFSVFDNLILRQKEDFRFEERSRRPPLDNMNSLLSFLYTLLTNEVASALEVVGLDPYVGFLHQDRPGRPSLALDLMEELRPVFADRLALSLVNRKQVTGKGFTKKESGGILMDDDTRKTVIAAWQERKKEEIEHPYLKERIPFGLIPHVQALLLARYLRGDLDAYPPFFWS*
M55_SRR7473442	55	7.9	602	44Q	Cas1_304	IB	FALSE	I	d__Bacteria	p__Deinococcota	c__Deinococci	o__Deinococcales	f__Thermaceae	g__Thermus	s__Thermus_tengchongensis	MPKPVYVFSSGRLGRQANTVVLETAEAKRFVPVEQVSELYLFGEVELNKRFLEFAAQKGVLLHFFNRFGYYVGSFYPREHLVSGHLTLKQAEHYLDAQKRLDLARRFVEGGLENLTRLLRKEEAKGRRVSSTLALIRDALAQVSAAQSVGELMALEGRSREAYYATWGDLLGEEWELNRQRRPPRDPINALVSFGNSLLYTALLAQIYQTHLDPRIGFLHEANYRRHSLNLDVAEIFKPVLVDRLIFRLIRRQQIGPRHFLREGDGVFLSEHGRRLVVEEWERTLQTTYRHVRLKRSVSYRTTLRLELYKLEKHLIGDEPYVPYRLR*
M55_SRR7473442	55	7.9	602	44Q	Cas1_305	IC	I-C	I-C	d__Bacteria	p__Fibrobacterota	c__Fibrobacteria	o__Fibrobacterales	f__Fibrobacteraceae	g__Unknown	s__Unknown	MKQVRNTLYVTLEGAWVHKDGEAITIHKDHSKVAQFPIHQIGEIVCYGYGISVSPNLVEHCAKESVTVSYLDGRGKFLARLQGPVHGNVLLRREQYRSTDNPDRSLLIAKCCVAAKIQNQRAVLLRHLRNHAGLESEEMIKSALIVMKECLDSAQKCSNLPALRGLEGLAAENYFGVFDALILVPGPDFRFNSRSRRPPMDRVNAMLSYAYSILALDMRSALEAVGLDPYVGYLHVERPGRPSLALDLMEEFRAPVADRLVLSLINLRQVDASGFRILPNGEVEMSDETRKTLLTAWQKRKREEVIHPFLEEDMETGLVYLAQARLLARHIRGELDIYPAYLWR*
M55_SRR7473442	55	7.9	602	44Q	Cas1_306	IIIB	FALSE	Cas1,Csx18	d__Bacteria	p__Cyanobacteria	c__Cyanobacteriia	o__Cyanobacteriales	f__Nostocaceae	g__Fischerella	s__Fischerella_thermalis	MQTLYVSQQNCYVALQQEKLIVKQGETIYAQVQLPLLEQILIFGNSQVSTQAIRACLWQNVPIAYLSRMGYCYGRLLPLERGYRQLSRYQQQLSTVERLITARAIAQTKIKNSRVLLRRQKKRLESEELEKTLQNLDYLAAQAGEADNWERLLGFEGAGAAQYFSAFGKCITNPSFVFTGRSRRPPGNPVNAMLSFGYQVLWNHLLALIELQGLDPYYACLHQAHDGHAALASDLIEEFRAPIVDSLVLWLINRKIVDAQQDFEYHNGGCYLNDSGRKKYLKAFVQRMAEEIQTDAGEKQPKWDLLNRQIKAFKQFVYNPSHHYQPYRID*
M55_SRR7473442	55	7.9	602	44Q	Cas1_307	IIID	FALSE	Cas1	d__Bacteria	p__Planctomycetota	c__Planctomycetes	o__Unknown	f__Unknown	g__Unknown	s__Unknown	MRRTTSIATPVAHLVGPGKLKIINGHLAFSARGQSAVRLDPRALKTLLCYGHVGISDEAFQVLFRHSVDVVWLSPAGSRFRGRLVRNDPSLASVRLLQYRAFSQQALVLEWARVLFAAKLRSQFEAARHYQRHGSPGAGSILTALQLAQQRCRAAGSLDQLRGIEGAASAAWFSLFGQILRQPWQFSQRIRRPPTDPVNALLSLGYTWLLTRASARAEAAGLELYLGALHDFRPGRPSLACDLIEPLRVPAVDRWVLSLCNQARIAPEHFLAEHGGFRLQPSQFGRILYDWEEHWQTGGHEGELERRLAELLAWLRRHGGSND
M55_SRR7473442	55	7.9	602	44Q	Cas1_308	IU	FALSE	I	d__Bacteria	p__Cyanobacteria	c__Cyanobacteriia	o__Unknown	f__Unknown	g__Unknown	s__Unknown	MAVLYVLQPNAVVAKAYEAFTVSLQREDGSWEKRSIPAQTVEQMVLMGNPQVSGDALMYALELGMSVHFLTSFGKYLGAALPHDSRNGGLRLAQYGRYLDAEGRLALVKAMVAGKIQNQYAVLYRHGLRGSGLKEWKKRVGRQESLDQVRGMEGMAAREYFGCWREMLADEWGFSGRNRRPPTDPVNALLSFGYGLLRVQVTAAVNVAGLDPYVGFLHEVQRGQPAMVLDLMEEFRPLVADNVVLAVINNREIQRSDFTESLGAFLLSESGRKVFLQAFERKLTDEFKHPLFEYRCTYRRAIELQARLMARHLQEGVPYQPLVLR*
M55_SRR7473442	55	7.9	602	44Q	Cas1_309	IU	FALSE	I	d__Bacteria	p__Deinococcota	c__Deinococci	o__Deinococcales	f__Thermaceae	g__Thermus	s__Thermus_thermophilus	MGVVYVLENEAYLSKEGGTLKVSRRAGREVLLQKPLIAVEEIVILGNAVVTPALLKHCAQEGVGIHYLSPTGTYYAGLTRTPSKNAPARVAQFKAHLEPTWKLALARRFVLGKIRNGLVFLRRNGAEGWEGLKEALLEAERTQDEEALRGAEGRAADLYFRAFAELLPEGFAFGERSRRPPRDPANSLLSLAYTLLAKECESALLVAGLDPYVGYLHEVRYGRPSLALDLMEEFRSILADSVVLSLLNNRRVILEEREREAR
M55_SRR7473442	55	7.9	602	44Q	Cas1_310	IU	FALSE	I	d__Bacteria	p__Chloroflexota	c__Anaerolineae	o__Anaerolineales	f__Unknown	g__Unknown	s__Unknown	PMLKRISKTWPLLRADRRLNDPQIAEAAKSLRDLLNAIETLSPDNAPPPDPVKPQKDSAWGRLQGLEGAASAQYFDGFGRMLRGDPALQFDTRTRRPPRDPVNALLSFGYSLLHHQCTSALQTANLDPYIGFLHASQYGKPALALDLMEEFRAPIVDSVVITLINNRIIQADDFIEEMGAYRLKDKPRRIFLEKYEERMNTEIDHPKFKYKATYRKCIELQARLVAKTLDGELTTYLPFKIR*
M55_SRR7473442	55	7.9	602	44Q	Cas1_311	IIIB	FALSE	Cas1	d__Bacteria	p__Unknown	c__Unknown	o__Unknown	f__Unknown	g__Unknown	s__Unknown	TETGEPLGRLENPSPVQAKYLSYQRRRLRDVEFNRATAESIIWAKLHNQHAFLQSWSRYYANHTIQRALNYVTLLMENLPVAPSIEDLRQYIAEADNVYYCAVASLLSFYKPCVVTAKQVSKLLNLGNQLLHQYIYIHLHSAGLHPDYAIIHSDSHYELPLAWDFAAEFKAPIVDDVVLNFARNMTNTNGNGKSQSRTLLQRFLQHWEGKLRTFVLHPNVGEVTYRQCLDLQVREYIASLLGDVEYYRPLALKFHPHSEVKSQNLKGKRENESKQLLLAINNGSSKN*
M55_SRR7473442	55	7.9	602	44Q	Cas1_312	VA	FALSE	V-A	d__Archaea	p__Nanoarchaeota	c__Nanoarchaeia	o__Unknown	f__Unknown	g__Unknown	s__Unknown	MITKPDFMKKQILFLESDNSKKLKFKNSNLILVDENDKIILQDTCHKIFVVFVYGETSITSVLIKNAKKFGITIVFLNYNLKTYFSIVPDNIGNFLLRKKQYNNVNELEFAKFVVKNKIINQKRLISELRYKGENEKESIKKLDNLIEALYIQKDSYELMSLEGNASKIFFYTYFKNLPFSGRKPRIKTDIFNLLLDIGYNFLFNFIEANLVCYGFDVYCGFYHKFFFQRKSLVCDLIEPFRCIIDKRIRLSYNLKQIDERDFGFKNGQYFIKYDKIKKYSKI
M55_SRR7473442	55	7.9	602	44Q	Cas1_313	ID	FALSE	I	d__Bacteria	p__Cyanobacteria	c__Cyanobacteriia	o__Unknown	f__Unknown	g__Unknown	s__Unknown	LGRATVSPAVISELLDRHIPLTFLKPTGKYLGRLEPELTKNIFVRKAQWKADGESEEAIHLVRAFIRGKLKNYRNLLLRRQRKQEHLDLTASLTKIEQAIAPLDTTTIINSLRGLEGTGSAAYFGCFNQLITNSQFAFTHRNRRPPKDPVNALLSLGYALLRHDLQSAVNIVGFDPYLGYLHCQHYGRPALALDLMEEFRPLVVDAVVLHAINHQLLSPADFESESLSHAVSLTKEGLKTFLRLYETKKQSEFKHPILGRKYTYQESFEIQARLVAKYLM
M55_SRR7473442	55	7.9	602	44Q	Cas1_314	IC	FALSE	I-C	d__Bacteria	p__Bacteroidota	c__Ignavibacteria	o__Unknown	f__Unknown	g__Unknown	s__Unknown	ENNVGISYLTPEGKFLARVYGAQKGNVLLRKAQYSISDSEIESLKIAKNIVAAKVSNSRHILQRHQRNHPDYSSDALQKVIDDIGLRLRNIQQCQTLNELRGYEGECANKYFSVLSELITSQKEDFNFEQRTKRPPLDPANALLSFLYAILANDCRSALETVGLDTQVGFLHQIRPGRPSLALDIMEEFRAYLGDRIMLNLINLKQVTINDFEFRESGEVRISDKARKELLTSYQKRKQEEITHPFLGEKMTIGLLPQIQAQLL
M55_SRR7473442	55	7.9	602	44Q	Cas1_315	IIIC-1	FALSE	AbiEii,Cas1	d__Bacteria	p__Bacteroidota	c__Bacteroidia	o__Chitinophagales	f__Saprospiraceae	g__Unknown	s__Unknown	MQLHLAFLSVQSSMSSVRMRVSGVVRHFPVRIVDAILLTRSTGISTDAALLAVENDTSVLLIDTQTHYPLEQLSSGRPSTIAAVRKDQAFFARSAAGLARAAGCITEKVARQHRLLRHWAEYPTTPEEFTANLPITDRIPAAIQREPSKCSQANPNLRSPKLNFQYIILFRAFGQASAALCRLTRASKCL*
M55_SRR7473442	55	7.9	602	44Q	Cas1_316	IB	I-B	I-B	d__Bacteria	p__Coprothermobacterota	c__Coprothermobacteria	o__Unknown	f__Unknown	g__Unknown	s__Unknown	MRKPLFIFKDGYLKRKQNTIYFQESTQRNIEELDNIEKFDDNHLDNCEDTDSKDLNNQNQRSSKNINKKYIPFNAINEIHIFSNSFYITKKFLDFVSKHNILVHFYNYYGYYEGTYYPREFYNSGFILNSLRILNYYKNRGYDLDYEISSISIFLEKVNGCKNIEELMAYEGNSKAIYYRAFNKIMRNEDFYFDKRSKRPPADKINALISFGN
M55_SRR7473442	55	7.9	602	44Q	Cas1_317	VA	V-A	V-A	d__Bacteria	p__Unknown	c__Unknown	o__Unknown	f__Unknown	g__Unknown	s__Unknown	MLSYPDFKNKNIVLCFSSEGHQTRIKNDNVIIETKNTENEETEVVLQISCLKVFSLWIIGHTNLTSGILSASKKYNFSIAMFSYGFKPYGIWNAGAEGNFLLRQKQYQYNQLDIPKHLVKNKILNQINLIKSIRESGEYKTDALFLLENELNKVDKCENLQSILGVEGSASKVFFNCWYRGIKWNGRKPRTKCDIINTTLDIGYTLLFSYIETLLNLYG
M55_SRR7473442	55	7.9	602	44Q	Cas1_318	IB	FALSE	I	d__Bacteria	p__Bacteroidota	c__Bacteroidia	o__Unknown	f__Unknown	g__Unknown	s__Unknown	MKQAYYLFNPGRMSRKDNTLQLQIFDEEGSVQQTRYLPVENVDELYVFGSLDANSALYNFLGQNHISVHFFDYHENYTGSFFSRDYLLSGKVLLAQTDHYKSKKKRMVIAQRILDGASFNMIKNLRYYNSRGKDLTEIIEAMEALAARIGSTTEIDELMGIEGNIRRTYYEAFNLIISDFAMEG
M55_SRR7473442	55	7.9	602	44Q	Cas1_319	IIIA	Ambiguous	II	d__Bacteria	p__Bacteroidota	c__Bacteroidia	o__Cytophagales	f__Cytophagaceae	g__Chryseotalea	s__Chryseotalea_sanaruensis	MIKRILYFGNPAYLSTHLDQLVIRLPEVENNELLPAQFKKEAQATVPIEDIGVMILDHPRIIISQALMAKLLANNVALITCDNTHHPTGLLLNLSGHTLQAERFKCQIEASLPLRKQALLLQRYELPAGNLFKWAKEVTSGDEENLEARAAAHYWKSLFPEIPGFIRQREGPPPNALLNYSYAI
M55_SRR7473442	55	7.9	602	44Q	Cas1_320	IE	FALSE	I-E	d__Bacteria	p__Planctomycetota	c__Planctomycetes	o__Pirellulales	f__Unknown	g__Unknown	s__Unknown	RLLYQAKLALDDELRLKVVRAMYRFRFQEEPPLRRSVEQLRGIEGVRVRTMYKMLAQQYGVEWGKREYDPDKFDEGDAINQCLSVANHCLYGICEAAVLAAGYAPAIGFIHTGKPLSFVYDIADLFKFEVAVPIAFKVVASGKSDPARETRLYCRNSFRKHNLLERIIPQIEEILSAGGIELPTAHEEAVPIAIPNKEQTGDAGHRT*
M55_SRR7473442	55	7.9	602	44Q	Cas1_321	ND4	FALSE	Cas2,Cas1,Cas1	d__Bacteria	p__Nitrospirota	c__Thermodesulfovibrionia	o__Thermodesulfovibrionales	f__Thermodesulfovibrionaceae	g__Thermodesulfovibrio	s__Unknown	MQEEYLNKKTLYLVDKGTGLIVRRDGPSVLIEKKDRAPIRIPVNFVDKVIIWGNVELDAYSLTLFSRHGIPVVILNRDRESSVILPYNHESTDHSKLQRRIFSSKILVEKYLKMIKTRRIENEKRVINKLFKNLSISIEIEERRYQSLLSKIKPSEFLWETIKRIIASFLQITITGRIISAKLNPHIGIMHKDCNYGLVFDIYHIYEPEADLQTAQFFYSGGCKPSFINQPEITHEEIQIITNRFEKKRMDFYHSLDMTISELFSIMRKVTP*
M55_SRR7473442	55	7.9	602	44Q	Cas1_322	IIID	FALSE	Cas2,Cas1,Cas1	d__Bacteria	p__Nitrospirota	c__Thermodesulfovibrionia	o__Thermodesulfovibrionales	f__Thermodesulfovibrionaceae	g__Thermodesulfovibrio	s__Unknown	HNNGYLRVKQYEKSLTDFAVLIAREIIAEKILSQKQFISEMKQIKPILSMDIDRIIESLDKTLQTLREKIPSIDSLRGMEGSASSMYFSLYCRLFSESLRFSKRNKRPPKDPVNAMLSFCYTMLHYEIVREIQLIGLDPTIGFYHQFEYGRESLACDLVEKFRVSVDRFVYEIFKERNLTSRDFTKDEQTGGVYLHKSGRKKFYPLYEQWVQNQRTLWRQEVQNLARRILE*
M55_SRR7473442	55	7.9	602	44Q	Cas1_323	IE	I-E	I-E	d__Bacteria	p__Deinococcota	c__Deinococci	o__Deinococcales	f__Thermaceae	g__Meiothermus	s__Meiothermus_hypogaeus	MKYETRNLQELPKFRDGLSYIYLEHGRLEQQDQAVAYYSQEGAVAIPAAALGVLLLGPGTSITHAAIRQLANNGCSVFWVGEEMVRFYASGMGETRSSANPMRQAQAWADPEAHLEVVKRMYRMRFPEGLPADLTLEQIRGREGVRVRDTYARWSRETGVEWKGRNYNRGNWAEADPINRALSASRTWFHPYRQATLFRLRCSRPLQS*
M55_SRR7473442	55	7.9	602	44Q	Cas1_324	IIB	FALSE	Cas6,Cas1	d__Bacteria	p__Chloroflexota	c__Anaerolineae	o__Anaerolineales	f__Anaerolineaceae	g__Anaerolinea	s__Anaerolinea_thermophila	MAIIQHLIVDEYGTFIGKHSERLIVFKGEEKRLQAPLLHLESVVIANLGVSISADAVQVCTERGIPIFFISSIGEPYASLYSAGLTGTVATRRAQLEAYRDRRGLELALVLALGKIQNQSNFLRYMSKYRKESAPALYEELRRRSAEVLEVYRELERLRSAEAFQQGTWSIEDLREAMMALEGRAARHYWEA
M55_SRR7473442	55	7.9	602	44Q	Cas1_325	ID	FALSE	I	d__Bacteria	p__Cyanobacteria	c__Cyanobacteriia	o__Cyanobacteriales	f__Nostocaceae	g__Fischerella	s__Fischerella_thermalis	DLILMNPKTFSQLVTAIANLEQATSIDSIRGLEGAGSAAYFSCFNQLIRVDNFQFHTRNRRPPTDPVNSLLSLGYALLRHDVQGAINIVGFDPYLGYLHTERYGRPSLALDLMEEFRPVIVDAVVLAAINRRIIVPTDFITEPLSNAVSLTKEGLHKFLRLYQEKKQTKFKHPVMQKQYTYQESFELQARLLAKYLMGEIEKYPPLIMK*
M55_SRR7473442	55	7.9	602	44Q	Cas1_326	IC	FALSE	I-C	d__Bacteria	p__Desulfobacterota	c__Desulfobaccia	o__Desulfobaccales	f__Unknown	g__Unknown	s__Unknown	QAARHLAELLRELPQASHLEEIRGLEGDASRRYFAAFPHLLLGEGEVFTFRGRNRRPPLDPVNALLSFLYTLLLHDCVGALEGVGLDPQVGFLHAGRPALGLDLMEELRPILGDRLALTLLNRRQLTEKDFDRRPGGAVLLNEAGRKKVLVAYQERKQQEITHPFLEQKLPLGLVPHLQARLLARHLRGELSAYPPYLHH*
M55_SRR7473442	55	7.9	602	44Q	Cas1_327	IC	FALSE	I-C	d__Bacteria	p__Deinococcota	c__Deinococci	o__Deinococcales	f__Thermaceae	g__Meiothermus	s__Meiothermus_granaticius	EHEAALRMLPQARSVDEVRGLEGQAASAYFAAFGDLLLSGEFRFDGRNKRPPRDPVNALLGYIYALLVTQCTAALEGVGLDPQMGFLHALRPGRNALALDLMEEFRAWWADRLALSLLNRKQLTPKHFQERPGGAVLLDEEGRKAVITAFQTRRQETVQHPLFKEPVPVGLLPHVQARLLARYLRGDLPEYAPFVGR*
M55_SRR7473442	55	7.9	602	44Q	Cas1_328	IIIA	FALSE	Cas2,Cas1	d__Bacteria	p__Bacteroidota	c__Bacteroidia	o__Unknown	f__Unknown	g__Unknown	s__Unknown	KILNQAAVLKYHQLHYQNMIHWAESVKSGDTENHEARASAYYWETLSPVLNRNKEGISFRRHRNGNPPNNLLNYGYAILRAITARALVSSGLLPTLGIFHRNKYNAYCLADDIMEPYRPFIDRLVIQYVKSDASIHELDLPAKKHLLSAPALDVLIEDERSPLLIALSRTTASLARCFEGTQRKISYPVLN*
M55_SRR7473442	55	7.9	602	44Q	Cas1_329	IC	FALSE	I-C	d__Bacteria	p__Bacteroidota	c__Unknown	o__Unknown	f__Unknown	g__Unknown	s__Unknown	LEQLRGYEGECAQLYFSVAAHLFTAQQEDFAFAQRSRRPPRDRSNALLSFLYALITNDICSALESVGLDPYVGFFHRVRPGRPSLALDILEEFRAYLGDRMMFSLVNLRQVTAEDFEIRPSGEVRMSDAARKRVIVAYQQRKQEEITHPFLQEKITVGLLPHVQAQLLARYIRGDINEYPPFVVK*
M55_SRR7473442	55	7.9	602	44Q	Cas1_330	ND7	FALSE	Cas1,Cas2	d__Bacteria	p__Verrucomicrobiota	c__Unknown	o__Unknown	f__Unknown	g__Unknown	s__Unknown	EHIAPGHSRLGEMRTTATGKKPHKEAIVAKTFWQIFGESIGDEDFTRNRAAGGLNSLLNYGYAVLLSTVLQKLFGVGLDPTFGLSHVARERSTPLAYDLMEPFRPCVDWRVHQWVKRLQGPAASHPGSSGRQSAPSERTERSLSGRTSAATGGEGRGCEVTKEFRGWVTGFPLERVGYLDFTLEIQGVIEGVVRSFRHAVMNNQPRLYKPWTPNDTKWAG*
M55_SRR7473442	55	7.9	602	44Q	Cas1_331	IU	FALSE	I	d__Bacteria	p__Unknown	c__Unknown	o__Unknown	f__Unknown	g__Unknown	s__Unknown	RGHEGQEAAIYFGHFSGMFKGPLSVEFDANGRKRRPPPDPINACLSLAYSMLTHECVAALRLARLEPSVGGFHVSKPGRPALALDLMEPFRPLIADSVAITCFNRGELTEGHFLRTASGCSLTDSGRRSFFNALGRRMNTEVTHPVFEYRLSYRRMIVLHARMIAAWLIGDIPSLAFLTTR*
M55_SRR7473442	55	7.9	602	44Q	Cas1_332	IC	FALSE	I-C	d__Bacteria	p__Deinococcota	c__Deinococci	o__Deinococcales	f__Thermaceae	g__Meiothermus	s__Meiothermus_granaticius	EHEAALRMLPQARSVDEGRGLEGQAASAYFAAFGDLLLSGEFRFDGRNKRPPRDPVNALLGYIYALMVTQCTAALEGVGLDPQMGFLHALRPGRNALALDLMEEFRAWWADRLALTLLNRKQLTPRHFEERPGGAVMLGEEGRKTVISAFQSRRQETVQHPLFKEPVPVGLLPHVQARFLARYLRGDLPEYLPFVGR*
M55_SRR7473442	55	7.9	602	44Q	Cas1_333	IIIB	FALSE	Cas1,Cas2	d__Bacteria	p__Cyanobacteria	c__Cyanobacteriia	o__Cyanobacteriales	f__Xenococcaceae	g__Stanieria	s__Stanieria_cyanosphaera	GRGQRKFLMRGRTSKKLKSMKLERNIKQMQAIIAQIPQINSIDSLLGIEGKLAALYFGALPCLLSPDISPQMRFDGRNRRPPKDRFNALLGFGYSLLIKDVMNAILTVGLEPALGFYHQPRSVAAPLALDLMEIFRVILVDMPIVASINRQQWEINDDFEIRGEQVWLSETGRRKLVELYEQRKQGMGEGGLFGQLILR*
M55_SRR7473442	55	7.9	602	44Q	Cas1_334	ND16	FALSE	Cas2,Cas1	d__Bacteria	p__Chloroflexota	c__Unknown	o__Unknown	f__Unknown	g__Unknown	s__Unknown	AEIAASIESLARALDELERKTAVSSLLGVEGAATAAYFRGLRKLFDPKWNFDDRNRRPPRDPVNVLLSFGYTLLAEACSSAAQTVGLDPYAGFLHEVAYNRPALGLDLMEEFRPVVDGVVLWCLNGGQLKPEDFTPGPPERPIVLGTQGQRRFLQAYENRMDAKFTHPLRGMQFPLRQCIIEQARQAAACIQNGEPNFRGMGFR*
M55_SRR7473442	55	7.9	602	44Q	Cas1_335	IIIB	FALSE	Cas1	d__Bacteria	p__Cyanobacteria	c__Cyanobacteriia	o__Cyanobacteriales	f__Nostocaceae	g__Tolypothrix_B	s__Unknown	RQVECSQNPDFIRRQAEAIVKAKLHNSRALLLKLNRRRPSEIATSAIKLILELMDKLPQADSMDALRGFQALGSLFSGAFAFEKRTKRPPTDPINSLLSLGYTLLSQNMFSFIQAVGLHTHFGNLHVPRDNHPALVSDLMEEFRAQLVDSFVAYLINSKIFEPEDFTPPDEKSGVYLQPHALKKFLKHWEEKLQSELTHQHTGYKVSFRRCLELQVREYTACLTGEQQSYRPMIWKL*
M55_SRR7473442	55	7.9	602	44Q	Cas1_336	ND16	FALSE	Cas2,Cas1	d__Bacteria	p__Chloroflexota	c__Chloroflexia	o__Chloroflexales	f__Chloroflexaceae	g__Chloroflexus	s__Chloroflexus_islandicus	TAIAQIDAVARGLASAATLDAVRGFEGAAAAAYFGAWRAAFQQGWGFQGRAFYPPPDPINALLSFGYTLLLHDVLTAVQFTGLDPYLGVFHAIEAGRPSLALDLMEEFRPLIVDRMALDLIATNAITRQQFERAGPDKPNAICLNAAARKLVISRYEALMQTPVRLAGGSQTTFRRIVLLQAQMVARIIRGEQARYEGVVR*
M55_SRR7473442	55	7.9	602	44Q	Cas1_337	IIIC-1	FALSE	Cas1	d__Bacteria	p__Bacteroidota	c__Unknown	o__Unknown	f__Unknown	g__Unknown	s__Unknown	MASIYIHKGVSITHEALLLAIENETDLLVVGQFDKPVGREWGERPGTISTVRKNQLAFASSNGPKGQWIVKLLHYKIEQQIHLLDLLACMHPDAEGRLVEAIAKMEKMKAKISFDTEDDVDVQKDKWRGHEGNASRIYFEALSSLLPEEYRFEKRSRPARDRFNAMLNYTYGILYSKVEGALLRAGLDPYIGVFHRDEYNRPSLV
M55_SRR7473442	55	7.9	602	44Q	Cas1_338	IU	FALSE	I	d__Bacteria	p__Cyanobacteria	c__Cyanobacteriia	o__Leptolyngbyales	f__Leptolyngbyaceae	g__Unknown	s__Unknown	MSVLYVTQPDAVVEKTYEAFTVSLKQENGSWKKQSVAAQTVEQVVLMGNPRITGDALVYALELGMPVHYLSMVGRYLGSALPGYSRNGQLRLAQYQTYCDSTKRLELVKAIVTAKIHNQYSVLYRHNQRDNPLKERKGVVKSQATLDQVRGIEGLAARDYFACWSKMLDAPWKFAGRNRRPPTDPINSLLSFAYGLLRVQVTAAVHIAGLDPYIGYLHEVTRGQPA
M55_SRR7473442	55	7.9	602	44Q	Cas1_339	IIID	FALSE	Cas1	d__Bacteria	p__Deinococcota	c__Deinococci	o__Deinococcales	f__Thermaceae	g__Thermus	s__Thermus_brockianus	AAVSEDVAEAASKEALLGAEGQATRVYFAGLERLLGAYGLRGRTRRPPQDPVNAALSYGYAVLLARVQLAVRLAGLHPEVGYLHAEGRRSPALALDLMEEFRVPVVDHVVLRAFRQGLLTPAHGEAREGGVYLNSEGRRVLLGLLEERFLEEAIHPLGFRKSYAELIEVQASRLKGAILGRGTYTPFYLRS*
M55_SRR7473442	55	7.9	602	44Q	Cas1_340	IB	FALSE	I	d__Bacteria	p__Deinococcota	c__Deinococci	o__Deinococcales	f__Thermaceae	g__Thermus	s__Thermus_brockianus	KPVYVFSSGRLSRMSNTIILETEERKRHLPVEQVSELYLFGEVDLNKRFLEFCAQKGVLLHFFNRYGYYAGSFYPREHLLSGYLTLKQAEHYLDPERRLALARRFVEGGLENIRRLLCKEEAKGKGVESTLALLENLSAQVGEARTVGELMALEGRAREAYYGVWDELLGERWALARSRRPPRDPINALLSFTNSLLYTAILAQIYQTHLDPRIGF
M55_SRR7473442	55	7.9	602	44Q	Cas1_341	IIIB	FALSE	Cas1	d__Bacteria	p__Cyanobacteria	c__Cyanobacteriia	o__Cyanobacteriales	f__Unknown	g__Unknown	s__Unknown	REMAAIYLIEQGTSIYKDYQRFIIHVSEKPKLEVPIREVQQIIVFGNIQLSTPVIQACLDEQIAVVFLSQSGRYHGHLWSAEFRDMENELVQVEKRRDAGFQLNVSKAIVYGKLMNSRQLLLRFNRKRKSAEAERAILGINQDIEALELIDNLDTLRGYEGIAAARYFPAFGKLITNGKFEFCLRNRQPPTDPVNSLLSFGYSLL
M55_SRR7473442	55	7.9	602	44Q	Cas1_342	ND16	FALSE	Cas1	d__Bacteria	p__Chloroflexota	c__Anaerolineae	o__Anaerolineales	f__Anaerolineaceae	g__Bellilinea	s__Unknown	HVPLRRAQYRALENPAFVLGMAKAFVRAKLEHQRALLQRHNRERNDPQIAEAVERLGDALNTLPHKINLNSLRGLEGSATAAYFSGFRRLFDPQWNFTTRQRRPPPDGINVLLSLGYTLLGRLTTSAARAVGLDPYAGFLHEVEYNRPALGLDLLEEFRPVVDGLALWAAGSGALTPQDFTPGGAERP
M55_SRR7473442	55	7.9	602	44Q	Cas1_343	IC	FALSE	I	d__Bacteria	p__Unknown	c__Unknown	o__Unknown	f__Unknown	g__Unknown	s__Unknown	LRRKQYRIADNEVESLNISRLFIAGKIVNSKTVLQRALRDHPATINVTAIEEAVQTLSVKQKQVLRSKNAAELRGYEGESAMTYFSVFDQLIVQQKDDFKMNGRNRRPPMDNVNALLSFAYTLLMHEVRAALESVGLDPCVGFLHVDRPGRQSLALDLMEEFRPFLADRLVLSLINRKQI
M58_SRR5451032	58	6.9	193	18G	Cas1_344	IIIB	FALSE	Cas2,Cas1,Csx18,Csx1	d__Bacteria	p__Cyanobacteria	c__Cyanobacteriia	o__Elainellales	f__Elainellaceae	g__Unknown	s__Unknown	MRTLYVSQQGCFVALRQEALLIKQGETLLEEVQLPLLEQVLIFGKSQVTTQAIRACLWREIPIVYLSRLGWCYGRVLPISRGYRQLGRYQQELAFGERIVMARAIVLAKLKNSRVMLQRQQRQRGTARIQAAVAQLEQVMAQVNRVATLEQLLGLEGAGAASYFGAFGDCLMRSEFTFTARSRRPPADPVNALLSFGYQVLWNHLLSLIELQGLDPYYACLHQGSERHAALASDLIEEFRAPIVDSLVLYLVNRGVVQPQDFEYRDGGCFLSESGRKTYLRAFVGRMEEPISTEDGVQPRWDLLMQQVKAFKRFVYNPSLGYQPYLIR*
M58_SRR5451032	58	6.9	193	18G	Cas1_345	IU	I-D	I-D	d__Bacteria	p__Cyanobacteria	c__Cyanobacteriia	o__Thermosynechococcales	f__Thermosynechococcaceae	g__Cyanothece	s__Cyanothece_sp._PCC_7425	MSVLYVTQPDAVVSKTYEAFTVALKQNGTWTKQSVPAQTIDQMVLMGNPQVTGDAFVYALQLGMPIHYLSSFGKYLGSALPGQSRNGALRLAQYGLYHDLSRRLELVKAIVTAKIHNQYAVLYRHGQTDSPVKGRKKLVQTQSTLDGVRGIEGLAAREYFAGMAAIVGTSWNFLGRHRPPPDPINSLLSFAYGLLRSQVTAAVHLAGLDPYIGYLHEVHHGQPALVLDLMEEFRPLVADNLVLSVLNNRQIQQPDFSESLGVYTLADEARKRFLQAFDRKMQDEFKHPVFGYRCSYRRAIELQARLLGRHLQEGIPYKPLVLR*
M58_SRR5451032	58	6.9	193	18G	Cas1_346	IIIC-1	FALSE	Cas1,Cas2	d__Bacteria	p__Bacteroidota	c__Bacteroidia	o__Chitinophagales	f__Saprospiraceae	g__Unknown	s__Unknown	MQLYLDSYGAFLSVRNGMFCVRMRGSGAVRNFPVRTVEAILLTQGTGMTTDAALLAVENDIPVLLIEAQTHYPLAQLSSGRPATIAAVRKNQVTFARSAAGLSWAAGCLAQKVARQRELLKRWMEQRDLDADGASRVAVADRMLAALQRTLGKPIADEDDLDTVVARLRGQEGTASRIYFQQVASLLSGAFEHFEYDDLSDIAFQGRQKRPAHDPFNALLNYLYGMLYTSVHLALLKAGLDPYLGVLHADRYGAAPTLVFDAIEPYRPWADAVALHIVLGGWVGAEAFEQRADPLEGLWLSPSGKDIAIEHMLRYLDESTPYDGRQVRRKVQIDLEAQFLKKRISND*
M58_SRR5451032	58	6.9	193	18G	Cas1_347	IIB	I-B	I-B	d__Bacteria	p__Chloroflexota	c__Chloroflexia	o__Chloroflexales	f__Chloroflexaceae	g__Chloroflexus	s__Unknown	MELIVDERGSFIGKHQGRLRVTKDNERKNEVPIMHLRQVIIAGGGIAISSDAIRACSEEGIPIHFISSNGTPQASLYSAGLTGTVLTRRAQLRAYDGPAGVALARAFTLGKLGNQANLLRYVAKNRKGTAPEIYELLMATAAEVVDYQIAVERLQGETVDDIREALMGIEGRYAARYWQAIGALIPPVLNWPGRETRGASDPFNQVLNYGYGVLYGQVEHAIVLAGLDPYAGLLHADRPGKPSLVLDLIEEFRQAVVDRTLLGQINRGWQIGREEDGRLDQPTRERIATKVLERLETTEPYEGKRQPLRHILQCQARHIATYVRGERESYTPFVMGW*
M58_SRR5451032	58	6.9	193	18G	Cas1_348	IU	I-A	I-A	d__Bacteria	p__Deinococcota	c__Deinococci	o__Deinococcales	f__Thermaceae	g__Meiothermus	s__Meiothermus_silvanus	MGVVYVLEDAYLAKDGGSLKVSKRGPGGSQTLLQKPLIGVEEIVVLGNAVVTPALLKHCAEENIGLHYVSTSGRYFAGLTRTPAKNAPARVAQFAAHLDPARKLSLARRFVLGKLRNSLTLLRRNGGEGWEEIRWAIGELDKAADEGALRGLEGNAAEVYFRSYAALLPEGFRFAERSRRPPRDPANSLLSLAYTFLAKECESALQVAGLDPYVGYLHEVRYGRASLALDLMEEFRSILADSVVLSLLNNRRLTLEDFDDAEGYPRLRKESFPKFLRAWEERLTDRVRHPLLGKAHSYRQTVLVQARILVKHLLGELPAYEPFTVR*
M58_SRR5451032	58	6.9	193	18G	Cas1_349	IIIA	Ambiguous	II	d__Bacteria	p__Bacteroidota	c__Bacteroidia	o__Chitinophagales	f__Saprospiraceae	g__Unknown	s__Unknown	MKKTLCFTTPAYLRASLKQLEIEQPAAGTQPARKTSVSPEDIGVVILEHPQITITHVALALLLRHNVAVITCDDKFLPNGLLLPLVGHSLQSRRFQQQIEASLPLKKQMWQQTVKQKLHNQAQALQQQGIDATPLLRWIHEVRSGDPDNIEARAAAWYWPRLFQNTPLASRGDEDDADEFLRDRYGDWPNCLLNYGYAVLRAVIARALMAAGLLPALGIHHRNQYNPYCLADDIMEPYRPCVDALVCRLLHEHPTPPQPTADGNMLPPPIKRKLLVIPVLDVRMEKQLKPLQIAAQRTAASVAACFAGQERHLVYPGLA*
M58_SRR5451032	58	6.9	193	18G	Cas1_350	IC	FALSE	I-C	d__Bacteria	p__Deinococcota	c__Deinococci	o__Deinococcales	f__Thermaceae	g__Meiothermus	s__Unknown	SMTSQLLNTLYVQTQGAYLRLEGDTLKIEQEKSVLRQIPLHHLGGLALFGNVLLSPFLLHRCAQDGRELAWFSESGRFQGRLAGPISGNVLLRRAQHQALESLSSTLYLAQRFVEAKLRNTRSVLQRAVRERGETEALALALYEHESALRYLPQARTVDEVRGLEGNAASAYFAAFGDLLLSGEFRFDGRNKHPPRDPVNALLGFVYALLTTQCTAALEGVGLDPQMGFLHALRPGRNALALDLIEEFRAWWADRLVLSLLNRKQLAPKHFEERPGGAVMLNEEGRKAVIVAFQTRRQETVQHPLFKEPVAVGLLPHIQARLLARYLRGDLPDYVPFVGK*
M58_SRR5451032	58	6.9	193	18G	Cas1_351	IIIA	Ambiguous	II	d__Bacteria	p__Proteobacteria	c__Alphaproteobacteria	o__Acetobacterales	f__Acetobacteraceae	g__Elioraea	s__Unknown	MTRTVEVSSPARLSLRHRQLVVAREDGSAPTVPVEDLALLIVDNPQVTYTHALLAALAEAKVATILCGPDHMPVGVLLPYAANALAGERQRAQLACPRPLAKRLWQAIVACKLRRQADLLRRATGQDAGLDAMAARVRSGDPENLEAQGAQRYWPRLLGPAFRRDRSGAAPNPLLNYGYAVLRAATARAVVGAGLLAGVGLFHANRGDAFALASDLMEPFRPFVDGVVWEMARAGLAEGELDRTRKAHLLGVLNIAVGMDGQAMPLGLALHRAAASLAASFGGRRMLLRLPEDPTGLPEPAEEPDEGAAPAPS*
M58_SRR5451032	58	6.9	193	18G	Cas1_352	IIB	I-B	I-B	d__Bacteria	p__Chloroflexota	c__Chloroflexia	o__Chloroflexales	f__Roseiflexaceae	g__Roseiflexus	s__Unknown	MHLIVEQYGTFVSKHQGRIRVVKDRERLAEVPILHLDQIIICSDGVGLSSDVVRVCAEGGIPIHFLDSIGNDHGTLMHSGITGMALTRRAQLRAGDNERGLILAQAFASGKIQSQANLLRYAAKNRKESDPDLYHDLMRAATEVLDTLPSVRAARGVLTEDIRAALMGFEGMSSARYWTAVARIIPDDLGWPGRETRGARDRFNQALNYGYGILQAQVRTALILAGLDPHAGFLHADRPGKPSLMLDLIEEFRQAVVDRTLIGLVNRQFEIGQGSDGLLDEATRKRIAEKTLDRLNSTEPYEGKRQPLRHILQCQARHIATFVRGERPTYEPFVMGW*
M58_SRR5451032	58	6.9	193	18G	Cas1_353	IIIB	Ambiguous	I	d__Bacteria	p__Cyanobacteria	c__Cyanobacteriia	o__Elainellales	f__Elainellaceae	g__Unknown	s__Unknown	MSTLYLVHQGTTVKKEQSRYVLKLPKEAALEIPVREVERVLVFGNIQLTAAVIAECLENQVPVVFMSQLGDYRGHLWSAEYNDIGTELVQYQHQGNESFKLATARAIVAGKLANSRQLLLRLNRKRQLPEVTEAIATLAELLESSLQADNLNALRGYEGLAAAKYFRALGALIVNPAFTFTERNRRPPKDPVNSLLSFGYTLLFNNVLSLLLAEGLNPYLGNLHGSEKKQTFLAFDLVEEFRSPVVDSLVMRLINQKFLKPTDFTWPNAEGGIYLNDAARRPFLKQFEERLSLKVSHPDVAEPVSYRRVMQLQVQRYKRALLEGVPYEAFRKVN*
M58_SRR5451032	58	6.9	193	18G	Cas1_354	IE	I-E	I-E	d__Bacteria	p__Deinococcota	c__Deinococci	o__Deinococcales	f__Thermaceae	g__Meiothermus	s__Unknown	MRYETRNLQELPRFRDGLSYLYLEHGRLEQQDQAVAFYSPEGVVSIPAAALGVLLLGPGTLVTHAAIRQLANNGCSVFWVGEEMVRFYASGMGETRSSANLMRQVRAWADPEAHLEVVKRLYRLRFPEPLSPELSLEQIRGLEGVRVRDTYARWSRETGVKWRGRNYDRGNWAAADPINRALSAGAACLYGLAHAAILSAGYSPALGFIHTGKQLSFVYDVADIYKAETLIPTAFRVVAESDSGVERRVRHALRQQLKEVKLLERIVSDLHSLFDALETPDPYAADPAAPGELWDPDGPVPGGVAYGSDRPGEGTQDPEG*
M58_SRR5451032	58	6.9	193	18G	Cas1_355	ND16	Ambiguous	I	d__Bacteria	p__Chloroflexota	c__Chloroflexia	o__Chloroflexales	f__Chloroflexaceae	g__Chloroflexus	s__Unknown	MATLYLIEQGAELGCDGERIVVRRSGEIIGSVPLVKVDDIVIFGNIGISTPAIKRLLDRGIEVTFMTVDGRYQGRLVGQITAHVALRQAQYACAADGERALHLAQSFVEGKLRNQRALLQRFSRNRAFPPAEALAAADDLDAFIKRVRRTTRLSALLGVEGSATARYFAGLRSLIGPKWDFRSRQRRPPPDPVNLLLSFGYTLLTHKTLGAVQAAGFDPYLGFLHSLDYGRPSLALDLMEEFRPLLIDSLVVRVCNDGRLRFDHFQPGDEARPVIMTDEGKRAFLTAFEERMRTEATHPEGADSGPGKVTYQRCIALQARRLARVIHGQQERYEPFTAR*
M58_SRR5451032	58	6.9	193	18G	Cas1_356	ID	I-C	I-C	d__Bacteria	p__Cyanobacteria	c__Cyanobacteriia	o__Cyanobacteriales	f__Nostocaceae	g__Fischerella	s__Fischerella_thermalis	MGTVYITQEDAFIGKVDERLNVKYEKKTILDVPLIKIDGLVVMGRASISPATIAELVNQKIPLTFLTNNGKYIARLEPEMSKNIFLRSAQWKAKGESPQAIHASKGFVRGKLKNYRYSLLKSQRSYPDLDLNGGLNQLATAIANLDQATSIDSIRGLEGAGSAAYFSCFNQLIRVDNFQFHTRNRRPPTDPVNSLLSLGYALLRHDVQGAINIVGFDPYLGYLHTERYGRPSLALDLMEEFRPVIVDAVVLTAINRRILLPTDFITEPLSNAVSLTKEGLHKFLRLYQEKKQTKFKHPVMQKQYTYQESFELQARLLAKYLMGEIEKYPPLVMK*
M58_SRR5451032	58	6.9	193	18G	Cas1_357	IC	FALSE	I-C	d__Bacteria	p__Deinococcota	c__Deinococci	o__Deinococcales	f__Thermaceae	g__Meiothermus	s__Unknown	MNSEVLNTLYIQTQGVYLRLEGDTLRIEHEDVTLRNVPLHHLGGLALFGNVLVSPYLLHRCAQDGLEVAWFSESGRFQGRLAGPVSGNVLLRQAQYRALDNPSSSLYLAQRFVEGKLKNARLVLQRAVRERGETEALALALYEHEAALRQLPQARSLDEVRGLEGGAASAYFAAFGDLLLSGEFRFDGRNKRPPRDPVNALLSFVYALLTTQCTAALEGVGLDPQAGFLHALRPGRHALALDLLEEFRAWWADRLALSLLNRKQLTPEHFETRPGGAVLLNEEGRKAVIVAFQTRRLETVQHPLFKEPVPVGLLPHIQARLLARYLRGDLPQYLPFVGR*
M58_SRR5451032	58	6.9	193	18G	Cas1_358	IIID	FALSE	Csx1,Cas1,Cas2	d__Bacteria	p__Deinococcota	c__Deinococci	o__Deinococcales	f__Thermaceae	g__Meiothermus	s__Unknown	MTLHLTEQSSTLRLRQGRLQVELDECVIAELPARQVRGVVLWGNVRLTTPALAFLLRQGVPVLYATLEGQLYGQAQALQSLAPEVLRSQLLVQQNPLPLAQSFVLGKLRSGLLLLERLSRQAPTGPQQTEIRAALEALPQAPSLEALRGIEGNAARAYFAGLGAVLSPYGFTGRNRRPPTDAVNAALSYGYMVLLGRTLLALHLAGLHPELGLLHAEGRRAPALAFDLMEEFRVAVVDAVVVGAFLRGELRPGPHTEARSGGVYLNDVGRKTLLRALEARFAQEAQHPKGFRKTYQALIETQAARLKAAILEREPYTPFYLWR*
M58_SRR5451032	58	6.9	193	18G	Cas1_359	IIID	FALSE	Cas2,Cas1,Cas1,Cas2	d__Bacteria	p__Proteobacteria	c__Alphaproteobacteria	o__Geminicoccales	f__Geminicoccaceae	g__Unknown	s__Unknown	MRTLYLDRKNVVLDHDGGALLVRVPGERLARVPLCGLERVVVRGAATVATGLLSALHDHDVGLLVLSGRRSEPTARLLGRPHADVMLRIAQLELVRDRAARLLYARRLLEAKLSGQLRLLGELLEARADQRRQLEAARGLLEAIRGKLAEADLAGLLGLEGTAAAAFFQGFAAVLPAALGFTGRNRRPPRDPVNACLSLGYALATHEAARQAQLVGLDPLLGFLHAPVPGRPALACDLVEPVRFHIDRFVWRLFAEGRLRPEHARATAEGCLLGKAGREIFYTAFEAELAALPRLLRQMAAGLARELRARPRPEWLAC*
M58_SRR5451032	58	6.9	193	18G	Cas1_360	IIIA	FALSE	Cas2,Cas1	d__Bacteria	p__Bacteroidota	c__Bacteroidia	o__Cytophagales	f__Cytophagaceae	g__Chryseotalea	s__Chryseotalea_sanaruensis	YLSTHLDQLVIRLPEVENNELLPAQFKKEAQATVPIEDIGVMILDHPRIIISQALMAKLLANNVALITCDNTHHPTGLLLNLSGHTLQAERFKCQIEASLPLRKQLWQATVKAKIRNQALLLQRYELPAGNLFKWAKEVTSGDEENLEARAAAHYWKSLFPEIPGFIRQREGPPPNALLNYSYAILRAIVARSLVGSGLLPTLGIHHHNRYNHYCLADDIMEPYRPFADALVKELVIQGKANEPLGPAIKKHLLGVVHTDVLFDDERSPLMVGVQRTTASLARCFEGLAKKLHYPKLP*
M58_SRR5451032	58	6.9	193	18G	Cas1_361	IC	FALSE	I-C	d__Bacteria	p__Deinococcota	c__Deinococci	o__Deinococcales	f__Thermaceae	g__Meiothermus	s__Unknown	MNTVLLNTLYIQTQGVYLRLEGDTLRIQHEEVTLRNVPLHHLGGLALFGNVLISPFLLHRCAQEGLEVAWFSESGYFQGRLAGPVSGNVLLRQAQYRALDNPSVRLYLAQQIVEGKLKNSRLVIQRALRERGETEALAQALLEHEAALRALPQAQSLDEVRGLEGQAASAYFAAFGDLLLSGEFSFDGRNKRPPRDPVNAVLGFVYALLTSQCTAALEGVGLDPQAGFLHALRPGRNALALDLVEEFRAWWADRLVLALFNRKQLSPEHFERRPGGAVLLGEEGRKTVIVAFQSRRLETVQHPLFKEPVPVGLLPHIQARLLARYLRGDLPQYLPFVGR*
M58_SRR5451032	58	6.9	193	18G	Cas1_362	IIIA	FALSE	Cas1,Cas2	d__Bacteria	p__Proteobacteria	c__Alphaproteobacteria	o__Unknown	f__Unknown	g__Unknown	s__Unknown	VAHRQLVIERPDLPRATVPIEDLGVLVVDDSRASYTQAVFIECLAAGATIIVTGRDHLPVGMMLPMEGHHALTERHWAQAEAGAPLRKRLWQALVSAKLRQQGRVLHEINGDDAGLTALSRRVRSGDPDNFEAQGAQRYWPRLFGRDFRRNREASDANALLNYGYAIVRAACARALVASGLIPSLGVWHRNRANPFCLADDLLEPWRPLVDWKVRSMLAPGEPAPTLDDRPTRSRLLSIFSDTVLVGSRRWPMLLGIEQSAASLAKALTKNDRAALLSPESLPLQPDLIDDGAA*
M58_SRR5451032	58	6.9	193	18G	Cas1_363	IE	FALSE	I-E	d__Bacteria	p__Unknown	c__Unknown	o__Unknown	f__Unknown	g__Unknown	s__Unknown	MPVFEKPPLETLSPARDRWTPIYLEHGRLEVDDSSVKWIGADMTVLRLPVATLSAILLGPGTTVTHAAVKACADCNTPVCWIGEDGMRFYSFGVTPNHDNERARRHAACWADRKRREAIARRMFSRRFGEELAQERTVRELRGMEGLRVRTLYAELGLKYGVTWKGRNYDKSNWDLADNINRAISAANASLYALCCAVVCTMGYIPSLGMIHDSGPLAFVYDVADLYKESTSFPAAFQAIAADPRDRGDLVRKLLKERIEQERLLQRMPEDLEELFR*
M58_SRR5451032	58	6.9	193	18G	Cas1_364	IU	FALSE	I	d__Bacteria	p__Planctomycetota	c__Planctomycetes	o__Gemmatales	f__Gemmataceae	g__Unknown	s__Unknown	STQALETLAANEIDVSYVTGHGRFIGAFVAAPAKNVSLRESQYRTWSDPGACLELAKAVIRAKLSNQRTLLMRSLRGDDARGSDEPAARGLWNLLRSVDDVGSMEALLGIEGQGAALYFGEFGRFLKQLPNGKRFDFTCRNRRPPRDPVNALLSFAYAMLTKDCFAAVCTVGFDPYKGFFHQGRHGKPSLALDLMEEFRPVIADSVVVTLINNDILTPEDFVSWHESCQLTDSGRKAFFSAYEQRKATIVTHPVYGYRMSYARMLEVQARMLAAFIRGDIPRYTGFTVR*
M58_SRR5451032	58	6.9	193	18G	Cas1_365	CasY-VC	FALSE	Cas1	d__Bacteria	p__Unknown	c__Unknown	o__Unknown	f__Unknown	g__Unknown	s__Unknown	MSYNKKFYLWLPYLENITIKPKTVKFVYKGGETEVEWIKIHSLMIYGDSCPLSSDFLDKTTFYQIPVIFHRRNLPRASIILPNISSGKIDLISKQIAYRNNKKKVLYIAKKLISAKFKSINWLIKTRTDLLYRITDINKVKIIEAWQAKNYWKEYFDKLGFSNEKRRKSDNIVKKTLDAVSKFISGIILRWIIYHNLSPYHGFIHKPTDYPALVYDLIEPYRGYIEKVVFNVFLNKKNDVEETKILAISIEKIKEFLNEKVYVESTRQVVTFQELFHGIVLALRSYLLGETKKFIIPYPSKPNGGRPIKVNYRLYGH
M58_SRR5451032	58	6.9	193	18G	Cas1_366	ND2	FALSE	Cas2,Cas1,Cas1,Cas2	d__Bacteria	p__Proteobacteria	c__Alphaproteobacteria	o__Geminicoccales	f__Geminicoccaceae	g__Unknown	s__Unknown	MLIPVHLDGVATPLLVALDGPSLLVRRAGAADLRLPLRRLARISVRGPVTFAAEALPACLAAGVPVAFLDGRGRSLGQLVPLHCRHQDLAALVDEAVAAGRFAALRASWRAAVERRAVVRVVTALGLRPADLRPRSVRQAAARAVDRLAAPVPTEELEGRLEALLDGLLAELLVAEGAGLRFQGQDPDLDLSADLRAALAFELWPVTRDLARYLARHGAKHRGDSDLQARLVRRFEAARPRLERAVGEALALLRRSLREVLH*
M58_SRR5451032	58	6.9	193	18G	Cas1_367	ND1	FALSE	Cas1,Cas2	d__Bacteria	p__Proteobacteria	c__Gammaproteobacteria	o__Unknown	f__Unknown	g__Unknown	s__Unknown	VTTTYWPHPSEFSVITPRRKRPRAGELRPLPGAGPRKPLHLDGRTHPIEVTAAGPALAVTRGARRMQFPLARLSRILVCGRVHWQAEALSLCLRHQVAVVFLDGRAQPIGAALALQPRPGALDELLSEFVDRPHWRERYDNWLRSRRLRVLFEWRQRRAAAGAPLTRAEWDEAVRARVYVPESVASGPLPGAAYALALVVLARAGVRTRYRAFDGGELSLGVDLGRLLQLRAALQLGTLAQRLHGCDALKARAFEAGAAEHEAFAVELLERLRRRLAEWIEPWP*
M58_SRR5451032	58	6.9	193	18G	Cas1_368	IIID	FALSE	Csx1,Cas1	d__Bacteria	p__Deinococcota	c__Deinococci	o__Deinococcales	f__Thermaceae	g__Meiothermus	s__Meiothermus_ruber	MTLHLTEQSSTLRLSQGRLRVELDEQTLAELPARKVRGVVVWGNVRLTTPALAFLLRQGVPVLYATLEGQLYGQAQAPQSLAPEVLRAQLLAQQNPLPLAQGFLLGKLRSGQMLLERLARQAPITPQQAEIEAALEALPQARSLEALRGIEGNAARAYFAGLQAVLAPYGFSGRNRRPPTDAVNAALSYG
M58_SRR5451032	58	6.9	193	18G	Cas1_369	IE	FALSE	I-E	d__Bacteria	p__Deinococcota	c__Deinococci	o__Deinococcales	f__Thermaceae	g__Meiothermus	s__Unknown	MKYETRNLQELPKFRDGLSYLYLEHGRLEQQDQAVAYYSQEGVVAIPAAALGVLMLGPGTSITHAAIRQLANNGCSVFWVGEEMVRFYASGMGETRSSANLMRQVQAWADPEAHLEVVKRLYRLRFSEPLSPELSLEQIRGLEGVRVRETYARWSRETGVEWKGRNYQRGNWAAADPINRALSAGAACLYGLAHAAILSAGYSPALGFIHTGKQLSFVYDVADIYKAETLIPTAFRVVAESDVGVERRVRHTLREQLKEVKLLERIVSDLHSLFDVLETPDPYAADPAAPGDLWDPDGPVPGGIAYGSDRPGEGTQDPEG*
M58_SRR5451032	58	6.9	193	18G	Cas1_370	IU	FALSE	I	d__Bacteria	p__Chloroflexota	c__Unknown	o__Unknown	f__Unknown	g__Unknown	s__Unknown	WTLLRRNSRWEVGRSLAALAEATNLARRAPDIDSLRGVEGYAARVYFQAFPAMLRRDLPFEPADLFRGRNRRPPRDPVNALLSFAYALLTKDLAVQAQAVGFDPYCGLYHRSKFGRPALALDMAEEFRPLIAESVVITALNNGEVEPADIRKLGAGYALTDEGRKKFLRVYERRLEQEVRHPRFGYRLSYRRLLDLQLRFLAAALLGEVPAYVGFETR*
M58_SRR5451032	58	6.9	193	18G	Cas1_371	ND16	FALSE	Cas1	d__Bacteria	p__Unknown	c__Unknown	o__Unknown	f__Unknown	g__Unknown	s__Unknown	MKTVYVTEPGAVVRRNGPVLEVWFGGFKKTELLVHDLDQLVLMGNIMVTPAVLDFLIAERVDTVFLSLHGKFRGRLMHEHSKNVNLRLAQYERLRDRAVALGIARDIVRGKITNLRVFLGKAGRRHEQGEPLQEMAVRLLAVEERLSEAETLDQVRGFEGRASALYFEVFDRLIKNPEFEFHGRNRRPPLDPVNVLLSLGYTLLAN
M58_SRR5451032	58	6.9	193	18G	Cas1_372	IIID	FALSE	Cas1	d__Bacteria	p__Acidobacteriota	c__Acidobacteriae	o__Bryobacterales	f__Unknown	g__Unknown	s__Unknown	MPLTTVFVRGPGGVVSRRSRRLEVRLEGCDPVEIPVRETAAVVLVGPVQVTAQALALLFRRGVPVAFLWRQGWLRGRLAPALSRQAGVRLAQDRAASDGQECLLLARPPPPRECIGHPFHGPPPGSRADGWKQGGGPHPPGAPSGDCSLPEPLPINRAWGCGRSGGALPEQRSGPQILEFQFLK*
M58_SRR5451032	58	6.9	193	18G	Cas1_373	IC	FALSE	I	d__Bacteria	p__Proteobacteria	c__Gammaproteobacteria	o__Burkholderiales	f__Burkholderiaceae	g__Unknown	s__Unknown	MQLLNTLFVTLPDAYLRLDNDTLRVEVERETRLRVPLHHLTSVVCLGNVGFSTPLAHRLADEGISLVLLDETGRFKARLEGAVSGNILLRQAHHAKAQDPAFTLDTARAFVAGKIRNARQVLLRGARESKGEDDANRLARGADDLAASLRALPQAGTLDELRGIEGDAARRYFDCTSLLVKPEARGDFRMNGRSRRPPRDRFNALLSFVYSMWMNDCRSAVEAAGLDPQLGFLHE
M58_SRR5451032	58	6.9	193	18G	Cas1_374	IU	FALSE	I	d__Bacteria	p__Acidobacteriota	c__Unknown	o__Unknown	f__Unknown	g__Unknown	s__Unknown	GTAGRVYFESFAGMIKSEGDGAGPFSFDFQGRNRRPPRDPVNAMLSFAYALLVKDLTIVCAAVGFEPYQGFYHQPRFGRPALALDLMEEFRPLIADSCVLTAINTGMVKAKDFVQAGPAVVMSNNARKSLLRAYEQRMDSLVTHPLFGYRVSYRRVLEIQARLIARFLAGEISHYPGFETR*
M58_SRR5451032	58	6.9	193	18G	Cas1_375	IIID	FALSE	Cas1	d__Bacteria	p__Proteobacteria	c__Gammaproteobacteria	o__Unknown	f__Unknown	g__Unknown	s__Unknown	AARADCRKPLTDALAALDDIAATVDAAATTDALRGAEGAAAAAYFRGLASVFPPSLGFTGRNRRPPRDPVNAMLSLGYTLLHVDAVRACHVAGLDPLVGFYHRPAFGRESLACDLVEPLRPRLDAWVWALVRTRTLREEHFATSASGCQLQKAGRAHFYADYETAARPWRRWLRGRCAALARRFRAQGEPWLDAGGDAFDLDADGR*
M58_SRR5451032	58	6.9	193	18G	Cas1_376	IIIA	FALSE	Cas1	d__Bacteria	p__Bacteroidota	c__Bacteroidia	o__Unknown	f__Unknown	g__Unknown	s__Unknown	QPYEGVRQLASQVRSGDSTQKEAQAANLYWKLYGEALGISDFIRSREGPYPNVLLNYGYAILRAVIARALAIRGLLLSYGLFHHNQYNPYALADDMMEPFRPWVDIWVARWYQKNPTPQPLNPTVKKYLIQVPYLDVRAGKKLRPIIDVAPSVANSLVYCFAGKHRRLRIPTFPNEDEIT
M60_SRR5248366	60	8	2196	12T	Cas1_377	IC	I-C	I-C	d__Bacteria	p__Acidobacteriota	c__Acidobacteriae	o__Bryobacterales	f__Bryobacteraceae	g__Unknown	s__Unknown	MRKLLNTLFVTTQGAYLAQEGETVVVRREQEILLRLPIHTLSGIVCFGRVSVSPPLMGLCAERQVLISFLSETGRFLGRVSGPVAGNVLLRRRQYRLADEPQQAAVIARAIVVAKVANCRNVLLRANRELPRRCPELEGAAETLAQILDRLERTELDLDSLRGMEGEAARKYFEVFDRLIVNPDGFHFRGRSRRPPLDPVNALLSFVYTLLVHDVTSALESNGLDPYVGFLHADRPGRPGLALDLMEEFRPILADRLVLSLINRRQVRAGGFQTTESGAVLMDEATRREVLAAWQKRKQEEVQHPFIGESAPLGLFPHLQALLLARHLRGDLDAYPALVWR*
M60_SRR5248366	60	8	2196	12T	Cas1_378	IIIA	Ambiguous	II	d__Bacteria	p__Planctomycetota	c__Planctomycetes	o__Pirellulales	f__Thermoguttaceae	g__Unknown	s__Unknown	MIDHIVDVTQRAARLSVRYGQLIVEAADGSGCSVPLADLAVLILANAQISLTQPVLAALLEAGGVCIVCDSGCRPIGLLAPLVQHHQQTQRLAAQARAPLPVRKRLWKQIVRSKIAAQARTLEQVHGEDFGLRRLIPLVRSGDPANVEAQASQRYWRRLFADAQFRRDPDRTDQNRYLNYGYAVLRAMTARALCAAGLHPSLGIHHHRRDNPFCLADDLMEPFRPLVDRRVVELLRHYRPDAEMSPQLKADLLAFLQVRLPLEGEKRTLFDVLARAATSLADVFLKNRRRLLLPDWNHAAE*
M60_SRR5248366	60	8	2196	12T	Cas1_379	IE	I-E	I-E	d__Bacteria	p__Acidobacteriota	c__Acidobacteriae	o__Bryobacterales	f__Bryobacteraceae	g__Unknown	s__Unknown	MPRDLHLLPRMEDRWSFLYVEHCRIEQEGKSISVFEASGRTLVPCAMLSMLMLGPGSSITHAAVRALAESGCLIVWCGEEGVRVYATGLGHTRSARNILRQAAAWANPKTRLMVVRRMYEMRFDEPVEASVSLRQLRGREGKRVQAAYAAASAATGVEWKGRNYDRRSWSRADAVNRALSCANSCLYGLCHAAIVAAGYSPAIGFIHTGKALSFVYDVADLYKTETAIPVAFLVASQGPTDLEGRVRRAMRDVFLERRLLERVLPDIEALFRDLPGVVEEVEGGQMWDGEDEAPGWLWDPEQGVVAGGAAYTEEADGGDDPGTRARKPPGRADPLDAGAENGGVRGKSESGGASEALE*
M60_SRR5248366	60	8	2196	12T	Cas1_380	IIIC-1	I-B	I-B	d__Bacteria	p__Bacteroidota	c__Kapabacteria	o__Kapabacteriales	f__XYC2-FULL-35-21	g__Unknown	s__Unknown	MEKRIRVFNFAFFQRLMELVINSRGAYLQKSGECFKIKTEERSVEISCQKVSSILISTSALITTDAIKLAIDNNIDIVFLDEYGNPFARVWMPKLGSTTLIRRRQLEISESPDGLKFALEWVKNKFDNQINLLLRLRQTRPHRSAEITSAINDLKTTVSRLDTILEEYSSLSEARFEILGIEGTGARIYFDIISALLPERFQFQGRSRNPAKDEFNALLNYAYGILYSRVEKACIIAGLDPYLGFLHSDNYNKKSLVFDLIENYRVWADEVVIALFAGRKVKVEMFDKIPDGLTLNKEGKALLVTEFNNFLEETIRYRGRNVQRKNIIQFDCHRFANQLIGKDNEAK*
M60_SRR5248366	60	8	2196	12T	Cas1_381	IIID	III-A	III-A	d__Bacteria	p__Acidobacteriota	c__Aminicenantia	o__Aminicenantales	f__OPB95	g__UBA10528	s__Unknown	MGSLYIDRKDLEIRVEGNSLLFYSNGNREGSAPIQPLERVVVVGNLHLETSVLHKLCLNNVSVIFLSGRRLAFRGMLHGRLHRNGLLRLKQYEKSFGPFCIIFAKELVEAKLSQQVSFLSELKDLRPEFKYEIANSIKSIEDIRDELVRLDNLDSIRGLEGSAANCYFKAFTLVFPPSFNFKSRNRRPPADPVNSLLSLSYTLLHYELVREIEVIGLDPTIGFYHSFDYGRESLACDLVEPFRPDVDRFVFNLIKEKILRESDFTYQENDGQPGCYLKKACRKKYFEKYEEWARENRPIWKERVQILSRRILNG*
M60_SRR5248366	60	8	2196	12T	Cas1_382	IB	Ambiguous	I	d__Bacteria	p__Aquificota	c__Aquificae	o__Aquificales	f__Aquificaceae	g__Thermocrinis	s__Unknown	MAEIYYITTNGTLRRDENTIMFENGEIKKKIPIENTSELFIVAEVSTNTKFFSLLSQNGIIAHFFNYYGYYIGSFYPREGNPSGHVLIKQVEHYLDKEKRLYLAKSFVLGSIINSEKLYQIDASEHLEKLKQASTIQDVMQVEGSFRKLCYRVLENLTGWEFETRTKRPPQNPLNALISFGNSLVYAKVLGEIYHTPLNSTVSYLHEPSEKRHSLCLDVAEVFKPILTEGLILELIRSGTITENDFLEETEYCYLNLDGRRKFLRAFDNLLKSTLHHPKLKRKVSIRTLIRLELYKLVKHLTENEPYIPLNYHSLKG*
M60_SRR5248366	60	8	2196	12T	Cas1_383	IIID	III-A	III-A	d__Bacteria	p__Proteobacteria	c__Alphaproteobacteria	o__Acetobacterales	f__Acetobacteraceae	g__Unknown	s__Unknown	MTTLFIDRRDAAIEAEGGTLVIRSGEEGPWRTPLALLERVVLRGPAQITTGAIGAIAAAGCGLFVLSGRRSEPAGMLVGRPHNDAAIRLGQYRLATEPESRRRIAALIVRHKLVGQARVLRGALAQRPDRRLALRRGIEAIAELLERLRSDEGRSENRLSGLEGAAAAAYFEAYTSLFPPSLGFVGRNRRPPRDPVNAVLSLAYTLGHFEAVREAHLAGLDPGVGFLHALAPGRDSLACDLVEPLRPLIDRWVWRLFADEVLRGAHFSRDGEACLLGKAGRLAFYAAWEEAFLVPRRLLRRGLRPLVRAARAAAQALPDGVFDAAGPAS*
M60_SRR5248366	60	8	2196	12T	Cas1_384	IIIA	Ambiguous	II	d__Bacteria	p__Proteobacteria	c__Alphaproteobacteria	o__Acetobacterales	f__Acetobacteraceae	g__Unknown	s__Unknown	MPPGSPLGRVVEIAEEGRHLLKVRGFLVVEAGGEELGRVPLDDIAALVATARGTSLTTSLIAALAERGTPVVLCGANFAPVALVFPLAGHHAQQRRMEAQLAATRPLAKRLWAQVVAAKLRAQAAALASAGLPSAALARLARSVRSGDPENAEAQGARRYWPLMMGEGFRRDPSLPGANALLNYGYAVLRAGVARAICAAGLHPSLGIFHRHPHNPLPLADDLMEPFRPLVDLEVRALVAEGASEVDRVAKRRLAALLLTDVPTAFGTSPFATALMRCAASLAESYLSGVPALEFPMLSAEGGNVIAEPDFPVGLSDHVDVRDVRSSGDDEV*
M60_SRR5248366	60	8	2196	12T	Cas1_385	IIID	III-B	III-B	d__Bacteria	p__Planctomycetota	c__Planctomycetes	o__Pirellulales	f__Thermoguttaceae	g__Unknown	s__Unknown	MADGSGGIVSSSSQPAHRAASQHPQKAITRIAHLVGPGVLRVRNNMPAWEPLQGPCLLLHPEQLEAIVLHGQADLTGAALRLLWRHGVQVSFVDRRRHRLQAQLLPPPDHAPSLACWQHWAVADPAFRLTQARRLVRQKVLSLLSACREYASRLPDQFRSLPQQFQQDLQRIDGADSIDSLRGYEGAASARWHAALRHLFPPQMPYPGRQHHPPPDPVNALLSLGYTLLLSRTEGILAAVGLDPLVGFYHQPRSAVPALACDLIEPFRAPVVDLLVLAEVRKGAFCSHHFQNTPQGIRLQTEHFRRFLRLFEQRLLGSPKKCPFERQLHQAAEQLASDIRIWAQSHSPFDSSSSP*
M60_SRR5248366	60	8	2196	12T	Cas1_386	CasY-VC	V-D	V-D	d__Bacteria	p__Patescibacteria	c__Microgenomatia	o__UBA1406	f__GWC2-37-13	g__Unknown	s__Unknown	MSYNRKKYLWLPYLSKIEDKNKEVNFIFKGGETNIEYKDIHSIMIYGSSCDLSVDFLEKCCFYKIPIVYHRRNLPRATFISSTITTDKNDLITKQIMFRNNDKKRTYLAKRLISAKFKSMNWLIPYKRDHLYRIFDIDKIRNIEAWQSKVYWQEYFNQLGIKNGKRRDDNNEVKKTLDAVSKFVAGIILRWILYHNLSPFHGFLHEPTDYPALVYDLMEPYRGFFDEIVFKTIKENQEKNLPPEKNLPIAIENIKKLLEKKVYVHSTRQITTFQELLHGIVLSLRVYLLQETRKFIIPMPEKPNGGRPIKAGFKLYGHSAGITDFWSEAKSIAGNFNAIN*
M60_SRR5248366	60	8	2196	12T	Cas1_387	IC	I-C	I-C	d__Bacteria	p__Acidobacteriota	c__Thermoanaerobaculia	o__Thermoanaerobaculales	f__Thermoanaerobaculaceae	g__Unknown	s__Unknown	MKKHYNTLYVTTQGAYLAAEGETVVVRHEGKDRGRFPLHMLESIVCFGQVSCSPFLVGRCAERGIGISFLSERGRFLARVQGPVSGNVLLRRTQYRLADDPQAAARVARSVVLAKLANSRTVLMRAVRDHGGTPGVQRLREAAAALARAVDRLDGAPELDAIRGVEGEAARTYFQVFDDLIVAQKDGFRFSGRTRRPPRDNVNALLSFVYTILTHDTASALEGVGLDPQVGFLHRDRPGRPGLALDLVEEFRAFMADRLVLSLVNRRQLSPSRFIEGETGGVWMDDDTRRAVLVAYQERKQEEIRHPFLEETTTVGMLWHLQALLLARYLRGDLDAYPAFVWR*
M60_SRR5248366	60	8	2196	12T	Cas1_388	IIB	I-B	I-B	d__Bacteria	p__Chloroflexota	c__Chloroflexia	o__Chloroflexales	f__Chloroflexaceae	g__Chloroflexus	s__Chloroflexus_sp000735195	MELIVDERGSFIGKHQGRLRVTKDNESVKEVPIMHLRQVIICGSGVGISSDAIRACSEEGIPIHFISTNGTPYASLYSAGLTGTVLTRRAQLRAYDGPTGVALARSFTLGKLGNQANLLRYAAKNRKEQAPEVYELLMTTAAEVTDYQIAVERLQADTVDDIREELMGIEGRYAARYWQAIGALIPPELNWPGRETRGASDPFNQALNYGYGVLYRQIEHAIVLAGLDPYAGLLHADRPGKPSLVLDLIEEFRQAVVDRPLLGQVTRGWQIGREEDGRLDQPTRERIATKVLERLNSTEPYEGKRQPLRHILQCQARHIATFVRGERETYTPFIMGW*
M60_SRR5248366	60	8	2196	12T	Cas1_389	IC	I-C	I-C	d__Bacteria	p__Bacteroidota	c__Kapabacteria	o__Kapabacteriales	f__NICIL-2	g__NICIL-2	s__Unknown	MKKHLNTLYITSEDAYLRKDHETFVVEIEGRKAFQAPIRSIGSIVCFGFKPITPALMAFCTEHNVGISFLSTTGTFLARVTGNTHGNVLLRMAHYAIASDEQRSLELARPIVAAKLANYRSMLLRHMRNHPDAATERVLRPVTDTFAHRIRALQRACTLDQLRGYEGECAQLYFSVAAHLFTAQEQDFAFAQRTRRPPRDRSNALLSFLYALITNDICSALESVGLDPYVGFFHRVRPGRPSLALDLLEEFRAYLGDRMLYSLVNLRQITAEDFELRPSGEVRICDAARKRVIAAYQQRKQEEITHPFLQEKMTIGLVPFVQAQLLARYIRGDFEEYPPFVVK*
M60_SRR5248366	60	8	2196	12T	Cas1_390	IIIA	Ambiguous	II	d__Bacteria	p__Planctomycetota	c__Planctomycetes	o__Pirellulales	f__Thermoguttaceae	g__Unknown	s__Unknown	MTERIVDLSESPARLSVRYQQLRIERPDQPLATIPLAELAVLAVAHRQVTYTHSVLAELAAAGGALVVCDAKCLPVGMMLPLAGHSIQTQRFAAQARATIPLRKRLWRQLIRSKIRSQAATLRQLTGDDAGLLELAPRVRSGDATNIEAQASRRYWPRLFGDPHFRRDPERKDQNLLLNYGYAILRAIVGRAICASGLHPSLGIHHHNKYNPYCLADDLMEPFRPLVDLAVARFLQTNGPVDQLNTDVKLEILTQLTGRLNIDGCQRTLFDAVSRLTASLAEAYLARTTKLTLPSWS*
M60_SRR5248366	60	8	2196	12T	Cas1_391	IIID	FALSE	III	d__Bacteria	p__Verrucomicrobiota	c__Verrucomicrobiae	o__Pedosphaerales	f__Pedosphaeraceae	g__Unknown	s__Unknown	MPTAIFNQNRCRVTLVSERLEVYGPAPDDPEREELLRTIPLHDIDRIIAGENCHFTAPALAEIMRRQIPIQFFSWKGQFLGSFLPAINHHGLTRLRQYQRTLDSAFALQMAGRIVAAKLYNQRRVLQRLTASRAVTTPEPSSPDPQSSPVAPCGADVQETLAWLDSLFASIRTSQTLDELRGYEGAATARYFTAWATFLPPDFPFQRRSTRPPLNPVNACISFGATLLYHEAIAFCHAHGLDPALGTLHATEDGRWSLALDLIEPFRPVLVEALALDLFSHQILNKKHFDYRDGGCFLNDEGRRKFFLQYERRMERQFLSEAVGHRTTLRAQLEHQAVMFKAALDNPAQFEPFLMN*
M60_SRR5248366	60	8	2196	12T	Cas1_392	IIB	I-B	I-B	d__Bacteria	p__Chloroflexota	c__Anaerolineae	o__Anaerolineales	f__Anaerolineaceae	g__Bellilinea	s__Unknown	MPIIQHLIVDEFGAFIGKHSERIIVTKGEQKLTQAPLVHLESILIASSGVSLSADAIRECTQRGIPIFFVSGSGSPYAALYSAGLTGTIATRRAQLRAYDTTLGLDMALAMGSGKLQNQANLLKYIAKYRKETQPTLYEELRRTALEIEDQLVELAQYRTLPEFREGSLTVEAVRDQLLGIEGRAAERYWSAVTQILPEKYAFPGRLRRGAADPVNSALNYGYGILYGQIERALVLAGLDPYAGFLHADRPGKPSMTLDFIEEFRAVVVDRTIFGMANRGIPFAQDEDNRLSKDFRRQLAEAILNRLESSVEYENKRHLLRNVIQIQARHLAACLRGERPAYQPFTLAW*
M60_SRR5248366	60	8	2196	12T	Cas1_393	IIB	I-A	I-A	d__Bacteria	p__Chloroflexota	c__Anaerolineae	o__Unknown	f__Unknown	g__Unknown	s__Unknown	MAIVRHLLINEYGAFLGKHHGRLRVSRDGELLAEAPLLHLEAVLVLGTGVSLSADAVEACCTAGIPIYFLDPGGRPYAALYSAGLTGTVLTRREQLLAYRDRRGVELAVAFARGKITNQANFLRYAAKYREEAAPGVARRLREAAERVQEAVEDLRHLRGDTAEEVRDQILSIEGRAAQRYWEALGAVVPESYGWSGRVTRGAQDPVNAALNYGYGILYGQVERALILAGLDPYGGFIHADRPGKPSLVFDLIEEFRTVVVDRTVVAMATRGMKLEVNEEGLLTEEARRSVAEKVLERLDAAERYEKKRQPLRVILQSQARHIATFVRGERAAYEPFIARW*
M60_SRR5248366	60	8	2196	12T	Cas1_394	IE	I-E	I-E	d__Bacteria	p__Proteobacteria	c__Alphaproteobacteria	o__Acetobacterales	f__Acetobacteraceae	g__Elioraea	s__Elioraea_tepidiphila	MLKGRLGLEMARLPHELRHGLVYLDRGRLEVEDGCLHFVCAGGGGLAAGDWQIPHQSVSLVLLGPGSSVTHDALRLLARHNTGLAAVGEDGVRFYTAPPLLPDASDLARRQARAWADPEVRVQIARRMYAWRLGEIVPADDIDVLRGIEGSRMRESYRLLAERIGVSWHGRRYDRSDPTAADVPNQAINHAASAVEAAAAVACACAGAIPQLGFIHEDSGQAFVLDIADLVRTTVTIPVAFRAAKEHLRGNPLSLDALVRRGAAAAFRTERVIPTLIERIKALFQVE*
M60_SRR5248366	60	8	2196	12T	Cas1_395	IC	I-C	I-C	d__Bacteria	p__Chloroflexota	c__Anaerolineae	o__Anaerolineales	f__UBA4823	g__K19	s__Unknown	MKRLANVLYITSADVYLSLDGENILIKREEESAVRVPLHNLENIVCFNYQGVSPALMGSCAERNIGLCFLTPQGRFLARVVGKVHGNVLLRKKQYLLSEDEEQIVQIAKSFLIGKIYNCRKVLERALRDHRLLVDVSALSKASSFLKQTLVAIQQCNRIAELMAFEGSAAKIYFSVFDHLILQQKEDFHFKERTRRPPTDKMNSLLSFLYTLLVNEAISALEAVGLDPYVGFLHTDRPGRPSLALDLMEELRPLFADRLALSLVNRKQIEGKGFTVKESGGILMDEETRKTVLKAWQERKQEEIVHPFLKEKIPFGLIPYVQALLLARHLRGDLDAYPPFFWS*
M60_SRR5248366	60	8	2196	12T	Cas1_396	IIIC-1	I-B	I-B	d__Bacteria	p__Acidobacteriota	c__Aminicenantia	o__Aminicenantales	f__Unknown	g__Unknown	s__Unknown	MQLVINTYGSYLQKSGDCFKIKNDERIFEISCKKVSSILISTAAYITTDAIKMAMENNIDIVFIDELGNPYGRVWHPKLGSTTLIRRRQLELAETEEGLKLALEWIKNKFNNQIDFLRRLRSTRPHKSAQITVFIERLGQIAAELDNLSGTLDDCRACIMGLEGAGCRTYFEALSFIIPDRFKFNGRSRNPARDEFNTLLNYAYGVLYSLVEKACIIAGLDPYVGFIHTDNYNKKSLVFDLIENYRIWAEEVIVGLFASRKVKTEYFKNVPNGFTLNKEGKAVLLTEFNSFMDESIRYRGRNIKRKNIIQFDCHRIANRLIGKKE*
M60_SRR5248366	60	8	2196	12T	Cas1_397	IB	I-B	I-B	d__Bacteria	p__Caldatribacteriota	c__Caldatribacteriia	o__Caldatribacteriales	f__Caldatribacteriaceae	g__Unknown	s__Unknown	MNESFYVFSHGTLKRKQNTVFFENQDGTYRYLPVEQIREMHLFGEVTLNKEVLEFFTQKSILLHFYNRYGYYVGSFYPREHYNSGCLLLKQAEHYLQTQKRNFLARQFVWGLAQNILRVLDYYRRRKVAVETSMARIEAFALELQKHDTPEEFMAIEGKIWETYYHSFDAILEDEDFAMEKRTKRPPKNRLNALVSFGNSLLYTAILSEIYQTHLDPRIGFLHATNFRRFSLNLDVAEIFKPIIVSRIIFLLLNKGMLGPEDFSEHLGGLYLKENGRKVFIEKFEEKMKSTVSYKKIGREVSYRRLIRLELYKLEKHLLGEEDYQPLLAEW*
M60_SRR5248366	60	8	2196	12T	Cas1_398	VA	FALSE	Cas2,Cas1,Cas2,Csx1	d__Bacteria	p__Desulfobacterota	c__Thermodesulfobacteria	o__Thermodesulfobacteriales	f__Thermodesulfobacteriaceae	g__Unknown	s__Unknown	MKQTIIIYSHFVEISRKSDRVCIETPKIKSELPLPNIDGILVFGKAKLTSEVISLCMKHNVPILLLTQYGTLKGLILPPPQSEATSKRIKQFTLYYFKKLEIAKLIVQRKCDEVEATFNLELSKSKEALKKANDLNQILGVEGSVSKAMFQSFEGLLSGTGFKFEERTYYPPKDEVNTLLSFVYTLGYNLALSLILLKGFDPFISFLHVKRGSHASFASDLVEIIRPQLTLFCAKLLQDGTVSKGDFLREQGSYLLKKQAVSRVLERFNPLKEELLVPMKLFLSDLESFEV*
M60_SRR5248366	60	8	2196	12T	Cas1_399	IIID	FALSE	Cas2,Cas1,RT	d__Bacteria	p__Planctomycetota	c__Planctomycetes	o__Pirellulales	f__Thermoguttaceae	g__Unknown	s__Unknown	MSQQEPPSRQQHRQASADRATKVAAPVAHLLGPGVLRVRNQMPCWEPLEGRPLLLHPQRLRTLIVHGLADLTGAALRLLWRHGVQLTFVNRHGGRLLGRLSPPPDEAPSLACWQHWAVRDADFVLPQARRLVAMKLEGVAQVAEYFLHRGNTELGSLQQAVAADLRRLSKATSLASLRGLEGAASARWHAAMRKLFPPSLPYLGRRCHPPTDPVNALLSLGYMLLLTRIQAELSAIGLDPLVGVYHQPRPGKPALACDLIEPFRAPVVDRLVLAQVRRGCFLAKHFTDTPKGIRLRQEDSRRFVKAFEDWFTASSTAPSFQTQARQLVCRFAGAVRRWAQNDRSANHGRPPADAAEDRS*
M60_SRR5248366	60	8	2196	12T	Cas1_400	ND16	FALSE	Cas1,RT,CasR,WYL	d__Bacteria	p__Chloroflexota	c__Chloroflexia	o__Chloroflexales	f__Chloroflexaceae	g__Chloroflexus	s__Chloroflexus_sp000735195	MATLYIQEQGTIVRKRDNQIIITRNNDILQAIPLNKVDRIVLMGRGVQISTALLVELLQRGIPVMLTNQHGSRHYATLSAGPSRFGALRLRQSQLVVDPAWSLALAKGIITAKLTAQRMVLASTGWASAVGVITQIDHAIRGLAGSTTLDMARGFEGAAAAAYFGAWRSAFQQGWGFQGRAFYPPPDPINALLSFGYTLLLHDVLAAVQFTGLDPYLGVFHAIEAGRPSLALDVMEEFRPLVVDRMVLDVITTGAITRSQFERANTKQPNAMYLTPDARKLVVSRYEALMKAPVRLADGTQTAMRRVVLLQTQMVARIVRGEQASYEGVVR*
M60_SRR5248366	60	8	2196	12T	Cas1_401	IB	FALSE	I	d__Bacteria	p__Chloroflexota	c__Chloroflexia	o__Thermomicrobiales	f__Thermomicrobiaceae	g__Thermomicrobium	s__Thermomicrobium_roseum	FRSFLPVEQVSELYVFGEVDLNKRFLEFIAREGVLLHFFNRYGFYTGTFYPREYLSSGALILRQVEHYLDQAKRLTLARAFVHGALRNIRTVLLYYRRRGVDVQAAVEIIERARAGIEEAGTTAELMALEGQAREAYYAVWPAIIEAEFPFGPRTRRPPRDETNALISFGNSLLYTAVLAQIYQTHLDPRIGYLHETNFRRHTLNLDVAEIFKPVLVDRLIFRLVNRGQLQRRHFVTGAEGVFLDDDGRKLVVEAWEQTLQETYRHPSLNRSVSYRTTLRLELYKLEKHLLGEQAYVPFALRG*
M60_SRR5248366	60	8	2196	12T	Cas1_402	IB	Ambiguous	I	d__Bacteria	p__Desulfobacterota	c__Thermodesulfobacteria	o__Thermodesulfobacteriales	f__Thermodesulfobacteriaceae	g__Unknown	s__Unknown	MRILSIAMPEIYYITTNGKLKREENTILFENEEIKKKIPIETVSEIFVMAEVSTNTKFLRLLSQHNIVAHFFNYYGYYIGSFYPRERNLSGYLLIKQAEHYINQEKRLFLAKSFVYGAIINNAKLYDLDPREHLERLNYARSIPEIMNIEGSFKKLCYKVLEEKTEWQFEERTKRPPANPLNALISFGNSLVYAKVLGEIYHTSLNTTISYLHEPFEKRHSLCLDVAEVFKPILSDRLIIKLIKTKKINESDFLEETEYCYLNEQGRRKFLKAFDEILNSTVYYPKLKRNVSHRQLIRLELYKLIKHLTEEKVYQPLNYFSLK*
M60_SRR5248366	60	8	2196	12T	Cas1_403	ND16	Ambiguous	I	d__Bacteria	p__Chloroflexota	c__Anaerolineae	o__Unknown	f__Unknown	g__Unknown	s__Unknown	MPPLYLIQQNTKIRIRNRRVVVEDESGDEPQTLVSIPLAQVEQVILFGNIGLTTPAINAFLEQGSEVIFLTVRGEYRGRLVGSLTPHVPLRRQQYTRLNDNEFVLKMAKQFVLAKLEHQRTLLLRHHRQRQIAELEGICAQLQQACQTIAQKTALSSLLGLEGSATQTYFRGFRHLIDPRWRFEERNRRPPRDPVNVLLSFGYTLLAEAAASAVQTVGLDPYAGFLHEVAYNRPALGLDLMEEFRPVVDGVVLWCLNSGAISPEDFEVGPPQRPVVLKPEGQRRFLQAYEQRLETHFTHPIRQMQLPLRQCLIEQARQIAHCIQEGNPIYTPMGFR*
M60_SRR5248366	60	8	2196	12T	Cas1_404	ND16	FALSE	Csx1,PrimPol,Cas1,Cas2	d__Bacteria	p__Acidobacteriota	c__Thermoanaerobaculia	o__Thermoanaerobaculales	f__Thermoanaerobaculaceae	g__Unknown	s__Unknown	MGRLIAITEPGITVGLHGERLVLRRGGREGEQFRLAEVDQLLLFGPVEVTHAALMRLLAHGIDVVYLTGAGSFRGRLQGPMGRQIDLRLAQFERLRDESFALALSRQLVAGKIANQRRLLVRVQQSLADEQISVDLLALRHRWRDALAARDREELLGVEGAAAAAYFRAFGRSIKNPLFSFSGRTRRPPKDPINACLSFGYALVGTLLDGDVAAAGFDPMLGALHQPAYGRPSLSLDLLEEFRPVLVDALVLRLINRRQLVPADFASPSEALGEDQLVVDDAPMEGAVYLAATGRKVFLAEFLRRLREQAFYAPGGGRYTYREIMRQQVYQLARVIKGEVDVYRPFEMR*
M60_SRR5248366	60	8	2196	12T	Cas1_405	ND16	Ambiguous	I	d__Bacteria	p__Chloroflexota	c__Anaerolineae	o__Anaerolineales	f__Anaerolineaceae	g__Bellilinea	s__Unknown	MPPLYVVQQNAKLRLHNRRVQVEMEENGETRILTQIPIGQVSQIVLFGNIGLTTPLMDALLGEGIEVIFLSQQGEFRGVLSGELTPHVPLRRAQYRALENPAFVLQMAKALVRAKLEHQRALLQRHNRERGDPHIDEAAARLSDALISLPNKMNLNSLRGLEGSATAAYFGGFRRLFDPQWNFNARLRRPPPDGINVLLSLGYTLLGRLTTSAARTVGLDPYAGFLHEVEYNRPALGLDLLEEFRPVVDGLALWAAGSRAVTPPDFTPGDASRPVVMSEAAKKVFLRAFEERMERRFTHPVAGMQLTLRQCLIEQARQVAEAVTRGEAYYRSMGFR*
M60_SRR5248366	60	8	2196	12T	Cas1_406	IIID	FALSE	Csx1,Cas2,Cas1,Cas2	d__Bacteria	p__Proteobacteria	c__Alphaproteobacteria	o__Unknown	f__Unknown	g__Unknown	s__Unknown	MATLFIDRRDALIEAEAGSLAIRSADGTLWRAPLGAIERVVLRGPARIATGAIGAVSAAGASLTVLSGRRGEPAGTFLGPAHADAAIRLGQMRLALDPAAGARIAALIVRHKLVGQARFLRHALLRRPDRRLALLRAIEAIADAARSLQPKDPPPLASLTGIEGAAAAAYFEAFAAILPPALGFAGRNRRPPRDPVNAVLSLAYTLAHAEAAREAHLSGLDPAIGFLHALAPGRPSLACDLVEPLRPGIDRLVWRLFAESTLRAAHFTRDGEACLLGKAGRLAFYAAWEESFGPSRRMLRRGLRPLVRACRAAWSSRSAVRDAADSPS*
M60_SRR5248366	60	8	2196	12T	Cas1_407	IC	I-C	I-C	d__Bacteria	p__Verrucomicrobiota	c__Verrucomicrobiae	o__Unknown	f__Unknown	g__Unknown	s__Unknown	MDNIQNTLYLTTPGTYVARDHLTLLVKVPLRPDGRPATADDLQTGVSNWKSVSIPIHHLESICAFGPITITAAALDLCWEHGIAVNFHTENGYLQARMVGVADTSVTLRRVQFRVADQPDRCAAIARQIIAGKLQNARNSLLRAARETDQTDTKALLGEANDSLARLIEDLARWQPADFCRPGALDALRGVEGMGTALYFNAFNGLLKQQRDHFALTSRSRRPPRDRINCLLSFLYALVRHDCIAALTSIGLDPFVGFLHTLRPNRPALALDLMEEFRPWLADRLAVTLINRQQVQPHDFLCREGGAVELTGNGRKRIIAAYQERKQEVLTHPLLQQECRIGQLPFLQARLLARHLRGDLPDYLPFVPK*
M60_SRR5248366	60	8	2196	12T	Cas1_408	ND16	Ambiguous	I	d__Bacteria	p__Chloroflexota	c__Chloroflexia	o__Chloroflexales	f__Chloroflexaceae	g__Chloroflexus	s__Chloroflexus_sp000735195	MATLYLIEQGAEIGCDGERIIIRRTGETIGSVPLVKIEDIVIFGNIGISTPAIKRLLDRGIEVTFMTVDGAYQGRLIGQTTAHVALRQAQYAYAADSARSLRLAQSFVEGKLRNQRVLLQRFSRNRASPPPEAIAAADDLDAYIKRVGRTTRHSALLGVEGSATARYFAGLRSLIGPEWNFRSRQRRPPPDPVNLLLSFGYTLLAHKVLGAVQAAGFDPYLGFLHSLDYGRPSLALDLMEEFRPLLVDSLVVRVCNDGRLRPEHFQPGDETRPVIITDEGKRAFLTAFEERMHTEATHPEGADSGPGKVPYSRCIILQARRLARVIRGQQEHYEPFTAR*
M60_SRR5248366	60	8	2196	12T	Cas1_409	IC	I-C	I-C	d__Bacteria	p__Deinococcota	c__Deinococci	o__Deinococcales	f__Thermaceae	g__Meiothermus	s__Unknown	MTNEVLNTLYVQTQGVYLRLEGDTLRIQHEEVTLRNVPLHHLGGLALFGNVLISPFLLARCAEEGLEVSWFSESGRFFGRLVGPVSGNVLLRQAQYRALDNVQCCLYLSQRFVESKLKNARLVLQRALRERGETEALVKALAEHEAALRQLPRARTVDEVRGLEGSAASAYFAAFGDLLLSGEFRFDGRNKRPPRDPVNALLGFVYALLATQCTAALEGVGLDPQGGFLHALRPGRNALALDLMEEFRAWWADRLVLSLLNRKQLTPEHFETRSGGAVLLGEEGRKVVITAFQSRRQEIVQHPLFKEPVPVGLLPHIQARLLARYLRGDLPQYLPFVGR*
M60_SRR5248366	60	8	2196	12T	Cas1_410	IU	I-D	I-D	d__Bacteria	p__Chloroflexota	c__Chloroflexia	o__Chloroflexales	f__Chloroflexaceae	g__Unknown	s__Unknown	MIDIPGPGVEVCMATLYLTEQYSVVKLEGETLRVQAAGGRNGDAIRVPLNKIEQIMVLGEITLTTPALHELLKRRIPVHYLTAWGHSCGALVADWGKNSGVRLAQYALAGDVARGFGVARACIAGKLQNMRTLLLRYARGRDDDTALQEAAQTIRRCLRDLERLEPPADTNDRMHGLGPLLGLEGSASAAYYGVLGTLLKGAWNFTGRVKRPPTDPVNAALSFGYTLLTNQTVSLIHAVGLDPGLGVLHQPGFGKPALALDIVEMFRPIIVDSVVMTMINTGQLTPRDFEEELGAYRLRDSARRTFLEKFEARLNEQVQHPLFGYRVHYRRCIELQVRLFAKYAQGEIERYVPFTVR*
M60_SRR5248366	60	8	2196	12T	Cas1_411	IIB	Ambiguous	I	d__Bacteria	p__Chloroflexota	c__Chloroflexia	o__Chloroflexales	f__Chloroflexaceae	g__Unknown	s__Unknown	MHLFVQHKGAFVAKHQGRLRVMKDRERLQEAPLMHLQQVIISGGGVSISSDAISACAEEGIPIHFLSDIGAPQASLYSAGLTGTVLTRRAQLRAYDGPPGVHLARAFTQGKLQNQANLLRYIAKYRKETNPELYALLTDVATEVADSLHAVRYAAGETVDDLRDTLLGIEGRYAARYWGALALLVPDALGWPGRETRGAKDPFNQALNYGYGILYKQIEYAIVLAGLDPYAGLLHADRPGKPSLVLDLIEEFRQAVVDRTLLGQVNRGWTIGQDESGLLDEATRQRIVEKVLERLESTEAYEGKRQPLRHILQCQARHIATFVRGERPAYTPFVMGW*
M60_SRR5248366	60	8	2196	12T	Cas1_412	IIB	Ambiguous	I	d__Bacteria	p__Chloroflexota	c__Unknown	o__Unknown	f__Unknown	g__Unknown	s__Unknown	MPVVRQLVISEYGAFVGKHQGRLRVSRDGEVLAEAPLLHLEEVLVIGTRVSLSADAVRACCTAGIPIHFLDPAGRPYAALYSAGLTGTVLTRREQLLAYRDRRGVELAVAFARGKITNQANFLRYAAKYREEAAPQVGRLLKKEAERVRDSLDELRHLKGDTVEEVRGQILSVEGRAAQRYWDALKAVVPESYGWPGRVTRGARDPVNAALNYGYGILYGQVERALILAGLDPYGGFIHADRPGKPSLVFDLIEEFRTVVVDRTVVGMVTKGVKLEMEEGRLTEEARRSVAEKVLERLEAAERYEKKRQPLRVVLQSQARHIATFVRGDRAAYEPFIARW*
M60_SRR5248366	60	8	2196	12T	Cas1_413	IIID	Ambiguous	I	d__Bacteria	p__Deinococcota	c__Deinococci	o__Deinococcales	f__Thermaceae	g__Meiothermus	s__Unknown	MTLHLTEQSSTLRLRAGRLLVELDEQTLAQLPARKVRGVVVWGNVRLTTPALAFLLRQRVPVLYVTLEGQLYGQATALQGLAPEVLRAQMHAQHNALALALGFVEGKLRSGLALLGRLARQAPIQPHVQELQTALEALPHTPHLEALRGLEGNAARAYFAALQTVLAPYGFLGRNRRPPTDAVNAALSYGYMVLLGRALLALHLAGLHPELGLLHAEGRRAAALAFDLMEEFRVPVVDTVVLGAFLRSELVPDKHSEARNGGVYLNEAGRKTLLRLLETRFAQEAQHPRGFRKTYQELIETQAARLKAAILGRDTYTPFYLWR*
M60_SRR5248366	60	8	2196	12T	Cas1_414	ND14	FALSE	PrimPol,Cas1,Cas2	d__Bacteria	p__Nitrospirota	c__Thermodesulfovibrionia	o__Thermodesulfovibrionales	f__Thermodesulfovibrionaceae	g__Thermodesulfovibrio	s__Unknown	MKILYITEQGSIIKKTSRRLIISKERKTLAEISLIGLEGIVIFGNVQITSQAIASLLENGIYVSFLSQRGRYRGILLPNQHKNVFLRIAQYERYLNEEFQREFASTLVLAKIMNAKALILRYCRNYPEKDFSTFIFLIEHAIEKIKNKPPVPILLGIEGYSARAYFNAFKSMIRNDINFTGRNRKPPKDPVNALLSFGYAMITNEILSLLFANGFDPYIGYLHGIDYGRPALALDMVEEFRHSLIDRLVLSLLNNNIISSEDFLLDDDKGLILSQDALKKFIHHYEKRVTEPILKFENQDKLSYRQLFKIQVNRLARTITSGQHYKAHVLE*
M60_SRR5248366	60	8	2196	12T	Cas1_415	IIID	FALSE	Cas1,Cas1,Cas2	d__Bacteria	p__Unknown	c__Unknown	o__Unknown	f__Unknown	g__Unknown	s__Unknown	MATLYIESSDIGLEMDHGALALRRNGELLQRIPLLQLERCVVGPGVQLKSGMIATLAASGVSLLVVNPRQDAYAVMAGSARGEAGRRLGQAAMALHAPTQDRWARHWVRLKALGQARLLKRESERSAAARAELLRASALIFAAAARLRAEPLTAESVRGVEGAASAAYFGALPQLFAPSLGFEGRNRRPPRDPVNACLSLIYTMLYGAAVEAALACGLDPDTGFLHEPAPGRASLACDLVEPLRPAADRIVVELFRSRTLRKEHFHTSDDGCLLGKAGRRAFYEAIEAAFGRMRTSLRRLARHVARAADAVYVDIRRAGGIVPCGRSM*
M60_SRR5248366	60	8	2196	12T	Cas1_416	IIIB	FALSE	Cas2,Cas1,Csx18,Csm3gr7	d__Bacteria	p__Cyanobacteria	c__Cyanobacteriia	o__PCC-6307	f__Cyanobiaceae	g__Unknown	s__Unknown	MRTLYVSQQGCRLSLRQEFVLVHLGESLLQEMPLPLLEQILIFGRSQVTTDVVRECLKRNIPIAYLSRLGYCYGRLIPIERGYRRLAHWQQALPEAWRLQTAAQIVRAKLLNGRVLLMRQLRQRPSETRDLTLRSLEHLAAQALQATSLDQLRGIEGIGAALYFPELGNCLQQKGFVLIKRTRQPPTNPVNAMLSFGYMVLWNHLLTLIELQDLDPYQGCLHASSERHAALVYDLLEEFRAPIVDSLVLWLVNSGVMDIQEDFEYRDGGCFLSDAGRKKYLKAFLQRMEGSIQTPDGDQPRWDLLTQQVKKFKHSVYNPQDLYQPYRIR*
M60_SRR5248366	60	8	2196	12T	Cas1_417	IIIC-2	Ambiguous	Ambiguous	d__Bacteria	p__Bipolaricaulota	c__Bipolaricaulia	o__Unknown	f__Unknown	g__Unknown	s__Unknown	MGRSYYIFKSGTLSREQNTVYFENAEGKRPIPVEDIDALFLFGEVTLNSKFLDFLDKHGICAHFFDYYENYSGSFVPRQPKQSGFLLVQQVQHYLSAPKRLAIAREIVSAATDNILRNLKYYKNRIAEGSTLEQIIAEIEAQQQMIPSARDTMELMALEGRIRESYYQSFNVILNLPEPFHRRERRPPTNPINALISFGNSLLYATTLSEIYRTQLNPTVSFLHEPSARRYSLSLDLSEIFKPIIVDRTIFKVVNERMIQMDDFDRDLNYCYLKESGRKTFVQEYESRLQQTIEHRKLKKHVSYRHLIRLECYKLVKHLVGEEPYEGFRMWW*
M60_SRR5248366	60	8	2196	12T	Cas1_418	IB	I-B	I-B	d__Bacteria	p__Thermotogota	c__Thermotogae	o__Thermotogales	f__Thermotogaceae	g__Thermotoga	s__Thermotoga_sp._50_64	MVEPIYIFSDGFLMRKENTIVLETRDGKKHIPVENVSEINVFSEVELNKRLLEFLTEKQIIVHFFNHFGYYVGSYYPREFLNSGLVILKQAENYLDKDKRLFLARMFVSGALHNIINTLKKHNDGDQFTGKIESIRTHIDNLIACSEIDQLMALEGNAREIYYSCFDQMIKSDDFEFGSRTRRPPENELNALMSFANSLLYATVLSQIYRTHLDPRIGYLHSTNNRRFTLNLDIAEVFKPIIVDRLILTLVNRKQIKLTDFHQITGGVSMKENAKKLVVQSFEERLKSTLYHPRLKREVSYRSLIRMEAYKVEKHILEDEEYEPYLG*
M60_SRR5248366	60	8	2196	12T	Cas1_419	IU	FALSE	I	d__Bacteria	p__Chloroflexota	c__Anaerolineae	o__Thermoflexales	f__Unknown	g__Unknown	s__Unknown	MSTLYLTENGAKVTREADCLVVHIPEDKEQGRPKQKVRIPLIRVSQVVVLGNITLTTPVLTALLEQRVEICFCSRGGRFLGRLTPPLGKNSLARLQQHQAHHDPARAFSLARAFVRAKLSNMRTMLLRANRKREDAAIGEAAERLRALLEEVDRMEPDRMAPDPSRPQAGTAYGKLLGVEGAGTAAYFGVFGRLLKGNWPFPGRQKRPPPDPVNALLSFGYVLLMNQVASAVNIVGLDPYVGFLHSSQYGKPALALDVMEPFRSLVVDSVVLTVLNNGMLKREDFVEELGSWRLKDGARRTFLEQMEARLDTEIQHPVLEEKVTYRRALELEVRLLAKWLMGDIPHFRPFTTR*
M60_SRR5248366	60	8	2196	12T	Cas1_420	IB	Ambiguous	Ambiguous	d__Bacteria	p__Thermotogota	c__Thermotogae	o__Thermotogales	f__Thermotogaceae	g__Unknown	s__Unknown	MTLRPYYIFSSGRIMRRENTIYVENEKGEKKALPIEEVESLHIFGEVEMNTKFLNFLSQHGKPIHFYNYYGFYSGSFVPRSKNISGELLVKQAEYYLDNEKRLYLAKAFVEGATFHMLRNLRNYDGTEEFVRVISEEQVKSFEAKTVPELMGCEGRAREAYYQAFNTITCGRVTMNKREKRPPKDPINALISFGNSVMYSVVLSEIYKTELNPTISYLHEPRERRFSLSLDISEIFKPLIVDPTIFKLINNSMLKEEDFEDELDLCYLTSSGKKKFLKEFEEKLETTIKHRKLKRSVSYRTLVRLECYKLIRHLLQDELYKPLKAWW*
M60_SRR5248366	60	8	2196	12T	Cas1_421	IC	FALSE	I-C	d__Bacteria	p__Armatimonadota	c__Unknown	o__Unknown	f__Unknown	g__Unknown	s__Unknown	SPPNRRRTGTRRAPPPYSMVLSAVFLRLFWRNAVYELNNTVYVTTQNTHLRLSNENLVVEPPDQPMRHVPLHHLTAIVLLGNIQVTTPLIAHCAQHGIDIVWCDMYGRFRARLEGLQSGSVWLRKAQHDALNDPERALSFARRFVAGKIANQMRVFQRHMRDYADAAQRLQPAVASLEAYHAQAHQAPTMDALRGVEGSASRVYFGHFDLLIRNQRDAFRFQGRTRRPPTDRTNALLSFFYTLHAQEHVSALRAVGLDPDIGLMHALRAGRPALALDLMEEMRPAFTDRFVLRLINTRQIQPDHFDFMPNNGVYLNQAGKRIALQAYQERKREQVSHPDAAEPVPWGVVPHLQARRLARALRDPEATYEPFHIR*
M60_SRR5248366	60	8	2196	12T	Cas1_422	IC	I-C	I-C	d__Bacteria	p__Chloroflexota	c__Chloroflexia	o__Chloroflexales	f__Chloroflexaceae	g__Unknown	s__Unknown	MKRLNNVLYITTPESYLSLDGETIVIRTDEHTSKRLPLHNLENIICFNYQGVSPALMGACVERNIGLTFLDASGRFRARVSGKTRGNVLLRKTQYRVAEDGKTRAAIAASFVLGKVYNSRKVLERALRDHGLLIDGEAVRKASAALKATLTVIGECRDTEALMAFEGNAASVYFGVFDHLILHQQDDFRFEERSRRPPRNNMNALLSFLYTLLTNEAVSALETAGLDPYVGFLHADRPGRPSLALDLIEELRPVCADRLALSLVNRKQITANGFTTKESGGVVMDPETRKAVITAWQERKRDEIVHPYLKERIPFGLIPHVQAMLLARHLRGDLDAYPPFFWN*
M60_SRR5248366	60	8	2196	12T	Cas1_423	IIIA	FALSE	Cas2,Cas1	d__Bacteria	p__Proteobacteria	c__Alphaproteobacteria	o__Acetobacterales	f__Acetobacteraceae	g__Elioraea	s__Elioraea_sp._Yellowstone	MSRTVAISSPARLSLRHRQLVVARADGSAPTVPVEDLSLLVVDHPQVTYTHALLAALAEAKVAIVLCGPDHMPAGVVLPYAANALAGERLRAQLACPRPLAKRLWQAIVACKLRRQADLLRRAIGQDAGLEAMAGRVRSGDPENLEAQGAQRYWPRLFGPEFRRDRAGAPPNPLLNYGYAVLRAATARAVVGAGLLAGVGLFHTNRGDAFALASDLMEPFRPFVDGVVWEMARAGLAEGALDRLRKAHLLGVLNLAVGMDGQAIPLGLALHRAAASLAASFAARHVLLRLPEDPTGLPAAEEEPDETAPPAA*
M60_SRR5248366	60	8	2196	12T	Cas1_424	IU	FALSE	I	d__Bacteria	p__Deinococcota	c__Deinococci	o__Deinococcales	f__Thermaceae	g__Meiothermus	s__Meiothermus_silvanus	MGVVYVLEDGYLAKDGGTLKVSKRGPGGGETLLEKPLIGVEEIVVLGNAVVTPALLKYCAEENIGLHYVSTSGHYFAGLTRTPAKNAPARVAQFAAHLDPGRKLALARRFVLGKLRNSLTLLRRNGAEGWEEIRWAIGEIDQAADEGALRGLEGSAAEAYFRAYAALLPEGFHFSERSRRPPRYPANSLLSLAYTFLTKECESALQVAGLDPYVGYLHEIRYGRASLALDLMEEFRSILADSVVLSLLNNRRLTLEDFDYPEGYPKLCKESFPKFLRAWEERLTDRVRHPLLGKAYSYRQTILVQARVLVKHLLGELPAYEPFTVR*
M60_SRR5248366	60	8	2196	12T	Cas1_425	IB	Ambiguous	Ambiguous	d__Bacteria	p__Caldatribacteriota	c__Caldatribacteriia	o__Caldatribacteriales	f__Caldatribacteriaceae	g__Caldatribacterium	s__Unknown	MEPYYILSSGTLKRSENTLLLEKEDGTKKVIPIENIDALHIFSSVSMNRELLVFLGKVGKPMHVYNYYGFYSGSFLPRNRNESGELLVRQVEHYLNSEKRLFLAFAFVEGALFHIRRNLREYPDTQPFITEIEEEFAKAHSASTIAELMGCEGRAREAYYRAFRCFLKEEFPFEKREKHPPSNPVNALLSFGNSLLYTTILSECYQTSLNPTISYLHEPRERRFSLCLDLAEIFKPLIVDTLIFRLINTGVMRPQDFDRELNGCYLNEEGRKKFLQAFDEKLNTTVKHRRLKRKVSYRTLLRLECYKLIRHLLGDEAYTPFKAWW*
M60_SRR5248366	60	8	2196	12T	Cas1_426	IC	I-C	I-C	d__Bacteria	p__Armatimonadota	c__HRBIN16	o__HRBIN16	f__HRBIN16	g__HRBIN16	s__Unknown	MALELLNTLYVTLDNAYLHLQNETIRVEQEGKLLKSIPLHHLGAIVIFGNVLMSPALLARCAEDGRSVVWLDMQGRYRARLEGKTTGNVLLRRQQYAACDSPKQIPLARAFVAGKLQNLRFVLKRAERDTGHAPSRNALRNAAETVATLITTLPQTEQLDAVRGIEGAASQVYFSVFQHMVRPAQQQHFAFDGRNRRPPRDPLNALLSFLYALLLTDCISALESVGLDPQVGFLHAVRPGKPALALDLMEEFRPIADRLALTLVNRQQVQPQHFEHRPPEAVLLNDEGRKAVLVAYQQRKREETTHPHLKQAIPFGVVPMVQARLLARALREDVPHYAPFTLR*
M60_SRR5248366	60	8	2196	12T	Cas1_427	IC	I-C	I-C	d__Bacteria	p__Armatimonadota	c__Unknown	o__Unknown	f__Unknown	g__Unknown	s__Unknown	MTYQLLNTLYVTLESAYLRLDNEAVVIVHADAEIKRVPLHHLSGIVMLGNITVSPPLMHRCAEDGRTLVWLDEFGRFRARVEGRVSGNVLLRRAQHAALDTPDTVQHLARTFVEGKLQNQIQILQRAGRERADAPLSDAVAQLKGYLQQLRAAHDLDAIRGIEGYAARVYFEAMDTLIVAQREAFRMHTRTRRPPRDRFNALLSFVYSVLTNDYVSALEGVGLDPQVGYLHALRPGRPALALDLMEELRPALADRFALSLVNLQQLTPDHFEERPGGAVLLNEQGRRELLVAYQKRKQEQVQHPVLQARIPWGLVPHIQARLLARFLRGDIHEYPPFLIR*
M60_SRR5248366	60	8	2196	12T	Cas1_428	IIB	FALSE	Cas4,Cas2,Cas1	d__Bacteria	p__Chloroflexota	c__Anaerolineae	o__Unknown	f__Unknown	g__Unknown	s__Unknown	IQHLIVDQYGAFIGKHSERLIVTKGDEKLVVAPLIHLETVVIANRGVSISAEAVRECTERGIPIYFISATGTPYASLYSAGLIGTVATRRAQLEAYHQRRALDLVLAFGIGKLKNQSNLLKYIAKYRKESHPKLYEELRLSATEIIDQIIELERIRTYPEYLDGSVTVNDLRAELMGIEGQAAQIYWRAIALILPEKLHFPGRLGRGAKDPVNACLNYGYGILYGQVERCLVLAGLDPYGGFLHVDRPGKPSLTLDFIEEFRPVVVDRTVFGLFNKGWLAEFDDHQLLTKETRRTLAQKINERLDTPVPHAGKRHLLRAIIQMQARSVATFLRGEHLEYQPFEMTW*
M60_SRR5248366	60	8	2196	12T	Cas1_429	IU	FALSE	I	d__Bacteria	p__Chloroflexota	c__Anaerolineae	o__Thermoflexales	f__Unknown	g__Unknown	s__Unknown	MTTVHVTKPYCTLKKEGDVLVIHIPEQDGQPKQKIEVPLIKVTRVVIWGDSALTPAALAALLEQKAEIAWLDGLGRFRGRLVPAEGKNSLLRLNQFRAHENPTARLRLARAFVRGKLLNARTLLMRAARKSADEAVRQAADRLREVVAQVDQLPHSDTPPQDPSRPQAGTVWGQLQGLEGAGTAIYFDVFGRLLRADGGLRFDQRNRRPPRDPVNALLSYAYTLLMHSCAGALQACGLDPYIGFLHGSQYGKPSLALDLMEEFRAPIADSVVLTLVNNRVLTSEDFIEEFGAVRLKDASRRRFLEKFEERMETEIHHPIFEYRVTYRRCLELQARLLARAIEGELDAYPPFCVR*
M60_SRR5248366	60	8	2196	12T	Cas1_430	IB	Ambiguous	Ambiguous	d__Bacteria	p__Unknown	c__Unknown	o__Unknown	f__Unknown	g__Unknown	s__Unknown	MKKPIYIFNNGELKRKDNSLYFIKSEEEKKNIPVNAVSEIHIFGELDINKRTLEFLTSQKIPIYFYNHYGYYIGCFYPREYYNSGIIILKQAECFLDEKERLKLAKSFVDGAIQNILKNLKYYKKTKEELVEPYINTIETKYLNIESIQDIPTLMALEGDIRKIYYEAFNVILDNNDFFFDKRTKRPPDNPINALISFGNTLLYTTILSQIYRTHLDPRIGYLHETNQRSFSLNLDIAEVFKPIIVDRIIFSLINKNQIQKKHFEESIEYTYLNEKGKQIFIDAFESKLSTTINYKHLGKISYRKLIRIECYKLYKHFLKERSYEPYISNW*
M60_SRR5248366	60	8	2196	12T	Cas1_431	IC	FALSE	I-C	d__Bacteria	p__Armatimonadota	c__UBA5829	o__UBA5829	f__Unknown	g__Unknown	s__Unknown	MAAELLNTLYVFTQGAYVHLEGETVRVDLKDQRLKQTPLHHLGSIVTFGLVTVSPYLMHRCAEDGRAITFMDVNGRFLARVEGATSGNVLLRKAQYETHRDDSAAAAVARCIVAGKLQNCRAVLLRAIREAGEGQRATEAVQQLNQAAGAIAGQLKSLPEARSLDAVRGAEGHGSAAYFEAFDALITRQRTDFRFNVRSRRPPKDRVNALLSFLYALLMNDCRAACEGVGLDPQFGFLHAIRPGRPALALDLMEEFRAPLADRLALTLINRKQIAPEDFHQRPGGAVLLNEEGRKKVVTAYQQRKQTEISHPLMKTTVPLGVVPHLQARILARALRGDIPHYTPFIPR*
M60_SRR5248366	60	8	2196	12T	Cas1_432	IB	Ambiguous	Ambiguous	d__Bacteria	p__Nitrospirota	c__Thermodesulfovibrionia	o__Thermodesulfovibrionales	f__Thermodesulfovibrionaceae	g__Thermodesulfovibrio	s__Unknown	MWLSGVLLVMKRTIYIFSDGEIKRKGNTLYFESEGGKKYIPVESTSELFIFGEVTINKRLLEFLTETEIIMHFFNYYGYYIGSFYPREHLNSGYMILKQAEHYLDIDKRLTLAKKFVSGAVENIKKVLNYYFIRGKPLNEEIEKINEISKSIEECDDVDALMAIEGNIREQYYNAFDQILDNEHFIFEARSKRPPKNRLNALISFTNSLIYTICLSEIYHTHLDPRIGFLHTTNMRRFTLNLDVAEIFKPIIADRVTFSLVNKGIIKKEHFEQKLDGIVLNEKGRQIVIGQMEQRLRDTIQHKKLGRHVSYRQLIRLELYKIQKHLIGEEEYKPFVMWW*
M60_SRR5248366	60	8	2196	12T	Cas1_433	IC	FALSE	I-C	d__Bacteria	p__Chloroflexota	c__Chloroflexia	o__Chloroflexales	f__Roseiflexaceae	g__Roseiflexus	s__Roseiflexus_sp000016665	MKRLNNTLYVTTPDTYLSLDGETIVVKKDAHVSTRLPLHNLENIVCFNYQGVSPALMGACVDRNIGLTFLDANGRFQARVGGRTRGNVLLRKKQYRISEDRELRAAIATSFIQGKVYNCRKVLERALRDHTLLIDVEVVRNASAALKEALTSISRCSSVEALLAVEGNAASVYFGVFDQLILHQKDDFRFEERSRRPPRNNMNALLSFLYTLLTNEAVSALETVGLDPYVGFLHTDRPGRPSLALDLIEELRPIFADRMALSLVNRKQITAKGFTSKESGGVVMDADTRKAVIGAWQERKKEEILHPFLKERIPFGLIPHVQATLLARHLRGDLDAYPPFFWN*
M60_SRR5248366	60	8	2196	12T	Cas1_434	IB	Ambiguous	Ambiguous	d__Bacteria	p__Elusimicrobiota	c__Endomicrobia	o__Unknown	f__Unknown	g__Unknown	s__Unknown	MKRTIYIFSNGEIKRKDNTLFFETEEGKKYIPVENIQEIFIFGEVSLNKSLLEFLTETEIVMHFYNYYGYYVGSYYPREHLNSGYMILKQAEFYLDNNKRISLAKKFTFGAIENIKKVLNYYLLRGKPLKEYIDKIEEFSKELSNCNDINQLMAIEGNIREEYYKTFDYILDNKHFVFESRTRQPPKNRLNALISFGNSLLYNVCLSEIYHTHLDPRIGFLHSTNMRRFTLNLDIAEIFKPIIVDRTIFTLINKNMIDKEHFEQKLDGIVLNDKGRKIFVEEFDEHLRTTIQHKKLQRSVSYKQLIRLELYKIQKHLIGEEEYTPFISSW*
M60_SRR5248366	60	8	2196	12T	Cas1_435	VA	FALSE	Cas2,Cas1	d__Bacteria	p__Patescibacteria	c__Microgenomatia	o__UBA1406	f__GWC2-37-13	g__Unknown	s__Unknown	MKINLYLYTQGLSLGLKDGEIYVKSVEGEILKTYPSCLIGIIYVYGNIYLTTQLIRHLLKNEIPVVFLSTKGDYIGSLLSITNKKHLLKYRQWEVFKDEQTKIFLTKEILFKKFEKQKEFLYQQYKNSNKIDDFSYLKKELENTFLELKRCHQFEKLNGIEGYFSRLYFSNLGKFIKNPDFCFYERSKYPPRDEFNSLLSFGYTLLVNFITGLIFGQNLDPYIGFYHKNDYNRPNLALDIMEPFRVYIDRICFSLVNLKILKKENFKKENDLILIDDNGIKEISKKFQKDFLNNKHIVDNLEKTLSFVIKTINEKATVLSL*
M60_SRR5248366	60	8	2196	12T	Cas1_436	IB	Ambiguous	Ambiguous	d__Bacteria	p__WOR-3	c__Hydrothermia	o__UBA1063	f__UBA1063	g__Unknown	s__Unknown	MKRTIYIFSDGEIKRKGNTIYFESSEGKKYVPIENTQEILIFGEVSLNKRLLEFLNENEIVVHFFNYYGFYIGSFYPREHLNSGYMILKQAEHYLDTTKRLRLAKKFVLGAVKNIIKVLEYYNARGKPLQEIIERIANLEPSISISNSIENLMAIEGNIRDHYYDSFNIIIENENFTFEGRTRKPPKNMINALISFSNSLVYVVCLSEIYHTHLDPRIGFLHSTNMRRFTLNLDVAEIFKPIIGDRLIFSVINKGIIKPSHFEEKLNGIVLNEKGKQLFVQEFDERLKTTIKHRKLGRHVSYRELIRLELYKLQKHLIGEEEYTPFVAWW*
M60_SRR5248366	60	8	2196	12T	Cas1_437	IB	Ambiguous	Ambiguous	d__Bacteria	p__Armatimonadota	c__Unknown	o__Unknown	f__Unknown	g__Unknown	s__Unknown	MKRSLYINSHCTLQRDQNTLLLELEDGTKRYLPIEGVRELHIFGEVDLNKRVLEFLSQNQVLVHFYNYYGYYTGTYYPREHFNSGYMILKQVEHYLDESRRLELARRFVRGALVNLMHIARYYHQRGVELGEALQTLQTHHDALGACDTIENLMQLEGKAREAYYALFDRVLEHPDFAFEKRTRRPPRNRLNALLSFGNSLLYTAALSEIYQTHLDPRIGYLHTTNFRRFTLNLDIAEVFKPVLVDRTILTLIHKRQIRPDHFAEATQGIYLNDEGRKVFLTAWEERLQSTFEHRTLKRHVSYRTAIRLDLYKLEKHLMGEKPYEPFKMR*
M60_SRR5248366	60	8	2196	12T	Cas1_438	ND16	FALSE	Cas2,Cas1	d__Bacteria	p__Chloroflexota	c__Chloroflexia	o__Unknown	f__Unknown	g__Unknown	s__Unknown	MATLYVQEQGVTVRKRDEQVLITREGKTLQEIPLNKIDQVVLMGRGVQMSTALLVELIGRGIPVMLTNQRGSRHYATLTAGPSRFGALRLAQMQRVNEPAWNLDLARAVVRAKLSNQRAVLARAAWPAAASALGQIDAALAAVDSAADIDAVRGHEGAGAAAYFGAWRVRFQQSWGFQGRQFYPPPDPINAILSFGYTLLLHDALTAVQFTGLDPYLGVFHVIEAGRPSLALDLMEEFRPLAVDRMALELIQTGALARDQFERPAQRPDAVYLNATGRALLVARYEAALQAPARLPGGEQTPLRRVILLQAQALARVVRGEQAGYAGYVMP*
M60_SRR5248366	60	8	2196	12T	Cas1_439	ND8	FALSE	Cas1,Cas2	d__Bacteria	p__Verrucomicrobiota	c__Unknown	o__Unknown	f__Unknown	g__Unknown	s__Unknown	RGFIVCRAQDQAERRLPLDDLRAVIIAARGVTLTSSFLSGVLEKDAIVLHCDERYQPCGWTAPLARVVDLKAFETQTARPRRLNARLWQEMLRVKTLNQTRVLARRQLRSPHLELALERGEFDEANCARRYWQLYFPAIGWTATRRDRRENTPPNQMLNYGYAVLAALCHRSLIIHGLLPQLGVHHKPRYRAEPLVYDLMEPFRPIVELMLAEFMLEPDVSMKAWVRKVGNELRERRVKHGAYTLKLMDAIDASANSLARAYAEASYRPFWAPELPETG*
M60_SRR5248366	60	8	2196	12T	Cas1_440	IIB	FALSE	Cas1	d__Bacteria	p__Chloroflexota	c__Unknown	o__Unknown	f__Unknown	g__Unknown	s__Unknown	RVIVKDEVQTEAPLIYLRQLILKGRGISLSSDVILACAERGIAIHVVAGVGTNAGASLYTAGLTGTVVTRRAQLIAYNDHRALAVAGAIALAKLHNQAHLLNYYARSRKDDQPELALELRRLAREIIGHQAELDQLLAQANADPRPAPIERYRAAVLSIEGRAAQRYWAGVGQLLPTDLGWPGRRTRGARDPFNSALNYGYAVLTRLVEQAILLAGLEPFAGFLHADRPGKPSLTLDLLEEFRQVVVDRVLLGMVGKHMPITLRDDGLLDDEARRLIAERVIDRIEQALRGQASDAARDHPDPGPSPGYVSARRPADILGFRRSLNELHRYL*
M60_SRR5248366	60	8	2196	12T	Cas1_441	IE	FALSE	I-E	d__Bacteria	p__Chloroflexota	c__Chloroflexia	o__Chloroflexales	f__Roseiflexaceae	g__Roseiflexus	s__Roseiflexus_sp000016665	GPGISITHQAIKTLAENGCMVAWVGEEGVRFYAVGMGETRSAANTLRQAAMHSDPDLRLRIVRRMYEMRFPEKLDPGLTIKQIRGKEGARVRDTYARWSRETGVKWDGRFYKQNDWRRTEPINRAISAANSCLYGIVHAAIVAAGYSPALGFIHTGKMLSFVYDVADLYKTDIAIPAAFRCTAAGESRLESRVRHLCRDLIREQRMLERIVDDLHRIFDISTLDQRESELFDRYYARPGNLWDPEEGEVAGGINYSEEEVS*
M60_SRR5248366	60	8	2196	12T	Cas1_443	ND14	FALSE	Cas1	d__Bacteria	p__Spirochaetota	c__Spirochaetia	o__Unknown	f__Unknown	g__Unknown	s__Unknown	MLTVYVYEQGAKIAKEGEILTVNLPNGTTQNVRVNNIERVIVYGNVQFTTQAMTLLLYDNIPVSFLTLSGEYKGSLVTATGANCFRRIKQYQMLHNKEKRMNVARRIVYAKLYNQYVFIRNYHHHKTIENFGRYMKIFENVLKRCNAATTIQELMGLEGFGTKSYFSMFSSLFDTQWNFTKRTKRPPLDPINAMMSLGYTLVSVELASLLESHGLDASLGVYHSLEYGRQSLALDIVEEFRAVLVDRFVLQLASQ
M60_SRR5248366	60	8	2196	12T	Cas1_444	IU	FALSE	I	d__Bacteria	p__Acidobacteriota	c__Unknown	o__Unknown	f__Unknown	g__Unknown	s__Unknown	GLRVGKTGAVLQVRDKDTLVEEVRIGEICQVNLMGNIQLSTQAIQALCEAGVPICYFSQGGWFYGITTGLNSKNVFLRRTQFRLAEQEWFTLKLARRLVAGKIRNQRTLLQRNHVEPPVRVLEELKEMVGRAERARDLEELLGIEGNAARLYFGEFAGMIKVDDQGEPPARFRFDFNGRNRRPPRDAVNALLSLAYSLLAKDLVIACQAVGFDPYLGFYHQPRFGRPALALDLMEPFRPLIADSAV
M60_SRR5248366	60	8	2196	12T	Cas1_445	ND4	III-A	III-A	d__Bacteria	p__Acidobacteriota	c__Aminicenantia	o__Aminicenantales	f__OPB95	g__UBA10528	s__Unknown	MGRTLYLFENDGITATVDGPSLWIERPLKAGQRIPLRLISRVFLVGEIKISSTAILALAEHNIPLVLAAKSGKDKTALLPFNHMLPKYYKEQRVILENNNNLKRYMDWVETYRNYLQLKLIKKYMPYEKIKNEIGEGDYKILLRKLMPKDLAFWFPVKNTVSYLLRGLIIENIIKAKLDLHVGGYFRRANFGFVWDMSYILEARADEQAIMFFKQKDFLSFFQKQGRQVELTKDGHKNIVHRFENKRDSLEGQINKIIDDFFNLVRELQT*
M60_SRR5248366	60	8	2196	12T	Cas1_446	IB	I-B	I-B	d__Bacteria	p__Unknown	c__Unknown	o__Unknown	f__Unknown	g__Unknown	s__Unknown	MSESIYIFSNGEIKRKQNTIYFENDKGDYKYIPIENTRDIHLFGEVTLNKEILEFFTQNEVILHFYNYYGYYVGSYYPREHYNSGYMTLKQAEHYLDSQKRFVLAYKFVSGAIRNLSKVLNYYLNRGVELSSYIDRIEELAQLLEEQEDIEGLMAIEGNIRDIYYSSFNLIINSDDFEIDKRTKRPPENRLNALISFGNSLLYTYILSEIYKTHLDPRIGFLHT
M60_SRR5248366	60	8	2196	12T	Cas1_447	IIID	III-A	III-A	d__Bacteria	p__Acidobacteriota	c__Acidobacteriae	o__Bryobacterales	f__Bryobacteraceae	g__Unknown	s__Unknown	MPTFYVDRAGIELRPNGRALAIYEGGEYQATVPVLMLDRVVISAPTRFSSSLLAWLARHGVGLVVLGRGGAEAAACMLGRPLGDGARRIAQYRAFLDETWRQRWSHRLLRLKFAAQMRTLRRILRDRADQRQPLRSALERIGELSRRLAPEQPRMAMMGVEGAAAAAYFEALASVFPPALAFSGRNRRPPRDPVNACLSLAYTLAHYDAVAELHAAGLDPFLGFYHALAWNRESLACDLIEPLRPHWDQWIWELFRQRLLRAEHFRRIRGACLLGKAGRRIFYEAREAKAVWTRRWLRRACRLVVRALQQDFPVAEEEP*
M60_SRR5248366	60	8	2196	12T	Cas1_448	IE	I-E	I-E	d__Bacteria	p__Deinococcota	c__Deinococci	o__Deinococcales	f__Thermaceae	g__Meiothermus	s__Unknown	MRYETRNLQELPKFRDGLSYLYLEHGRLEQQDQAVAYYSQEGVVMIPAAALGVLMLGPGTSITHAAIRQLANNGCSVFWVGEEMVRFYASGMGETRSSANLMRQVRAWADPEAHLEVVKRLYRLRFAEPLSPELTLEQIRGLEGVRVRDTYARWSRETGVEWKGRNYDRGNWAAADPINRALSAGAACLYGLAHAAILSAGYSPALGFIHTGKQLSFVYDVADIYKAETLIPTAFRVVAES
M60_SRR5248366	60	8	2196	12T	Cas1_449	ND16	FALSE	Cas2,Cas1,WYL	d__Bacteria	p__Cyanobacteria	c__Cyanobacteriia	o__PCC-7336	f__JA-3-3Ab	g__JA-3-3Ab	s__JA-3-3Ab_sp000013225	MTTLYLTEPGTVVHCQNQTLLIRRRGQEQLCRLAEVELVVVLPGIQLTSAALAQLLDRGIETIFLRADGGFRGRLQGSFSTNSEIRLAQYQRAYSPWGLRWAKVIVRGKIRNQRAILQLHNRATRGQIAPLQEGIDVIAAYLQQLDRSTTPPDREALMGLEGICARTYYQSLQHCFPPEWNFTGRNRQPPLDPINALLSWGYGVLLARVFSAVVMAGLDPYLGFFHANLPYRPNLVLDMMEEFRPLVVDWAVLQLVKAGLLTPEDFEPSPDGTGIWLGSLAKKLFLGELERRFREPLLYPPQSRRLPLSQIVLEQARRLSRCLVSGDLDYEPIELR*
M60_SRR5248366	60	8	2196	12T	Cas1_450	IC	I-C	I-C	d__Bacteria	p__Planctomycetota	c__Planctomycetes	o__Pirellulales	f__Thermoguttaceae	g__Thermogutta	s__Unknown	MKHHLNTLFVMTQGAYLKKDGEAVAVRIEKQTRLRVPLINLSGIVCFGRIACSPPLLGACARAGVAVAFFTEYGRLLAVAHGFTPGNVLLRRAQYRWADDPQQSANVAKAIVLGKLANYRSVLRRAAREQEDPAIIQDLQRASEHITSALQLLEGPTTLDFVRGLEGQTSACYFSVFNHLILAQKNHFRFTTRSRRPRSEE
M60_SRR5248366	60	8	2196	12T	Cas1_451	IIIB	FALSE	Cas2,Cas1,Csx18	d__Bacteria	p__Cyanobacteria	c__Cyanobacteriia	o__Synechococcales	f__Unknown	g__Unknown	s__Unknown	MRTLYVSQQGCRLSLKQEFVMVYLGESLLQEVPLPLLEQILIFGRSQVTTDVVRACLRRNIPIAYLSRLGYCYGRLVPIERGYRRLAHLQQALPEEWRLQTAAQMVRAKLLNSRVLLMRQLRQRPTETGDLTLRSLEHLAAQALEAKSLDQLRGIEGAAAALYFPELGNCLQQRGFVLLNRTRQPPTNPVNAMLSFGYMVLWNHLLTLIELQDLDPYQGCLHASSERHAALVSDLLEEFRAPIVDSIVLWLINKGIMNIEEDFEYRDGGCFLSDSGRKKYLTAFIQRMEGSIQTPDGDQPRWDLLTQQVKKFKQSVYNPQDLYQPYRIR*
M60_SRR5248366	60	8	2196	12T	Cas1_452	IIID	FALSE	Cas1,Cas2	d__Bacteria	p__Nitrospirota	c__Thermodesulfovibrionia	o__Thermodesulfovibrionales	f__Thermodesulfovibrionaceae	g__Thermodesulfovibrio	s__Thermodesulfovibrio_sp._N1	MGTVFIDQKEIKIKADGNSIAFYSKGKKTGSLPIAPLKRVVIVGNVNIETSVIHKLIKNDVTVIFFTGRLKYIGTIYGPMHNNGLLRVKQYEKSINEFALILAKEFVEGKISSQLSFLKEIPYIKPILSMDAQQSIQSLTNKIDLVKNANSIDSLRGIEGSSQAVYFSVYTKLYPDSYGFSLSC*
M60_SRR5248366	60	8	2196	12T	Cas1_453	IIB	FALSE	Cas1	d__Bacteria	p__Chloroflexota	c__Chloroflexia	o__Chloroflexales	f__Roseiflexaceae	g__Roseiflexus	s__Roseiflexus_sp._RS-1	FVSKHQGRIRVMKDKERLAEVPILHLEQIIICGDGIGLSSDVVRVCAEEGIPIHFVDSIGNDYGALMHGGITGMALTRRAQLRAGDDERGLMLAQAFASGKIQSQANLLRYAAKNRKESDPDLHHDLMRTATEVLDTLPSVRAMRGVLTEDTRAALMGFEGMSSARYWAAVARIIPDDLAWPGRETRGARDRFNQALNYGYGIL
M60_SRR5248366	60	8	2196	12T	Cas1_454	IIIC-2	FALSE	Cas1	d__Bacteria	p__Spirochaetota	c__Spirochaetia	o__Unknown	f__Unknown	g__Unknown	s__Unknown	YYIFKSGRLSRKDNSVFLETNEGNIPIPVEDVDSLYLFGEIDLNTKAINFFAQKGIVIHFFNYYGWYTGSFCPRENLLSGEVVVKQAQYYLDNEKRVYIAKEFVKSAIHGFICNLRRYPEVENSLIVNLENYQKALDYQNDIQAIMGIEGNARELYYKAFPIIIKQKIEFEKRVKHPRSEERRV
M60_SRR5451356	59.9	8	2196	12T	Cas1_455	IE	I-E	I-E	d__Bacteria	p__Chloroflexota	c__Chloroflexia	o__Thermomicrobiales	f__Thermomicrobiaceae	g__Thermomicrobium	s__Thermomicrobium_roseum	MDNLHLLPTIRDSLSYLYVEHCRIEQDGKAIALFDQNGKTPVPCAGLMVLLLGPGTSITHAAVRVLAESGCLVIWCGEEGIRFYAQGLGETRSARNLLWQIQQWANPEQRLQVVERLYRMRFTEELPAGLTLRQLRGREGMRVRWAYEKASRETGVPWHGRSYDRRDWRTADPVNRALSTANACLYGICHAAIVAAGFSPAIGFIHTGKMLSFVYDVADLYKTEITIPIAFRTVAEGERDLEGRVRRACRDAFREGRLLARIIPDIGRALGMPSQPLERAEFDDDPAAPGKLWDPTGEIEGGVNWSEGEDAP*
M60_SRR5451356	59.9	8	2196	12T	Cas1_456	IIID	III-A	III-A	d__Bacteria	p__Proteobacteria	c__Alphaproteobacteria	o__Acetobacterales	f__Acetobacteraceae	g__Unknown	s__Unknown	MTTLFIDRRDAAIEAEGGTLVIRSGEEGPWRTPLALLERVVLRGPAQITTGAIGAIAAAGCGLFVLSGRRSEPAGMLVGRPHNDAAIRLGQYRLATEPESRRRIAALIVRHKLVGQARVLRGALAQRPDRRLALRRGIEAIAELLERLRSDEGRSENRLSGLEGAAAAAYFEAYTSLFPPSLGFVGRNRRPPRDPVNAVLSLAYTLGHFEAVREAHLAGLDPGVGFLHALAPGRDSLACDLVEPLRPLIDRWVWRLFADEVLRGAHFSRDGEACLLGKAGRLAFYAAWEEAFLVPRRLLRRGLRPLVRAARAAAQALPDGVFDAAGPAS*
M60_SRR5451356	59.9	8	2196	12T	Cas1_457	IB	I-B	I-B	d__Bacteria	p__Chloroflexota	c__Chloroflexia	o__Thermomicrobiales	f__Thermomicrobiaceae	g__Thermomicrobium	s__Thermomicrobium_roseum	MTKPIYVFSSGRLARHQNTIVLETEEGKRFLPVEQVSELYVFGEVDLNKRFLEFIAREGVLLHFFNRYGFYTGTFYPREYLSSGALILRQVEHYLDQAKRLTLARAFVHGALRNIRTVLLYYRRRGVDVQAAVEIIERARAGIEEAGTTAELMALEGQAREAYYAVWPAIIEAEFPFGPRTRRPPRDETNALISFGNSLLYTAVLAQIYQTHLDPRIGYLHETNFRRHTLNLDVAEIFKPVLVDRLIFRLVNRGQLQRRHFVTGAEGVFLDDDGRKLVVEAWEQTLQETYRHPSLNRSVSYRTTLRLELYKLEKHLLGEQAYVPFALRG*
M60_SRR5451356	59.9	8	2196	12T	Cas1_458	IB	FALSE	Csm6,Csx1,Cas1	d__Bacteria	p__Bacteroidota	c__Chlorobia	o__Chlorobiales	f__Chloroherpetonaceae	g__Unknown	s__Unknown	MHLFNHYGYYSGTYYPREYLISGMTLVNQVQHYTSEKKRLTLAREFVTAAAFNITKNLRHYAAESRAESKEAQEALQNAIADIEELAKVIPASGDIQTLMGIEGNIRKRYYEVWEYLIKSKEQAFEFRERIKNPPSNAINALISFGNALCYSVCLTEIYRTQLNPTIAYLHEPSERRFSLALDLAEIFKPIFVDRIIFKLINTRELQEKHFTNGLNFCHLNDAGRKVFIKAFEEKMRTTIKHRSLDREVSYRRLIRLECYRLVKHLLGEEGYEGFRIWW*
M60_SRR5451356	59.9	8	2196	12T	Cas1_459	IC	I-C	I-C	d__Bacteria	p__Bacteroidota	c__Kapabacteria	o__Kapabacteriales	f__NICIL-2	g__NICIL-2	s__Unknown	MKKHLNTLYITSEDAYLRKDHETFVVEIEGRKAFQAPIRSIGSIVCFGFKPITPALMAFCTEHNVGISFLSTTGTFLARVTGNTHGNVLLRMAHYAIASDEQRSLELARPIVAAKLANYRSMLLRHMRNHPDAATERVLRPVTDTFAHRIRALQRACTLDQLRGYEGECAQLYFSVAAHLFTAQEQDFAFAQRTRRPPRDRSNALLSFLYALITNDICSALESVGLDPYVGFFHRVRPGRPSLALDLLEEFRAYLGDRMLYSLVNLRQITAEDFELRPSGEVRICDAARKRVIAAYQQRKQEEITHPFLQEKMTIGLVPFVQAQLLARYIRGDFEEYPPFVVK*
M60_SRR5451356	59.9	8	2196	12T	Cas1_460	IB	I-B	I-B	d__Bacteria	p__Spirochaetota	c__Leptospirae	o__Leptospirales	f__Leptonemataceae	g__Unknown	s__Unknown	MKKPIYIFNNGELKRKDNSLYFIKSEEEKKNIPVNAVSEIHIFGELDINKRTLEFLTSQKIPIYFYNHYGYYIGCFYPREYCNSGIIILKQAECFLDEKERLKLAKSFVDGAIQNILKNLKYYKKTKEELVEPYINTIETKYLNIESIQDIPTLMALEGDIRKIYYEAFNVILDNNDFFFDKRTKRPPDNPINALISFGNTLLYTTILSQIYRTHLDPRIGYLHETNQRSFSLNLDIAEVFKPIIVDRIIFSLINKNQIQKKHFEESIEYTYLNEKGKKIFIDAFESKLSTTINYKHLGKISYRKLLRIECYKLYKHFLKERSYEPYISNW*
M60_SRR5451356	59.9	8	2196	12T	Cas1_461	IIB	I-B	I-B	d__Bacteria	p__Chloroflexota	c__Chloroflexia	o__Chloroflexales	f__Chloroflexaceae	g__Chloroflexus	s__Chloroflexus_sp000735195	MELIVDERGSFIGKHQGRLRVTKDNESVKEVPIMHLRQVIICGSGVGISSDAIRACSEEGIPIHFISTNGTPYASLYSAGLTGTVLTRRAQLRAYDGPTGVALARSFTLGKLGNQANLLRYAAKNRKENAPEIYELLMATASEVVDFQIAVERLQADTVDDIREELMGIEGRYAARYWQAIGALIPPELNWPGRETRGASDPFNQALNYGYGVLYRQIEHAIVLAGLDPYAGLLHADRPGKPSLVLDLIEEFRQAVVDRPLLGQVTRGWQIGREEDGRLDQPTRERIATKVLERLNSTEPYEGKRQPLRHILQCQARHIATFVRGERETYTPFIMGW*
M60_SRR5451356	59.9	8	2196	12T	Cas1_462	ArchealII	III-B	III-B	d__Bacteria	p__Elusimicrobiota	c__Elusimicrobia	o__Elusimicrobiales	f__UBA9959	g__Unknown	s__Unknown	MEEINSSFPVQYNLFTNEPEEILIDLDIIFSKPAKWRLSNSVFIVTSEDFSELIISGHNVKLSKKNERILIKDGDSPVYEIPFFKITHINIQSRGVSLSSDIIEETSKRGIFLTFSNYNGKPYAMMYSPNLDSMIQTKRKQILSYETKKAVEFSKTIVKTKLKNQSNLLKYSIKNKKENEKEEIYKSIKLIEEKINEVEKIQSEKINDVRNTLLGIEGVCGKTYWNSFKKLLKYENIFNGREKRGTENPINSLLNYGYGMLYSVIWISIINAGMDPFSGFLHTDENGRPSLVLDIIENFRAPVVDRTVISFVNLGTEIQMENGLLSLTTRRNFANKIIERLETEEYYLNKKYQLKSIIQIETRKIASYFRDEIDLYQPFTFKW*
M60_SRR5451356	59.9	8	2196	12T	Cas1_463	ND16	III-A	III-A	d__Bacteria	p__Chloroflexota	c__Anaerolineae	o__Anaerolineales	f__UBA4823	g__K19	s__Unknown	MPPLYLIQQNTKIRIRNRRVVVEDESGDEPQTLVSIPLAQVEQVILFGNIGLTTPAINAFLEQGSEVIFLTVRGEYRGRLVGSLTPHVPLRRQQYTRLNDNEFVLKMAKQFVLAKLEHQRTLLLRHHRQHQIAELEGICAQLQQACQTIAQKTALSSLLGLEGSATQTYFRGFRHLIDPRWRFEERNRRPPRDPVNVLLSFGYTLLAEAAASAVQTVGLDPYAGFLHEVAYNRPALGLDLMEEFRPVVDGVVLWCLNSGAISPEDFEVGPPQRPVVLKPEGQRRFLQAYEQRLETHFTHPIRQMQLPLRQCLIEQARQIAHCIQEGNPIYTPMGFR*
M60_SRR5451356	59.9	8	2196	12T	Cas1_464	IIIC-1	I-B	I-B	d__Bacteria	p__Bacteroidota	c__Kapabacteria	o__Kapabacteriales	f__Unknown	g__Unknown	s__Unknown	MEKRIRVFNFAFFQRLMELVINSRGAYLQKSGECFKIKTEERSVEISCQKVSSILISTSALITTDAIKLAIDNNIDIVFLDEYGNPFARVWMPKLGGTTLIRRRQLEISESPDGLKFALEWVKNKFDNQINLLLRLRQTRPHRSAEITSAINDLKTTVSRLDTILEEYSSLSEARFEILGIEGTGARIYFDIISALLPERFQFQGRSRNPAKDEFNALLNYAYGILYSRVEKACIIAGLDPYLGFLHSDNYNKKSLVFDLIENYRVWADEVVIALFAGRKVKVEMFDKIPDGLTLNKEGKALLVTEFNNFLEETIRYRGRNVQRKNIIQFDCHRFANQLIGKDNEAK*
M60_SRR5451356	59.9	8	2196	12T	Cas1_465	CasY-VC	V-D	V-D	d__Bacteria	p__Patescibacteria	c__Microgenomatia	o__UBA1406	f__GWC2-37-13	g__Unknown	s__Unknown	MSYNRKKYLWLPYLSKIEDKNKEVNFIFKGGETNIEYKDIHSIMIYGSSCDLSVDFLEKCCFYKIPIVYHRRNLPRATFISSTITTDKNDLITKQIMFRNNDKKRTYLAKRLISAKFKSMNWLIPYKRDHLYRIFDIDKIRNIEAWQSKVYWQEYFNQLGIKNGKRRDDNNEVKKTLDAVSKFVAGIILRWILYHNLSPFHGFLHEPTDYPALVYDLMEPYRGFFDEIVFKTIKENQEKNLPPEKNLPIAIENIKKLLEKKVYVHSTRQITTFQELLHGIVLSLRVYLLQETRKFIIPMPEKPNGGRPIKAGFKLYGHSAGITDFWSEAKSIAGNFNAIN*
M60_SRR5451356	59.9	8	2196	12T	Cas1_466	IIB	I-B	I-B	d__Bacteria	p__Chloroflexota	c__Anaerolineae	o__Anaerolineales	f__Anaerolineaceae	g__Bellilinea	s__Unknown	MPIIQHLIVDEFGAFIGKHSERIIVTKGEQKLTQAPLVHLESILIASSGVSLSADAIRECTQRGIPIFFVSGSGSPYAALYSAGLTGTIATRRAQLRAYDTTLGLDMALAMGSGKLQNQANLLKYIAKYRKETQPTLYEELRRTALEIEDQLVELAQYRTLPEFREGSLTVEAVRDQLLGIEGRAAERYWSAVTQILPEKYAFPGRLRRGAADPVNSALNYGYGILYGQIERALVLAGLDPYAGFLHADRPGKPSMTLDFIEEFRAVVVDRTIFGMANRGIPFAQDEDNRLSKDFRRQLAEAILNRLESSVEYENKRHLLRNVIQIQARHLAACLRGERPAYQPFTLAW*
M60_SRR5451356	59.9	8	2196	12T	Cas1_467	IB	Hybrid(I-B,III-C)	Hybrid(I-B,III-C)	d__Bacteria	p__Nitrospirota	c__Thermodesulfovibrionia	o__Thermodesulfovibrionales	f__Thermodesulfovibrionaceae	g__Thermodesulfovibrio	s__Unknown	MKRTIYIFSDGEIKRKGNTLYFESEGGKKYIPVESTSELFIFGEVTINKRLLEFLTETEIIMHFFNYYGYYIGSFYPREHLNSGYMILKQAEHYLDIDKRLTLAKKFVSGAVENIKKVLNYYFIRGKPLNEEIEKINEISKSIEECDDVDALMAIEGNIREQYYNAFDQILDNEHFIFEARSKRPPKNRLNALISFTNSLIYTICLSEIYHTHLDPRIGFLHTTNMRRFTLNLDVAEIFKPIIADRVTFSLVNKGIIKKEHFEQKLDGIVLNEKGRQIVIGQMDERLRDTIQHKKLGRHVSYRQLIRLELYKIQKHLIGEEEYKPFVMWW*
M60_SRR5451356	59.9	8	2196	12T	Cas1_468	IIID	III-A	III-A	d__Bacteria	p__Deinococcota	c__Deinococci	o__Deinococcales	f__Thermaceae	g__Meiothermus	s__Unknown	MTLHLTEQSSTLRLRQGRLLVELDEQTLAQLPARKVRGVVVWGNVRLTTPALAFLLRQGVPVLYVTLEGQLYGQATAPQGLAPEVLRAQMHAQHNALPLALGFVEGKLRSGLALLGRLARQAPIQPHVQELQTALEALPHAPHLEALRGLEGNAARAYFAALQTVLAPYGFLGRNRRPPTDAVNAALSYGYMVLLGRALLALHLAGLHPELGLLHAEGRRTAALAFDLMEEFRVPVVDAVVLGAFLRSELVPDKHSEARNGGVYLNEAGRKTLLRLLETRFAQEAQHPRGFRKTYQELIETQAARLKAAILGRDTYTPFYLWR*
M60_SRR5451356	59.9	8	2196	12T	Cas1_469	IC	I-C	I-C	d__Bacteria	p__Chloroflexota	c__Anaerolineae	o__Unknown	f__Unknown	g__Unknown	s__Unknown	MKRLANVLYITSADVYLSLDGENILIKREEESAVRVPLHNLENIVCFNYQGVSPALMGSCAERNIGLCFLTPQGRFLARVVGKVHGNVLLRKKQYLLSEDEEQIVQIAKSFLIGKIYNCRKVLERALRDHRLLVDVSALSKASSFLKQTLVAIQQCNRIAELMAFEGSAAKIYFSVFDHLILQQKEDFHFKERTRRPPTDKMNSLLSFLYTLLVNEAISALEAVGLDPYVGFLHTDRPGRPSLALDLMEELRPLFADRLALSLVNRKQIEGKGFTVKESGGILMDEETRKTVLKAWQERKQEEIVHPFLKEKIPFGLIPYVQALLLARHLRGDLDAYPPFFWS*
M60_SRR5451356	59.9	8	2196	12T	Cas1_470	IE	I-E	I-E	d__Bacteria	p__Cyanobacteria	c__Cyanobacteriia	o__PCC-6307	f__Cyanobiaceae	g__Unknown	s__Unknown	MWTSIAQQDQLLSTLVLPFKGECLMIAKTTTKSLRSIPKVRDSISFVYVERCRIEQDAKAVAVLQEDGRYIIPCASLTTLMLGPGTAITHAAIKNLADGLCSVQWVGEDGLRFYASGSHPSSSVERLYHQAKLWADPVQHMEVVRRMYSFRFPEPLKEGLTLEQIRGLEGVRVRTVYSRLSKETGVNWKGRSYKLKEWECADPVNRALSVANTCLYAVCQAALNAVGYSTALGFIHIGKPLSFVYDVADLYKTEITIPVAFKAAAELMPNFESRTRQLCREKFVEHRLMQRIIDDVDAILGFRATQEESSPVGSLWDNEKGAVEGGVSYGEELDEEMSV*
M60_SRR5451356	59.9	8	2196	12T	Cas1_471	IC	I-C	I-C	d__Bacteria	p__Deinococcota	c__Deinococci	o__Deinococcales	f__Thermaceae	g__Meiothermus	s__Unknown	MTNEVLNTLYVQTQGVYLRLEGDTLRIQHEEVTLRNVPLHHLGGLALFGNVLISPFLLARCAEEGLEVSWFSESGRFFGRLVGPVSGNVLLRQAQYRALDNVQCCLYLSQRFVESKLKNARLVLQRALRERGETEALVKALAEHEAALRQLPRARTVDEVRGLEGSAASAYFAAFGDLLLSGEFRFDGRNKRPPRDPVNALLGFVYALLATQCTAALEGVGLDPQGGFLHALRPGRNALALDLMEEFRAWWADRLALSLLNRKQLTPEHFETRPGGAVLLGEEGRKVVITAFQSRRQEIVQHPLFKEPVPVGLLPHIQARLLARYLRGDLPQYLPFVGR*
M60_SRR5451356	59.9	8	2196	12T	Cas1_472	ND16	FALSE	WYL,CasR,RT,Cas1	d__Bacteria	p__Chloroflexota	c__Chloroflexia	o__Chloroflexales	f__Chloroflexaceae	g__Chloroflexus	s__Chloroflexus_sp000735195	MATLYIQEQGTIVRKRDNQIIITRNNDILQAIPLNKVDRIVLMGRGVQISTALLVELLQRGIPVMLTNQHGSRHYATLSAGPSRFGALRLRQSQLVVDPAWSLALAKGIITAKLTAQRMVLASTGWASAVGVITQIDHAIRGLAGSTTLDMARGFEGAAAAAYFGAWRSAFQQGWGFQGRAFYPPPDPINALLSFGYTLLLHDVLAAVQFTGLDPYLGVFHAIEAGRPSLALDVMEEFRPLVVDRMVLDVITTGAITRSQFERANTKQPNAMYLTPDARKLVVSRYEALMKAPVRLADGTQTAMRRVVLLQTQMVARIVRGEQASYEGVVR*
M60_SRR5451356	59.9	8	2196	12T	Cas1_473	ND14	FALSE	Cas2,Cas1,RT	d__Bacteria	p__Nitrospirota	c__Thermodesulfovibrionia	o__Thermodesulfovibrionales	f__Thermodesulfovibrionaceae	g__Thermodesulfovibrio	s__Unknown	MKILYITEQGSIIKKTSRRLIISKERKTLAEISLIGLEGIVIFGNVQITSQAIASLLENGIYVSFLSQRGRYRGILLPNQHKNVFLRIAQYERYLNEEFQREFASTLVLAKIMNAKALILRYCRNYPEKDFSTFIFLIEHAIEKIKNKPPVPILLGIEGYSARAYFNAFKSMIRNDINFTGRNRKPPKDPVNALLSFGYAMITNEILSLLFANGFDPYIGYLHGIDYGRPALALDMVEEFRHSLIDRLVLSLLNNNIISSEDFLLDDDKGLILSQDALKKFIHHYEKRVTEPILKFENQDKLSYRQLFKIQVNRLARTITSGQHYKAHVLE*
M60_SRR5451356	59.9	8	2196	12T	Cas1_474	IB	Ambiguous	I	d__Bacteria	p__Aquificota	c__Aquificae	o__Aquificales	f__Aquificaceae	g__Thermocrinis	s__Unknown	MAEIYYITTNGTLRRDENTIMFENGEIKKKIPIENTSELFIVAEVSTNTKFFSLLSQNGIIAHFFNYYGYYIGSFYPREGNPSGHVLIKQVEHYLDKEKRLYLAKSFVLGSIINSEKLYQIDASEHLEKLKQASTIQDVMQVEGSFRKLCYRVLENLTGWEFETRTKRPPQNPLNALISFGNSLVYAKVLGEIYHTPLNSTVSYLHEPSEKRHSLCLDVAEVFKPILTEGLILELIRSGTITENDFLEETEYCYLNLDGRRKFLRAFDNLLKSTLHHPKLKRKVSIRTLIRLELYKLVKHLTENEPYIPLNYHSLKE*
M60_SRR5451356	59.9	8	2196	12T	Cas1_475	IB	Ambiguous	Ambiguous	d__Bacteria	p__Bacteroidota	c__Ignavibacteria	o__Ignavibacteriales	f__Unknown	g__Unknown	s__Unknown	MDEEFLIQYDESEEETLTIERKYIPIETIDSIYCFGELRFNSKFFNFLSQNNIPLHLFNYYGFYSGTFYPRETQASGKLLISQVSSYLDERKRLEIAKEFIRGAVHNIIKNLEYYNNREKELPEYIQYAKEAKYRIEEAKTIEELMGIEGGTRKKYYESWKIIINQQIDFEKREKRPPTNSANALISFRNSLLYTTVLSEIYRNQLNPTVSYLHSPGERRFSLCLDISEVFKPLIVDRLIFSILNKKIIKESSFDFRFNSCLLNDDGKKIFIKEYDEKLSTTIKHRKLNRNVSYQTLIRYECYKLIKHLLGDQEYKSFKIWR*
M60_SRR5451356	59.9	8	2196	12T	Cas1_476	ND16	Ambiguous	I	d__Bacteria	p__Chloroflexota	c__Chloroflexia	o__Chloroflexales	f__Chloroflexaceae	g__Chloroflexus	s__Chloroflexus_sp000735195	MATLYLIEQGAEIGCDGERIIIRRTGETIGSVPLVKIEDIVIFGNIGISTPAIKRLLDRGIEVTFMTVDGAYQGRLIGQTTAHVALRQAQYAYAADSARSLRLAQSFVEGKLRNQRVLLQRFSRNRASPPPEAIAAADDLDAYIKRVGRTTRHSALLGVEGSATARYFAGLRSLIGPEWNFRSRQRRPPPDPVNLLLSFGYTLLAHKVLGAVQAAGFDPYLGFLHSLDYGRPSLALDLMEEFRPLLVDSLVVRVCNDGRLRPEHFQPGDETRPVIITDEGKRAFLTAFEERMHTEATHPEGADSGPGKVPYSRCIILQARRLARVIRGQQEHYEPFTAR*
M60_SRR5451356	59.9	8	2196	12T	Cas1_477	IC	I-C	I-C	d__Bacteria	p__Chloroflexota	c__Chloroflexia	o__Chloroflexales	f__Roseiflexaceae	g__Roseiflexus	s__Roseiflexus_sp._RS-1	MKRLNNTLYVTTPDTYLSLDGETIVVKKDAHVSTRLPLHNLENIVCFNYQGVSPALMGACVDRNIGLTFLDANGRFQARVGGRTRGNVLLRKKQYRISEDRELRAAIATSFIQGKVYNCRKVLERTLRDHTLLIDVEVVRNASAALKEALTSISRCSSVEALLAVEGNAASVYFGVFDHLVLHQKDDFRFEERSRRPPRNNMNALLSFLYTLLTNEAVSALETVGLDPYVGFLHTDRPGRPSLALDLIEELRPIFADRMALSLVNRKQITAKGFTSKESGGVVMDADTRKAVIGAWQERKKEEILHPFLKERIPFGLIPHVQATLLARHLRGDLDAYPPFFWN*
M60_SRR5451356	59.9	8	2196	12T	Cas1_478	IIB	FALSE	Cas1,Cas2,Cas4	d__Bacteria	p__Chloroflexota	c__Anaerolineae	o__Unknown	f__Unknown	g__Unknown	s__Unknown	IQHLIVDQYGAFIGKHSERLIVTKGDEKLVVAPLIHLETVVIANRGVSISAEAVRECTERGIPIYFISATGTPYASLYSAGLIGTVATRRAQLEAYHQRRALDLVLAFGIGKLKNQSNLLKYIAKYRKESHPKLYEELRLSATEIIDQIIELERIRTYPEYLDGSVTVNDLRAELMGIEGQAAQIYWRAIALILPEKLHFPGRLGRGAKDPVNACLNYGYGILYGQVERCLVLAGLDPYGGFLHVDRPGKPSLTLDFIEEFRPVVVDRTVFGLFNKGWLAEFDDHQLLTKETRRTLAQKINERLDTPVPHAGKRHLLRAIIQMQARSVATFLRGEHLEYQPFEMTW*
M60_SRR5451356	59.9	8	2196	12T	Cas1_479	VA	FALSE	Cas1,Cas2,Cas6	d__Bacteria	p__Patescibacteria	c__Microgenomatia	o__UBA1406	f__GWC2-37-13	g__Unknown	s__Unknown	MKINLYLYTQGLSLGLKDGEIYVKSVEGEILKTYPSCLIGIIYVYGNIYLTTQLIRHLLKNEIPVVFLSTKGDYIGSLLSITNKKHLLKYRQWEVFKDEQTKIFLTKEILFKKFEKQKEFLYQQYKNSNKIDDFSYLKKELENTFLELKRCHQFEKLNGIEGYFSRLYFSNLGKFIKNPDFCFYERSKYPPRDEFNSLLSFGYTLLVNFITGLIFGQNLDPYIGFYHKNDYNRPNLALDIMEPFRVYIDRICFSLVNLKILKKENFKKENDLILIDDNGIKEISKKFQKDFLNNKHIVDNLEKTLSFVIKTINEKATVLSL*
M60_SRR5451356	59.9	8	2196	12T	Cas1_480	IIB	FALSE	Cas4,Cas2,Cas1	d__Bacteria	p__Chloroflexota	c__Chloroflexia	o__Chloroflexales	f__Roseiflexaceae	g__Roseiflexus	s__Roseiflexus_sp000016665	MHLIVDQYGAFVSKHQGRIRVVKDKERLAEVPILHLEQIIICGDGIGLSSDVVRVCAEEGIPIHFVDSIGNDYGALMHGGITGMALTRRAQLRAGDDERGLMLAQAFASGKIQSQANLLRYAAKNRKESDPDLHHDLMRTATEVLDTLPSVRAMRGVLTEDTRAALMGFEGMSSARYWAAVARIIPDDLAWPGRETRGARDRFNQALNYGYGILQTQVRTALILAGLDPHAGFLHADRPGKPSLTLDLIEEFRQAVVDRTLIGLVNRQVEIGQGDDGLLDAATRKRIAEKILERLNSTEPYEGKRQPLRHILQCQARHIATFVRGERPTYEPFVMGW*
M60_SRR5451356	59.9	8	2196	12T	Cas1_481	IC	I-C	I-C	d__Bacteria	p__Armatimonadota	c__HRBIN16	o__HRBIN16	f__HRBIN16	g__HRBIN16	s__Unknown	MALELLNTLYVTLDNAYLHLQNETIRVEQEGKLLKSIPLHHLGAIVIFGNVLMSPALLARCAEDGRSVVWLDMQGRYRARLEGKTTGNVLLRRQQYAACDSPKQIPLARAFVAGKLQNLRFVLKRAERDTGHAPSRNALRNAADTVATLITTLPQTEQLDAVRGIEGAASQVYFSVFQHMVRPAQQQHFAFDGRNRRPPRDPLNALLSFLYALLLTDCIGALESVGLDPQVGFLHAVRPGKPALALDLMEEFRPIADRLALTLVNRQQIQPQHFEHRPPEAVLLNDEGRKAVLVAYQQRKQEETTHPHLKQAIPFGVVPMVQARLLARALREDVPHYAPFTLR*
M60_SRR5451356	59.9	8	2196	12T	Cas1_482	IU	FALSE	I	d__Bacteria	p__Chloroflexota	c__Anaerolineae	o__Thermoflexales	f__Unknown	g__Unknown	s__Unknown	MTTVHVTKPYCTLKKEGDVLVIHIPEQDGQPKQKIEVPLIKVTRVVIWGDSALTPAALAALLEQKAEIAWLDGLGRFRGRLVPAEGKNSLLRLNQFRAHENPTARLRLARAFVRGKLLNARTLLMRAARKSADEAVRQAADRLREVVAQVDQLPHSDTPPQDPSRPQAGTVWGQLQGLEGAGTAIYFDVFGRLLRADGGLRFDQRNRRPPRDPVNALLSYAYTLLMHSCAGALQACGLDPYIGFLHGSQYGKPSLALDLMEEFRAPIADSVVLTLVNNRVLTSEDFIEEFGAVRLKDASRRRFLEKFEERMETEIHHPIFEYRVTYRRCLELQARLLARAIEGELDAYPPFCVR*
M60_SRR5451356	59.9	8	2196	12T	Cas1_483	IIB	Ambiguous	I	d__Bacteria	p__Chloroflexota	c__Unknown	o__Unknown	f__Unknown	g__Unknown	s__Unknown	MPALPLTAVQPLQTLVVESYGARISKHSQRLRVIVKDEVQTEAPLIYLRQLILKGRGISLSSDVILACAERGIAIHVVAGVGTNAGASLYTAGLTGTAVTRRAQLLAYHDHRALVVAGAIALAKLHNQAHLLNYYARSRKDDQPELALELRRLAREIIGHQAELDQLLAQANADPRPAPIERYRAAVLSIEGRAAQRYWAGVGQLLPTDLGWPGRRTRGARDPFNSALNYGYAVLTRLVEQAILLAGLEPFAGFLHADRPGKPSLTLDLLEEFRQVVVDRVLLGMVGKRIPITLRDDGLLDDEARRLIAERVIDRIEQALRGQASDAARDHPDPGPSPGYVSARRPADILGFRRSLNELHRYL*
M60_SRR5451356	59.9	8	2196	12T	Cas1_484	IIIC-2	FALSE	Cas1,Cas2	d__Bacteria	p__Spirochaetota	c__Spirochaetia	o__Unknown	f__Unknown	g__Unknown	s__Unknown	MKDYYIFKSGRLSRKDNSVFLETNEGNIPIPVEDVDSLYLFGEIDLNTKAINFFAQKGIVIHFFNYYGWYTGSFCPRENLLSGEVVVKQAQYYLDNEKRVYIAKEFVKSAIHGFICNLRRYPEVENSLIVNLENYQKALDYQNDIQAIMGIEGNARELYYKAFPIIIKQKIEFEKRVKHPPDNSINALISFLNSLVYTAVIKEIYRTQLNPTISYLHEPFYRRFSLALDISEIFKPIYGDRIIFDLMNNNQITEKNFDKNLNYCYIKEDGRKIIVKAFDEKLKTTIIHKKLKRKVSYQKIIRLELYKLIKHLVGEELYKAFKIWW*
M60_SRR5451356	59.9	8	2196	12T	Cas1_485	IIIB	FALSE	Cas1,Cas2	d__Bacteria	p__Cyanobacteria	c__Cyanobacteriia	o__PCC-6307	f__Cyanobiaceae	g__Unknown	s__Unknown	TSNERLCAGCSLAPVCLPEEARLAHDREWQPIRLFPEDDERQCVHILEPGARVGRSGSRLKVTYRNQSEEFISAQQTGQIVLHGFSQISTQAIHFCAEQYIGIHLISGGGRYVGSLDPRYGSIQRRIRQYQALSNPEMCLRLARKLVRCRGQSQRKFLMRLGSQRSPEVEQAIEQMKRLLKQVDQADSLSSLLGLEGNLAALYFSALPHLLSDAVPEEMRFSGRNRRPPKDRFNALLGFGYALLLKDVMNAILTVGLEPALGFYHQPRSQAHPLALDLMEIFRVPLVDMPVVASVNRRQWDPDADFTVRGQQVWLSEEGRKKMIRIYEERKREKWKHPVTHYSLTYCRLIELEVRLLEKEWNGEADLFGNLVVR*
M60_SRR5451356	59.9	8	2196	12T	Cas1_486	IE	FALSE	I-E	d__Bacteria	p__Deinococcota	c__Deinococci	o__Deinococcales	f__Thermaceae	g__Meiothermus	s__Unknown	GTSITHAAIRQLANNGCSVFWVGEEMVRFYASGMGETRSSANLMRQVRAWADPEAHLEVVKRLYRLRFAEPLSPELTLEQIRGLEGVRVRDTYARWSRETGVEWKGRNYDRGNWAAADPINRALSAGAACLYGLAHAAILSAGYSPALGFIHTGKQLSFVYDVADIYKAETLIPTAFRVVAESDSGVERRVRHTLRQQLKEVKLLERIVSDLHSLFDALETPDPYAADPAAPGELWDPDGPVPGGISYGSDRSGEGAEDPEG*
M60_SRR5451356	59.9	8	2196	12T	Cas1_487	IE	FALSE	I-E	d__Bacteria	p__Chloroflexota	c__Chloroflexia	o__Chloroflexales	f__Roseiflexaceae	g__Roseiflexus	s__Roseiflexus_sp000016665	GPGISITHQAIKTLAENGCMVAWVGEEGVRFYAVGMGETRSAANTLRQAAMHSDPDLRLRIVRRMYEMRFPEKLDPGLTIKQIRGKEGARVRDTYARWSRETGVKWDGRFYKQNDWRRTEPINRAISAANSCLYGIVHAAIVAAGYSPALGFIHTGKMLSFVYDVADLYKTDIAIPAAFRCTAAGESRLESRVRHLCRDLIREQRMLERIVDDLHRIFDISTLDQRESELFDRYYARPGNLWDPEEGEVAGGVNYSEEEVS*
M60_SRR5451356	59.9	8	2196	12T	Cas1_488	IIIC-2	FALSE	Cas1	d__Bacteria	p__Spirochaetota	c__Spirochaetia	o__Unknown	f__Unknown	g__Unknown	s__Unknown	PIPVEEVDSLYLFGEIDLNTKAINFFAQKGIVIHFFNYYGWYTGSFCPKENLLSGEVVVRQAEHYLDNEKRMQIAREFVKGAMHGFIYNLKRYPEVENEVFRTFETYTNSVDEQTDIQALMGVEGNARELYYSTFPVITKHKIEFEKRVKHPPDNSMNALISFLNSLVYTSVIKEIYRTQLNPTISYLHEPFYRRFSLALDVAEIFKPIYGDRIIFDLINNNQISEKHFDKDLNYCYLKEDGRKIVVKA
M60_SRR5451356	59.9	8	2196	12T	Cas1_489	IIIA	Ambiguous	II	d__Bacteria	p__Proteobacteria	c__Alphaproteobacteria	o__Acetobacterales	f__Acetobacteraceae	g__Unknown	s__Unknown	MPPASPLGRVVEIAEEGRHLLKERGFLVVEAGGEELGRVPLDDIAALVATARGTSLTTSLIAALAERGTPVVLCGANFAPVALVFPLAGHHAQQRRMEAQLAATRPLAKRLWAQVVAAKLRAQAAALASAGLPSAALARLARSVRSGDPENAEAQGARRYWPLMMGEGSVATRRCPGRTRCSTTAMRCFGRGWRVRSVPRGFTPRSASFTATRTIRCRLPTT*
M60_SRR5451356	59.9	8	2196	12T	Cas1_490	ND16	FALSE	Csx1,Cas1	d__Bacteria	p__Chloroflexota	c__Chloroflexia	o__Thermomicrobiales	f__Thermomicrobiaceae	g__Thermomicrobium	s__Thermomicrobium_roseum	MRVLDVVEQGAVLRRAGELLLVERDRETLARVPLLRLQLVLLFGNVHVTTPTLATLLERGIELVLLTADGEYRGRLVGPESGSAELRVRQLEAARDEEFALELARRFVRGKLRNQGVLLLRELDEHPDLRSALDALRDALLRASRAGGLGGLLASEGYGSGAYFTALAQLLPASLGFSGRQRRPPPDPVNALLSLGYTLLTQRAVSALRAVGLDPSVGFLHQFRPG*
M60_SRR5451356	59.9	8	2196	12T	Cas1_491	ND4	FALSE	Cas1,Cas1,Cas2	d__Bacteria	p__Nitrospirota	c__Thermodesulfovibrionia	o__Thermodesulfovibrionales	f__Thermodesulfovibrionaceae	g__Thermodesulfovibrio	s__Thermodesulfovibrio_sp._N1	MHRDGPSFLVTFHNRAPRRIPAREIDKVVIIGNVRIDANSIILCAENKIPVLFIASDKTEKALALPYNHKLPNHYKEQRLILQSKETILRYKKWIYTRRSIMQIQILKELFNRFSFSEDIGEGNYQFLINSFIKNQQNWIIIKDIVENFLRGVIIGRIIQAGLDHHLGIIHRRVNFGLLLDLSMIFEPEADFQTIKFFQSSKLGIENGELTEEGIKQIIDRF
M60_SRR5451356	59.9	8	2196	12T	Cas1_492	IIID	FALSE	Cas1,Cas1,Cas2	d__Bacteria	p__Nitrospirota	c__Thermodesulfovibrionia	o__Thermodesulfovibrionales	f__Thermodesulfovibrionaceae	g__Thermodesulfovibrio	s__Unknown	MGTVFIDQKEIKIKTDGNSIAFYSKGKKTGSLPIAPLKRVVIVGNVNIETSVIHKLIKNDVTVIFFTGRLKYIGTIYGPMHNNGLLRVKQYEKSINEFALILAKEFVEGKISSQLSFLKEIPYIKPILSMDAQQSIQSLTNKIDLVKNANSIDSLRGIEGSSQAVYFSVYTKLYPDSYGFSLSC*
M60_SRR5451356	59.9	8	2196	12T	Cas1_493	IB	FALSE	I	d__Bacteria	p__Armatimonadota	c__Fimbriimonadia	o__OS-L	f__GBS-DC	g__GBS-DC	s__Unknown	YYPREHFNSGYMILKQVEHYLDESRRLELARRFVRGALVNLMHIARYYHQRGVELGEALQTLQTHHDALGACDTIENLMQLEGKAREAYYALFDRVLEHPDFAFEKRTRRPPRNRLNALLSFGNSLLYTAALSEIYQTHLDPRIGYLHTTNFRRFTLNLDIAEVFKPVLVDRTILTLIHKRQIRPDHFAEATQGIYLNDEGRKVFLTAWEERLQSTFEHRTLKRHVSYRTAIRLDLYKLEKHLMGEKPYEPFKMR*
M60_SRR5451356	59.9	8	2196	12T	Cas1_494	IIIB	FALSE	Cas1,Csx18	d__Bacteria	p__Cyanobacteria	c__Cyanobacteriia	o__PCC-7336	f__JA-3-3Ab	g__JA-3-3Ab	s__JA-3-3Ab_sp000013225	MRTLYVSQQGCRLSLKQEFVMVYLGESLLQEVPLPLLEQILIFGRSQVTTDVVRACLRRNIPIAYLSRLGYCYGRLVPIERGYRRLAHLQQALPEEWRLQTAAQMVRAKLLNSRVLLMRQLRQRPTETGDLTLRSLEHLAAQALEAKSLDQLRGIEGAAAALYFPELGNCLQQRGFVLLNRTRQPPTNPVNAMLSFGYMVLWNHLLTL
M60_SRR5451356	59.9	8	2196	12T	Cas1_495	IC	FALSE	I-C	d__Bacteria	p__Chloroflexota	c__Chloroflexia	o__Chloroflexales	f__Chloroflexaceae	g__Chloroflexus	s__Chloroflexus_sp000735195	IAFVQGKFYNCRKVLERALRDHPLLIDVEAVRNASAFLKEALTSISNCNSVEALLAVEGNAASVYFGVFDHLILHQKDEFRFEQRSRRPPRNNMNALLSFLYTLLTNEAVSALETVGLDPYVGFLHSDRPGRPSLALDLIEELRPIFADRLALSLVNRKQITAKGFTAKESGGVIMDEDTRKLVINAWQERKKHDIVHPFLKERIPFGLIPHVQAMLLARHLRGDLDAYPPFFWN*
M60_SRR5451356	59.9	8	2196	12T	Cas1_496	IIIB	FALSE	Cas1,Csx18	d__Bacteria	p__Cyanobacteria	c__Cyanobacteriia	o__PCC-6307	f__Cyanobiaceae	g__Synechococcus_E	s__Synechococcus	MRTLYVSQQGCRLSLRQEFVLVHLGESLLQEVPLPLLEQILIFGRSQVTTDVVRECLKRNIPIAYLSRLGYCYGRLIPIERGYRRLAHWQQALPEAWRLQTAAQIVRAKLLNGRVLLMRQLRQRPSETRDLTLRSLEHLAAQALQATSLDQLRGIEGIGAALYFPELGNCLQQKGFVLIKRTRQPPTNPVNAMLSFGYMVLWNHLLTL
M60_SRR5451356	59.9	8	2196	12T	Cas1_497	IIIA	FALSE	Cas1	d__Bacteria	p__Bacteroidota	c__Chlorobia	o__Chlorobiales	f__Chloroherpetonaceae	g__Thermochlorobacter	s__Thermochlorobacter_sp002763895	MVCDAQHLPSGLLLPLDGNSLQTERFAAQLHAKLPLKKQLWQQTVAAKILNQALHLEHHGKSAEALRRLAKQVQSGDKGNREAQAARLYWKALFEGEDFSRDRFGAPPNNLLNYGYAILRAAVARALVSSGLLPTIGIHHTNRYNAFCLADDIMEPYRPFVDYIVFEMWQTRDKTMSFFELTKEHKRILLQVLTAPTDMQGERSPLLVALSQTTASIVRCFEGTAKEIIYPR
M60_SRR5451356	59.9	8	2196	12T	Cas1_498	ND16	FALSE	Cas6,Cas1	d__Bacteria	p__Chloroflexota	c__Chloroflexia	o__Chloroflexales	f__Roseiflexaceae	g__Roseiflexus	s__Roseiflexus_castenholzii	MTTLYVTEQGSEIRCDGERLVVRREDACIGSIPLIKVEDVVIIGNIGISTPAIKRLLDQGVNVTFLTVEGRYHGRLVGSVSAHAALRAAQYRRLADREWSLSLAQRFVEGKLRNCRALLRRFARNRAEVAAEVESAADDLERFIERVPRTTTLNSLMGVEGSATARYFGGVRALIGPEWRFEAR
M61_SRR3961741	61.5	7.6	602	44Q	Cas1_499	IC	I-C	I-C	d__Bacteria	p__Proteobacteria	c__Gammaproteobacteria	o__Burkholderiales	f__Burkholderiaceae	g__Tepidimonas	s__Unknown	MLTVLNTLYVLTPHAYAHLENNTVRIDVEHEKRLQVPLHHIGSIVVFGNVLVSPALLHRLADEGKSLVMLDENGRFKARLEGPVSGNILLRQAQHRLAADPAFTLNFARAIVAGKLKNCRTVLMRGAREAANHDEAQLLGRAADQLAASLRATKDADSLDALRGIEGEAAREYFAALNFIVKPPMRTYFQLNGRSRRPPLDRMNALLSFLYALLMNDCRSALESVGLDPQLGFLHAVRPGRAALALDLQEEFRAVLADRLALTLINRGQIQADDFDEREGGAVMLNDRGRRQVLTAWQTRKQEEITHPLTETKLPIALLPFVQARFMARTLRGEMEYLPFLAK*
M61_SRR3961741	61.5	7.6	602	44Q	Cas1_500	IIID	FALSE	Cas2,Cas1,Cas2	d__Bacteria	p__Proteobacteria	c__Gammaproteobacteria	o__Burkholderiales	f__Burkholderiaceae	g__Tepidimonas	s__Unknown	MSSLFVDRRGVSLELESGAIVFRENGQRIGTVPVAPLTRVFLRGDVALSASLLGQLGEHGVGVVVLSGRKGRPSLMLARPHNDAARRVEQIKKSLDADFCLAFARDLIDRKLSRQIEWFETMRDRDMQARYELSHAIQLLKAQRRRLASADSLGRLRGIEGAAAACYFDGLKAVVPESWHFKSRNRRPPKDPFNALLSLTYTLAHAEIAIALFGAGFDPYVGFYHALDFGRESLASDLLEAVRPLCDRFCVRLVKDQTLSARDHFSTTESGCLLGKAGRARYYAAYEGYSEVLRTGINAEVEQLAERVGRALEAPPFDSEAEDGEAFV*
M61_SRR3961741	61.5	7.6	602	44Q	Cas1_501	IIID	I-A	I-A	d__Bacteria	p__Nitrospirota	c__Thermodesulfovibrionia	o__Thermodesulfovibrionales	f__UBA9935	g__Unknown	s__Unknown	MGTLYIDRKDIRISLDGNAIAFYSGGKKDGIVPINPLKRVVIVGNVTIETSVIQRLADKKISVVFLSGKRMRFCGMLNGHLHNNAALRIAQYDKSHRDFALLIAKDIVIRKISKQKNLLEHMGMEKPQLRLKFNGSVNTLIGILKKLQEQNVDMNTLRGLEGAAGAAYFSAYTEMFSPSLEFNRRTKRPPTDPVNALLSLCYTLVHFEILREIEMIGLDPMIGFYHQFDYGRESLACDLVEPYRPDVDRFVYEIFKKREFTPEDFATDNERPGCYLKKTSRQRFYQFYEDWAKVLRPLWEEEVKSLAREIMDGKDIIS*
M61_SRR3961741	61.5	7.6	602	44Q	Cas1_502	ND4	I-A	I-A	d__Bacteria	p__Nitrospirota	c__Thermodesulfovibrionia	o__Thermodesulfovibrionales	f__UBA9935	g__Unknown	s__Unknown	MGRTLYLNENSNINVTRDGPSVWIQWCSGSGQRVPARLISRVVIIGNVKLEAGAITLFTENDIPVVFLTKSGEEVAVALPYNHKLPTHYEEQKVFLETAENSQRFENWANTKRMVIQVSIMRRLYRKSSYKFKFGFGEGNYQKLLSPFKPRSEDKWTAVTNVINNLFRLLIIEHLIKAGLDLHMGVIHRRHNFGLALDICYIMGGESDLQAIKFFRCAESDHIEKISGNWTLTDKGMRNIIQRFENRKVALHNIVSSIIDEIFELMRQLRT*
M61_SRR3961741	61.5	7.6	602	44Q	Cas1_503	IB	FALSE	I	d__Bacteria	p__Nitrospirota	c__Thermodesulfovibrionia	o__Thermodesulfovibrionales	f__UBA9935	g__Unknown	s__Unknown	MPRPYYIFSNGRIKRRENTVYIENENGDKKAIPVEDIDTIYLFGEIDLNTKLLNFLSQQNKSIHVFNYYGFYSGSFMPRDRNVSGELIVNQVKHYLDHECRFFLAYSFVEGAIFHMLRNLREYENTTDFQEKIKGELITASEAKSISELMGCEGRAKDAYYQAFNVILKESFNFEKRQKRPPSNPVNALISFANSMIYATVLSEIYHTQLNPTISYLHEPRERRYSLSLDISEIFKPLIADPIIFKLLNNNMIKLEDFEEDVNYCYMSESGRKKFLREFDQKLSTTIKHRKLKRNVSYRTLIRLECYKLIKHFLDDEIYSPFKAWW*
M61_SRR3961741	61.5	7.6	602	44Q	Cas1_504	IB	Ambiguous	Ambiguous	d__Bacteria	p__Thermotogota	c__Thermotogae	o__Thermotogales	f__Fervidobacteriaceae	g__Fervidobacterium	s__Fervidobacterium_nodosum	MKKDIYIFNSGELKRKDNTICFESSEGRKYFPIENINNIFIFGEVELNKRFLDFASENEILIHFFNFYGYYTGTFYPREHLNSGFVILKQAEHYLDNEKRMKLARKFVEGAIENILVVLKYYKNRGCELEDEIDDIKCKKEGIYSSQDIETLMSFEGNIRDVYYKCFDKITKKDEFAFEKRSRRPPLNKMNSLISFGNSLLYTTVLGEIYQTQLDPRIGYLHSTNSRKFTLNLDVAEIFKPSIVDRVIFSLVNKNVLSYKDFDEQLNGIVLNNSGKKKFIEEYNEKLETVFKYTKLNAFVSYKRLIRLEIYKVQKHITEDEEYQPFVARW*
M61_SRR3961741	61.5	7.6	602	44Q	Cas1_505	IB	Ambiguous	Ambiguous	d__Bacteria	p__Nitrospirota	c__Thermodesulfovibrionia	o__Thermodesulfovibrionales	f__UBA9935	g__Unknown	s__Unknown	MGRAYYLFTNGRIRRKENTIYIETDNGEKKAIPIEDVEVIHIFGEVELNTKLLNFLSQQNKIVHVYNYYGFYSGSFVPRDINVSGHLAIKQVEHYLDPEERLYLAYCFVEGALFHMLWNLKEYEGTFEFREKIKKEFEKAKEARSISELMGCEGRAREAYYQAFNVILKEGFYIDKREKRPPTNPVNALISFANSLVYSTVLSELYHTQLNPTISYLHEPRERRFSLSLDLAEIFKPILADKLIFKLVNNGIIKPEDFDEDLNYCYLKDNGKKKFVKAFDEKLNTTIKHKKLNRNVSYRTLIRLECYKLIKHFLGDEIYKPLKAWW*
M61_SRR3961741	61.5	7.6	602	44Q	Cas1_506	IIID	FALSE	Cas1,Cas1	d__Bacteria	p__Nitrospirota	c__Thermodesulfovibrionia	o__Thermodesulfovibrionales	f__Thermodesulfovibrionaceae	g__Thermodesulfovibrio	s__Unknown	MSTVFIDRKDIELRVDGNSLVFYSKGKKEGSLPLAPLERVIIVGNVKLDTSVLYKLLKHDISVAFLTGRLNYCGIIYGPLHNNGYLRVKQYEKSLTDFAVLIAREIIAEKILSQKQFISEMKQIKPILSMDIDRIIESLDKTLQTLREKIPSFESLRGMEGSASSMYFPLYCRLFSESLRFSKRNKRPPKDPVNAMLSYCYTMLHYEIVREIQLIGLDPTIGFYHQFEYGRESLACDLVEKYRVSVDRFVYEIFKERSLTSRDFTKDEQTGGVYLHKSGRKKFYPLYEQWVQNQRTLWRQEVQNLARRILE*
M61_SRR3961741	61.5	7.6	602	44Q	Cas1_507	IIID	FALSE	Cas1	d__Bacteria	p__Deinococcota	c__Deinococci	o__Deinococcales	f__Thermaceae	g__Thermus	s__Unknown	MLGFYGAVASPEHLRAQFAQDPLPLARAFVLGKLRTARAMLERLGLPGLEAVEEALAQAQTASHLDALRGAEGFGSRAYFGGLSQLLRPWGFQGRSRRPPKDLVNAALSYGYALLLGRALLAVRLAGLHPEVGFLHAEGRRNPALALDLMEEFRIPVVDQVVITALRRGQLKPEHGEPRNGGVYLTEEGKRAL
M61_SRR3961741	61.5	7.6	602	44Q	Cas1_508	IB	FALSE	I	d__Bacteria	p__Nitrospirota	c__Thermodesulfovibrionia	o__Thermodesulfovibrionales	f__Thermodesulfovibrionaceae	g__Thermodesulfovibrio	s__Unknown	DEFQEKIKKELSNAVETTKISELMGCEGRARDFYYEAFNTFLKSDFSMEKREKRPPKNPINALISFANSMIYTAVLNEIYHTQLNPTVSYLHEPSERRYSLSLDIAEIFKPLIADAIIFKLINNNMIKLDDFEEDVNYCYLNDSGRKKFIREFDQKLSTTIKHRKLKRNVSYRTIIRIECYKLIKHFIGDEVYAPFKAWW*
M61_SRR3961741	61.5	7.6	602	44Q	Cas1_509	IB	FALSE	I	d__Bacteria	p__Aquificota	c__Aquificae	o__Aquificales	f__Aquificaceae	g__Hydrogenobacter	s__Hydrogenobacter_thermophilus	RLKNLQGLMSIPEIMKLEGDIRKAYYSSFNIIIQTEEFNFDGRSKRPPENPINAMISFGNSLIYTTTLSEIYRTHLDPRIGYLHETNMRSFTLNLDIAEVFKPVIVDRVIFSLVNRREIQLKHFDSDVGYSYFTDVGRNIFVKAFEEKLNTTIKYRNLGNVSYRKLIRIECYKLYKHFMEEEDYTPFFGEW*
M65_MR4530144	65	7	2137	47R	Cas1_510	IB	I-B	I-B	d__Bacteria	p__Aquificota	c__Aquificae	o__Hydrogenothermales	f__Hydrogenothermaceae	g__Sulfurihydrogenibium	s__Sulfurihydrogenibium_azorense	MPRNYYINSNGRIRRKENTVYFETEKDGESLKTPLPINDIDTIFIFGEVDINTKAINYLSQYDIPMHFFNYYGYYSGSFLPRKKNVSGSLLVEQVKHHIDDSKRQMLAISFIEGAVHHILRNLRKSGISVENFQNIEKDLLPKIFETKTIEELMAIEGNIREHYYQLFNTVIKNKDFFIEKREKRPPTNPINALISFGNSIMYNTVLTEIYRTQLDPTISYLHSPQEKRFSLSLDIAEIFKPFIIDPLIFNLIKTGQITIDDFDKDLNYTYLNENGRKKFLKAYEERLSKTVKHRRLKRNVSYRQLIRLECYKLIKHLIGDEIYKPFKAWW*
M65_MR4530144	65	7	2137	47R	Cas1_511	IE	FALSE	I-E	d__Bacteria	p__Deinococcota	c__Deinococci	o__Deinococcales	f__Thermaceae	g__Thermus	s__Thermus_scotoductus	CWVGEGLARFYAQGLGDTRSALRLQRQARAWADPRLHLEVVYRLYAKRFSDPLPRDLSLEQVRGLEGVRVRAAYTRWSRETGVPWQGRSYDRRNWAASDPVNRALSSGAAYLYGLAHAAIVSSGFSPALGFIHTGKLLSFVYDIADLYKTEVLVPAAFLTVAEGDHQVERRVRQKLREAILEARLLERMVEDLLDLFAGLGLPEEE
M65_SRR5580902	64.7	7.94	1016	11U	Cas1_512	IIB	Hybrid(I-B,III-B)	Hybrid(I-B,III-B)	d__Bacteria	p__Chloroflexota	c__Anaerolineae	o__Anaerolineales	f__UBA4823	g__K19	s__Unknown	MTIIQHLIVDQYGAFIGKHSERLIVTKGEQDLISAPLLHLESVIIANRGVSISAEAVRECTERGIPIYFISSSGTPYASLYSAGLIGTVATRRAQFEACNQTRAVDLVIAFGVGKLQNQSNFLKYIAKYRKESDPALYQELRLSANEIVDQIIKLEQVRNHPAYAAATLTVADVRAELMGIEGQAAQIYWQAIQKVLPEKHQFPGRIGRGAKDPVNSCLNYAYGILYGQIERCLVLAGLDPYAGFLHVDRPGKPSLCLDFIEEFRPVVVDRTVIGMFNKGFQVEFDEHQRLTRETRRLLAEKIQERLDSSVPYEGKRFPLQAVIQSQARHLATFLRREREQYEPFQMLW*
M65_SRR5580902	64.7	7.94	1016	11U	Cas1_513	ND16	III-B	III-B	d__Bacteria	p__Acidobacteriota	c__Thermoanaerobaculia	o__Thermoanaerobaculales	f__Thermoanaerobaculaceae	g__Unknown	s__Unknown	MSKSVAITEHGHSLHLEGERLVLRSAGRVARVFRLREVDQILLFGPIEVTHAALAAMLATGVDLVFLTGSGSYRGRLVGRASRNVELRLAQYDRLRDDHLALSVARSIVAGKIRAQRHLLLRSQSTLADEEVASALARLRFFAEDAGRANDREELLGIEGAAAAAYWSAFGKVVKNPLFAFRHRTKRPPRDPINACLSFGYTLLGTLIEGEVAGAGLDPLLGALHQPDYGRPSLALDLLEEFRAPIVDAVTLRLVNRRQLVPDDFASPSEALGLDQLLEADDAVEPEGVYLARRGRRIFIAELFRRLRETVYYPPRDASLSFREVIRQQVYHCARVIRAEEPAYVPFVSR*
M65_SRR5580902	64.7	7.94	1016	11U	Cas1_514	IIIA	Ambiguous	II	d__Bacteria	p__Bacteroidota	c__Kapabacteria	o__Kapabacteriales	f__XYC2-FULL-35-21	g__Unknown	s__Unknown	MIKRIIYIETPSYISTENEQIWINYKNAERSERIPAEDLGFLILDNYQITISTNAINKIGQNGGAILTCGNNHHPLMLALPIEANYLQTERLHNQIKASLPQKKNLWNQLIMSKIKNQAFVLKYYSKEYKTLLTKIDKIRSGDVSNQEAIASQYYWKTLFEDTNFRRDPDGDYPNNLLNYGYAIIRAIVARAVVISGLHPSIGIFHKNKLNAFCLADDIMEPYRPIIDKLVFQYYIKNPYNEILNKEVKKMLLESAFLDVRINKKTHPLSIGVQITVSSLVDYFAGKTKKLNLPELCD*
M65_SRR5580902	64.7	7.94	1016	11U	Cas1_515	IB	Hybrid(I-A,III-F)	Hybrid(I-A,III-F)	d__Bacteria	p__WOR-3	c__32-111	o__32-111	f__32-111	g__32-111	s__32-111_sp002441125	MKKTVYIFSDGELKRKDNTIFLETESEKKYIPVENISEIFIFGEVSINKRLLEFLSGAGIILHFFNYYEYYVGSYYPREHLNSGYIILKQVEHYLDESKRMILAKKFVQGAVENIKKVLIYYSNRGKNLDFSIEKINNLSQNIESVNTIEQLMAIEGNIREQYYKSMDNILNNEHFIFEERSKKPPKNKLNALISFSNSIIYTSCLSAIYKTHLDPRIGYLHSTNFRRFTLNLDVAEIFKPIIGDRVIFTLINKDIIKPQHFETKFSGIVLNEKGREIFVKEMEERMKSTFEYKKLGRHVSYRDLIRLELYKIEKHLIGEEEYLPFISGW*
M65_SRR5580902	64.7	7.94	1016	11U	Cas1_516	IIIA	Ambiguous	II	d__Bacteria	p__Bacteroidota	c__Bacteroidia	o__Bacteroidales	f__vadinHA17	g__UBA8202	s__Unknown	MIKRTLYFGNPCLLRKKNNQLFTEFPADSGNPDISVPIEDIGLIILDNPQITISNALLMALNDNVTAVISCNSSHLPYGLMLPMFSHNIFPEKLRDQLNASVPLMKNLWMQTVVAKISNQAALLKRNGADIGKMEYYIRQVRSGDPQNIEGRAAAYYWDNLFPENFFIRYRFGEPPNNLLNYGYAILRAVIARSLVMSGLFPSLGIHHRNKYNPYCLADDIMEPFRPYVDSLVMDIISETPEMEELTPAIKRRLLEIPAIDIIIDGKSSPLMVGAQRTTASLAACFEGTARKILFPEFAT*
M65_SRR5580902	64.7	7.94	1016	11U	Cas1_517	IC	I-C	I-C	d__Bacteria	p__Bacteroidota	c__Ignavibacteria	o__Ignavibacteriales	f__Ignavibacteriaceae	g__Ignavibacterium	s__Unknown	MKKHLNTLYITSDDAYVRKEQETFVVEVKDEDGNWKKAFQAPIHSIENIVCFGFKPLTPQLMAFCAENNVGISYMTTEGKFLARVYGAQKGNVLLRKAQYAIADSEPESLKIARNIIAAKVSNYRHILQRHQRNHPDNLNDEIAQVIETLGSRLRNIQNVQSLDALRGYEGECATLYFSVLSELITSQREDFKFNKRTKRPPLDPANALLSFLYAIITNDVRSALETVGLDPQVGFLHQIRTGRPSLALDVVEEFRAYLGDRIMLNLINLKQVSIKDFEFRESGEVRISDKARKELLVAYQKRKQEEITHPFLGEKMTIGLLPHIQAQLLARYIRGDIEEYPPFYLK*
M65_SRR5580902	64.7	7.94	1016	11U	Cas1_518	IIIA	Ambiguous	II	d__Bacteria	p__Planctomycetota	c__Phycisphaerae	o__UBA1161	f__UBA1161	g__Unknown	s__Unknown	MIKRTIEISGGPTFLSIELDQLVLRRQGTEIGRVPCEDIGLLIAENHSTTFTQAVFTRLLEAGAAVVLCGPDHLPAGMFLPFAGNSLIAQRMAAQAACPLPRRKRLWRQIIRHKIAAQAANLPADHPARQALMDLAGRVRSGDRENAEGQAARIYWPALLGQDFRRDPDGLPPNNLLNYGYTVLRAAVARALCAAGLQPALGLHHRHRANPFCLADDLLEVLRPMVDGAVVELYRADRLVLDRDTKAVLLGLLTRTVTVGGQAGPLMVGLHRMAASLVRVYQGAQERLDLPEL*
M65_SRR5580902	64.7	7.94	1016	11U	Cas1_519	IIB	I-A	I-A	d__Bacteria	p__Chloroflexota	c__Anaerolineae	o__Unknown	f__Unknown	g__Unknown	s__Unknown	METTTLIVDQFGAYLGKHSERIQIKVKGELVAEAPLLTLENVLILNNGVSLSTDALRQCAENGIPVHCLSSRGEPYAALYAAGLGGTVQTRRAQYAAYNDRRGAMLAAGFAGGKIQNQARLLKYVAKNRKEKDTLCYTALQTAADKVEAHEKEVRAWLSGAEELNSDTRRAELLSIEGRAAQAYWEGVQAVVPSTLKWPGREGRGATDPFNAALNYGYGVLYGQVERAILLAGLDPYAGFIHVDRPGKPSLVLDLIEEFRAPVVDRAVLGMLGQGITLKQDAEGRLEMETRRALAERVLERIEESTERYEGKRQKLRWIIQSQARHVASFLRGERAAYQPFKAGW*
M65_SRR5580902	64.7	7.94	1016	11U	Cas1_520	IIIC-1	I-A	I-A	d__Bacteria	p__WOR-3	c__WOR-3	o__UBA2258	f__Unknown	g__Unknown	s__Unknown	MNLVINTWGAFLQKNGELFRVKTEDRVAEVSAKKVSSILIATAATITTDALKLAIDNNIDIVFIDEYGEPYARIWHSRFGRTAETRRRQIEIAETGAGLELALYWVKRKLDNQIALLERLRTTRTRKSAEITAYIEKLRNYRQSLEKVTGTIEEQRSTVMGIEGSAGRTYFEALSFLMPEQYRFEGRSRNPAKDEFNALLNYAYGILYSRVEKACVIAGLDPYVGIIHTDNYNKKSLVFDIIENYRVWAEEVVVNLFAARKVLKEHFDRLHNGMVLNKEGRAVLIEAFSRYLDQPVRYCGRNIRRQEIIQLDCHKIANQLLCQTDEPD*
M65_SRR5580902	64.7	7.94	1016	11U	Cas1_521	IE	I-E	I-E	d__Bacteria	p__Deinococcota	c__Deinococci	o__Deinococcales	f__Thermaceae	g__Meiothermus	s__Unknown	MKYETRNLQELPKFRDGLSYLYLEHGRLEQQDQAVAYYSQEGVVAIPAAALGVLMLGPGTSITHAAIRQLANNGCSVFWVGEEMVRFYASGMGETRSSANLMRQVRAWADPEAHLEVVKRLYRLRFTEPLSPELSLEQIRGLEGVRVRETYARWSRETGVEWKGRNYQRGNWAAADPINRALSAGAACLYGLAHAAILSAGYSPALGFIHTGKQLSFVYDVADIYKAETLIPTAFRVVAESDAGVERRVRHTLREQLKEVKLLERIVSDLHSLFDALETPDPYAADPAAPGELWDPDGPVPGGIAYGSDRPGEGTQDPEG*
M65_SRR5580902	64.7	7.94	1016	11U	Cas1_522	IIIC-1	III-A	III-A	d__Bacteria	p__Bacteroidota	c__Bacteroidia	o__Bacteroidales	f__vadinHA17	g__UBA8202	s__Unknown	MDLILNTFGTSLQKENDNFLIVHPDGRQVVSPEKIRSISISKGALISSDAALLAVNNEIDVLFVDNTGNPVGRLWSVKYGSVSTIRRKQLDFTLSGKAVEWIKNVVVQKINNQVALLLTYTNQDTEKQKEIEKAISRLEDYRNKIESLKGEVVSDIAPTLRGWEGVSSKIYFEIISALLPEKYRFESRSQHPATDIFNCLLNYGYGVLYGKIEGALIRAGIDPYVGVFHRDDYNRPVLVFDIIEVFRVWVDYVVVNLCMQGAIGEECYSVREDGSFWLESLGKRILIQSLNDYLSEEIKMNGLDRTRLTHIQLYAQNLAQQFLNYKD*
M65_SRR5580902	64.7	7.94	1016	11U	Cas1_523	IC	I-C	I-C	d__Bacteria	p__Bacteroidota	c__Ignavibacteria	o__Ignavibacteriales	f__Ignavibacteriaceae	g__Ignavibacterium	s__Unknown	MKKHLNTLYITSDDAYVRKEHETFVVEIKDSEGNWKKAFQAPVNSIENIVCFGFKPLTPQLMAFCAERNVGISYLDEYGRFLARVYGAQKGNVLLRKAQYAISDNEFESLKIAKPIIAAKVANYRNLLLRHQRNHPDISPDSVYHASELLGNRLQKIQNAETLNELIGYEGECATIYFGELSNLITAQKDDFKFTQRSKRPPLDPANALLSFLYAILANDVRSALETVGLDPQVGFLHQIRPGRPSLALDLMEEFRAYLGDRIMLNLINLKQVTIKDFEFRESGEVRISDSARKEILTAYQKRKQEEITHPFLGEKMTIGLLPHIQAQLLARYIRGDLETYPPFYLK*
M65_SRR5580902	64.7	7.94	1016	11U	Cas1_524	IIID	III-A	III-A	d__Bacteria	p__Deinococcota	c__Deinococci	o__Deinococcales	f__Thermaceae	g__Meiothermus	s__Unknown	MTLHLTEQSSTLRLSRGRLRVELDEQTLAELPARKVRGVVVWGNVRLTTPALAFLLRQGVPVLYATLEGQLYGQAQAPQSLAPEVLRAQLLAQQNPLPLAQGFLLGKLRSGQMLLERLARQAPTAPQQAEIEAALEALPQARSLEALRGIECNATRAYFAGLQAVLAPYGFSGRNRRPPTDAVNAALSYGYMVLLGRVLLALGIAGLHPELGLLHAEGRRAPALAFDLMEEFRVPVVDAVVIAAFLRSELTPQQHSEARNGGVYLNEAGRKVLLRRLEERFSQEAQHPKGFRKPYQELIETQAARLKAAILGREPYTPFYLWR*
M65_SRR5580902	64.7	7.94	1016	11U	Cas1_525	IC	I-C	I-C	d__Bacteria	p__Desulfobacterota	c__JdFR-97	o__JdFR-97	f__JdFR-97	g__Unknown	s__Unknown	MKRHQNTLYVTTQGAYLAAEGETVVVRVEQENRLQVPVHMLEGIVCFGRVSCSPPLMGLCAERGVGISFLTENGRFLARVQGPVSGNVLLRREQYRRADDPVSSARLAKSFVLAKTANSRTVLMRSLRDHPDACGRDEVRKASFLLEDDLLSLQKEVPLETVRGIEGDAAKTYFEVFDHLIVSQKEDFRFKGRSRRPPMDRVNALLSFVYVLVTHDAASALEAVGLDPQVGFLHRDRPGRPGLALDLVEEFRPFLADRLVLSLINRKQVQGKGFVQRETGGVVMDENTRKTVLVAYQERKKEEITHPFLQEKTTVGMLVHLQALLLARCLRGDLDGYPAFIWR*
M65_SRR5580902	64.7	7.94	1016	11U	Cas1_526	IIIA	Ambiguous	II	d__Bacteria	p__Planctomycetota	c__Brocadiae	o__Unknown	f__Unknown	g__Unknown	s__Unknown	MTNRMIELSDGPAALSVRLDQLVIEREEQPEITVPLEDIACLVVAHPRISFTHSVLSGLAKHGAGFVVCNERFLPTGMLLPLEGHSTQAERFEIQAEAPVPVRKRVWQQIVRAKVRAQGRLIARVRGDDRGLFMLADRVRSGDPSNIEARASRLYWPALFPEGKFLRNPDAEDQNRFLNYGYAILRAIVARAICAAGLHPSLRLHHHHRNNAFCLADDLMEPFRPLVDAAVLRLCDEHGADAPLDKATKAVLFEALYGKFTLDGETRSLFDILAHTAASLAGVFIGSATELALPEL*
M65_SRR5580902	64.7	7.94	1016	11U	Cas1_527	ND16	III-A	III-A	d__Bacteria	p__Chloroflexota	c__Unknown	o__Unknown	f__Unknown	g__Unknown	s__Unknown	MPPVYVTKQQARIRIENRRLRVMDEQVEPPVELLSVPIGHVDELALFGNVGLTTPAIGLLLDQGIDVIFLTADGDYRGRLAGPLTPHIPLRRAQYSRLDQPAFVLAMAKGFVRAKIENQRNLLQRHNREESDPVLAETIERLAEFARQVDAKTALSSLRGLEGAATAAYFGGLRRLFDPAWNFHDRSRRPPADPVNVLLSLGYTLLAQAASGAVQTAGLDPYAGFLHEVVYNRPAAALDLMEEFRPVIDGVVLWCCRGGQLTPSDFSPGPPERPVVLSENGKKRFLAAYAQRMELKITHPLRGMQFPLRQCLVEQARQVAQRVQSGEAGYTGMGFR*
M65_SRR5580902	64.7	7.94	1016	11U	Cas1_528	IC	Hybrid(I-C,III-C)	Hybrid(I-C,III-C)	d__Bacteria	p__Chloroflexota	c__Anaerolineae	o__Anaerolineales	f__envOPS12	g__Unknown	s__Unknown	MKHLANVLYITTPETYLSLDGENVVIKKDENTSTRLPLHNIENIVCFNWQGVSPALMGACAERHIGLAFLAPSGRFLARVSGRAQGNVLLRRKQFEVAENEAQRVPIAASFLLGKIANSRKVIERAIRDHAMLVDVKALTGASNFLKETLCALPQCKSTADLMGFEGSAAKIYFGVFDHLILQQKDEFRFEERTRRPPLDNMNSLLSFLYTLLTNEVASALETVGLDPFVGFLHRDRPGRPSLALDLMEELRPVMADRLALSLVNRKQVTGKGFTKKESGGILMDDETRKAVITAWQERKKEELIHPYLKEKIPFGLLPHVQAMLLARHLRGDLDAYPPFFWS*
M65_SRR5580902	64.7	7.94	1016	11U	Cas1_529	IIID	Hybrid(I-G,III-A)	Hybrid(I-G,III-A)	d__Bacteria	p__Verrucomicrobiota	c__Verrucomicrobiae	o__Pedosphaerales	f__UBA9464	g__Unknown	s__Unknown	MPTAVITQPDCRVSLKSERLEVFGHNEQSQRDEVLREIPLRDLDRLILAESVQITSQALAAVLRANVPVNFLAWNGQFLGGFLPATNQHGLARLRQYQRTLDPAFALQMAGRLVTAKLYNQRRVLQRLAANRAPNDPSNPSDASAPSDTPATLTWLGAMLGQLAHARSLDELRGYEGAATARYFQAWASFLPPEFPFERRSTRPPHNPVNACVSFGATLLYHEAVAFCHAHGLDPALGLLHATEDGRWSLALDLIEPFRPVLVEALALDLFSHQILNAAHFEPRNGGIYLNDDGRKKFFLQYERRLERQFLSEALGHRTTLRQQLEHQAVMFKAALETPEKFEPFLMN*
M65_SRR5580902	64.7	7.94	1016	11U	Cas1_530	IIID	III-A	III-A	d__Bacteria	p__Proteobacteria	c__Alphaproteobacteria	o__Geminicoccales	f__Geminicoccaceae	g__Unknown	s__Unknown	MRTLYLDRKNAALELDGGALVIRVPGERPARVPLGGLERVVVRGAATIATGALAALHEHDVGLVLLSGRRGEPTATLLGRPHADVTIRLAQLEVARDAAARLALARRLLEAKLAGQLRLVGELLEARPDQRRPLLGARAAIEAAREKLAAAEASGLLGLEGTAAAAYFQALAAVLPPSLGFSGRNRRPPRDPVNACLSLGYALATHEAGRQAQLVGLDPLLGFLHAPVPGRPALACDLVEPVRCHVDRLVWRLFAEGRLRAEHAKSTAEGCLLGKAGREIFYLAFEAELGALPRLLRQMAAALARELRARPQPEWLSC*
M65_SRR5580902	64.7	7.94	1016	11U	Cas1_531	IB	I-B	I-B	d__Bacteria	p__Acidobacteriota	c__Aminicenantia	o__Aminicenantales	f__Unknown	g__Unknown	s__Unknown	MKQSIYIFSNGELKRKENTLYFESQEGRKFIPVENTREIFILGEVTLNKRLLEFISKSEIVLHFFNHFGYYVGSFYPREHLNSGYLILKQAEHYLDHQRRIALARKFVEGAAENIKKVINYYSNRGKNLEECAKKINSLTESIPACETTEQLMAIEGNIREQYYSAFDIILSNEDFVFESRTKRPPKNRLNALISFTNSILYTVCLGEIYHTHLDPRIGFLHSTNFRRFSLNLDVAEIFKPLIADRVIFTLINKGIIKPQHFEQKFDGIILNEKGRELVIREMEERFKTTFLHKPLRRHVSYRQLIRLELYKIEKHLIEDQEYKPFITAW*
M65_SRR5580902	64.7	7.94	1016	11U	Cas1_532	ND15	Ambiguous	I	d__Bacteria	p__Desulfobacterota	c__Syntrophobacteria	o__Syntrophobacterales	f__Syntrophobacteraceae	g__Unknown	s__Unknown	MESLYVIDHGLHIKRRSERLVIKKAGRVLEEIPVHGLQRVVVFGRNQFTTDVLRLFAANGVDVAFLSEHGRFSYRLVPQNSKNVYLRLAQNGKYREEAFRVQLGRLLVGAKIHNQRALLVRYRRQRDAEEVHHAVEALQAAMKAVEEAQEMDRIRGIEGHAAKIYFAALSSLLKHGFTFSGRRYHPSPDPVNAMLSFGYTLVTNEITGLMEAHGFDVHLGFFHGLRYGRASLATDLLEEFRAPVVDRLILYLINKRVVEADQFRTDKPGDCRMNEKALRTFLNNYERFVTSAFVQPATKEKTHYRALFRLQVCRLERTLLKEAAYEPYLFY*
M65_SRR5580902	64.7	7.94	1016	11U	Cas1_533	ND9	Ambiguous	II	d__Bacteria	p__Verrucomicrobiota	c__Verrucomicrobiae	o__Pedosphaerales	f__UBA9464	g__Unknown	s__Unknown	MSYHILHLLSPHLRVRCRLDQLHVTDSETGTERTVPLADVAVIVAAAPDLTVTAGALRRMAELNVLLIVCNEKFEPCALTLPYHRATHTELLRRQIEWTPEWKQAMWRQIVTAKIRNQAANLAHLKRAHAVLTEIADRCAKRSAGGPSDASDTLGESSRRDAANGTRDARAPLNISLATITPGRRAGLHADTPDACESRAARHYWKHLLPRLSEWQQTDEARRVPGTRAGVNGMLDYGYAILRTAVLRSLAAHGFIAALGIAHAPKAGSFALADDLVEPLRPWMDRELCRILEHGPRPMEEWMRRAVAVLQAEVVMGKARVRLLNAIDIYVQSFAHAALARAPLPLRFPMLA*
M65_SRR5580902	64.7	7.94	1016	11U	Cas1_534	IIID	III-B	III-B	d__Bacteria	p__Acidobacteriota	c__Acidobacteriae	o__Bryobacterales	f__Bryobacteraceae	g__Unknown	s__Unknown	MAVIYVREQGSSLHKRGRRLLVEKDGKLLLEIPLRDTECVAVFGNVQVSTQALSELLERSIPLAFFTRNGRFKGHLAPEASKNVPLRLAQYKASQDEARALAVAKASVRAKLLNCAALITDYRAHYPSAELEQATDTLACAADKAMAASSHSELLGCEGAGAAAYFRAFGVMNRSGLPFETRRMHPPPDPVNALLSLGYTLAMNELRAAAEARGLEPHIGFLHQIDYGRPSLALDLLEPFRPAVVDRLTLRLINERILKAEDFARRLSSPGGVILTPEAFKRFLGHYESAVTESRKAAPRGLREAMREDVGRLAHALEDGGPFQPYLELD*
M65_SRR5580902	64.7	7.94	1016	11U	Cas1_535	ND16	III-A	III-A	d__Bacteria	p__Chloroflexota	c__Anaerolineae	o__Anaerolineales	f__envOPS12	g__UBA12294	s__Unknown	MPALYLVEQQTKIRIRNRRVQVERDLSPDAIANPKSQIENPEISNLQSEILLSVPLSQVEQVVIFGNVGLTTPAIDAFLAQNTEVVFLSQRGEFRGRLVGQVTPHVPLRRAQYARTGDLAFALEMAKAFVRAKLQHQRALLQRHNRERSDADVSASVESLTQALDEVERKTAISSLLGVEGAATAAYFKGLRRLFDPKWKFDDRNRRPPRDPVNVLLSFGYTLLAEACSSAVQTVGLDPYAGFLHEVAYNRPGLGLDLMEEFRPIVDGIVLWCLNGGQLTPEDFSPGPPERPILLGAAGQRRFLQAYETRMDTRFTHPLRGMQFPLRQCLIEQARQAAACIQSGEPNFRGMGFR*
M65_SRR5580902	64.7	7.94	1016	11U	Cas1_536	IIID	FALSE	Cas1,Cas2,Csa3	d__Bacteria	p__Verrucomicrobiota	c__Verrucomicrobiae	o__Pedosphaerales	f__UBA1319	g__Unknown	s__Unknown	MPTVCLNTPNTQVHLAQERLEVRAKSLGSACSDEVLREIPLRDVERVMVFEWVTVTSAAMAAMLRRGIPVSFFAWSGEFLGGVLPTAPAHGLSRLRQYQRTMDKEFALMVAGRIVAAKLYNQRRVLQRLLACRREEDGEADEGLKCPLMPYHRQVVEEAVKWLGGRFEAVVGSKTLDELRGHEGVCTARYFEAWSMLLPTAFPFERRSTRPPQNPVNACISFGATMLYNELVAMLHAHGLDPALGLLHNSENGRWSLALDLMEPFRPALVEALTLDVFSRQILKQEHFEPRNGGVYLNKEGRGKFILQYERRMERQFMSESVGHRTTLRQQLEQQCLMYKAALEEPEKFEPFLMN*
M65_SRR5580902	64.7	7.94	1016	11U	Cas1_537	IE	I-E	I-E	d__Bacteria	p__Verrucomicrobiota	c__Verrucomicrobiae	o__Pedosphaerales	f__UBA1319	g__Unknown	s__Unknown	MKLDDLHILPKFSDGWSYLYVEHCRVEREQNAIAIYDTDGMIPVPCANLALLMLGPGTSISHAAITVLADHGCLIIWCGEQGVRFYATGMGETRNAARLLHQAFMWSHENLRFEVVRRLYAMRFTETLPSNLSLSQIRGLEGRRVRLAYDKAARASGIPWKGRQYDRHHWTHSDPVNRALSTANSCLYGLCHSAIVSSGFSPAIGFIHTGKMLSFVYDIADLYKTEITVPIAFQAAAQGDTNLERRVRISCRDAFAESHLLARIIPDIQKALAWQPSQNENSPLDSDPALPSHLWDPDLGAVQGGIQQPATSPLPPTIPAPAPESHDGANP*
M65_SRR5580902	64.7	7.94	1016	11U	Cas1_538	IIID	Hybrid(III-A,III-B)	Hybrid(III-A,III-B)	d__Bacteria	p__Proteobacteria	c__Unknown	o__Unknown	f__Unknown	g__Unknown	s__Unknown	MSCLYIDRKGLELELEAGTLALRENGQLSGRVPLHMLEQVVVSAEVRLSSSLLAQLAHRGVITVLLASRSEAAAFVTGQNGRTGRRRLAQYRAACDEPARKRWASRTVEAKVRSEMRLLEFAAEERLTARAAARAALGTLGQILEQLRGGSGLTMDQIRGLEGAAAAAYFQCLTELFPSSLGFQERNRRPPRDPVNAALSLGYTVLFGRAMRAVQEHSLDPYIGFLHDPAHGRPSLACDLMEPLRARIDRLVWDLFRQRVLRQEDFTSDQGRCLMGKSARREFYDRLEPVMEGAGRTLRRAVRTLVRSIEDEGGEAGMENGEE*
M65_SRR5580902	64.7	7.94	1016	11U	Cas1_539	IB	Hybrid(I-B,III-A)	Hybrid(I-B,III-A)	d__Bacteria	p__Bacteroidota	c__Kapabacteria	o__Kapabacteriales	f__XYC2-FULL-35-21	g__Unknown	s__Unknown	MKRHYYIFTPGKLRKKANTIYFEPFSDIDPVDNENLHDQILISIDSDFKETDSSVKSVIPIEDIDSIFIMTESSFNTKFLEFCSKNNIPVHFFNYFGFYTGSFYPKEYLLSGSLLVKQVKHHINKTKRLNIAKLFLQGAAFNMNKNLKYYNNRNRDLQSQIEKIESLMAGIPKANDTKELMGIEGNIRKIYYSSFEEILGDDFKIIARTYKPPSNPINALISFGNSLVYTTVLSEIYRTQLNPTISFLHEPGERRFSLALDLAEIFKPLLVDRVIFKLLNNKQIQSHDFDSELNGSYLKQSARKTFVSELDTKLRTVLKHRKINREVSYRRIIRLECYKLIKHLIGDTPYEPFKIWW*
M65_SRR5580902	64.7	7.94	1016	11U	Cas1_540	IB	FALSE	I	d__Bacteria	p__Bacteroidota	c__Unknown	o__Unknown	f__Unknown	g__Unknown	s__Unknown	MKNNIYIFSNSILSRKNNTFKIEKMSDAEAIHEIDIYEDDREYVILPSPKYESNGEAKYLPAETIEAFYTFGEVRFNAQFFKCLSYYSIPLHMFNYYGNYIGSFIPVDNEGDGSIQLLQSQFYFDQQKRLYIARTILEAAVKNISDNLNSYSYEGIELDEQINKINVLLDQIRLSISVDELRGFEGNVRNIYYQCWPEIFKQKFDFDKRIKNPPYGIINSLISFGNSLIYAVCLSEIYRTRLNPYIGFIHEPGNKKHSLAYDISEIFKPVIVDRVIFRVINLKIISANDFTSKNGIYLLKDKARQKFVEEFEKRLSTVITHRRLNRRISYRSLIRMECFNLINFMIGKIKSYEPYKGI*
M65_SRR5580902	64.7	7.94	1016	11U	Cas1_541	IC	I-C	I-C	d__Bacteria	p__Proteobacteria	c__Deltaproteobacteria	o__Desulfobacterales	f__Desulfobacteraceae	g__Unknown	s__Unknown	MKNLLNTLYVQTQGAYLRLELETLKVEVEKVVRLQIPLHHLGGLVLFGEVMTTPALLARCAQDGRAVTWLSRSGRFLARLEGPVSGNVLLRRAQHEALSHPTRALNIARSLVAGKIKNMRSSVLRSARDTAEVSDHDALKTTAHRLAQELENLPRAQDLDEVRGIEGEATRSYFATFAAMVLADRQTFAFQGRNRRPPLDPVNALLSFLYALLMSDCAAAAQGVGLDPQMGFLHALRSGRPALALDLMEELRPILADRLALTLINRRTLSSKDFDHRPGGAVLLNDAGRKKVVVAYQERKQEEVSHQVLEQKMPLGIVPHIQARLLARYLRGDTPAYLPFLYH*
M65_SRR5580902	64.7	7.94	1016	11U	Cas1_542	IC	I-C	I-C	d__Bacteria	p__Ratteibacteria	c__UBA8468	o__Unknown	f__Unknown	g__Unknown	s__Unknown	MRKLLNTLYVNTQDAYLARDGETVQVRIDREVRFQIPIHNLEGIVVFGHSGVSPALIGLCAERGVALTFLTEHGRFLARLVGPISGNVLLRRRQYHLADDPAASLCLASAFVTAKIANARSVLRRCIRDHEHAVAVRDILRATETLTVLIGRAQSAQSIDDLRGIEGEAARTYFSVFDHLITDQKSDFFFRGRSRRPPLDRVNALLSFVYTLLLHDTRSALEAVGLDPAVGFLHKERPGRMSLALDAMEELRPSLADRLVLSLINRRQVTAKGFVVRETGAVTMDEDTRKTVLVAWQKRKQEKIRHPYLNENILVGLLPYAQSLLLARFLREDLDGYPPFFWK*
M65_SRR5580902	64.7	7.94	1016	11U	Cas1_543	ND16	III-A	III-A	d__Bacteria	p__Chloroflexota	c__Anaerolineae	o__Unknown	f__Unknown	g__Unknown	s__Unknown	MAAVYITEQGAKLGVDYRRLEVRKSDEHGKEQVIAEFPLGHVEQVVILGNVGITTPALKRLMQDGIDLVFLSMDGQYYGRIQGELTPHIALRRAQYQRQNEAAFTLALAQRMVSGKIRNQRVLLQRQKRVGHSELEATLAALDDYEARAARTQTLNALLGVEGSATARYFDGYRLLFDPVWQFDNRNRRPPRDPINVLLSFGYTLLTRAAESAVQTVGLDPYVGFLHKDVYNRPSLALDVVEEFRPLIEGLVLHVCHHDMIHPEDFRPGDEAAGERALVMERDAVKRYVAAYEERMGRAIQHPRTGEMLPLWRFIELQAREVARCLREGTPEYQAVVFR*
M65_SRR5580902	64.7	7.94	1016	11U	Cas1_544	IIIC-1	III-A	III-A	d__Archaea	p__Nanoarchaeota	c__Nanoarchaeia	o__Woesearchaeales	f__CG08-08-20-14	g__Unknown	s__Unknown	MYLFIESRGAKLKIKEGLFLVEEEDQKREYSPLSLSTIFLGESVSLTTAAVKTAIQHHIEVILADSRGKPYGLFWSPKCTNVAVRRKQLAYNGSDLANIVIKCKILNQYHLLASLFRSRKTEVNSSIMRLREIADELKRIQGNLQDVRNQIMGKEGQAADIYFSEVSAILPPKFKFRKRSKRPPLDRFNAMISYGYGILYGEVEKNCIVSGLDPYIGFLHSDNYGRISLALDLIELFRQPIVDRAVITLITQKKMVDADFIEESGGIYLTKSGKSKVIKSVVERLDTRIQYQGRCLKFRQLIFEVCHDLIAHYLEGKEFNGFVYDWH*
M65_SRR5580902	64.7	7.94	1016	11U	Cas1_545	IU	I-D	I-D	d__Bacteria	p__Chloroflexota	c__Anaerolineae	o__Anaerolineales	f__Unknown	g__Unknown	s__Unknown	MTALYVTEPYSLVKKDGDTLLIDIPANRELKREARKIRIPLIKVDQVVIVGDSTVTAQALASLLEQHAQITFLSPYGAFRGQVVPPNSRNSLLRLAQFRAHDDPARALSLAKAFVAGKLANQRTLLLRSNRKLNDDAITQAAEALHGLIGQVEALESDGSPPADPSRPQAGSTWGSLLGLEGGGSARYFGVFGRLLRGDPALTFEERNRRPPRDPVNALLSYGYTLLLHQAAGALQTVGLDAYVGFLHSAQYSKPALALDLMEEFRAPVVDSTVLTLVNNHILNGGDFKAELGAWRLTDAGRRTFLGKFEERMSTEIVHPVFGYKATYRRCLELQARLMAKYLLGEIDPYPPFKVR*
M65_SRR5580902	64.7	7.94	1016	11U	Cas1_546	IIIA	Ambiguous	II	d__Bacteria	p__Verrucomicrobiota	c__Verrucomicrobiae	o__Pedosphaerales	f__Unknown	g__Unknown	s__Unknown	MSAEIERIMDVSEGPARLRLENRLLVLEGPENRCWSAPVEEIAVVVLSTEWVRLSAPVLTALAAHGGVLIACDRRGLPVATTLPLRGHTLFPQRLRLQIAAGRPCQKRAWKALVRAKIRAQAGVLRRLHGEDGGLETLVEKVRSGDPENVEAEAARRYWPRVFALPEFRRDPDSAEAPNNLLNYGYAVLRGMVARALVAAGLTPALGLHHRHRENAFALADDLMEPFRPIVDEQVARILRGTGREVGLDQEIKRRLLEPMVGRYFYEGAWRKLATILHCLAARLVDVFEGRANKDWPLPTSWDGVWRSE*
M65_SRR5580902	64.7	7.94	1016	11U	Cas1_547	IC	I-C	I-C	d__Bacteria	p__Unknown	c__Unknown	o__Unknown	f__Unknown	g__Unknown	s__Unknown	MTTELLNTLYVFTQGAYVHLEGDTVRVDLKDERLKQTPLHHLGAIVTFGLVTVSPYLMHRCAEDGRAVTFMDVNGRFLARVEGATSGNVLLRKAQYETHRDESAAAAVARCIVAGKLQNCRGVLNRAIREAGEGQRAKEAVAALSRAAEAIAGQLKSLEEARSLDAVRGAEGHGSAAYFEAFDSLITQQRTDFRFDSRSRRPPKDRVNALLSFLYALLVNDCRAACEGVGLDPQFGFLHAIRPGRPALALDLMEEFRAPFADRLALTLINRKQIGPEDFRERPGGAVLLNEDGRKKVVVAYQTRKQTEVSHPMLKTRVPLGVVPHLQARILARCLRGDIPFYTPFIPR*
M65_SRR5580902	64.7	7.94	1016	11U	Cas1_548	IIA-IIC	Ambiguous	II	d__Bacteria	p__Unknown	c__Unknown	o__Unknown	f__Unknown	g__Unknown	s__Unknown	MAWRGVLLSRAARLSLDRACCLVETEEGPIRLAFEDVAYLVLDTPQAVLTSALLARFAEAGVLVLTCDGKHLPNGALLPLQGHFRQVATLRRQLAASEGLKKRLWQRLVQGKVANQGRVLRLLGRPGAAGLLAMAERVAPGDPEQIEARSAREYFRRLFPRFRRRHDDPDPRNAMLNYAYALLRAGLARGLAAQGFHPAIGLWHASVDNAFNLADDLIEPFRPLADLHVARHAERRPDGGDELTVLDRRELARLLVAELRLGGEIVTMVTAIERMADGLLAALERKDPALLPLPEPLGGGDA*
M65_SRR5580902	64.7	7.94	1016	11U	Cas1_549	IIIC-1	FALSE	Cas2,Cas1	d__Bacteria	p__Bacteroidota	c__Bacteroidia	o__Chitinophagales	f__Saprospiraceae	g__Unknown	s__Unknown	MQLYLDSFGAFLSVYNGMFRIRMRSSGAVRDFPARAVEAILLTKGTGMTTDAALLAVENDIPVLLIEAQTHYPLAQLSSGRPATIAAVRKNQVAFARSAAGLSWAAGCLAQKVARQRELLKRWMEQRDLDADGASRVAVADRMLAALQRTLGKPIADEDDLDTVVARLRGQEGTASRIYFQQVASLLSGAFEHFEYDDLSDIAFQGRQKRPAHDPFNALLNYLYGMLYTSVHLALLKAGLDPYLGVLHADRYGAAPTLVFDAIEPYRPWADAVALHIVLGGWVGAEAFEQRADPLEGLWLSPSGKDIAIEHMLRYLDESTPYDGRQVRRKVQIDLEAQFLKKRISND*
M65_SRR5580902	64.7	7.94	1016	11U	Cas1_550	IIIB	FALSE	RT,Cas1	d__Bacteria	p__Planctomycetota	c__Unknown	o__Unknown	f__Unknown	g__Unknown	s__Unknown	MPTTADDNTTLYLTEQGARLSCRENRFAVTKGTETLCELPIESLRRVVICGNIQVTTQAMRALMQRGVDTAFLSTRGQLYGRLESPDGGSPELRRAQYRAAQDPAVRLAVSREIVRAKLHNQRVLLARRQGRSADIQRACAALAGLEERAAQCGSLDSLRGIEGSGAGHFFRGFAAALKFPMGFRKRQRRPPPDPVNATLSLGYTLLHKDLIAAIQIVGLDPAVGFFHDRRPGHPALASDLTEEFRAPIADSLALDLINHSELRESDFELLSGEGCRFKQEGLKRFLRAYAERLHSPITHPCTGERTTYLRCLGLAARSLAHVLTGQRPRYQPFLMH*
M65_SRR5580902	64.7	7.94	1016	11U	Cas1_551	IIID	III-D	III-D	d__Bacteria	p__Verrucomicrobiota	c__Verrucomicrobiae	o__Pedosphaerales	f__Unknown	g__Unknown	s__Unknown	MSLTNNSKTVFLASPGYTLKSRRAQFMLARKGERPIRLPALLVRQFVVAPEVEVTCEAMRDAMESEIPMTFLDHTGRVLGHVQGARRHDAQPRLLQYRLYDDPARKLGVARKLVLAKLHNSLAVLLRHRKNHPEFACRDAVETIRQAAAGAAAAADLDQLRGCEGGAARAYFDVFGGMIRKNFSFAGRTRNPPLDPVNAMLSFGYTLISREIGSVLEALGLDPYVGLLHELKPGRPSLALDLVEPLRAAVVDRFVLSLINLGQVTPEHFDTVPAPNPAVYLNREGRRIFFLELEHWMERCQDEAETGEPWWCPRSYATAEVEASRRALVNGALDQWELQRLPLPE*
M65_SRR5580902	64.7	7.94	1016	11U	Cas1_552	IIID	FALSE	Cas1,Cas2	d__Bacteria	p__Verrucomicrobiota	c__Verrucomicrobiae	o__Pedosphaerales	f__Unknown	g__Unknown	s__Unknown	MSTIVISQPDTTLSVDQSHFTLRCSGRKIGRIPPTIMDQVVIYHGVEVSRKALSRLGTTGVPVTFLDQEGRVEARLVPTWKYDATPRLGQARAYFDPVIRLRLARRLVDAKIANAVAVLRQHGNNYADAELLGAAARLLELRDGLPGAASQAEIMGLEGAAGRVYFGVFGRLLRPDWAAFNGRTRRPPLDPVNAVLSYGYAVLQHQLMAYLESQGLDPYIGCLHTNEPRRPTLALDLMEPFRPTLGDRLALRLINLGTLKPEHFGQHPPQPGTYINYEGRVALLKIFADWSSSCDETLGANMPSPGLLLLKESERYAALAAKHRLEDFIPYYASPALARELK*
M65_SRR5580902	64.7	7.94	1016	11U	Cas1_553	ND16	III-A	III-A	d__Bacteria	p__Desulfobacterota	c__Syntrophobacteria	o__Syntrophobacterales	f__Syntrophobacteraceae	g__Unknown	s__Unknown	MERYYVLEPGTYLRKQGDHLVVWRQNEPVGQIPLEGLEQLVLVGASLSGAVVHELVRRRVETVLLSPWGHFRGRIVVDEHKHVARRKAQYLRFSDPKEAVRIARLLVETKLKNAARFLSRRAGEYGVEKLREASAQILGLARMAAWEEDLELVRGLEGRGAHLYFGVFSDLIRVPGFTFSGRTKRPPLDPVNALLSFTYTLLTNEVLTAVKIVGLDPYLGTLHAEDYGRPSLACDLVEEWRVHLGDRLVLGLINRRVVGPDDFVQRAVTAADGVDEEDLRAHRPVEMKPRIARAYVDAYERWMNTPIQCPFAGTMTTYRGIIRDQARRFLRFLMGEAPAYEPFPWRRL*
M65_SRR5580902	64.7	7.94	1016	11U	Cas1_554	ND16	III-A	III-A	d__Bacteria	p__Chloroflexota	c__Unknown	o__Unknown	f__Unknown	g__Unknown	s__Unknown	MPPLYVVQQNAKIRIQNRRVLVQDEECEPPQTLISIPLSQVEQIVLFGNVGLTTPAINAFLEQNTEVVFLSLRGEYRGRLVGHITPHVPLRRLQYARLNEKDFVLEMAKNFVRAKLTHQRVLLLRHQRQNSKAELQLACEQIDQAIESIAHKTVLSSLLGVEGSATQIYFRGLRSLIDPQWGFEERNRRPPRDPVNVLLSFGYTLLAEAASSAVQTVGLDPYAGFLHEVAYNRPALGLDLMEEFRPIVDGIVLWCVNSGQITLQDFEKGDAERPILLKEEGKRRFIQAYEQRLETRFTHPLRQMQFPLRQCLIEQARQIAQCIQSGDPHYQAMGFR*
M65_SRR5580902	64.7	7.94	1016	11U	Cas1_555	IE	I-E	I-E	d__Bacteria	p__Planctomycetota	c__Phycisphaerae	o__Unknown	f__Unknown	g__Unknown	s__Unknown	MQNLQELPRFGDKLSYLYVEHAVIEQEDKAIAIWQADGKTPVPAAALAVLLLGPGTKISHEAIKSLADNNCLVIWTGEHGVRFYAQGMGGSRHSRNLIRQAQLVSNDLTRLQVVVRMYCLRFAEAPDPGLTLQQLRGKEGIRVRQAYADAAKAHGIDWQGRSYKRQEWDAADPVNRALSAANACLYGLAHAAILSGGYSPALGFIHTGKQLSFVYDVADLYKVDHVIPIAFRIAREEPPDLERHVRLACRDHFRGTRLMERILPDIAHVLDVPLEDDAATDEYAEDSARPAEWWQPQAIPADLPIGRILKLNADLTGLNKEKPNGGADPGEGDARSAG*
M65_SRR5580902	64.7	7.94	1016	11U	Cas1_556	IC	FALSE	I-C	d__Bacteria	p__Verrucomicrobiota	c__Verrucomicrobiae	o__Pedosphaerales	f__Unknown	g__Unknown	s__Unknown	MTIQQNTLYLTTPGSYISRDHLTLQVKVPLRPDGSPVTVEDLKGEITNHKRLSVPIHHLESLCVFGPSIVSPPALDLCWEHGVAVNYLSEHGHFQARLQGVADTSVTLRRAQFRAADNPDVCAAIARQIVAGKIQNSRNSLLRAARETDNEEERRQLTDITNGLARQVRRLAPEAQAETPLAMDEIRGSEGMASAQYFSVFSLLLKQQREDFAFTVRSRRPPRDRINCLLSFLYALVRHDCVAALASAGLDPFVGFLHADRPNRPSLALDLMEEFRPWLADRLAVTLVNRQQVGPGDFAVREGGAVEFTDAGRRRVIKAYQERKQESLTHPLLEQNLRVAQMAFIQARILARCLRGDLPDYVPLVPK*
M65_SRR5580902	64.7	7.94	1016	11U	Cas1_557	ND18	III-A	III-A	d__Bacteria	p__Chloroflexota	c__Anaerolineae	o__Anaerolineales	f__UBA6663	g__Unknown	s__Unknown	MATLYVTEPGSRVEKDHGRLLVTKDDDVLLAAPLAHVTEVVLMGGTGLTTPAMLALLEAGVSVSLISAQGKLRGRLIAAEARNLPLRHKQYAASGSEKFCREISRAIVLGKIKNCRTFARRLARARPPVEAAGDGPPTASDGLPPAGGGPQTAEALIARLTDSIQKARLARDVAELRGLEGSAARTYFTLLRAALRPELSFEKRTRRPPKDAANALLSLAYSLLTNAVFTACEVAGLDPYDGFFHADKYGRPALALDLVEEFRPIVADSVVLTVVNNRMLGPEDFETAEDGGVYLARRGRRLFLQQFSRRLNTEVVHPDAGRALSYQKVFEVQARRLRRCIESGEPNYRPFLAR*
M65_SRR5580902	64.7	7.94	1016	11U	Cas1_558	ND16	III-B	III-B	d__Bacteria	p__Desulfobacterota	c__BSN033	o__Unknown	f__Unknown	g__Unknown	s__Unknown	MEALYVLEPGSFIRKDGEALKIVKEGSTVAEIPARGLKRLTLVGYVSLSGAVLDFLIHHRIETVFMTPTGRFRARLMLDEHPHVARRQAQYARLGEKTFVLEAARRIVAAKLENQVRHLRRRARDHGIGELEKIALRIHGLQRALRATQDLEVVRGIEGYGTRLYFEAFPFLLRNNLFSFPGRRRRPPTDPVNAMLSFVYTLLTNEVLGAIKAAGLDPYLGSLHEVAPGRPSLACDLVEEWRVLGDRLVLSLINRRYVTPEDFVVRTRSLPEDEPDRVRSVEMKPAALRALIGSYERQMQARIKTEVTGDERQFRWLVHEQVRRFARSLEEPEAVYEPFCIGH*
M65_SRR5580902	64.7	7.94	1016	11U	Cas1_559	IE	I-E	I-E	d__Bacteria	p__Chloroflexota	c__Unknown	o__Unknown	f__Unknown	g__Unknown	s__Unknown	MQDYHLLPKLRDSLSYLYVEHAVLERRDNAVLVLQETGRTPVPAAGLSLLVLGPGTTVTHAAVKLLCEHGCSMVWAGQDMEHFYAQGLGETRRAYHLLRQAELVSDPAKRLRVVIRMYERRFGCALDPSLSLEQIRGMEGARVRQAYSEAAQKYGIEWAGRNYDPSSWNRADPANRALSAANALLNGLCHAAIVSGGYSPALGFVHTGRQLSFVYDIADLYKTRFTIPTAFRAVAEGTEEVEKRTRQACRDLFRDEKLLSQILPDIDALLEIPAEVEDLAEVDPAQPTPWWNPPEGCDQPAAFSDSLSVS*
M65_SRR5580902	64.7	7.94	1016	11U	Cas1_560	IIIC-1	III-A	III-A	d__Bacteria	p__Bacteroidota	c__Unknown	o__Unknown	f__Unknown	g__Unknown	s__Unknown	MQLILDKPGTFLSVKNGMFHISNEEGQRDIPVDKVSSVHLSKAVAVTSEALMLAVENEIEVLLIDRRGNPIARLWSNKYGSVATIRKNQLAFSQSKEAASWIKNLLAKKMDNMTALLLILVSPGRENEKDIHTVINDLEKIKGKILQEPGDTVPEIAAALRGYEGSASRKYFQCISSYLPEQYRFESRSQHPAYDMFNCLLNYAYGMLYGKCEGALIRAGIDPYVGILHRDEYNRPVMVYDFIEQFRVWADYTVIHLCMQQVIFPDFFDIENGTFFLNSSGKRILIQSFNDYLDEVVTISGLERSRNTHIDLAAQNLATMLKNFLTPR*
M65_SRR5580902	64.7	7.94	1016	11U	Cas1_561	IC	I-C	I-C	d__Bacteria	p__Unknown	c__Unknown	o__Unknown	f__Unknown	g__Unknown	s__Unknown	MKPLLNTLFVTTPNAYLAKDGETVVVRVEQEIRLRVPVHTLSGIVCFGPVTCSPFLLGLCAERGVQISFLTETGRFLAGVRGPVSGNVLLRRAQYRAADDERRRLEMARHFVAGKIANARTVLLRGARETEGPASKDLESAAGALASSLEEAGRVSSLDALRGVEGEAARRYFGVFSHLLRVNDPELRMDGRSRRPPLDPVNALLSFLYTLLVHDVRGALESVGLDPAVGYLHEDRPGRPGLALDLMEEFRPVLADRVALTLINRRQIRPGDFRKLENGAVLLKEESRKTVLQAWQQRKQEEVLHPLLGERVAAGLLPHVQAMFAARCLRGELPAYPPFLWK*
M65_SRR5580902	64.7	7.94	1016	11U	Cas1_562	IC	I-C	I-C	d__Bacteria	p__Chloroflexota	c__Anaerolineae	o__Anaerolineales	f__Anaerolineaceae	g__Bellilinea	s__Unknown	MKPLANVLYITSPDVYLSLDGENVVVRKDEHTSTRLPLHNLENIVCFNYQGVSPALMGACVERNIGLCFLTPNGRFLARVSGKVRGNVLLRKKQYQISEKADQSLPIACSFLLGKIYNCRKVLERGIRDHAMLVNVDALSKASLFLKETLQALPACNSVGELMAFEGSAAKIYFGVFGELILQQTDDFLFKDRSRRPPMDNMNSLLSFLYTLLTNEVVSALETVGLDPYVGFLHSDRPGRPSLALDLMEELRSVFADRLALSLVNRRQITGKGFTRKESGGILMDDSTRKTVLTAWQERKKEEIMHPFLKERIAFGLIPHIQAMLLARYLRGDLDAYPPFFWN*
M65_SRR5580902	64.7	7.94	1016	11U	Cas1_563	IC	Hybrid(I-C,III-B)	Hybrid(I-C,III-B)	d__Bacteria	p__Deinococcota	c__Deinococci	o__Deinococcales	f__Thermaceae	g__Meiothermus	s__Unknown	MNSEVLNTLYIQTQGVYLRLEGDTLRIEHEDVTLRNVPLHHLGGLALFGNVLVSPYLLHRCAQDGLEVTWFSESGRFQGRLAGPVSGNVLLRQAQYRALDNPSSSLYLAQRFVEGKLKNARLVLQRAVRERGETEALALALYEHEAALRQLPQARSLDEVRGLEGNAASAYFAAFGDLLLSGEFRFDGRNKRPPRDPVNALLSFVYALLTTQCTAALEGVGLDPQAGFLHALRPGRHALALDLLEEFRAWWADRLALSLLNRKQLTPEHFETRPGGAVLLNEEGRKAVIVAFQTRRLETVQHPLFKEPVPVGLLPHIQARLLARYLRGDLPQYLPFVGR*
M65_SRR5580902	64.7	7.94	1016	11U	Cas1_564	IE	I-E	I-E	d__Bacteria	p__Planctomycetota	c__Brocadiae	o__MHYJ01	f__Unknown	g__Unknown	s__Unknown	MPIFEKPPLEALTPAKDRWTPIYLEHGRLEVDDSSIKWIGADRLVYRLPVATLSAILLGPGTTVTHATMKTCADSNTPVCWIGEDGMRFYAFGITPNHDNAMPRHHAALWADRKKRLEIARRMFTLRFPGVDVQKLSLNELRGMEGLRVRAKYSELGQQYGVTWKGREYDKTNWNLADGINRALSAANASLYAVCAAVCCSLGYLPSLGFIHDGGTLPFIYDVADLYKEITSFPAAFRAIQQKPDDKGNLTRILLKERIEAERLLQRMPKDLEALIQ*
M65_SRR5580902	64.7	7.94	1016	11U	Cas1_565	IIIA	Ambiguous	II	d__Bacteria	p__Bacteroidota	c__Bacteroidia	o__Bacteroidales	f__Unknown	g__Unknown	s__Unknown	MIKRTLYFGNPAYLKAKDEQMVVEYPNGDTESKSIPIEDIGVVILDSPQITITHVLLNKLLANNAAIITTDDRHMPSGLLYPLESNTLQSERFTTQLTASVPLKKQLWQQTVQAKIQNQAALLKSVGVDVEPMLYWVRSVRSGDPDNYEGRAAAYYWKNLFMGYINDIIFTRGRHEDEPNNLLNYGYAILRAVVARSLVASGLLPTLGIHHHNRYNAFCLADDIMEPYRPFVDRVVLEIVKSGIDCTELTKEIKAKLLVIPAIDVVIDGKSSPLMIATQRTTSSLYDCFDGASRKILYPTFS*
M65_SRR5580902	64.7	7.94	1016	11U	Cas1_566	IC	I-C	I-C	d__Bacteria	p__Chloroflexota	c__Anaerolineae	o__Anaerolineales	f__UBA4823	g__Unknown	s__Unknown	MKRLGNVLYVTTPEAYLSLDGENVVVKKEEQTSTRLPLHNLESIVCFNYLGVSPALMGACAERNIGLCFMTPHGRFLARVTGKVRGNVLLRKKQYEIADNEEQSVRIAASFLLGKIFNARKVIERAIRDHAMLVDVPLLEKASAFLKETLSAIPRCKRIGELMAFEGSAAKIYFGVFDQLILQQREDFRFTERTRRPPLDNMNSLLSFLYTLLTNEAASALEAVGLDPYVGFLHADRPGRPSLALDLVEELRPILADRLALSLVNRKQVNGRGFIKKESGGILMDEETRKTVITAWQERKKEEIIHPYFGERICAGLILHAQAMLLARYLRGDLDAYPPFFWG*
M65_SRR5580902	64.7	7.94	1016	11U	Cas1_567	IIIA	Ambiguous	II	d__Bacteria	p__Bacteroidota	c__Unknown	o__Unknown	f__Unknown	g__Unknown	s__Unknown	MIKRILYFGSSAYLSKENNQLKVSFPEKSEKKEMDKYLLRINEIPSTIPIEDIGVVILDNPQITLTQSLMSALLENNAAIITCNSRHMPQGMFLILESNIEQSQHFQDQINASLPLKKNLWQQTISAKIFNQAMVLAKRNKSVENLKKWAKAVRSGDPDNLEGRAANYYWKVLFPEDLHFIRDRDGEPPNNLLNYGYAILRATVARGLVASGLLPTLGIHHKSKYNAFCLADDIMEPYRPFVDDIVATIVENGEDFTELHPSIKEQLLQIPAIDVHIDGETRPLMIGLQRTTASLARCFAGESKKIIYPVFKYEVKPV*
M65_SRR5580902	64.7	7.94	1016	11U	Cas1_568	ND16	III-B	III-B	d__Bacteria	p__Unknown	c__Unknown	o__Unknown	f__Unknown	g__Unknown	s__Unknown	MKTAYITEPGATVRRNGPVLEVWLGNVKRTELLVHDLDQLVLMGNIVVTPAVLDFLVNERIDTVFLSLHGKFRGRLMHQYSKNVNLRLAQYDALRDRARALQFAQRIVHGKIANMRAFLFKAGRRHSDGAKLTETAYRLGAVQDQLAEAESLDEVRGFEGRASALYFEVFDQLLKNPDFSFSGRNRRPPLDPVNVLLSLGYTLLANVVETAVQIVGLDPYVGSLHEIAYGRPSLVCDLMEEYRAMIVDPMVVACINQRVFSTDDFEPGTDGEPIRFKRDAMKYFIELFERRLRNVIFYPPRNERLKYRQIIEEQVRHFARCMLGIEQRYEPFVVR*
M65_SRR5580902	64.7	7.94	1016	11U	Cas1_569	IC	I-C	I-C	d__Bacteria	p__Chloroflexota	c__Dehalococcoidia	o__Dehalococcoidales	f__UBA3254	g__UBA3254	s__Unknown	MKRLLNTLYVTTQGAYLHREGETVMVTLDGEVKLKIPVHTLQGIVCFGHVTMSPPLMGLCAERNVLVSFLSQNGRFLARIQGPVSGNVILRKEQYKRAEQEESALKIARATVISKIHNYRVVLMRALREHPDTPSAKVLKESSDHLFEILQSIGNISSLQSLRGIEGEATRKYFEVFDHLILSQKEDFVFRERNRRPPLDNVNALLSFLYSILEHDVSSALETVGLDPESGFLHTDRSGRRSLALDLMEEFRAYLVDRLILSLINLKQISGDGFIKSETGAILMNDDTRKKVLISYQNRKSEEITHPFLNEKIEIGLLPYAQALLLARYIRGDLDGYPPFMWK*
M65_SRR5580902	64.7	7.94	1016	11U	Cas1_570	ND14	III-A	III-A	d__Bacteria	p__Goldbacteria	c__PGYV01	o__PGYV01	f__Unknown	g__Unknown	s__Unknown	MPILYLSEQGSKVHKEGNRIIVRKEDATLIDISLFKIDTIVVLGNVHFSTQALGDILTKGIDIAFLTLNGRLKGRIESYKSKNIPLKLRQYEVYKNKEKSLQFAKIFLKAKAENACRLLKSYDYRYKELNLKEDIDEIEKKKTNIDDKTTIDSLMGVEGYISRVYFTGFKKIVNSIYGQEIMEERQPRGSFSFVNQMLSLGYVCWTNEIMAALNASGLDPYLGFLHSIDYGRPSFALDIVEEYRQPVIDRLTLNLINKRLFNMEDFEASEEGLRMKQDKIKEYFKYYEEWLREKNRDYQNEKMSFREIMLLQIKKLVEALKEEKVYIPFIQ*
M65_SRR5580902	64.7	7.94	1016	11U	Cas1_571	IIIA	Ambiguous	II	d__Bacteria	p__Unknown	c__Unknown	o__Unknown	f__Unknown	g__Unknown	s__Unknown	MIKRTLYFGNACYLRKKNDQLLIDFPEEEKESVTIPIEDIGIIILDHFQITITHALMTALNENNAVVICCNSSHLPYSLMLPMHGHHAFTEKMESQLESSLPLRKNMWQQTVVAKIRNQAYLLSAIGEDPKRLIRMAEKVKSGDPENLEGQAAAYYWDRIFITTEKFIRNRFGTPPNNLLNYGYAVLRAVIARNLLASGLFLALGIHHHNKYNPYCLADDIMEPYRPFVDALILEIIKEFEDIDEITTDIKKRLLSIPVTDILIDKVRSPLMVGAQRTTASVAACFEGKMRKIIYPEFPSLEL*
M65_SRR5580902	64.7	7.94	1016	11U	Cas1_572	IE	I-E	I-E	d__Bacteria	p__Unknown	c__Unknown	o__Unknown	f__Unknown	g__Unknown	s__Unknown	MPIFEKPPLETLSPARDRWTPIYLEHGRLEVDDSSVKWIGADMTVLRLPVATLSAILLGPGTTVTHAAMKACADCNTPVCWIGEDGMRFYSFGVAPNHDNERARLHAACWADRKRREAIARRMFSRRFGEELAQERTVRELRGMEGLRVRTLYAELGLKYGVTWKGRKYDKSNWDLADHINRAISAANASLYALCCAVVCTMGFIPSLGMIHDSGPLAFVYDVADLYKESTSFPAAFQAIAADPRDRGDLVRKLLKERIEQERLLQRMPEDLEELFR*
M65_SRR5580902	64.7	7.94	1016	11U	Cas1_573	IB	I-B	I-B	d__Bacteria	p__Bacteroidota	c__Unknown	o__Unknown	f__Unknown	g__Unknown	s__Unknown	MKKNFYIFTSGILKRKDNTICFEPFQNQQTDILDETNQNPKEKDSSEEEYLIDFDDDEKEYQNEDKSKSKRKYIPIESIDSIYCFGEHRFNSRFFNFLSQNQIPLHLFNYYGYYSGTYYPRETLVSGKLLIAQVEFYLDSSKRLNIAKEIIRGSLNNILKNLQYYNNRNKDLSYFIEYMGKAIERVEMVNSIEELMGLEGIARKTYYESWNLIIDPPINFDRREKQPPTNPVNALISFGNSLLYTTVLSEIYRNQLNPTISYLHTPGERRFSLALDLAEIFKPLIVDRLIFSLFNKNMIKNEDFDFQFNSCLLKESGRKLFVNEYDQKLATTIKHRKLKRSVSYQTLIRYECYKLIKHLLDSEDYQSFKIWW*
M65_SRR5580902	64.7	7.94	1016	11U	Cas1_574	IC	I-C	I-C	d__Bacteria	p__Bacteroidota	c__UBA10030	o__UBA10030	f__SZUA-254	g__Unknown	s__Unknown	MKKLLNTLYVTTAESYISRDGQNIVVLIEGSERFRIPVHNIESIVSFGWSGVSPALISLCAEHNVSISFMTPTGHFCGRVQGSVQGNVLLRRQQYRLADDNNYAVSLVKSFVMAKIANCRNVVHRVLRDHGSDANFTALHSTMILLEQHIKKVQEAEQINGIRGIEGMAANDYFSVFNYFIVSRKDDFVFNGRSRRPPRDRVNALLSFCYSLLAHEVQSALETVGLDPYVGFLHTDRPGRPGLALDLMEELRPYLADRIALTLINRNQVDAKGFIDQEGFGYQMDDETRKTVITAWQKRKQEEIVHPFLEEKVQVGLIPYIQALLLARHLRGDLDMYPAFIMK*
M65_SRR5580902	64.7	7.94	1016	11U	Cas1_575	IE	I-E	I-E	d__Bacteria	p__Deinococcota	c__Deinococci	o__Deinococcales	f__Thermaceae	g__Thermus	s__Thermus_aquaticus	MPAVPSARNLKELPKFRDGFSYLYVEHAVVEREAGGIGIYDQEGITLAPVAGLGVLFLGPGTRITHAAIRLLAENGCTVAWVGEGMARFYAQGLGDTRSAARFYRQTRAWADPALHLEVALRLYRMRFSEPLPEGLTLEQVRGLEGVRVRNAYARWSRETGVPWYGRSYNRGDWRSADPVNRALSAGATYLYGLAHAAIVSLGFSPALGFIHTGKLLSFVYDIADLYKADYLVPAAFRTVAESKEAVERRIRRALREVIQEGRLLERMADHLLGLFRGLGLPEEEDPVEEDPSRPGGLWDLAGVVEGGVAYGDDDSGEGSEESER*
M65_SRR5580902	64.7	7.94	1016	11U	Cas1_576	IIA-IIC	Ambiguous	II	d__Bacteria	p__Proteobacteria	c__Unknown	o__Unknown	f__Unknown	g__Unknown	s__Unknown	MVWRSVVVSQPAKLRREHYSLVVEQAQAARVPFEDIAVIVLNHREITLTHPVLSACGEYGIGLFSTGDNHQPNGVFTPFLSHSRATRMLRLQLDIDRPRAKRAWAEIVRAKIANQAACLTLAGKEGADRLQSYVRRVRSGDTGRMEAQAGAYYFPQLFGRSFDRSQESWINASLDYGYAVLRGAIARGLVAHGLLPSVGLFHSSEQNAFNLADDLIEPFRPLVDLHVARHLRPADAGSQELSPTDKVALVALLNVDVRMPRGEMTVLSAIEQATEALVRLFDGGTEAVLELPRLFGLRQHRIEA*
M65_SRR5580902	64.7	7.94	1016	11U	Cas1_577	IIIA	Ambiguous	II	d__Bacteria	p__Bacteroidota	c__Bacteroidia	o__Chitinophagales	f__Saprospiraceae	g__Unknown	s__Unknown	MKKTLCFTTPAYLRASLKQLEIEQPAAGTQPARKTSVSPEDIGVVILEHPQITITHVALALLLRHNVAVITCDDKFLPNGLLLPLVGHSLQSRRFQQQIEASLPLKKQMWQQTVKQKLHNQAQALKQQGIDATPLLRWIHEVRSGDPDNIEARAAAWYWPRLFQNTPLASRGDEDDADEFLRDRYGDWPNCLLNYGYAVLRAVIARALMAAGLLPALGIHHRNQYNPYCLADDIMEPYRPCVDALVCRLLHEHPTPPQPTADGNMLPPPIKRKLLVIPVLDVRMEKQLKPLQIAAQRTAASVAACFAGQERHLVYPGLA*
M65_SRR5580902	64.7	7.94	1016	11U	Cas1_578	IU	FALSE	I	d__Bacteria	p__Planctomycetota	c__Phycisphaerae	o__UBA1845	f__Unknown	g__Unknown	s__Unknown	TTMPPPLDDSPKCWGCSLAGVCLPDETQVLAEPQRRPDPMDIRRLFPARDDALPLYVQEQGAVVGKTGESLIVRKSGQMIGRASLKDVSQLVLCGNVSVTPQTLHLLSQQDVPVVHLTTGHWFCGITTGITLRNAFARSAQFAAACDPARCLSVAIAIVAAKGANQRTMLRRNVSPAPVSALADMADLLRRVDEVVSAEQLLGLEGNLAARYYAHFAAMLSPRDIDATWDFQNRNRRPPKDPVNAMLSFGYALLAKECTVAALAEGLDPWWGFYHKPRHGRPALALDLMEEFRPLVVDSAVITAINTGMVTAKDFTRSAAGCLLTDTGRKALIRAYEARLDQMVTHPVFDYRCSWRSIIRLQARLLARWLTGDVPGYTGMVTR*
M65_SRR5580902	64.7	7.94	1016	11U	Cas1_579	IIIA	Ambiguous	II	d__Bacteria	p__Planctomycetota	c__Unknown	o__Unknown	f__Unknown	g__Unknown	s__Unknown	MIKHTIEVSREPAHLTVRLGQLVLKNGDRILGSVPCEDVGMVVVDNPGATYSHAALATLARCDAVLVVCGQDHLPAAVLLPLADHSQITWRIADQVAVSRPRRKRLWKQLVQAKIRAQAANVPTDWPAHAKLLDLARQVRSGDPANIEAQAARVYWDNWLPEVAFHRDPNQAGLNALLNYGYAVLRAAVARALIAAGLLPSLALFHSNRSNAFGLADDLMEPLRPFVDDLARELFRQGYEELNQETKARLLQILELPVRLGRRRGPLMVCLHRMVASLVRCYQGEEKRLEIPRSS*
M65_SRR5580902	64.7	7.94	1016	11U	Cas1_580	IIID	FALSE	Cas2,Cas1	d__Bacteria	p__Verrucomicrobiota	c__Verrucomicrobiae	o__Pedosphaerales	f__Unknown	g__Unknown	s__Unknown	MPTACILHPQARVRLNRERLEVWAANEAKAGELEILREIPLRDLDRLIFAESVQISSGALAALLRGNIPVNLLGWNGQFLGGFLPPAPAHGRARLRQYQRTLDPAFALPIAARIVTAKLYNQRRVLQRLLANRDEEDPDSQSAILNPKSEIASPLSGIPNPKSKIENQKSEIQSALSWLDNLFASISRAQTIDEVRGYEGVCAARYFECWAAFLPAEFPFERRSTRPPHNAVNACISFGATLVYQEMVSFLHAHGLDPALGLLHNTEDGRWSLALDLIEPFRPAFVEALALDLFSRQILNAKNFESKNGGIYLNEDGRKKFLLQYERRMERQFMSECAGHRTTLRQQLENQAVLFKAALEDPAKFEPFVMN*
M65_SRR5580902	64.7	7.94	1016	11U	Cas1_581	IC	I-C	I-C	d__Bacteria	p__Acidobacteriota	c__Acidobacteriae	o__Bryobacterales	f__Bryobacteraceae	g__Unknown	s__Unknown	MKKLLNTLYITTQETYLHRDGETAVVRKGDEVLIQIPIHTLEGLVCIGRVSVSPPLMGLCAERGVGLSFFTENGRFLARVSGPVAGNVLLRREQYRVADDGPRASRIAQAVVMAKIANSRTVLMRGAREREPRPAELDEASRKLALSLERLLSTGESVDRLRGIEGDCARTYFSVFDKLILANRDDFQFGGRTRRPPLDSVNALLSFVYTLLVHDVSGALEAVGLDPYVGYLHSDRPGRPSLALDLMEELRPVVADRMVLSLINRQQVTGKGFIRTESGAVRMADEVRKDVLLAWQKRKQETVQHPFIGETVPIGLIPFVQAQLLARHLRGDLDAYPAMVWR*
M65_SRR5580902	64.7	7.94	1016	11U	Cas1_582	IC	I-C	I-C	d__Bacteria	p__WOR-3	c__WOR-3	o__UBA2258	f__UBA2258	g__Unknown	s__Unknown	MKHLLNTLFVTTQGAYLCRDGETVCVRIEQETKLRVPLHTLSGIVCFGQVSCSPPLMALCAERDVLITFLSEHGVFLGRVHGPVSGNVLLRRAQFRRADDPVGAAAIARNVVAAKVANCRTVLRRAARDHADTIDTAALQAAASELNSIIGLLQCESSLDVLRGREGDAARIYFGVFDYLIVAQKQEFRFRERSRRPPLDNVNALLSFLYSLLAHDCTAALESVGLDPGVGFLHADRPGRPSLALDLMEEFRPVLADRVALTLINLQQVKPAGFTKTETGAVIMDDRTRKEVLVAWQKRKAEDVQHPFLGESVSVGLLPFVQALLLARHLRGDLDGYPPFVWK*
M65_SRR5580902	64.7	7.94	1016	11U	Cas1_583	ND16	I-A	I-A	d__Bacteria	p__Proteobacteria	c__Unknown	o__Unknown	f__Unknown	g__Unknown	s__Unknown	MRTAYIVEQGCQLHKDGNRLVVRRGREILRELLLEDLQQLVLMGNIILTPPVMDLLIRNRVDTVFLTQKGRFRGRLMTSYTKNVTLRQAQYTRLQDQEFARRVASSIVVGKLQNMYLLLLRYNRRLKDEGIGSAAASIRALRERLVEAPALEVIRGIEGAASRSYFSVFGKLLNAQGMEFRGRNRRPPLDPVNALLSFGYTMLANLLENQVNLVGLDPYLGALHETEYGRPSLVCDLMEEYRPVFTDTLVITLVNRKVIGKDDFVYRNVTDTTYETEEELKEKRPVEMKPEVMKGFIEIFERKLETRIQDPQSGNQVTYRYLVELQVRRFARLVLGEEENYIPFEWSR*
M65_SRR5580902	64.7	7.94	1016	11U	Cas1_584	IC	I-C	I-C	d__Bacteria	p__Desulfobacterota	c__Desulfobacteria	o__Desulfatiglandales	f__HGW-15	g__Unknown	s__Unknown	MKKHLNTLFVTTQGAYLFKEGETIVVKVEGEVRLRLPVHTIAGIVCFGNVLCSPFLLGFCAENNVAVSFLNERGRFLARVQGPVSGNVLLRREQYRKADDQGVAVEVAKSVLTGKLANCRTVLQRALRDHGEKVNGDAIKQVSSRLSYYLENLEKESQLDALRGIEGDAAHMYFSVFNELITAQKENFLFEERNRRPPLDNVNSLLSFVYTLLSHDVRSALESVGLDPAVGFLHRDRPGRPGLALDMMEEFRPFFADRLVLSLINLKKVQGKGFTKTESGAVLMSDETRKEVLVSYQNRKQEEIVHPFIGEKVHVGMLFFIQALLFSRFLRGELDAYPPFIWR*
M65_SRR5580902	64.7	7.94	1016	11U	Cas1_585	VA	V-A	V-A	d__Bacteria	p__Spirochaetota	c__Spirochaetia	o__Unknown	f__Unknown	g__Unknown	s__Unknown	MMSLPDFLEKSIVVCNTTEGQTVSFKNDNVLIKDKEGNVILQHSCYRIFSLWIIGNTSITSGILQRSKKFGFSIFLFSYSFRLVGVWNNAAEGNFLLREKQYSYDKLDIALYIVKNKIQNQIQLLKTIRSKTDEQQKAITSISDYLKNIQTESLKELLGIEGITTRIYFSSWFADVQWNGRKPRTKIDKTNTILDIGYTYLFNIMDAMLNLYGFDLYKGVYHQNFYQRKSLVCDLVEPFRCIIDRKVKNAYNMGQIKDEDFDIIKGQYFLKRENSKIYTGWILHEIMNYKKQMFLYVQSYYRSFMRQKPISQYPKFLIKDE*
M65_SRR5580902	64.7	7.94	1016	11U	Cas1_586	ND16	FALSE	Csx1,Cas1,Cas2	d__Bacteria	p__Chloroflexota	c__Dehalococcoidia	o__Dehalococcoidales	f__UBA3254	g__UBA3254	s__Unknown	MAVLYLLEQGSTLHKNGEIFMIEKEGQLLQKIHAIEIDQIIIFGNISLTTPAINYILEKGIDCVFCNSYGKYHGRLTSTESKFGLLRMLQMQTIINKPRKLEIARSIIKGKMQNQRTLLMRYLRRLNDIEIANSLEVIEKALASLDNCEAIDSLIGQEGIVSATYYRSFKRLLNQEMGFTARVKRPPTDPVNSLLSFGYTLLVYNIQSAVSMVGLDPYLGFLHSNEQARPNLALDLMEEFRPVIVDSLALWLINSHVMTLADFKLPEKPGEMVIITNEGIKKLIHYYEMKIQSKIFHPDANGETSYRHCFELQARCIARVIQNRQKEYKPFLIR*
M65_SRR5580902	64.7	7.94	1016	11U	Cas1_587	IIIC-2	I-B	I-B	d__Bacteria	p__Spirochaetota	c__Unknown	o__Unknown	f__Unknown	g__Unknown	s__Unknown	MKDYYIFKSGRISRKDNSIIIETNDEKIPIPIQDIESLYLFGEIDINTKAINFLAQQQIVVHLFNYYGWYTGSFYPREFLLSGDVLVKQVQAYLDNRQRIYLAKEFVKGAIHGFKQNCKRYSQVPVDYIESFDKCYDTVDEQGNIQALMGVEGNARDTYYSAFPLIIKQEINFEKRIKHPPNNMINALISFCNSLVYSLIIKEIYKTQLNPTISYLHQPSARRFSLALDVSEIFKPIYADRIIFDLLNTNQITQKHFDKDLNYCYLKEEGRKIVLKAFDEKINTTIMHKKLKRNV
M65_SRR5580902	64.7	7.94	1016	11U	Cas1_588	ND16	III-B	III-B	d__Bacteria	p__Spirochaetota	c__Spirochaetia	o__Unknown	f__Unknown	g__Unknown	s__Unknown	MGTVYIISEFGKLTKKDGALSFYNKDGTERKIFIHRLDRLVILGSVEISSSALKLLMRHQIDTVFLNKNGKLNGKLEFQDAKNVFLRKRQYEILSDQNKMVSLAKAIVRGKIKNQIAFMQRIARKNNEFKLEQTIQDAQKNERRLEESNTIESIRGYEGYGSRLFFSVFKYNIIPEWAVFNGRTMHPPKDVVNAVMSFLYTLLNYRIDSFIVLEGLDPYVGYLHTLDYGKRALSFDLMEEYRTSICDTLTCALFNLGVLKFTDFQYKDFTNNDDDYPLEVSEESKLDVETSESIKGVLLTEEGLKKTANAFEEKMTTEIFYPPLGKKISYQNVIIEQIKHYKRVIMDQEAEYKPFVIK*
M65_SRR5580902	64.7	7.94	1016	11U	Cas1_589	ND16	Ambiguous	I	d__Bacteria	p__Chloroflexota	c__Unknown	o__Unknown	f__Unknown	g__Unknown	s__Unknown	MPPLYLTEQGAKLHIENRRANVVQTDRATAPGTAGADRELASVPLIHVSEVVIFGNVSLTTPAIKTLLKENIDVVFLTMDGQYCGRLIGPGTPHVALRRKQYRAQGDAAFTQKMAQGFVTAKLEHLRALLQRHNRERNDEVLRGAVELINQQLARVPRTTTIPSLSGVEGAATAAYFGGLRQLLSADWKFTKRQRRPPPDPINVLLSFGYTLLAHAAEGAVAATGLDVYAGFLHSIDYNRPSLALDVMEEFRPLVDGVVLWCCNGGQITPADFTPGTDPDRPVVMSDRARKRFIEAYERRMAETFTHPKLNQKLAIRQCLLAQARQVAEAIQADRPGFSPMGFR*
M65_SRR5580902	64.7	7.94	1016	11U	Cas1_590	IIIA	Ambiguous	II	d__Bacteria	p__Acidobacteriota	c__Acidobacteriae	o__Bryobacterales	f__Bryobacteraceae	g__Solibacter	s__Unknown	MNNRVLDLSESPARLHAENGLLCVDIPGATRRTFPFSTLAAVVCSHPQVTLTEAVLAELAAARAIFVACDRKHLPAAMLLPLLSHSTQTEKFRLQAEAPLPLRKRLWKNIVSAKISAQSALIHALHGPEPALERLARSVSVSNAAAVESQASRLYWPRLFADSSFRRSDEDDPRNALLNYGYAIVRAVCARALCGAGLHPALPLHHHNRFDPFPLANDLMEPFRPLVDRWAVHWWRNQQCGLTREAKQSALAALTGRFAGGSESRTLFDWAQIAADRLVRCLERSLKKLEIPLLEPSRHETPERGDPEDSE*
M65_SRR5580902	64.7	7.94	1016	11U	Cas1_591	ND7	Ambiguous	II	d__Bacteria	p__Verrucomicrobiota	c__Verrucomicrobiae	o__Unknown	f__Unknown	g__Unknown	s__Unknown	MSYHIVNIDSPQCSISCRDGQLTCKTAEGERRLPLEDVASIIVTSFSASINSQLFLEAAKHGVALIICKAFKPVSLVVPANRSTDTLLSRAQLSLAPRLRVNLWQKTVDAKCRNQLALAEYIAPSDDQIEVLRDAALSKKPHKESVCARTFWRIYGRALNDTEFTRDRARVGLNCLLNYGYAVLLSTVLQKLFGVGLDPTFGISHAPRERSTPLAYDLMEPFRPCVDWRVFQWAKQHADTKRWEVTRDFRRWVTGFPLERVDYLDFTLEIRGVIEGVLRSFRRAVVEGQARYYRPWTPRNSKWAG*
M65_SRR5580902	64.7	7.94	1016	11U	Cas1_592	IIIA	Ambiguous	II	d__Bacteria	p__UBP15	c__UBA6099	o__UBA6099	f__Unknown	g__Unknown	s__Unknown	MTDRVLDISETAARLHARGSLLAIARMDAPEKPPVRGARRHDPDLGEPAEFTIPFAEIAAVVAAHPQVSFSRAAVAGLAHAGGILVVCDDKFQPAAMFLPLTGHHLQSERFRIQAQAPKPLQKQIWKQIVCAKITAQARALESECGSKGNLARLCERVKSGDPENIEGQAARIYWRRIFHDEAFVRDPDGEPPNNLLNYGYAVLRAVTARAICAAGLHPALGVHHHNRYDPFCLASDLMEPLRPLVDRAVCALVRERGLNIELDRETRGLMIAALTQKLDFNGERRSVFDILNRMAASLFQAFESNKPAIALPDF*
M65_SRR5580902	64.7	7.94	1016	11U	Cas1_593	IB	I-B	I-B	d__Bacteria	p__Unknown	c__Unknown	o__Unknown	f__Unknown	g__Unknown	s__Unknown	MTSGRLRRKDNTVYFEPVKEEKNEDGTIKKITIDPAIDEDTLAGFTEESQKETETGRVLRKPIPVEDIEAFYCFGEINFNTRFFSFISQQKIPLHIFNYYGYYAGSFLPRDYLPSGTTIVEQVKAYLDTHRRLVIAREIIDAASFNILKNLQYYTNPSHLSITNNHKNNDDRKKSVNDGFNENLLSAIKDIEQLRESIKNTSTTQELMGLEGNIRERYYKCWGEIVGQEYSIEKRIKHPPDNAINTMISFCNSLVYATVLGEIYHTHLNPTISYLHGPGERRYSLALDISEIFKPIIADKMIFKLLNNKQIQEKHFRKELHFCYLEENGRKIILQEYDERLKTTIKHRNLGRNVSYRHLMRLEEYKLVNHIVGGEEYKAFRAWW*
M65_SRR5580902	64.7	7.94	1016	11U	Cas1_594	ND16	FALSE	Cas1,PrimPol,TPR	d__Bacteria	p__Desulfobacterota	c__Desulfobacteria	o__Unknown	f__Unknown	g__Unknown	s__Unknown	MTEAVYVLEPGSYLRREGLALKIVKEGETIDNIPADGLKRLILVGHVSLSGAVLDYLIQNRVETVFLTPTGRFRARLMPDEHKHVSLRRAQYLTLSDPQRALPIAAAIVRGKAENCLQMLIRRASDYQAPELRKAAASIRPMMLQAGRAQSLPELRGIEGAIARMYYAAFPGMIRNPLFPFNGRNRRPPLDPINALLSFAYTLVTNEVLSAIKTVGLDPYLGALHEEEYGRPSLACDLAEEYRCFIADRLVLGIVNRRRITPEDFVYRGKPPAEFTDEEEMRRRRPVEMKPAVCKAFIASYEETMRRSIFYPPLSKKVNLRWLIVNQARRFADSLEHPEKGYQPFVWEA*
M65_SRR5580902	64.7	7.94	1016	11U	Cas1_595	ND16	FALSE	Csx1,Cas1,Cas2,Cas2	d__Bacteria	p__Spirochaetota	c__UBA4802	o__UBA4802	f__UB4802	g__UBA4802	s__Unknown	MADIYLISDYGKLFKNNRVFNFLYPDGTVAKFFPHNTERLYVIGNIEITPDAFKLLMHNKIEVVFLNKNGFFNAKLVFDDSKNVLLRKKQYEKLGDNDFKLKWCKSIVEGKIKNQLAFAHRIKRKYKENKQLHDCVESLKNILEKLPNATHTNEIRGYEGAASRLYFGALKYAIQPQWAQFNGRSMNPPLDNVNAVLSFTYTLVNHLIESYIISEGMDTYVGYLHSVEYGRKSLVFDLLEEFRSPLCDTFTVAAFNLGILQPDDFRTIDFSSNDDEYPLDVQSENVEEPISTRKGVLLTKDGLKKVIEKFEAKLEEQYYYMPLQKQLTYRKIIAEQVKHCKRILNDEENEYRPFVVK*
M65_SRR5580902	64.7	7.94	1016	11U	Cas1_596	IC	I-C	I-C	d__Bacteria	p__Bacteroidota	c__UBA10030	o__UBA10030	f__SZUA-254	g__Unknown	s__Unknown	MRKLLNTLYVTLPEAYISRDGLNIVVLVDNVEKFRIPVHNIESIVSFGWSGVSPALLSLCGERNVAMNFLTPTGHFCGRVEGPVRGNVLLRRQQYRLADDEKFSVSLVKSFIVAKIANCRNVIHRTLRDHGNDANRTSLQSAMILLEEYLKKVQEADSVNTIRGIEGIAANDYFNVFNHFIVNQKDDFVFHGRSRRPPRDRVNALLSFCYSLLAHEVQSALETVGLDPYVGFLHTDRPGRPGLALDLMEELRPYLADRLTLTLINRNQVDAKGFVDQEGFGYLMDDETRKTVIAAWQKRKQEEIVHPFLEEKVQVGLIPYIQALLLARHLRGDLDMYPAFIMK*
M65_SRR5580902	64.7	7.94	1016	11U	Cas1_597	IIIC-2	FALSE	Cas1,Cas2	d__Bacteria	p__Spirochaetota	c__Spirochaetia	o__Treponematales	f__Treponemataceae_B	g__Treponema	s__Treponema_sp._J25	MKDYYIFKNGRISRKDNSVFLETQEGNIPIPINDVESLYLFGEIDLNTKAINFFSQNKIVVHFFNYYGWYTGSFYPKEFLLSGDVIVKQAEHFLDNNKRIYLAKEFVKGAIHGFIYNLKRYKEIVDQSIIDSFKNYYEAVDTQTDISAIMGVEGNARELYYSLFPKIINQDIEFDKRVKHPPDNMMNALISFVNSLVYSAVIKEIYKTQLNPTISYLHEPFYRRFSLALDVAEIFKPIYGDRIIFDLLNNNQITEDDFDKELNYCYLKEDGRKLIVKTFDEKLNTTIIHKKLNKKVSYGTIIRLELYKLIKHIINEEKYEPFKIWW*
M65_SRR5580902	64.7	7.94	1016	11U	Cas1_598	ND7	FALSE	Cas2,Cas1	d__Bacteria	p__Verrucomicrobiota	c__Verrucomicrobiae	o__Unknown	f__Unknown	g__Unknown	s__Unknown	MSFHIVSIDNANCSLSCRDGQLTCRTDNGERRLPLEDVAAILITSFSAQIHSHLFLEAAKHGVALIICEAFKPVSLVLPANRSTDTLLSRAVLTLEPRVRDGLWRRTVDAKCRNQTALAARLAPGDPALADLQRAAGLRGNHKEAACARLFWGVFGRALGQESFRRDTGEAGGLNALLNYGYAVLLSTVLQKLFAVGLDPTWGLAHAPRERATPLAYDLMEPFRPCVDWRVWQWTRQHPDPAAWQVTREYRAWVTGFVLERVEHSAFTLEIRGVIEGVIRSFRRAVMENAVRPYRPWQPEPGQWPPTNGKAGTL*
M65_SRR5580902	64.7	7.94	1016	11U	Cas1_599	IIIA	Ambiguous	II	d__Bacteria	p__Planctomycetota	c__Planctomycetes	o__Pirellulales	f__Unknown	g__Unknown	s__Unknown	MTERILDLSECPAKLRVRYSQLVIEREHTEAVSLPLAEVAVVLVSHPQASLTQAVLAGLAAAGGALVACDGASMPVGMMLPLAGHHVQAARFAAQARSPLPVRKRLWKQIVRAKVRAQGAVLAELVGADHGLAALSARVGSGDPANVEARAARRYWKALFGEGFRRLRQRPDENLLLNYGYAVLRAIVGRAICAAGLHPSLGVHHHHRGNAFCLADDLMEPFRPIVDRAVVQSLRQGIISPIAEDDGRPRFELTPEVKRAQVAPLIGRVILDGQQTTLFAAASAAAASLAAVFLGESDRLVLPDLTRPPIVPSLAPDE*
M65_SRR5580902	64.7	7.94	1016	11U	Cas1_600	ND16	FALSE	Cas1,PrimPol,Csx1	d__Bacteria	p__Planctomycetota	c__Planctomycetes	o__Pirellulales	f__Thermoguttaceae	g__Unknown	s__Unknown	MRTLALTEQGLSLHADGELLLVQRGDAVVHRARAEELDQLLVFGRIELSSGALALLLRRGIDCVLLTSQGSFRGRVVGRGSRNAALRLAQLHRAAEPDFCLRFARAVVAAKIKHQREVLLRAQRRLQDEPLANALGQLRLLQGRAEQAESLDVLRGFEGQAAAEYFGQFDKLLRNDQFRFERRSRRPPRDPVNACLSFGYAVLGSVLETEILRCGLDPQLGFFHQPDSGRPSLMLDLLEEFRPLVDQLVLRVVNRRQLGPGDFDRRTGQSLAEILVDQPPQGEPTEPIDILLGESPPANPAVAAPPWADAPPAPSDADSSAPDAEPPPRDQAAPIVGVYLNATGRKVFLTEFFHRLRERMFYAPRDASLEFRDIVREQIYHLARVIEQKQPDYVPFIPS*
M65_SRR5580902	64.7	7.94	1016	11U	Cas1_601	ND16	FALSE	Cas2,Cas1,PrimPol	d__Bacteria	p__Desulfobacterota	c__Desulfobacteria	o__Desulfobacterales	f__Desulfatirhabdiaceae	g__Desulfatirhabdium	s__Unknown	MSETLYVLEPGSYLKREADTLKVVHEGKTTAEIGTSGLKKLILVGYVSLSGGVLDYLIRNRIETVFMTPTGRFRARLAIDEHKHVQRRKAQYLRLSDPNTALRIAAGVVIGKIENGIRLLLLRARQYQSDSLRQTAARMRAIQSNIDAVQDMDQLRGLEGTASNVYFGSFGEMIQNERFTFQERNRRPPRDPVNALLSFVYTLLTNEVLSAIKTVGLDPYLGALHEIDYGRPSLACDLVEEYRSFLGERLVLGLINRRLIRPEDFVYRNPETKTYVDEEDMAEHRPVEMKPALQRTFIAAYEEMMNRSIWYPAQEKHISYRWLILQQVRQFAETLETADGVYRPFVWER*
M65_SRR5580902	64.7	7.94	1016	11U	Cas1_602	IIA-IIC	Ambiguous	II	d__Bacteria	p__Acidobacteriota	c__Acidobacteriae	o__Bryobacterales	f__Bryobacteraceae	g__Unknown	s__Unknown	MAWKGVHLTKAARLSLADGQCCVKQDDGEVRVAIEDLAWIVIDTPQATLSSALLTACMDAGVVVVVTDARHTPSGLVLPFHRHHRQGAVARLQANAKESLKRRLWQLLVRRKILNQSAVLEAIGVADAGTLKEIARHVEPGDPDNVEARAARFYWGRLFPDFVREDAADRRNKLLNYGYAVARAGVARALVAAGLVPALGLGHQGAANAFNLADDVVEPFRPFVDYLAWKTSANGLGKEGDLSIDDRRAMAGVLLSDARTGEDTVTLLVAAETAAQSLVRALEDEKPDRLLLPFVPAPQAELLP*
M65_SRR5580902	64.7	7.94	1016	11U	Cas1_603	IC	FALSE	I-C	d__Bacteria	p__Armatimonadota	c__Unknown	o__Unknown	f__Unknown	g__Unknown	s__Unknown	MIREFLNTLFVMTQGAYVHLENETVKVELDGKTLLQTPLHHLGGITIFGNIMMSPQLMYKCASEGRMVTFLGLGGQFLARVSGPVSGNVLLREAQYEAYRDDDRKVRIARSIVAGKIHNMRSVILRAARETDNDERKQSLDYIAKRLASHLVGLGSAGGMDEVRGYEGQSTADYFEVFDSMILTQKTDFKFKSRNRRPPRDRVNALLSFLYALVQSDCTAALEGIGLDPQFGYLHSIRSGRPALSLDMMEEFRPVFADRLALNLINRRQIGCDHFEERQGGAIMLNDTGRKLVISAYQSRKQKEIFHPMLKTKTPLGLVPHIQARILARHLRGDLREYLPYYPR*
M65_SRR5580902	64.7	7.94	1016	11U	Cas1_604	ND16	III-B	III-B	d__Bacteria	p__Spirochaetota	c__Spirochaetia	o__Unknown	f__Unknown	g__Unknown	s__Unknown	MATVYIVSENGKLQKKGETLQLAHRDGTLTTIFPFKTEQLVILGSVEITGGAMRTLLRHGINTLFLSTNGKFQGKLVFQEHKNVFLRQKQFKQLESYPFRIQIAQAIVEGKLRNQLSFMQRIIRKDEKRSFLNQMTDNLKGIIEKIPNTTELSSLRGLEGIGAKYFFSVFRENIIQDWAVFKGRSMNPPEDNVNAVLSFLYTLIMNRVDAAIEEEGLDPYVGFYHELEYGKRTLAFDLIEEYRTPLADTLCCALFNLGVLQPTDFREVIFSSDSEEFPLATAESTIEDGDKPVVYQEKKGVLLTKEGLKKVITQFEKKLETQIFYTPLAKHLSYKRLIREQVKHFRRVLVGEERDYKPLIMK*
M65_SRR5580902	64.7	7.94	1016	11U	Cas1_605	IE	I-E	I-E	d__Bacteria	p__Desulfobacterota	c__Desulfobacteria	o__Desulfobacterales	f__Desulfatirhabdiaceae	g__Desulfatirhabdium	s__Unknown	MSAAGLLPGRLGLAASRIPHADRHGLLWLEYGRLSVEEGTLRFVAAKSETLDAGDYAIPYQGVSMLLLGPGTSLTHDVLRLIAAVGEGGVKYYTAPPMGRGRSDVARAHAQLWAVPGKRLDIARRMYAWRFGRILPYKDIETLRGIEGARIKESYKLAAQKYGIVWQGRLYDRDNPNAADLPNQAINHAATFVEAAADIATAAIGALPPLGFIHEDSSNAFVLDIADLYRVDITLPLAFGSVQEFQKGKVNSLEREVRKRAAKLFRQEKLIPKMIDRIKELLGVDDRGSNP*
M65_SRR5580902	64.7	7.94	1016	11U	Cas1_606	ND16	FALSE	Cas1,Cas2	d__Bacteria	p__Chloroflexota	c__Unknown	o__Unknown	f__Unknown	g__Unknown	s__Unknown	MCDRLAVTRLLKDEARWAGPVGANVVWGLRNNVAVLYVVEQGAVLRKTGDRFLIEKDDSVVASVPALKIEQVVIFGNVQLTTPAIVYMLKNGIDTVFLSVSGSYYGRLLSSASKLGELRQRHLRLVDDAAKALEVAQTIVAAKLHNSRTLLQRTQRDHPHPDLTAAIETLGALEERAGRTTRISSLVGVEGQGSAVYFGGFRHVLLHDLGFRGRVRRPPTDPVNVLLSFGYTLLTYGIQSAVETVGLDPYVGFLHAPGYSRPALVLDLMEEFRAVIVDSVVFRLINARIVTEDDFELTPDDPERPIVLKDGGRRRFLTAYEERVQMKVTDRRSGEQVTMRRLWELQARQIARLAMGEQAMYEPWRIR*
M65_SRR5580902	64.7	7.94	1016	11U	Cas1_607	IIID	FALSE	Cas1,Cas2,Csx1,Csx1	d__Bacteria	p__Verrucomicrobiota	c__Unknown	o__Unknown	f__Unknown	g__Unknown	s__Unknown	MPGLFLTTPGTRATLCGERLVITLPAEDEQADAAAATREIPLRDIEHVVLAETAHLTIPALAELLRRAIPVVLTNHSERVLGVCLPPAPHSAARLAQYRAAGDPAQTLALAREWVVAKILNARRTLQRLAANRSAVEADPTLLAMAELAERARTAASLETLRGYEGTAAGRYFELYGSFFPVRAPFERRSRRPPHNAANAVLSYAYTLLCAELECRIHAVGLDPCVGFLHETADGRPALALDMLEPFRAPVADALALDLLTHGTLDPARHFDSRDGGVYLNTEGRKRFFVGYERRLTREYLSEQTGQRTTLRGEMHRQALGLKQTLVDGAPFTPFLMN*
M65_SRR5580902	64.7	7.94	1016	11U	Cas1_608	IIB	Ambiguous	I	d__Bacteria	p__Chloroflexota	c__Anaerolineae	o__Anaerolineales	f__Anaerolineaceae	g__Bellilinea	s__Unknown	MEETMPILQHLIVDEFGAFIGKHSERIIVTKGEQKLTQAPLVHLESILIASSGVSLSADAIRECTQRGIPIFFVSGSGSPYAALYSAGLTGTIATRRAQLRAYDTTLGLDMALAMGSGKLQNQANLLKYIAKYRKETQPTLYEELRRTALEIEDQLVELAQYRTLPEFREGSLTVEAVRDQLLGIEGRAAERYWSAVTQILPEKYAFPGRLRRGAADPVNSALNYGYGILYGQIERALVLAGLDPYAGFLHADRPGKPSMTLDFIEEFRAVVVDRTIFGMANRGIPFAQDEDNRLSKDFRRQLAEAILNRLESSVEYENKRHLLRNVIQIQARHLAACLRGERPAYQPFTLAW*
M65_SRR5580902	64.7	7.94	1016	11U	Cas1_609	ND16	FALSE	Cas2,Cas1,PrimPol	d__Bacteria	p__Desulfobacterota	c__Syntrophobacteria	o__Syntrophobacterales	f__Syntrophobacteraceae	g__Unknown	s__Unknown	MERFYVLEPNTQLRKSGANLLVLRGRETLAEIPIEGLEQLTLLGYASLSGAVLDSLIQHRIETVLLTPRGRFRARLLVDEHKHVQRRQAQYLRLSDPRTVLASARAIIRGKLLNGARFLSLRGAEYKEPELGVAAARIKGLAGMLDAMPDIEAARGVEGQGANLYFRAFPKLIRTEGFTFGGRSRRPPLDPVNALLSFVYTLLTLEVLTAVKIVGLDPYLGSLHDVDYGRPSLACDLVEEWRTFLGDRLVLTLINRGVIRPDDFVVRSVDTTDAVDEVDLRNRRPVEMKPKTCRAFIESYEKWMAGQAPIPGRGQKTDFRGLIRHQVRLFLSYLKGDVDRYEPYDWSKAV*
M65_SRR5580902	64.7	7.94	1016	11U	Cas1_610	ND16	FALSE	Cas2,Cas1	d__Bacteria	p__Chloroflexota	c__Anaerolineae	o__Anaerolineales	f__Anaerolineaceae	g__Bellilinea	s__Unknown	MPPLYVVQQNAKLRLNNRRVQVELEENGETDVLTSIPLGQVTQVVLFGNIGLTTPLMDALLGEGVEVIFLSQQGEFRGILSGELTPHVPLRRAQYRALENPAFVLSMAKAFGRAKLEHQRALLQRHNRERGDAQIAEAAERLGDALASLPNKTNLHSLRGLEGSATAAYFSGFRRLFDPQWNFTTRQRRPPPDGINVLLSLGYTLLGRLTTSAARAVGLDPYAGFLHEVEYNRPALGLDLLEEFRPVVDGLALWAASSGALTPQDFPPGGAERPVVMSDAAKKVYLRAYEERLERRFTHPLSGLQLTLRQCLIEQARQVAECVTRGEVYFRSMGFR*
M65_SRR5580902	64.7	7.94	1016	11U	Cas1_611	IE	I-E	I-E	d__Bacteria	p__Planctomycetota	c__Planctomycetes	o__Unknown	f__Unknown	g__Unknown	s__Unknown	MIDNLFQLARFEDRLSFLYVERGRIEQDAQAVAFVTETQRVPIPAADLAVLLLGPGTTITHRAMCNLAECNCTVIWCGENGVRVYAHGRGGTHFSANLLRQAALALNPRTRRQVVLRMYAKRFGQPLDPATPIRTVRAKEGYRVRQAYQSYAARFGIPWKGRRFDPDDWSSGDPVNRALSTASACLNGLVHAAIISGGYSPAIGFIHTGKMLSFVYDIADLYKVEQIVPLAFQTAAESAHDVESRVRLACRDHFRQVRLMQRILPEIREVLDGAHDPGTSPPASAGGSESLDDRTQGRDLPWSHDSPSPG*
M65_SRR5580902	64.7	7.94	1016	11U	Cas1_612	ND6	FALSE	Cas2,Cas1	d__Bacteria	p__Verrucomicrobiota	c__Unknown	o__Unknown	f__Unknown	g__Unknown	s__Unknown	MINHLIVLTEEQHLHVADGKLVSGQRKIAIETLGSIQCFSAACQWSQTALEMLSTQCPVVMARWDKQQKKWKTFSLAPRARYVNPTALWKLCRLSPQRATQLASGLLWTKVCNQHQMLHTFDPRLSDKPQLKENSFNRILRLEASYSRFFWPRYFSALATDLFEREHRKPQHPINVALNYGYGFLYHALEWQCLASGLDPTVGIIHKLRRNRPSLACDLIEPLRCAVELTVVRHLDDVQEPKRLAGHFAEMLETPFTYRDGKFKLRSIIRLMVESFVRSLDGKETFQPFVLHARDACL*
M65_SRR5580902	64.7	7.94	1016	11U	Cas1_613	ND7	Ambiguous	II	d__Bacteria	p__Verrucomicrobiota	c__Verrucomicrobiae	o__Pedosphaerales	f__Pedosphaeraceae	g__Unknown	s__Unknown	MSYHIVNIDSPQCTISCRDGQLVCKTADSERKLPLEDVAAIIITSFSASIHSHLFLQAAKHGVALIVCEAFKPACLVLPARRATDTLLCRAQVNLSDQQRIALWQKTVEAKCHNQLSLAETLAPENPKMAELRSAARSRKPHKESFCARYYWQVLGSALNTPDFNRGRHAGSWNNLLNYGYAVLLSTTLQKLFALGLDPTFGISHTTRERSTPLAYDLMEPFRPCVDWRVIQWMLQHRATNNWEVTKEFRQWVTGFAIERVEYMGFKLDIQGCIEGVLRGFRRAVIEKQTKFYRPWTSKKWVF*
M65_SRR5580902	64.7	7.94	1016	11U	Cas1_614	IC	I-C	I-C	d__Bacteria	p__Verrucomicrobiota	c__Kiritimatiellae	o__Unknown	f__Unknown	g__Unknown	s__Unknown	MKKLQNTLYVTTQGAYLCQEGESVLVRVEQETKLRVPIHSLSGIVCFGQVLCSPPLLGLCAERGVGVSFLSEHGRFLARLEGAPSGNVLLRKEQYRRSDSQAQAAELARAMVLGKAANARTVLQRAVRDHGGDDGLPRVRESVRRLGHLVEELASPLTLEETRGKEGEASHVYFAVFDDLITAQKEDFFFRERSRRPPLDNLNALLSFLYTLLAHDAASALCAAGLDPQVGFLHRDRPGRPSLALDLMEEFRPFLADRLALSLVNRRQIEGRGFKKTESGAVIMSDETRKEVIVAYQKRKQEEVEHPFLGEKLPVGLLVHVQALLLARHLRGDLDAYPPFVWR*
M65_SRR5580902	64.7	7.94	1016	11U	Cas1_615	ND14	FALSE	Cas1,Cas2	d__Bacteria	p__Spirochaetota	c__UBA4802	o__UBA4802	f__UB4802	g__UBA4802	s__Unknown	MLTVYVYEQGAKISKDGEILTVTLPNGTTQNVRVNNVDRIIIYGNVQFTTQAMTLLLYDNIPVSFLTLSGEYKGSLVTATGANCFRRIKQYQMLHNKEKRMNVARRIVYAKLYNQYVFIRNYHHHKTIENFGRYMQIFENVLKRCNAATTIQELMGLEGFGTKSYFGMFSSLFDTQWNFTKRTKRPPLDPINAMMSLGYTLVSVELASLLESHGLDASLGVYHSLEYGRQSLALDIVEEFRAVLVDRLVLQLVSQRIFKPDDFEYDKEKGCRFKKDKLKDFLVRYEKLLNTDLGLKEPVTWRQLLWRQVERMVAFIDKNVEYIPLLYGEVYESGSGI*
M65_SRR5580902	64.7	7.94	1016	11U	Cas1_616	IC	I-C	I-C	d__Bacteria	p__Chloroflexota	c__Unknown	o__Unknown	f__Unknown	g__Unknown	s__Unknown	MKKLGNVLYITTPESYLTLDGENIVVKKDESTSVRLPLHNIENIVCFNWQGTSPALMGACAERDIGLCFLTPSGRFLARIAGKAKGNVLLRKKQYDISEKEGECLSIAKSFLLGKLFNCRAVIERALRDHAMIVDVQRLETASAALKETLTAVPACTSVNDLVGLEGNAAKIYFSVFDHLILQQRDDFFFKERSRRPPLDKMNALLSFLYALLVNEAASALEAVGLDPHVGFLHQVRPGRPSLALDLIEELRPVFGDRLALSLVNRKQISGKGFTQKESGGILMDDETRKIVLTAWQDRKREEIVHPYTQERVPIGLIPHIQAMLLARHLRGDLDAYPPFFWS*
M65_SRR5580902	64.7	7.94	1016	11U	Cas1_617	IIB	Ambiguous	I	d__Bacteria	p__UBP15	c__UBA6099	o__UBA6099	f__Unknown	g__Unknown	s__Unknown	MQLILNDYGLRMGRTHQRITVTKDGKPVADAPIRDIEQVIIATDSASVTTAALAALLENGIPVTFVDHSGGVFGQLISPTDFGDAALRALQYAAAADGRGLALAKAFIRGKLANQALNLKYFAKSRARSNPDAAQTLNGAAQQIEAIIPEIQSIPGPGLDAARGSILAAEGRAAIHYWNALKTIVPPELEFTARVRRGATDPVNASLNYGYAMLYARVWSCVLAARLDPYAGFIHTYRKNKPTLVFDFIEEFRAFVVDRPLFSWFTKGGRPECDPDSRLSKATRDRISGLVLKRLATTIPYHGRDTKVQDIIQAEAWEIIRFLKQNEEHTPFIGTW*
M65_SRR5580902	64.7	7.94	1016	11U	Cas1_618	IE	I-E	I-E	d__Bacteria	p__Hydrogenedentota	c__Hydrogenedentia	o__Hydrogenedentiales	f__Unknown	g__Unknown	s__Unknown	MAPSDDLRALPRFADSWSYAYLEHVIIERDEHGIVLIDGNGKTPVPCAGINLLLFGPGVSVTHAAMSLLIENGVLVAWTGEDAVRCYAFGHSKARNARNLYYQATLWANPQTRFQVAVRLYNMRFPDPVPPHVSMAQLRAMEGRRVRQVYESWAEKTGVQWAGRNYSVESWNHADPVNRALSVANSCLYGLCHAAILAGGFSPALGFVHLGNMLSFVYDVADLYKTEFSIPIAFQIGAQNPPELERIVRMTCRQAFYQSRLLGRVIPDIRSALGMDRKNPIAEDSADAPLVLWDPEQGECPSAQNYDPELMAQGEQKPQPPPPPNPEQPTENPS*
M65_SRR5580902	64.7	7.94	1016	11U	Cas1_619	IC	FALSE	I-C	d__Bacteria	p__Planctomycetota	c__Unknown	o__Unknown	f__Unknown	g__Unknown	s__Unknown	MKNLQNTLFVTTQGAYVCHDGESIVVRVEQETRLRIPVHTLSGIMCFGQVLCSPPVLGLCAERGVEVSFLTEHGRFLGRLEGAPSGNVLLRKEQYRRSDNPGQAADLARAMVLGKAANARTVLQRALRDHGGDDGLPRVRESARRLGRLISEFGSPLTLDEVRGKEGEASHMYFAVFDDLITAQKEDFFFHERSRRPPMDNMNALLSFLYTMLAHDAASALCAAGLDPQVGFLHRDRPGRPSLALDLMEEFRPFLADRLALSLVNRRQIEGRGFKKTESGAVIMSDETRKEVIVAYQKRKQEEIEHPFLGDKMQVGLLVHMQALLLARHLRGDLEAYPPFVWR*
M65_SRR5580902	64.7	7.94	1016	11U	Cas1_620	IIID	FALSE	Cas2,Cas1,Csx1	d__Bacteria	p__Verrucomicrobiota	c__Verrucomicrobiae	o__Pedosphaerales	f__Pedosphaeraceae	g__Unknown	s__Unknown	MPTAILNQDRCRVALVSERLEVYGPDPDHPDREQLLRAIPLLDLDRILAGENCHFTAPALAEILRRGIPIQFFSWNGQFLGSFLPAQNHHGLARLRQYQRTLDPAFALQMAGRIVAAKLYNQRRVLQRLAASRTANRAPSPPPDPSDPSHPPDPPTEWLGAMLAQTSRATSLDELRGYEGAATARYFTAWADFLPAAFPFERRSTRPPHNPVNACISFAATLLYHEAVAFCHAQGLDPALGTLHATEDRRWSLALDLIEPFRPVLVEALALDLFSHQILGTAHFDHRDGGCFLNEEGRRRFFLQYERRMERQFLSEAVGHRTTLRAQLEHQAVMFKAALDDPAQFEPFLMN*
M65_SRR5580902	64.7	7.94	1016	11U	Cas1_621	IIIA	FALSE	Cas1,Cas2	d__Bacteria	p__Elusimicrobiota	c__Elusimicrobia	o__Elusimicrobiales	f__Elusimicrobiaceae	g__Unknown	s__Unknown	MIPRILEIAENGRYIAKQRGALIIKDSTDQQSIVPIDDIGIMMISAMGATVTKETLVSLAERGAVTVLCNNRYLPSAMVTPVVTNYEMPLRVKFQLDATEPLKKRFWQALIKAKLLHQGRVLTLAGNPVAAKKLFYLCKEVESGDPHNRESVGARYYWKNLFGKEFTRSREGPWPNKALNYGYTILRSAVIRAIYCVGILPMFGIHHENSTNPFPLADDLMEPYRPIVDYLVFKEIAQNTQVVTPEIKRAISKVLWLDLSYNGQTTPLYNAIEQICYSLVKSYKAKKCILEIPEFVIENEDT*
M65_SRR5580902	64.7	7.94	1016	11U	Cas1_622	IC	FALSE	I-C	d__Bacteria	p__Planctomycetota	c__Phycisphaerae	o__SG8-4	f__SG8-4	g__UBA7708	s__Unknown	MKHLLNTLFVTTQGAYLAKTGDTVEVLHEQQTKLRVPIHTLGSIVCFGNVTCSPFLMGMCGEKNVLVSFLTENGRFLARVHGPVNGNVLLRKEQYRRSDDVAASAEIARAVVIAKIANSRVVLSRALRDRPDTAGKDTIEKALVEMGQHLDDLKYPKPLDTVRGLEGMAANAYFDCFDNLITANKDAFSFLLRNRRPPLDNVNALLSFLYTLLVHDVESALEGVGLDPAVGFLHRDRPGRPSLALDMMEELRAYLADRLALSLINRQQVKPEGFQKTESGAVMMDEDTRKTVLIAWQKRKQEEITHPFLQEKIQVGLLAHVQAMLMARYLRGDLDGYPPFLWR*
M65_SRR5580902	64.7	7.94	1016	11U	Cas1_623	ND17	FALSE	Csx15,Cas1,Cas2	d__Bacteria	p__Armatimonadota	c__Unknown	o__Unknown	f__Unknown	g__Unknown	s__Unknown	MAFLYLDEYGACLRVADGLLVVEKDESALSKLRVQEIEGVIVQENCSITSAAISLLLREGVPVSFVSAGGGYLGRLDSPVNNNLPLRRAQYLLSTDPAFCLALARRFVAGKIANMRTIMMRYARSGVSAITAKDIAAMKQVALTAGGADNLGQLLGAEGAATRLYFKAIAAVIPPSFGFECRERRPPKDPANAMLGFCYALLETSVEGALCTTGLDPCCGFYHQDRWGRQSLALDLMEEMRPVIADSVVLNACIRRFVSPEKDFEIRDGGVFLNESGRERIFKAYYTRMRETIDCPDGVKRTYQNALIAQAQTLAACIKNNDHKYRPFLIK*
M65_SRR5580902	64.7	7.94	1016	11U	Cas1_624	ND16	FALSE	Cas2,Cas1	d__Bacteria	p__Chloroflexota	c__Unknown	o__Unknown	f__Unknown	g__Unknown	s__Unknown	MSVPLAQVEQVVIFGNVGLTTPAIDAFLEQNTEVIFLTQRGEYRGRLVGHVTPHVPLRRAQYARLGEPEFALAMAKGFVRAKLGHQRALLMRHNRERGDAEIDAVTAQMREAIENIERKTALSSLLGVEGAATAAYFRGLRRLFDPKWKFDDRNRRPPRDPVNVLLSFGYTLMAEACSSAIQTVGLDPYAGFLHEVAYNRPALGLDLMEEFRPVVDGIVLWCLNGGQLTPEDFTPGPPERPIVLGPQGQRRFLAAYEQRMDTKFTHPLRAMQFPLRQCIIEQARQVAACITSGEPNFKGIGFR*
M65_SRR5580902	64.7	7.94	1016	11U	Cas1_625	IIB	FALSE	Cas4,Cas2,Cas1	d__Bacteria	p__Chloroflexota	c__Anaerolineae	o__4572-78	f__K82	g__Unknown	s__Unknown	MPPITHLIVEESGAYIGKHQGRLQVRKGRQVLQEAPLLYLEEVIVCGRAVSFSADAVSACAGQGIPIHFLSFRGTPYASLYSAGLTGTIMTRRAQLQAYHDARGLTVARAFTVAKLSNQLGLLRYLARYRKDREPDVHDELSGLMAEMRALLREVEELPMSDLETARPQLMGIEGRAAQKYWEAVRLSVAVGADWPGRRGRGAADPFNAALNYAYGILYGQIERAILLAGLDPYAGFVHSDRPGKPSLVLDLIEEFRAVAADRPVFALFNLGIAIQLDERGWLNDTSRRAVADRVLERLDSQELYQRRRMVLRSVIQTRARQLAAFLRGEREAYPPFVARY*
M65_SRR5580902	64.7	7.94	1016	11U	Cas1_626	ND12	FALSE	Cas1,Cas2	d__Archaea	p__Thermoproteota	c__Bathyarchaeia	o__Unknown	f__Unknown	g__Unknown	s__Unknown	RVGASVRVVLVKVFLDDFGIFLGRKRNRFIVKKSGEAKEIVADDVDSIICCSSGVAFSASALDLAVENNIQVVFARYSGWPYAVLMPASLTGSVRARREQFIAYNDERSLVLAKKFIAGKLVNQANFLKLMAKNRRQTDPRLAERLYESGKLIDEVNERIGREQGSRIDEKRQQLMNLEAEGARFYWDSIRQILPAELGFTGRETRGARDPFNAMLNFGYQTILFPEVWKAVSYAGLDFYAGYLHADRSGKPSLVLDLMEEFRQQLVDRTLVGLITKNVIKPDEILAAEAVEEGRVLSKDVIKVLLASFQERLDSEVMFNGQKGSLKSFIHLQPRCVVRFLLKEAEYVPFCLGW*
M65_SRR5580902	64.7	7.94	1016	11U	Cas1_627	IC	FALSE	I-C	d__Bacteria	p__Planctomycetota	c__Unknown	o__Unknown	f__Unknown	g__Unknown	s__Unknown	MKQYQNTLYVTTQNAYLSKEGEAVVVSVEREVRLRVPLHTLGSIVCFGQVSCSPWLMEACAERDVALSFLSEQGHFLARVQGPVSGNVLLRRAQYRRADDEGGSAAVARAILAAKFANSRTVLQRALRDRPDGAGAADLQAAVVRLERLQGELSPDLALESLRGMEGDAAKTYFSVFDRLITTQKEEFFRGRSRRPPLDNLNAMLSFVYTLLAHDASGALQAVGLDPQVGFLHRERPGRPSLALDLMEEFRPFLADRLVLSLINLRQVQGRGFARSESGAVTMSDATRKEVLVAYQKRKQEEIVHPFLGEKTTVGLLVHLQALLLARFVRGDLDGYPPFVWK*
M65_SRR5580902	64.7	7.94	1016	11U	Cas1_628	IC	I-C	I-C	d__Bacteria	p__Bacteroidota	c__Bacteroidia	o__Bacteroidales	f__UBA12481	g__Unknown	s__Unknown	MRKLLNTLYITSPDSYLSRDGENIVVLIENKEKFRIPVHNIESIVAFGYCGASPALMSLCTERNVSLSFLSEGGRFLARISGPVRGNVLLRKRQYQLAEDKKTCLELCRLFIAAKIANSRNILQRALRDHANEKNASELTEAVSILENRQKQVLKAEDPDTVRGIEGEAAATYFSVFNHLIVSQNDEFYMNGRTRRPPRDKVNALLSFMYTLLANEVQSALETVGLDPYVGFLHTLRPGRPGLALDLMEELRSYLAERMVLTLINRRQVKAEGFITRAETGIIMDDSTRKEVITAWQKRKQEEVQHLYLQETIPVGLIPYAQALLFARYIRGDIDNYPVFLFK*
M65_SRR5580902	64.7	7.94	1016	11U	Cas1_629	IIIA	FALSE	Cas2,Cas1	d__Bacteria	p__Elusimicrobiota	c__Elusimicrobia	o__Elusimicrobiales	f__Elusimicrobiaceae	g__Unknown	s__Unknown	MIPRIVEVAESGRYILKQRGSLIIKDCTGPMGSVPLDDIGIMMISAYGATITKEALVSLAERGAITVLCDKRSVPSAMVLPTVANYEMSLRVKSQITASLPLKKRLWQAIVRAKLVHQARVLEAAGKQDVATKLYQLSKTVESGDPHNREAVGARFYWKNLFGEQFSRSKDGPWPNSALNYGYTILRSATLRAIYGAGLLPFFSLHHDNSKNPFPLADDLMEPYRPMVDYLVYREVFPMGNELVPDLKRIISQVLWVDLSLKEETTPLYQALEYFLYSLVQSFKSKKCCIEIPEFTVSHENLKRL*
M65_SRR5580902	64.7	7.94	1016	11U	Cas1_630	IIA-IIC	FALSE	Cas1,Cas2	d__Bacteria	p__Chloroflexota	c__Unknown	o__Unknown	f__Unknown	g__Unknown	s__Unknown	MVWRSVVISQPARLRRERFSLVVEQAQSARVPFEDIAVIVLNHREITLTHPVLSACGDYGIGLFSTGDNHQPNGVFTPFLSHSRATRMLRLQLDIGRPLAKRAWAKIVRAKIVNQAVCLTLAGKEGADRLESYARRVRSGDTGRMEAQAAAFYFPQLFGRSFDRTQESWTNSALDYGYAVLRGAIARGLVAHGLLPSVGLFHSSEQNAFNLADDLIEPFRPLVDLHVATNRHPAGAAARELTPADKAALVSLLNTDVRMPRGEMTVLAAVEQAVEALVRLFDGGSEHVLELPRVSGLRQHRIEA*
M65_SRR5580902	64.7	7.94	1016	11U	Cas1_631	IC	I-C	I-C	d__Bacteria	p__Bacteroidota	c__Bacteroidia	o__Bacteroidales	f__Unknown	g__Unknown	s__Unknown	MRKLLNTLFITSPNAYLSRDGLNVVVKVENEERFRIPVHNIEGIVTFGYMGASPALLALCNEHNVGISFLTETGRFCGRFSGPVKGNVLLRRQQFRFADDENFCLNIAKTFISAKIANCRNVIHRALRDHGDEQNKTPLTTTMKLLEYRIKSIQKAENVNNIRGIEGDAANEYFGVFNHLIVAQKESFVFNTRTRRPPKDNVNALLSFSYTLLAHEVQSALESVGLDPYVGFLHTDRPGRPSLALDLMEELRPYLADRLVLTLINRKQIGPNGFIDQEGFGIVMDEKTRKEVITTWQQRKQDEIIHPFLQEKIPVGLLPYAQALLLSRFIRGDLDAYPAFFMN*
M65_SRR5580902	64.7	7.94	1016	11U	Cas1_632	IU	FALSE	I	d__Bacteria	p__Unknown	c__Unknown	o__Unknown	f__Unknown	g__Unknown	s__Unknown	AIEALRAVAAGGDTGAIPPPLEDSPKCPRCSLVGICLPDEVRFLCHLSEAPRPIFPRDHRGLPLYVQSPRAYVRKDGERLVIEEAKQTVAQARLEEVSQVALFGNAALTTAALHECLRRQIPVTWLSYGGWFLGHTVGTGHRNVETRTHQYRFSFDPEACLRLARRLVVAKIANGRTLLRRNWRGEGGEGKAPQELLRAMQEDMRQAMRASSLESLLGIEGAGAGRYFKHFGRMLRTEGEAGMGFDFNTRNRRPPKDPVNAMLSFAYAMLTREWTVTLAAVGLDPYRGFYHQPRFGRPALALDMMEPFRPLVADSTVITAVNNGEVRAGDFVQAAGSCTLTDAGRKRFIAAFERRMQQEVTHPVFKYRITYRQLLEVQARLLIRHLSGEIPAYPNFVTR*
M65_SRR5580902	64.7	7.94	1016	11U	Cas1_633	IB	FALSE	I	d__Bacteria	p__Bacteroidota	c__Kapabacteria	o__Kapabacteriales	f__Unknown	g__Unknown	s__Unknown	MKNNIYIFSNSVLSRKNNSFSLFTLPDSEPMHKIDLYESEEENVILPPTNKNFDDKPKNIPAESIEAFFTFGEVRFNTQFFKCASYYGIPVHIFNYYGNYIGSFIPATNENYSGEIHLLQYEAYLNNHKRLIIAKAIIESAVKNILSNLKTHLFTGAELDEPINQINSLLEQAHFADSVSELLGYEGSIRTIYYSAWPTLIKKETDFYKRIKQPPVGIVNSLISFGNSVLYSICLSEIYRTKLNPLIGFIHEVGDNKQPLIYDLSEIFKPVIVDKVIFRVLNLNMINEQDFKFTNDGYYLKDDPRKKFVEEIENRLSTVFIHKRLNRKISYRSLIRMECYNLINYLKGNIKTYEPYRAG*
M65_SRR5580902	64.7	7.94	1016	11U	Cas1_634	IIB	FALSE	Cas6,Cas1	d__Bacteria	p__Chloroflexota	c__Dehalococcoidia	o__Dehalococcoidales	f__UBA3254	g__UBA3254	s__Unknown	MEKSRQVIIDQYGVFLGKHSGRLRVYLKGEVQAETPFAEIEQLIIACGGVTLSSDVVEACAENGVPISFITGTGRPYARLMSAEIIGTVKTRREQLMAYLDHRGLELARAFSSGKVANQSVLLKYMAKYRRETAPEIFEKVRSISLELDEYASRIAAIKAPNVASAREAILTLEGHAARIYWEAAKDLLIAEIDWQGRETRGAQDLVNSALNYGYGILYCQAEKAIVMAGLDPYAGFLHADRSGKPSLVLDLVEEFRQMAVDKAVFGALNRGIKLEMEEGRLTEESRRLI
M65_SRR5580902	64.7	7.94	1016	11U	Cas1_635	IIB	FALSE	Cas1,Cas6	d__Bacteria	p__Chloroflexota	c__Anaerolineae	o__Thermoflexales	f__Fen-1058	g__Unknown	s__Unknown	MTIIQHLIVEEYGAFISKHSERLIVKRKDEKIAQAPLLHLESVLIASQGVSISADAIRECTERGIPIHFVSGTGTPYASLYSAGLTGTVLTRRAQLAAMNDRRGLQAAMAFVSGKIQNQASLLKYMGKYRKETAPDVYEELRQAADDVFAHLGEIDQIQRYPEVREEGTATIDDLRGELLSIEGRAAQAYWGAIKLVLPEDCQWPGRRGRGAQDVINSALNYGYGVLYGQIERALVLAGLDPYAGFMHVDRPGKPSLTLDFIEEFRQPVVDRTIIGLANKGVKFDRE
M65_SRR5580902	64.7	7.94	1016	11U	Cas1_636	IIIA	FALSE	Cas1,Cas2	d__Bacteria	p__Proteobacteria	c__Alphaproteobacteria	o__Unknown	f__Unknown	g__Unknown	s__Unknown	MLRKTIEIATPGTRLSVAHRQLVIERPELPRATVPIEDLGVLVVDDSRASYTHAVFIECLSAGATVIVTGRDHLPLGMMLPMEGHHALTERHWAQVEAAAPLRKRLWQALVAAKLRQQARVLKAAGSDDAGLAVLAARVRSGDPDNFEAQGAQRYWPKLFGRDFRRDRAADDTNALLNYGYAVVRAACARSLVASGLIPSLGVWHRNRANPFCLADDLLEPWRPLVDWKVRGLLAPGEPAPTLDDRPTRAALLSIFTDTVHVGDRRWPLLLGIEQSAASLAKALTQNDRSALLLPESLPLQPDLIEDGAA*
M65_SRR5580902	64.7	7.94	1016	11U	Cas1_637	IIID	FALSE	Cas2,Cas1	d__Bacteria	p__Proteobacteria	c__Gammaproteobacteria	o__Unknown	f__Unknown	g__Unknown	s__Unknown	MATLYIDRSGAELEIDHGALAVRVEGELQQRVPLIHLERCVITGGIRVTTGLLARLAEEGIGVVIARPRMERAAVLAGAPTGDGTRRLGQAAMALHTDTKDRWARHWVHAKCMAMARLMREQAEANAGARASLWKAAERILAQARRLRQERPAAEGARGMEGAASAAYFEGLQELFAPGLGFEGRNRRPPRDPVNACLSLAYTLLYGAAVEAAAGAGLDAAAGFLHEPAPGRAGLACDLMEPARPAADRIV
M65_SRR5580902	64.7	7.94	1016	11U	Cas1_638	IE	FALSE	I-E	d__Bacteria	p__Armatimonadota	c__Chthonomonadetes	o__Chthonomonadales	f__Unknown	g__Unknown	s__Unknown	MRRDTRVKDLHLLPKFRDSLSFVYIEHARIDQHEHAIAFHDAEGFTPVPVATLAVLMLGPGTTISHAAVRVLAENNCLVVWCGEENVRFYASGMGGTRSALPLIHQARLASDEELRLQVVKRMYRMRFEEELPDQITVEELRGKEGSRVRTAYARMSSETGVPWSGRNYDRGDWGAADPVNRALSAANSCLYGLCHAAILSAGYSPALGFIHTGKQLSFVYDIADLYKVDLTIPMAFRIAAESPPELERSVRLACRDVFRESRLVERIIPDIRLALGQTGSQDESVFDEDEARPGDLWTPASESGPQSE*
M65_SRR5580902	64.7	7.94	1016	11U	Cas1_639	ND16	FALSE	Cas6,Cas1	d__Bacteria	p__Chloroflexota	c__Anaerolineae	o__Anaerolineales	f__Anaerolineaceae	g__Anaerolinea	s__Anaerolinea_thermophila	MPPLYVIQQGAKIRINNRRIQVELDHDDHDGPAEVLLSQPIGHVSELILFGNIGLTTPAIGALLSANIPVIFLSQDGVYRGSLTGEITPHVPLRQSQYQCHSRFTFCLEMAKGFVEAKLRHQRVLLQRHSSPAPLQPAIDEAIERIQAQIETIPHKTNLNSLRGLEGTATAAYFSGYRSLFDPAWHFTSRNRQPPTDPVNVLLSFGYTLLAGTAKGAVQAVGLDPYAGFLHEVAYNRPALALDLLEEFRPLVDSVVLWCCRSGQLTPQDFVPNDDPNRPILLLDGGKKRFLQAYENRMEETFTHPIRGLKFPLRQCILEQARQIADRIKENRPGYTPMG
M65_SRR5580902	64.7	7.94	1016	11U	Cas1_640	IU	FALSE	I	d__Bacteria	p__Unknown	c__Unknown	o__Unknown	f__Unknown	g__Unknown	s__Unknown	VARLPAAPDPLHESNRCPSCSLLPICLPEETYALRRGETELSEAARALAPIDDSRTFYVQEQGAYLSKQGESIVVTKHGEKLGTMPLADLSEVIIFGNVSISTPAMQLFMQRRIPVSFLSAYGRYIGLLQPETSPHGPLRQKQYAASLNPEFSLNLARKVVNAKIHNCRVMLMRSLRAHGGDWEDDDAPAQDTDDLAVVRLRDLAEKALAAANPEELMGLEGSAAHFYFQNFSRMLRDPEGNAFFNFEHRNRRPPRDPINALLSFAYAMLARDLHAAVLAAGLDPFIGFYHAEKHGRPALALDLMEEFRPIVADSVVLTLVNKKMLNPSDFIHFRDSWALTESGRKTFFAAYENRKRTVIKHPVFGYRVDYRRAMETQARFVSAVLRGDIPEYRGFRVR*
M65_SRR5580902	64.7	7.94	1016	11U	Cas1_641	IU	FALSE	I	d__Bacteria	p__Unknown	c__Unknown	o__Unknown	f__Unknown	g__Unknown	s__Unknown	IHVVAQQDGAKIGVKGMALKVTGKDGVTIKEIPLANLESLSLLGSVQISTQTVHALADRSIPVAFLSAAGRLVAMVDPLDSVSAEVRRSQIRKLDRPEACLELTRALVAAKIMNQRTLLMRNHAALPPGVPAELAREAAEASRAQSLDAARGHEGQAAAVYFAHFAGMFKGDLAAEFDANGRQRRPPPDPINSCLSLGYAMLAHECVAALRVARLEPSIGGFHISKPGRPALALDLMEPFRPLIADSVAIAAFNRGELTEGHFLRTAAGCALTDAGRKAFFGLYGRRMNTEVTHPVFEYRLSYRRMITLHARMIAAWLVGDIPSLAFLTTR*
M65_SRR5580902	64.7	7.94	1016	11U	Cas1_642	IU	FALSE	I	d__Bacteria	p__Gemmatimonadota	c__Gemmatimonadetes	o__Unknown	f__Unknown	g__Unknown	s__Unknown	RPDACLGFARRLVADKIANQRTLLRRNAETTEAMDRALADLAAIQERTSAAADLPALLGLEGLAAAAYFAQFASMIKAGDFDRRFDFAGRNRRPPLDPVNAMLSFAYALLAKECTVALLAEGLDPWWGLFHRPRHGRPALALDLMEPLRPLLADSAVLSAINRGMVSSAGFVRSAAGCLMRDPTRKALIRAWEGRLDELVTHPRFGYRCAWRSVTRLQARLLARHLRGDVPEYANIVTR*
M65_SRR5580902	64.7	7.94	1016	11U	Cas1_643	IU	FALSE	I	d__Bacteria	p__Proteobacteria	c__Deltaproteobacteria	o__Unknown	f__Unknown	g__Unknown	s__Unknown	DLAGTRVGKSGEELVITPREGPKETARLGQTSQVSLFGHVQISTQAIQAAMGRGIPICYFSSGGWFYGMTTGLWHKNVELRRLQYRCADSPAGGLALARAFIASKIRNSRTFLRRNAENLPETSLDMLKRFVDDAEKCDSTESLLGIEGSAARIYFENFPRLLKRPDENGHLAFHFEGRNRRPPRDPINALLSLAYALLVKDLTAILQSVGFDPYLGFYHRPRYGRPALALDMMEEFRPIIADSVVLNAVNTGVIQRGDFISRAGSVSLSENARGKFMYLYERRMDELVTHPVFGYRISYRRVLEVQARLLARYLGGEIQEYPGFQTR*
M65_SRR5580902	64.7	7.94	1016	11U	Cas1_644	IU	FALSE	I	d__Bacteria	p__Acidobacteriota	c__Acidobacteriae	o__Bryobacterales	f__Bryobacteraceae	g__Unknown	s__Unknown	TEAAIEGAWGLARGGARPAPLEDSPKCTGCSLNGICLPDETRLLGALEGKGGKPEEVRRLAAPRTELRTLYLNTAGLRVGKSGAVLQIREKERLAQEARIGELGSVNVFGNIQLSTQAIQALCEAEVPVCYFSMGGWFYGITQGLIQKNVFLRREQYRKADDGEFCLRLARQLTAAKIRNQRTLVLRNHAEPGERVLREMKAMAEAAEQASSVEELLGVEGHGARLYFGAFAGMLKGEAALEFEFEGRNRRPPRDPVNAMLSLGYSVLAKDLTIACAAVGFDPYLGYFHQPRFGRPALALDLMEPFRPLVADSAVLTAVNTGMVGAGDFVRAGKSVALKAEGRKGFFRAYEGRMDGLVTHPLLGYRVSYRRLLEVQTRLLARVVEGELKEYPAFVTR*
M65_SRR5580902	64.7	7.94	1016	11U	Cas1_645	IIID	FALSE	Cas1	d__Bacteria	p__Acidobacteriota	c__Acidobacteriae	o__Bryobacterales	f__Unknown	g__Unknown	s__Unknown	MSLTTVFVSGPGSVVARRSRRLEVRREGCDPVEIPVRETAAVVLVGPVQVTAQALALLFRRRIPVAFLSRQGRLRARLAPALSRQAGVRLAQYRAAGDEQERLRLARPLVEAKIANCARLIAGYRKNYPAAELAAAQRQLAALARQAQQAGSPAELMGCEGAAAAVHFRAVAALNRSPMPFSARRMHPPPDPFNALLSLGYMLALGELMALAEARGLDPYIGLLHATGGGRPALALDLLEPFRPALVDRLTLRLVNEGILKPDDFESRPTAAGRPSARLKPEPLRRYLEQYGLAVARPRQPGGRSLREEMARQVDRLARA
M65_SRR5580902	64.7	7.94	1016	11U	Cas1_646	IIB	FALSE	Cas1	d__Bacteria	p__Chloroflexota	c__Anaerolineae	o__Anaerolineales	f__Anaerolineaceae	g__Bellilinea	s__Unknown	LIHLESILVAAQGVSLSSDAIRECTQRGIPIFFVSGSGSPYASLYSAGLTGTIATRRAQLRAYETTLGLDVVLAFGSGKLTNQANLLKYIAKYRKENQPDLYEELRRCAQEIEDLVFELAQYRSLPEFREGTLTVEAVRDQLLGIEGRAAERYWSAVVQILPEKYAFSGRLRRGASDPVNAALNYGYGILYGQVERCLVLAGLDPYAGFLHTDRPGKPSMTLDFIEEFRAVVVDRTVFGMANRNISFEQDEDFRLTQTFRRQLAEAVLNRLESPVEYEGKRHPLRNVMQMQARHLAACLRGDRADYTPFVMSW*
M65_SRR5580902	64.7	7.94	1016	11U	Cas1_647	IU	FALSE	I	d__Bacteria	p__Planctomycetota	c__Unknown	o__Unknown	f__Unknown	g__Unknown	s__Unknown	PLLDSPKCPRCSLVGICLPDETHAAYRRTVHRDPRQRLLFDLDDPPHTPTPTDTDPRRLLPARDDLRPLYLNTQGLSVGKSGNVLKIKEKNKVVQEVRILDICQLNLFGNIQISTQAIQTLCEHEIPIAYYSQGGWFYGVTQGLGVKNIFLRREQFRLADVPAFCLRLAAQLVAGKIRNQRILLQRNHLEPPPRALALLKAYADDAQHAQSLEQLLGIEGNAARLYFQHFAGMLKRDDDDSPTAPANALPDGFSFDFTARNRRPPRDPVNALLSLAYSLLTKDLTIITQIVGFDPYLGFYHQPRFGRPSLALDLMEPFRPLIADS
M65_SRR5580902	64.7	7.94	1016	11U	Cas1_648	IE	FALSE	I-E	d__Bacteria	p__Unknown	c__Unknown	o__Unknown	f__Unknown	g__Unknown	s__Unknown	LGVLMLGPGTSITHAAVAALADNGCLVLWCGEEGVRLYAQGLGLTRSAANFLHQARLWADPDARLQVVFRLYRLRFEEPLENSLTLQQLRGREGVRVREAYARASRETGVPWQGRFYRRDAWQATDPINRALSAANSCLYGICHAGILALGLSPALGFIHTGKMLSFVYDVADLYKTRYAIPIAFRETAQGGDELESRVRRGCRDAFRESFLLKTIVQDLQALLNLDGRKQGELEKFHRDEALPGELWDPDAEEGVPGGQNFAPPETEGEE*
M65_SRR5580902	64.7	7.94	1016	11U	Cas1_649	IIIA	FALSE	Cas2,Cas1	d__Bacteria	p__Bacteroidota	c__Unknown	o__Unknown	f__Unknown	g__Unknown	s__Unknown	NTRITITHHLIHKLLENNVAFIVCDDRHMPVGLMLNLEGNTLQQERFENQINASLPLKKQLWAQTIAAKIRNQAQNLKENGVNIENMLYWANSVKSGDSTNYEARAAAYYWKNIFPSIPDFIRHREGGYPNKLINYVYAILRAVSARSLVGAGLLPTLGIHHHNRYNAYCLADDIMEPYRPIVDRLVIQAINQYPGCEELTTELKRLFLSVPVIDVTIQNEKSPLMIAMQQTATSLVKCFEGEAKKLLFPTL*
M65_SRR5580902	64.7	7.94	1016	11U	Cas1_650	IU	FALSE	I	d__Bacteria	p__Acidobacteriota	c__Acidobacteriia	o__Bryobacterales	f__Bryobacteraceae	g__Unknown	s__Unknown	QELCEREIPICYFSQGGWFYGMTSGLTTKNVFLRRSQFRLADEEWFCLRLARQLVAGKVRNQRVMLMRNHIEPPPLVIEQMKQMISRAEEAPSLAELLGIEGNAARLYFGQFDGMLKTDDGDRPAEFSFDFTTRNRRPPRDPVNALLSLGYSLLVKDLTIAASAVGFDPMIGFYHQPRFGRPALALDLMEPFRPLIVDSAVLQAVNTGMVGPRDFIRSARAVALTPAGRKAFFLAYEQRMDTLVTHPLFEYRVSYRRMLEVQTRLLGKYIEGSVDRYPVFVTR*
M65_SRR5580902	64.7	7.94	1016	11U	Cas1_651	IIB	FALSE	Cas1	d__Bacteria	p__Chloroflexota	c__Anaerolineae	o__Anaerolineales	f__Unknown	g__Unknown	s__Unknown	GSFLGARSERLQVRREGKVLQEVALFDLEGVLVTGRGISLSCDAVHKCVEAGIPISFLAFNGAPYARLEAPGLVATVQTRRAQLLAYEDARGVVLAKGFARGKVTNQANLLKYMAKYRHQVDPAAYCLARDAAIEIEALCDQAVRLAAARVDELRPELLNREGRAASIYWQTVAGLLNLEEPWAGREHRGATDPLNSALNYGYGILYSQVEHAVILAGLDPYAGFVHVDRPGKPSLVLDLIEEFRQPVVDRTVFGLV
M65_SRR5580902	64.7	7.94	1016	11U	Cas1_652	ND2	III-A	III-A	d__Bacteria	p__Proteobacteria	c__Alphaproteobacteria	o__Geminicoccales	f__Geminicoccaceae	g__Unknown	s__Unknown	MLIPVHLDAVETPLLVALDGPSLIVRRAGAADLRLPLRRLARISVRGPVTFAADTLPACLASGVPVAFLDGQGRALGQLLPLHRRNQDLAALVDEAVACGRFAAIRADWRAAIVRRSAIRAVTALGLKVADLRARTVRLAAAHAVDRAGAPVATEELEERSRALLDGFVAERLIEEGAGLRFQGLDPDLDLAADLRTALAFELWPAIRELARYFARHGAKHGSEKALQARIVRRFEASLPRLDRAFGEALALLRRCLREVLH*
M65_SRR5580902	64.7	7.94	1016	11U	Cas1_653	ND2	III-A	III-A	d__Bacteria	p__Proteobacteria	c__Unknown	o__Unknown	f__Unknown	g__Unknown	s__Unknown	MLIPVHLDGVETPLLVALDGPSLLVRRAGAADLRLPLRRLARISVRGPVTFAAETLPACLAAGVPVAFLDGQGRSLGQLLPLHRRHQDLAALVDEAVAAGRFASLRASWRAAVERRAIVRAVAALGLRLTDLRPRTVRLAAARAVDRIGASWPTEELEGRLEALLDGLVAERLIEEGAGLRFQGQDPDLDLAADLRAALAFELWPVTRDLARYLARHGAKHRRESDLQARIVRRFEAARPRLEQAMAEALAMLRRCLREVVH*
M65_SRR5580902	64.7	7.94	1016	11U	Cas1_654	IIID	III-A	III-A	d__Bacteria	p__Proteobacteria	c__Gammaproteobacteria	o__Burkholderiales	f__Rhodocyclaceae	g__Thauera	s__Unknown	MLAKLDGQTRLLARAQEARPDLRLPLTAALEAIAARKELARTADLAGLLGCEGAAAAAYFEAFAALFSPTLGMQGRNRRPPKDPVNAALSLGYTLLTHAAVRAAAQVGLDPLLGFLHAPAFGRPALACDLVEPVRCHVDELVWRLFAERRLRPEGFRTEPSGCLMGKAARETFYGAFEEELAALPRLLRQMASGLARELRAVPLPEWLGC*
M65_SRR5580902	64.7	7.94	1016	11U	Cas1_655	ND1	Hybrid(III-A,III-B)	Hybrid(III-A,III-B)	d__Bacteria	p__Acidobacteriota	c__Acidobacteriae	o__Bryobacterales	f__Bryobacteraceae	g__Solibacter	s__Unknown	MSATEEWGDQEPTAGRQQCAAGSQPMPNGKYRLRKILYLSGKDEIAVRADGPSLTVRAPQQAERRFPLSRLEGMAVEGTPEIPFEVIRLCAAQGIPVAILSRSGAPFGVLIPWRGKASRRLAGVRWTERHCWMHWMRLAQEARREALEEAGLPRLPERVRESLSRLLAHWSGGSAEAPRQIYNRLRAMLAAAVNRELCRLGVRGDERACGPWTAQRLITDVESWKLCRPAGQAKAAGLEEAARIWNEIRDEFEERCRKWAAYWACEDAG*
M65_SRR5580902	64.7	7.94	1016	11U	Cas1_656	ND16	Ambiguous	I	d__Bacteria	p__Unknown	c__Unknown	o__Unknown	f__Unknown	g__Unknown	s__Unknown	MGSKLYYSVFKLNLMPDWAVFKGRSMNPPRDNVNAVLSFLYTLLMYRVDAFIEMEGLDPYVGYLHTLEYGKRSLTFDLMEEFRAPVCDTLACSLFNLGILTANDFETVDFSKNNDDAPLQYDATAIAESDKVETSDSVKGVLLTKEGAKKTALKFEEKMDSELFYPPSGSRMSYQKIIAAQVHRFRMFLAGEDTEYKPFMIK*
M65_SRR5580902	64.7	7.94	1016	11U	Cas1_657	IIIA	Ambiguous	II	d__Bacteria	p__Planctomycetota	c__Planctomycetes	o__Pirellulales	f__Pirellulaceae	g__Unknown	s__Unknown	MRGATPPLHQHPRSLADQGPVVLPRIVDISDSPARLALRQGLVVIDRPQQPPVTFPVCELGVVLLAHPQISVTQPLLAALASSGAVLIACDERRLPAGMFLSLVAHSLQAQRMAAQAAATLPTRKRLWQQIVRAKIRAQALVLVELRGDDAGLPGLVPQVRSGDPHNVEAQAARRYWSRLLPGIDFRRDYDAPD
M65_SRR5580902	64.7	7.94	1016	11U	Cas1_658	IIIC-1	FALSE	Csx1,Csx1,Csx1,Csx20,RecD,Cas1,TPR,PrimPol,Cas2	d__Bacteria	p__Bacteroidota	c__Unknown	o__Unknown	f__Unknown	g__Unknown	s__Unknown	MKLILDKPGTFLSVKNGMLHISNEEGQRDIPVDKVSSVYLSRAVSVTSEALMLAVENEIEVLLIDRRGNPIARLWSNKYGSVATIRKNQLAFSQSKEAARWIRNLLAKKIDNMTALLLILVSPGRENERDIHAVIDDLEKIKEKIFQEPGDTVPEIAAALRGYEGSASRKYFQCISNYLPEQYRFGGRSQHPAYDMFNCLLNYAYGMLYGKCEGALIRAGIDPYVGIMHRDEYNRPVMVYDFIEQFRVWADYTVIHLCMQQVIFPDFFDIENGIFFLNSSGKRILIQSFNDYLDEVVTISGMERSRNTHIDLAAQNLATMLKNFLTPG*
M65_SRR5580902	64.7	7.94	1016	11U	Cas1_659	IC	I-C	I-C	d__Bacteria	p__Chloroflexota	c__Anaerolineae	o__Anaerolineales	f__Unknown	g__Unknown	s__Unknown	MKRLANVLYITTPETYLSLDGENVVIKKDETTSTRLPLHNIENIVCFNWQGASPALMGACAERHIGLAFLAPSGRFLARVSGRVQGNVLLRRKQFEVAESEAQRVPIAASFLMGKIANSRKVLERALRDHAMLVDVKALTSASNFLKETLRALPQCKSTADLMGFEGSAAKIYFGVFDHLILQQKEEFRFEERNRRPPLDNMNSLLSFLYTLLTNEAASALETVGLDPFVGFLHRDRPGRPSLALDLMEELRPVMADRLALSLVNRKQVTGKGFTKKESGGILMDDETRKAVITAWQERKKEELMHPYLKEKIPFGLLPHVQAMLLARYLRGDLDAYPPFFWT*
M65_SRR5580902	64.7	7.94	1016	11U	Cas1_660	IE	I-E	I-E	d__Bacteria	p__Unknown	c__Unknown	o__Unknown	f__Unknown	g__Unknown	s__Unknown	MPIFEKPPLETLSPARDRWTPIYLEHGRLEVDDSSVKWIGADMTVLRLPVATLSAILLGPGTTVTHAAVKACADSNTPVCWIGEDGMRFYSFGVTPNHDNERARRHAACWSDRKRREAIARRMFSRRFGEELVRERTVRELRGMEGLRVRTLYAELGLKYGVTWKGRNYDKTNWDLADNINRAISAANASLYALCCAVVCTMGYIPSLGMIHDSGPLAFVYDVADLYKESTSFPAAFQAIAADPRDRGDLVRKLLKERIEQERLLQRMPEDLEELFR*
M65_SRR5580902	64.7	7.94	1016	11U	Cas1_661	IC	FALSE	I-C	d__Bacteria	p__Bacteroidota	c__Ignavibacteria	o__Ignavibacteriales	f__Ignavibacteriaceae	g__Ignavibacterium	s__Unknown	MKKHLNTLYITSDDAYVRKEHETFVVEIKDSEGNWKKVFQAPVHSIENIVCFGFKPLTPQLMAFCAEKNVGISYLDEYGRFLARVYGAQKGNVLLRKAQYAISDNEFESLKIAKPIIAAKVANYRNLLLRHQRNHPDICPDSVYHASELLGNRLQKIQNAETLNELNGYEGECATIYFGELSNLITAQKDDFKFTQRTKRPPLDPANALLSFLYAILANDLRSALETVGLDPQVGFLHQIRPGRPSLALDLMEEFRAYLGDRIMLNLINLKQVTIKDFEFRESGEVRISDSARKEILTAYQKRKQEEITHPFLGEKMTIGLLPHIQSQLLARYIRGDLETYPPFYLK*
M65_SRR5580902	64.7	7.94	1016	11U	Cas1_662	IIID	FALSE	III	d__Bacteria	p__Verrucomicrobiota	c__Verrucomicrobiae	o__Pedosphaerales	f__Pedosphaeraceae	g__Unknown	s__Unknown	MPTAILNLDRCRVTLVSERLEIHAPDPDNPAREILLRTLPLRDVDRVVAGENTHFTSPALAELLRRQIPLQFFAGNGRFLGNFLPAQNHHGLARLRQYQRTLDPAFALQIAGRIVAAKLYNQRRVLQRLAASRATTANRDPSASPDPSHPPAPSDLPTDWLGAMLAQTSRATSLDELRGYEGAATARYFAAWATFLPPDFPFERRSTRPPLNPVNACISFAAT
M65_SRR5580902	64.7	7.94	1016	11U	Cas1_663	IC	I-C	I-C	d__Bacteria	p__Bacteroidota	c__Unknown	o__Unknown	f__Unknown	g__Unknown	s__Unknown	MKKHLNTLYITSEDAYLRKEQETFVVEVKDDEGNWKKAFQAPIHSIENIVCFGFKPLTPQLMAFCAENNVGISYMTPEGKFLARVYGAQKGNVLLRKAQYAIADSEPESLKIARNIIAAKVSNYRLILQRHQRNHPDNSYDEIAQVIENLGSRLRYIQNVQSLDALRGYEGECANLYFSVLSELITSQRVDFKFDKRTKRPPLDPANALLSFLYAILTNDIRSALETVGLDPQVGFLHQIRAGRPSLALDLVEEFRAYLGDRIMLNLINLKQVSIKDFEFRESGEVRISDKARKELLIAYQKRKQEEITHPFLGEKMTIGLLPHIQAQLLARYIRGDIEEYPPFFLK*
M65_SRR5580902	64.7	7.94	1016	11U	Cas1_664	IC	I-C	I-C	d__Bacteria	p__Bacteroidota	c__Ignavibacteria	o__Ignavibacteriales	f__Ignavibacteriaceae	g__Ignavibacterium	s__Ignavibacteriumalbum	MKKHLNTLYITSEDAYVRKEQETFVVEVKDEEGNWKRAFQAPVHSIENIVCFGFKPITPQLMAFCAENNVGISYMTPEGKFLARVYGAQKGNVLLRKAQYAIADSELCSLKIAKNIIAAKVSNYRHILQRHQRNHPENASENVSLIIETLGSRLRNIQNVETLDELRGYEGECANLYFSVLSELITSQKEDFKFDKRSKRPPLDPANALLSFLYAIITNDVRSALETVGLDPQVGFLHQVRSGRPSLALDLVEEFRAYLGDRIMLNLINLRQVSIGDFEVRESGEVRISDKARKELLVAYQKRKQEEITHPFLGEKMTIGLLPHIQAQLLARYIRGDIDEYPPFYLK*
M65_SRR5580902	64.7	7.94	1016	11U	Cas1_665	IIID	FALSE	Cas1,Cas2	d__Bacteria	p__Proteobacteria	c__Gammaproteobacteria	o__Unknown	f__Unknown	g__Unknown	s__Unknown	MEFWRSMDMATLYIDRSGAELEIDHGALAVRVEGELQQRVPLIHLERCVITGGIRVTTGLLARLAEEGIGVVIARPRMERAAVMAGAPKGDGTRRLGQAAMALHMATRERWARLWVHAKCLAMARVMREQAEANAGARATLWKAAERILALARRLRQERPGAEGARGMEGAASAAYFEGLQELFAPGLGFEGRNRRPPRDPVNACLSLA
M65_SRR5580902	64.7	7.94	1016	11U	Cas1_666	IIID	FALSE	Cas2,Cas1	d__Bacteria	p__Verrucomicrobiota	c__Unknown	o__Unknown	f__Unknown	g__Unknown	s__Unknown	LAPWLESLDDLARRCLRAESLDTLRGYEGAAAGTYFEAYGLFFPEHCPFERRSRRPPHNAANAVLSYGYTLMTAEMECAVYTAGLDPAVGFLHETEDRRPSLALDLIEPLRAPLADALALDLLTHGTLKPREHFEQRDGGVYLTRDGRKRFFVAYERRMNREFLCEQTGKRTTLRNEFRNQALGVKRAVLDREPFEPFRMN*
M65_SRR5580902	64.7	7.94	1016	11U	Cas1_667	ND16	FALSE	Cas2,Cas1	d__Bacteria	p__Chloroflexota	c__Anaerolineae	o__Unknown	f__Unknown	g__Unknown	s__Unknown	RARTLNSLRGVEGAGAAAYFGAFRYLLRSEGFTFDGRNRQPPVDPVNVLLSFGYTLLVRYLESAVEAVGLDPHLGCLHADAYNRPSLALDLAEEFRCIVVDSVTLRCLNSALILPANFSRQDDAERPVLLDDAGRRTFIRELETRLALTFKHPISGDQVTYRTCFELQAREMARAIQAGDTYRPLCVR*
M65_SRR5580902	64.7	7.94	1016	11U	Cas1_668	IB	Ambiguous	I	d__Bacteria	p__Unknown	c__Unknown	o__Unknown	f__Unknown	g__Unknown	s__Unknown	MKKPIYIFSDGELKRKDKTLYFEKESGKNYIPIENTSEIMIFGEVTLNKRLLEFLTQNEVIIHFFNHYGYYIGTYYPREHLNSGFVILKQAEHYLNSEKRTNLAKKIVYGAVENIKKVLGYYNSRGKDLSRCIQEIDELQAKLDEQSDIEQLMAIEGNIREQYYKAFDIIIEDEDFCFESRTKRPPQNRLNTLISFGNSMLYTTCLSEIYKTHLDPRIGFLHTTNF
M65_SRR5580902	64.7	7.94	1016	11U	Cas1_669	IB	FALSE	I	d__Bacteria	p__Bacteroidota	c__Unknown	o__Unknown	f__Unknown	g__Unknown	s__Unknown	SEISLIEELIKNIDTIEQISELMGLEGNIRKIYYSTFGKILGKEFSMLTRKYNPPSNPINALISFTNSLVYTTVLSEIYKTQLNPTVSYLHEPGERRFSLALDIAEIFKPIFADRIIFKLINNKQIQTNDFDSKLNGVYLKESGRKVVVQEFDEKMKTVIKHKKINKEVSYRRIIRLECYKLIKHLLENEDFEPFKIWW*
M65_SRR5580902	64.7	7.94	1016	11U	Cas1_670	IIID	FALSE	III	d__Bacteria	p__Planctomycetota	c__Phycisphaerae	o__SG8-4	f__SG8-4	g__UBA7708	s__Unknown	MGTLYLREQGAKVSRQGRRLVVSKDQQEIMSIPLHRLTRLVFLGRIQITESALALLLDRRIPLVLTTHTGRLRGVLCPPDTPHVELRQNQYALARDPAYSLEFCKDLVDARAVCCISIIKRYAYNHPDPELDRLAAQIQTYRSQLNTCQTIESVRGIEGICSRDYVAALVRIFSSLQMHFSGRIRRPPTDPVNAVLSFVYV
M65_SRR5580902	64.7	7.94	1016	11U	Cas1_671	IE	FALSE	I-E	d__Bacteria	p__Armatimonadota	c__Unknown	o__Unknown	f__Unknown	g__Unknown	s__Unknown	MLKDLHILPKVRDSISQLYVEHARIDRHENAIALHDASGSVPVPVASLAVLMLGPGTDITQAAIRVLAENNCLVIWCGEENVRFYASGTGGTRSSTAMLRQAWLASDERRRLGVVRRMYQMRFAEELDPQLTLEQVRGLEGMRVRAAYERLARECGIEWKGRSYDRGNWRATDIPNRALSVANSCLYGVCHAAILSVGLSPAIGFIHTGKQLSFVY
M65_SRR5580902	64.7	7.94	1016	11U	Cas1_672	IU	FALSE	I	d__Bacteria	p__Verrucomicrobiota	c__Verrucomicrobiae	o__Pedosphaerales	f__Pedosphaeraceae	g__Unknown	s__Unknown	ADSIETLLGIEGAAATQYFQHFNGMIKIADELTATGEGAPPPGAAQLAFNFNFASRNRRPPTDPVNALLSLAYSVLSKDCALAALAVGFDPYLGFYHQPRFGRPALALDLMEEFRPLVAESTVLSCINNRIITEKDFVRAGEAVNLAPAGRKRFFQAYEQRMSSLITHPLFDYKVSYRRALELQARLLAKTLTGEIAEYVPLLTR*
M65_SRR5580902	64.7	7.94	1016	11U	Cas1_673	IB	FALSE	I	d__Bacteria	p__Armatimonadota	c__Unknown	o__Unknown	f__Unknown	g__Unknown	s__Unknown	LSETLDALQSLRDAVTDCTTIESLMQVEGKAREAYYTLFDHVLQHPDFSFGKRTRRPPRNRLNALISFGNSLLYTTALSEIYQTHLDPRVGYLHTTNFRRFTLNLDIAEIFKPLLVDRTILTLIQKRQIRPEHFAEEMAGIYLNEEGRTIFLKAWEERLRSTFEHRRLKRHVSYRTAIRLDLYKLEKHLIGEKPFEPFKPRGT*
M65_SRR5580902	64.7	7.94	1016	11U	Cas1_674	IIIC-1	FALSE	Cas1,PrimPol	d__Bacteria	p__Bacteroidota	c__Bacteroidia	o__Bacteroidales	f__Unknown	g__Unknown	s__Unknown	FRRVLFRSQVALLISLVPDNHELQKFTNASINKMNDYKRKIECVEGEIVSDISASLRGWEGASSRLYFECLNSYLPDNFKFNSRSQHPAMDVFNALLNYGYGILYGKIEGALIRAGIDPYIGIFHRDDYNRPVLVFDVIEKFRVWVDYVVMNLCMQQAINEDCYQVNSDGSYWLENLGKRILIQSVNDYLNEIILLNGIERSRQTHIDLYAQNLSQQFLKFK*
M65_SRR5580902	64.7	7.94	1016	11U	Cas1_675	IC	FALSE	I-C	d__Bacteria	p__Chloroflexota	c__Anaerolineae	o__Anaerolineales	f__Anaerolineaceae	g__Bellilinea	s__Bellilinea_caldifistulae	MKTLANVLYITTPETYLSLDGENIVIKKDEHTSTRLPLHNLENIVCFNWQGASPALMGACAERGIGLAFLSPNGRFLGRVSGKIHGNVLLRKKQYRLSEEENHCVPIASSFLIGKVYNCRKVIERALRDHALLVDKAALSKASSFLKEILSALLTCKHIAELMAFEGSAAKIYFGVFDQLIL
M65_SRR5580902	64.7	7.94	1016	11U	Cas1_676	IIID	FALSE	Cas1	d__Bacteria	p__Acidobacteriota	c__Acidobacteriae	o__Bryobacterales	f__Unknown	g__Unknown	s__Unknown	MPLTTVFVSGPGSVVARRSRRLEVRREGGDAVEIPVRETAAVVLVGPVQVTAQALALLFRHRVPVAFLSRQGRLRGLVAPALSRQAGVRLAQYRAAGDEQERLRLARPLVEAKIANCARLIADYRKNYPAAELAAAQRQLAALARQAQQAGSPAELMGCEGAAAAVHFRALAALNRSPMPFSARRMHPPPDPFNALLSLGYMLALGELMALAEARGLDPYIGLLHATGGGRPALGLDLVEPFRPALVDRLTLRLVNSAVLQPDDFETRTAPSGRPSVRLKPEPLRRYLEQYGLAIGRPRQPGGR
M65_SRR5580902	64.7	7.94	1016	11U	Cas1_677	ND8	FALSE	Cas1	d__Bacteria	p__Verrucomicrobiota	c__Unknown	o__Unknown	f__Unknown	g__Unknown	s__Unknown	MSHHVLHVFQHGAVLARERGFIVCRAQDQAERRLPLDDLRAVIIAARGVTLTSSFLSGVLEKDAIVLHCDERYQPCGWTAPLARVVDLKAFETQTVRPRRLNARLWQEMLRVKTLNQTRVLARQQLRSPHLELALQQGEFDEANCARRYWQLYFPAIGWTATRRDRRENTPPNQMLNYGYAVLAALCHRSLIIHGLLPQLGVHH
M65_SRR5580902	64.7	7.94	1016	11U	Cas1_678	ND16	FALSE	Cas1,Cas2	d__Bacteria	p__Chloroflexota	c__Anaerolineae	o__Anaerolineales	f__Anaerolineaceae	g__Bellilinea	s__Unknown	AARLSDALISLPNKMNLNSLRGLEGSATAAYFGGFRRLFDPQWNFNARLRRPPPDGINVLLSLGYTLLGRLTTSAARTVGLDPYAGFLHEVEYNRPALGLDLLEEFRPVVDGLALWAAGSRAVTPQDFTPGDASRPVVMSEAAKKVFLRAFEERMERRFTHPVAGMQLTLRQCLIEQARQVAEAVTRGEAYYRSMGFR*
M65_SRR5580902	64.7	7.94	1016	11U	Cas1_679	ND16	FALSE	Csx15,Cas1	d__Bacteria	p__Chloroflexota	c__Anaerolineae	o__Anaerolineales	f__Unknown	g__Unknown	s__Unknown	MPPFYVVTQNARLRVANRRLQVEVELEGGGAQALDSVPLGQVSEVVLFGNVGLTTPAIDALLAQECSVVFLTRRGEYRGRLSGPLTPHLPLRRVQYQRLDSQQFALEMARGLVSAKLSHQRALLLRHNRDLNDPIVAGAADRLAAALREAPGKTRLSSLRGLEGAATAAYFSGYRRFFGPEWNFTDRNRRPPADPVNVLLSLGYTLLGQVAAAAVETVGLDPFGGFLHE
M65_SRR5580902	64.7	7.94	1016	11U	Cas1_680	IE	FALSE	I-E	d__Bacteria	p__OLB16	c__OLB16	o__Unknown	f__Unknown	g__Unknown	s__Unknown	CLCTRKSTRLEVSKRMYRMRFTELVKDDLTLQQLRGMEGVRVRDAYGRISRLTGVPWTGRSYNRGNWNSADPINRALSCANSCLYGVCHAAIVAAGYHPGLGFIHTGKMLSFVYDIADLYKVDGTIPVAFQAVRDGCKNLEREVRLRCRDAFSSSRILDRIVKDIEFVLDIPVASEDSDLGDYDSDPALPGPLWDPDRPSGVEGGISYDDRDAPPEEETA*
M65_SRR5580902	64.7	7.94	1016	11U	Cas1_681	IIID	FALSE	Cas2,Cas1	d__Bacteria	p__Verrucomicrobiota	c__Verrucomicrobiae	o__Pedosphaerales	f__Pedosphaeraceae	g__Unknown	s__Unknown	KAGSLDELRGFEGAATARYFQAWAAFLPEAFPFERRSTRPPLNPVNACISFGATLLYHEAVAFIHAHGLDPALGLLHTTEDGRWSLALDLIEPFRPVLVEALALDLFSHQMLDAGNFEPREGGIYLNDAGRKKFILQYERRMERQFMSECAGHRTTLRLQLEHQAVLFKAALDAPDRFEPFLMN*
M65_SRR5580902	64.7	7.94	1016	11U	Cas1_682	ND4	FALSE	Cas1	d__Bacteria	p__Nitrospirota	c__Unknown	o__Unknown	f__Unknown	g__Unknown	s__Unknown	IGNVKIESGVITLFTDRNIPVTFINYSGESVAVALPYNDKLPRHYEEQKIFLKNEQNILHFRNWLESKRKEIQLNVIKRLSKRIFFKFVRFGFREKDYRSIINQFRKCSLEQWQVVTGIISNLLREMIIGSLIRAELDPHMGVLHRRHNFGLALDLCYILEAEIDIQSLQFLKQKSENECLIKENKNWCVSKEGMKDIIHRFENRKSQLTNITEQLIDYIFEMMRELRK*
M65_SRR5580902	64.7	7.94	1016	11U	Cas1_683	IIID	FALSE	Cas2,Cas1	d__Bacteria	p__Unknown	c__Unknown	o__Unknown	f__Unknown	g__Unknown	s__Unknown	HNQRQVLMGHRYDRDDEDPEVSRVVEQLRELEASAGDVESVAGVRGVEGAAARAYWSVFGRMLRADGLSFEGRAAHPATDPVNAALSFGYSLLTGRLASHAEALGLDPFVGFLHEMAPGRPSLALDLMEPFRAPAVDRIVVSRFNRRILKPEDFIAAPEGEVRFSTGALRTFIREWEQGLHKIEAVQGYREQVEAYRNLLLGRREQLNPWRWRAR*
M65_SRR5580902	64.7	7.94	1016	11U	Cas1_684	IC	FALSE	I-C	d__Bacteria	p__Proteobacteria	c__Alphaproteobacteria	o__Rhodospirillales	f__Magnetospirillaceae	g__Unknown	s__Unknown	GIYQIARACERQARELGEAEGAPLGSAAGILGDLLTRIQGESDLDSLRGLEGLAAKTWFECFPHILRGDEAFAWTGRSHRPPQDPANAVLSFLYSVLATECGAAAQAVGLDVQVGFLHVEKPGRPALALDLMEEFRPLLVDRLFFALVNRRQLAAKHVERQEAGACLLTDEGRKVVLTAWHERKREVLTHPILDEETEWGLCPQIQARLLARHLRGDLDLYPPCLPD*
M65_SRR5580902	64.7	7.94	1016	11U	Cas1_685	IU	FALSE	I	d__Bacteria	p__Unknown	c__Unknown	o__Unknown	f__Unknown	g__Unknown	s__Unknown	NIQLTTQALQSLCADDIPVAYFSLGGWFYGLTRGHSLKNIFLRREQFRKADLPWFCLQVARALVAGKIQNQRVLLQRNHVEPPAPVLAALKQLIAEARAADSLDTLRGIEGHAGRLYFAHFAGMIKLGDEPPTAHALPAQFHFDFINRNRRPPRDAVNALLSLAYSVLAKDLAVTCLAVGFDPYLGFYHQPRFGRPALALDLMEPFRPLIADSAVLSAINNRMVTPGDFVQAG
M65_SRR5580902	64.7	7.94	1016	11U	Cas1_686	IC	FALSE	I-C	d__Bacteria	p__Bacteroidota	c__Unknown	o__Unknown	f__Unknown	g__Unknown	s__Unknown	MKKHLNTLYITSEDAYLRKDHETFVVEIEGKKAFQAPVRSIGSIVCFGFKPITPALMAFCTERDVSISFLSTTGTFLARVAGNTHGNVLLRMAHYAIANDEQRSLAVARPIVAAKIANYRSMLLRHLRNHPDAATEQLLRPITETFAHRIRMLERVGSLEQLRGYEGECAQLYFSVAAHLFTTQQEDFAFA
M65_SRR5580902	64.7	7.94	1016	11U	Cas1_687	IU	FALSE	I	d__Bacteria	p__Unknown	c__Unknown	o__Unknown	f__Unknown	g__Unknown	s__Unknown	PDETHALATVPVDPAAPVRRLYPARDDALPLYVQEQGAYVGKTGEGVYVSKSKERLAEVRLKDLSQLVVCGGVTVSPAALHLCCEAGVPVVHLSHGGWFYGITAGHALRNAYDRAAQFAAAGDPVRCLAFARAIVAAKGRNQRTLLLRNGEPRPQPGIDRIERLLTTVDHAGDLAHLLGVEGSIASAYFEHFPGMLR
M65_SRR5580902	64.7	7.94	1016	11U	Cas1_688	ND16	FALSE	Cas1	d__Bacteria	p__Chloroflexota	c__Anaerolineae	o__Unknown	f__Unknown	g__Unknown	s__Unknown	ADAKRHLRGLTAPSTPAGADELAPAPAMRRRPAVPAGFETVARAAEGIRQMLEGAATAQDADSLRGFEGKAGAYYWPAFGQLLKRRMGFEQRRYHPSPDPVNALLSFGYALLQKDLTAAVRIVGMDAYLGFFHTIQYGRPSLVLDLMEEFRPLMVDRLVLQLVNQGRVNERDFVVDNSAHKPVVLAEAAL
M65_SRR5580902	64.7	7.94	1016	11U	Cas1_689	IU	FALSE	I	d__Bacteria	p__Planctomycetota	c__Phycisphaerae	o__Unknown	f__Unknown	g__Unknown	s__Unknown	TLAKIANQRTLLMRNHAALSSSVARDMQSALSAAENATTMDELRGHEGNAAAVYFRHFAGMFKEGVKEIATRFDSNGRKRRPPPDPVNAVLSFAYSMLTHECTAAARLASLEPTLGALHATRPGRPALALDLMEPFRPLIADSIAVSAFNRGELTEGHFLDTAAEAARLERYAGPDGAGY
M66_SRR5451031	66	6.9	193	18G	Cas1_690	ND16	III-A	III-A	d__Bacteria	p__Chloroflexota	c__Chloroflexia	o__Chloroflexales	f__Chloroflexaceae	g__Chloroflexus	s__Unknown	MATLYLIEQGAELGCDGERIVVRRSGEIIGSVPLVKVDDIVIFGNIGISTPAIKRLLDRGIEVTFMTVDGRYQGRLVGQITAHVALRQAQYACAADGERALHLAQSFVEGKLRNQRALLQRFSRNRAFPPAEALAAADDLDAFIKRVRRTTRLSALLGVEGSATARYFAGLRSLIGPKWDFRSRQRRPPPDPVNLLLSFGYTLLTHKTLGAVQAAGFDPYLGFLHSLDYGRPSLALDLMEEFRPLLIDSLVVRVCNDGRLRFDHFQPGDEARPVIMTDEGKRAFLTAFEERMRTEATHPEGADSGPGKVTYQRCIALQARRLARVIHGQQERYEPFTAR*
M66_SRR5451031	66	6.9	193	18G	Cas1_691	IU	I-A	I-A	d__Bacteria	p__Cyanobacteria	c__Cyanobacteriia	o__Elainellales	f__Elainellaceae	g__Elainella	s__Unknown	MTVLYVTQPDAVVEKSYEAFTISLKQENGSWQKQSVAAQTVEQLVLMGNPRITGDALVYALELGMPIHYLSTVGRYLGSALPGHSRNGQLRLAQYQTYCDEIKRLELVKAVVTAKIHNQYSVLYRHHQRDNSLKQRKSAVKSQSTLDQVRGIEGLAAREYFACWPRMLGAQWNFAGRNRRPPTDPINSLLSFAYGLLRVQVTAAVHVAGLDPYIGYLHEVTRGQPALVLDLMEEFRPLVADNLVLAVINNREIQRQDFTESLGAYRLSEAGRKTFLQAFERKMNDEFKHPVFDYRCTYRRAIELQARLLARHLQEGITYQPLVLR*
M66_SRR5451031	66	6.9	193	18G	Cas1_692	IIB	I-B	I-B	d__Bacteria	p__Chloroflexota	c__Chloroflexia	o__Chloroflexales	f__Chloroflexaceae	g__Chloroflexus	s__Unknown	MELIVDERGSFIGKHQGRLRVTKDNERKNEVPIMHLRQVIIAGGGIAISSDAIRACSEEGIPIHFISSNGTPQASLYSAGLTGTVLTRRAQLRAYDGPAGVALARAFTLGKLGNQANLLRYVAKNRKGTAPEIYELLMATAAEVVDYQIAVERLQGETVDDIREALMGIEGRYAARYWQAIGALIPPVLNWPGRETRGASDPFNQVLNYGYGVLYGQVEHAIVLAGLDPYAGLLHADRPGKPSLVLDLIEEFRQAVVDRTLLGQINRGWQIGREEDGRLDQPTRERIATKVLERLETTEPYEGKRQPLRHILQCQARHIATYVRGERESYTPFVMGW*
M66_SRR5451031	66	6.9	193	18G	Cas1_693	IIB	I-B	I-B	d__Bacteria	p__Chloroflexota	c__Anaerolineae	o__Anaerolineales	f__Anaerolineaceae	g__Bellilinea	s__Unknown	MPILQHLIVDEFGAFIGKHSERIIVTKGEQKLTQAPLVHLESILIASSGVSLSADAIRECTQRGIPIFFVSGSGSPYAALYSAGLTGTIATRRAQLRAYDTTLGLDMALAMGSGKLQNQANLLKYIAKYRKETQPTLYEELRRTALEIEDQLVELAQYRTLPEFREGSLTVEAVRDQLLGIEGRAAERYWSAVTQILPEKYAFPGRLRRGAADPVNSALNYGYGILYGQIERALVLAGLDPYAGFLHADRPGKPSMTLDFIEEFRAVVVDRTIFGMANRGIPFAQDEDNRLSKDFRRQLAEAILNRLESSVEYENKRHLLRNVIQIQARHLAACLRGERPAYQPFTLAW*
M66_SRR5451031	66	6.9	193	18G	Cas1_694	IIB	I-B	I-B	d__Bacteria	p__Chloroflexota	c__Chloroflexia	o__Chloroflexales	f__Roseiflexaceae	g__Roseiflexus	s__Unknown	MHLIVEQYGTFVSKHQGRIRVVKDRERLAEVPILHLDQIIICSDGVGLSSDVVRVCAEGGIPIHFLDSIGNDHGTLMHSGITGMALTRRAQLRAGDNERGLILAQAFASGKIQSQANLLRYAAKNRKESDPDLYHDLMRAATEVLDTLPSVRAARGVLTEDIRAALMGFEGMSSARYWTAVARIIPDDLGWPGRETRGARDRFNQALNYGYGILQAQVRTALILAGLDPHAGFLHADRPGKPSLMLDLIEEFRQAVVDRTLIGLVNRQFEIGQGSDGLLDEATRKRIAEKTLDRLNSTEPYEGKRQPLRHILQCQARHIATFVRGERPTYEPFVMGW*
M66_SRR5451031	66	6.9	193	18G	Cas1_695	ID	Ambiguous	I	d__Bacteria	p__Cyanobacteria	c__Cyanobacteriia	o__Elainellales	f__Elainellaceae	g__Elainella	s__Unknown	MGTLYITQDDSFIGKTDERLTVRANKKTLLDVPLIKVDGVVVLGRATVSPAAVIELLERKITLSFLTHTGRYLGRLEPELTKNIFVRSAQWKAIAPSEPALHLVRGFVRGKLKNYRNALLRGQREYPERQLQNAITQLEQVITPIDTTATIDSLRGLEGSGSAAYFGSFNALIRAEGFQFTTRIRRPPTDPVNALLSLGYALLRHDVQSAVNLVGFDPYLGYLHTQRYGRPSLALDLMEEFRPLVVDAVVLSGLNRRVLSLQDFVTEPLSGAVSLTSEGLRTFLRLYEQKKQSKFKHPVLQTQCTYQEAFEIQARLLAKYLMGETDKYPPLILK*
M66_SRR5451031	66	6.9	193	18G	Cas1_696	IIIA	Ambiguous	II	d__Bacteria	p__Acidobacteriota	c__Acidobacteriae	o__Bryobacterales	f__Bryobacteraceae	g__UBA690	s__Unknown	MNNRVLDLSESPARLHAENGLLCVDIPGATRRTFPFSTLAAVVCSHPQVTLTEAVLAELAAARAIFVACDRKHLPAAMLLPLLSHSTQTEKFRLQAEAPLPLRKRLWKNIVSAKISAQSALIHALHGPEPALERLARSVSVSNAAAVESQASRLYWPRLFADSSFRRSDEDDPRNALLNYGYAIVRAVCARALCGAGLHPALPLHHHNRFDPFPLANDLMEPFRPLVDRWAVHWWRNQQCGLTREAKQSALAALTGRFAGGSESRTLFDWAQIAADRLVRCLERSLKKLEIPLLEPSRHETPERGDPEDSE*
M66_SRR5451031	66	6.9	193	18G	Cas1_697	IB	FALSE	I	d__Bacteria	p__Bacteroidota	c__Ignavibacteria	o__Ignavibacteriales	f__Ignavibacteriaceae	g__Ignavibacterium	s__Unknown	MKTNIYIFSNSILGRKDSSFILRAIPETEPVHQVEIFEGEEYQVLLPAPKSDEDSNVKHIPAESVEAFYTFGEVRFSTQFFKCLNIYKVPLHIFNYYGNYVGSFIPANSEGSGDIQILQYSSYINYQLRLKIARAIQTSAIKNILSLLKSYSYSGADLDEPIAKISSILDSIRTADSVDELLGYEGIARNIYYSSWSEIFTKDVNFVKRIKKPPVGMVNSLISFGNSMLYAACLSEIYRTRLNPFIGFIHETGDNKHPLVYDISEIFKPIIVDRVIFRVVNLNMLDETDFKQTSNGLYLKDDARKKFVEEFENRLSTVIHHKDLNRKVSYRSLIRMECYNLINFLSGKLKDYEPYRSN*
M66_SRR5451031	66	6.9	193	18G	Cas1_698	IIIA	FALSE	Cas2,Cas1	d__Bacteria	p__Proteobacteria	c__Alphaproteobacteria	o__Unknown	f__Unknown	g__Unknown	s__Unknown	MLRKTIEIATPGTRLSVAHRQLVIERPDLPRATVPIEDLGVLVVDDGRASYTQAVFIESLAAGATVIVTGRDHLPLGMMLPMEGHHALTERHWAQVEAGAPLRKRLWQALVAAKLRQQGRVLKEAGTDDAGLTALAARVRSGDPDNLEAQGAQRYWPKLFGRDFRRDRAADDTNALLNYGYAVVRAACARALVASGLIPSLGVWHRNRANPFCLADDLLEPWRPIVDWKVRGLCVAGEAAPSLDDRPTRAALLAIFNGTILVGGKRWPLLLGIEQSAASLAKALTQNDREALIVPESLPLQPDLVEDGAA*
M66_SRR5451031	66	6.9	193	18G	Cas1_699	IC	FALSE	I-C	d__Bacteria	p__Bacteroidota	c__Kapabacteria	o__Kapabacteriales	f__Unknown	g__Unknown	s__Unknown	MKKHLNTLYITSEDAYLRKDHETFVVEIEGKKVFQAPVRSIGSIVCFGFKPITPALMAFCTERDVSISFLSTTGTFLARVAGNTHGNVLLRMAHYAIATDEQRSLATSRPIVAAKIANYRSMLLRHMRNHPDAAVERLLRPITETFAHRIRMLQRVDSLEQLRGYEGECAQLYFSVAAHLFTAQQEDFAFTQRSRRPPRDRANALLSFLYALITNDICSALESVGLDPYVGFFHRVRPGRPSLALDLLEEFRAYLGDRMLFSLVNLRQITAEDFEIRPSGEVRMSDAARKRVIVAYQQRKQEEITHPFLQEKITVGLLPHVQAQLLARYIRGDLPEYPPFVIK*
M66_SRR5451031	66	6.9	193	18G	Cas1_700	ND16	Ambiguous	I	d__Bacteria	p__Chloroflexota	c__Anaerolineae	o__Anaerolineales	f__Anaerolineaceae	g__Bellilinea	s__Unknown	MPPLYVVQQNAKLRLHNRRVQVEMEENGETRILTQIPIGQVSQIVLFGNIGLTTPLMDALLGEGIEVIFLSQQGEFRGVLSGELTPHVPLRRAQYRALENPAFVLQMAKALVRAKLEHQRALLQRHNRERGDPHIDEAAARLSDALISLPNKMNLNSLPGLEGSATAAYFGGFRRLFDPQWNFNARLRRPPPDGINVLLSLGYTLLGRLTTSAARTVGLDPYAGFLHEVEYNRPALGLDLLEVFPPVVDGLALWAAGSRAVTPPDFTPGDASRPVVMSEAAKKVFLRAFEERMERRFTHPVAGMQLTLRQCLIEQARQVAEAVTRGEAYYRSMGFR*
M66_SRR5451031	66	6.9	193	18G	Cas1_701	IIIB	FALSE	Cas1,Cas2	d__Bacteria	p__Cyanobacteria	c__Cyanobacteriia	o__Cyanobacteriales	f__Nostocaceae	g__Fischerella	s__Fischerella_thermalis	MSTIYITEQDAMLKIQHHYLKVFHQQKQCISIRISNVSQIILFGNIPLPREVIKTVLAHQIPVLYLTQDSEYIGRLENTSQQPAKYLIHQRRRARDVEFNRATAESIIWAKLHNQNVFLQSWTRHYTSDATQRASNYLMLLMDNLALATSLDELCQYSEEADNVYYCAIASLLNFYNGCPQTTAKRIRRFLNLGNQLLHQYIYTLVNTVGLHPNYAILHHDTDHELPLVWDFMAEFHAPIVDDLVLNFARHLPHSNGNGKSQPQTLLQRFLQHWEAKLRTFVLHPYAGEVSYRQCIDLQVREYLACLLGDVEYYRPLALKFNPARSEFADVIAPQQVPLTLVKR*
M66_SRR5451031	66	6.9	193	18G	Cas1_702	IIIA	FALSE	Cas1	d__Bacteria	p__Bacteroidota	c__Bacteroidia	o__Flavobacteriales	f__Weeksellaceae	g__Riemerella	s__Riemerella_anatipestifer	MSKRTIYLGKPCKLYLKDTTLHICLLDDKTPQTYVCSTEEIALLILDNFQITLTQPLIVSLLERGVGLLWCDASHLPIAITLSEKAHYHRALRIRYQIQASKPLRKQLWKQIIQAKIRNQSQVLKCLGQPYEGVRQLASQVRSGDSTQKEAQAANLYWKLYGEALGLSDFIRSREGPYPNVLLNYGYAILRAVIARALAIRGLLLSYGLFHHNQYNPYALADDMMEPFRPWVDIWVARWYQKNPTPQPLNPTVKKYLIQVPYLDVRAGKKLRPIIDVAPSVANSLVYCFAGKHRRLRIPTFPNEDEITSSLQK
M66_SRR5451031	66	6.9	193	18G	Cas1_703	ID	FALSE	I	d__Bacteria	p__Cyanobacteria	c__Cyanobacteriia	o__Cyanobacteriales	f__Nostocaceae	g__Fischerella	s__Fischerella_thermalis	MGTVYITQEDAFIGKVDERLNVKYEKKTILDVPLIKIDGLVVMGRASISPATIAELVNQKIPLTFLTNNGKYIARLEPEMSKNIFLRSAQWKAKGESPQAIHASKGFVRGKLKNYRYSLLKSQRSYPDLDLNGGLNQLATAIANLDQATSIDSIRGLEGAGSAAYFSCFNQLIRVDNFQFHTRNRRPPTDPVNSLLSLGYALLRHDVQGAINIVGFDPYLGYLHTERYGRPSLALDLMEEFRPVIVDAVVLTAINRRILLPTDFITEPLSNAVSLTKEGLHKFLRLYQEKKQTKFKHPVMQKQYTYQESFELQARLLA
M66_SRR5451031	66	6.9	193	18G	Cas1_704	IU	FALSE	I	d__Bacteria	p__Cyanobacteria	c__Cyanobacteriia	o__Elainellales	f__Elainellaceae	g__Unknown	s__Unknown	MSVLYVTQPDAVVSKTYEAFTVALKQNGTWTKQSVPAQTIDQMVLMGNPQVTGDAFVYALQLGMPIHYLSSFGKYLGSALPGQSRNGALRLAQYGLYHDLSRRLELVKAIVTAKIHNQYAVLYRHGQTDSPVKGRKKLVQTQSTLDGVRGIEGLAAREYFAGMAAIVGTSWNFLGRHRPPPDPINSLLSFAYGLLRSQVTAAVHLAGLDPYIGYLHEVHHGQPALVLDLMEEFRPLVADNLVLS
M66_SRR5451031	66	6.9	193	18G	Cas1_705	IIIA	FALSE	Cas1,Cas2	d__Bacteria	p__Bacteroidota	c__Bacteroidia	o__Cytophagales	f__Cyclobacteriaceae	g__UBA2336	s__Unknown	MIKRILYFGNPAYLSTHLDQLVIRLPEVENNELLPAQFKKEAQATVPIEDIGVMILDHPRIIISQALMAKLLANNVALITCDNTHHPTGLLLNLSGHTLQAERFKCQIEASLPLRKQLWQATVKAKIRNQALLLQRYELPAGNLFKWAKEVTSGDEENLEARAAAHYWKSLFPEIPGFIRQREGPPPNALLNYSYAILRAIVARSLVGSGLLPTLGIHHHNRYNHYCLADDIMEPYRPFADALVKELVIQGKANEPLGPAIKKHLLGVVHTDVLFDDERSPLMVGVQRTTASLARCFEGLAKKLHYPKLP*
M66_SRR5451031	66	6.9	193	18G	Cas1_706	IU	FALSE	I	d__Bacteria	p__Chloroflexota	c__Dehalococcoidia	o__UBA2991	f__UBA2991	g__G233	s__Unknown	GARAAAAEPAAPPPLVDSPKCPACVLVNHCMPDEVNLLLQRRAGRPRTLITRDPPSRPLYLVGGGTQLKKEANHLVVQPREGEPTRVRAIDVSHVAAFGNAWISTSALQALLAQESPIVWLTRGGRFLGMASGLMGKNIDLRRRQFTVGDAEALEYARAFVVAKIRNQRTLLRRNSRWEVGRSLAALAEATNLARRAPDIDSLRGVEGYAARVYFQAFPAMLRRDLPFEPADLFRGRNRRPPRDPVNALLSFAYALLTKDLAVQAQAVGFDPYCGLYHRSKFGRPALALDMAEEFRPLIAESVVITALNNGEVEPADIRKLGAGYALTDEGRKKFLRVYERRLEQEVRHPRFGYRLSYRRLLDLQLRFLAAALLGEVPAYVGFETR*
M66_SRR5451031	66	6.9	193	18G	Cas1_707	IIID	FALSE	Cas2,Cas1	d__Bacteria	p__Proteobacteria	c__Gammaproteobacteria	o__Unknown	f__Unknown	g__Unknown	s__Unknown	MTGSGRRGQSPMKRRRCEAMATLYIDRSGAELEIDHGALAVRVEGELQQRVPLIHLERCVITGGIRMTAGLLARLAEEGIGVVIARPRMERAAVLAGAPKGDGTRRLGQAAMALHTPAKDRWARHWVHAKCMAMARLMREQAENNAGARASLWKAAERILAQARRLRQERPGAEGARGMEGAASAAYFEGLQELFAPGLGFEGRNRRPPRDPVNACLSLAYTLRYGAAVEAAAGAELDAAAGFLHDPAPG
M66_SRR5451031	66	6.9	193	18G	Cas1_708	IIIB	FALSE	Cas2,Cas1	d__Bacteria	p__Cyanobacteria	c__Cyanobacteriia	o__Cyanobacteriales	f__Nostocaceae	g__Fischerella	s__Fischerella_thermalis	MQTLYVSQQNCYVALQQEKLIIKQGETIYAQVQLPLLEQILIFGNSQVSTQAIRACLWHNVPIAYLSRMGYCYGRLLPLERGYRQLSRYQQQLSTVERLITARAIAQTKIKNSRVLLRRQKKRLESEELEKTLQNLDYLAAQAGEADNWERLLGFEGAGAAQYFSAFGKCITNPNFVFTGRSRRPPGNPVNAMLSFGYQVLWNHLLALIELQGLDPYYACLHQAHDGHAALASDLIEEFRAPIVDSLVLWLINRKIVDAQQDFEYHNGGCYLNDSGRRKYLKAFVQRMAEEIQTDAGEKQPKWDLLNQQVKAFKQFVYNPSHHYQPYRID*
M66_SRR5451031	66	6.9	193	18G	Cas1_709	IU	FALSE	I	d__Bacteria	p__Deinococcota	c__Deinococci	o__Deinococcales	f__Thermaceae	g__Meiothermus	s__Meiothermus_silvanus	MGVVYVLEDAYLAKDGGSLKVSKRGPGGSQTLLQKPLIGVEEIVVLGNAVVTPALLKHCAEENIGLHYVSTSGRYFAGLTRTPAKNAPARVAQFAAHLDPARKLSLARRFVLGKLRNSLTLLRRNGGEGWEEIRWAIGELDKAADEGALRGLEGNAAEVYFRSYAALLPEGFRFAERSRRPPRDPANSLLSLAYTFLAKECESALQVAGLDPYVGYLHEVRYGRASLALDLMEEFRSILADSVVLSLLNNRRLTLEDFDDAEGYPRLRKESFPKFLRAWEERLTDRVRHPLLGKAHSYRQTVLVQARILVKHLLGELPAYEPFTVR*
M66_SRR5451031	66	6.9	193	18G	Cas1_710	IC	FALSE	I-C	d__Bacteria	p__Deinococcota	c__Deinococci	o__Deinococcales	f__Thermaceae	g__Meiothermus	s__Unknown	RIQHEEVTLRNVPLHHLGGLALFGNVLISPFLLHRCAQEGLEVAWFSESGYFQGRLAGPVSGNVLLRQAQYRALDNPSVRLYLAQQIVEGKLKNSRLVIQRALRERGETEALAQALLEHEAALRALPQAQSLDEVRGLEGQAASAYFAAFGDLLLSGEFSFDGRNKRPPRDPVNAVLGFVYALLTSQCTAALEGVGLDPQAGFLHALRPGRNALALDLVEEFRAWWADRLVLALFNRKQLSPEHFERRPGGAVLLGEEGRKTVIVAFQSRRLETVQHPLFKEPVPVGLLPHIQARLLARYLRGDLPQYLPFVGR*
M66_SRR5451031	66	6.9	193	18G	Cas1_711	IIIB	FALSE	Cas1,Cas2	d__Bacteria	p__Cyanobacteria	c__Cyanobacteriia	o__Elainellales	f__Elainellaceae	g__Elainella	s__Elainella_sp000733415	MRTLYVSQQGCFVALRQEALLIKQGETLLEEVQLPLLEQVLIFGKSQVTTQAIRACLWREIPIVYLSRLGWCYGRVLPISRGYRQLGRYQQELAFGERIVMARAIVLAKLKNSRVMLQRQQRQRGTARIQAAVAQLEQVMAQVNRVATLEQLLGLEGAGAASYFGAFGDCLMRSEFTFTARSRRPPADPVNALLSFGYQVLWNHLLSLIELQGLDPYYACLHQGSERHAALASDLIEEFRAPIVDSLVLYLVNRGVVQPQDFEYRDGGCFLSESGRKTYLRAFVGRMEEPISTEDGVQPRWDLLMQQVKAFKRFVYNPSLGYQPYLIR*
M66_SRR5451031	66	6.9	193	18G	Cas1_712	IIIB	FALSE	Cas1	d__Bacteria	p__Cyanobacteria	c__Cyanobacteriia	o__Elainellales	f__Elainellaceae	g__Unknown	s__Unknown	MSLLYLTQQGAKLQKKQNRLVLTLPESASVHIPVQEVEQVMVFGNVQLTTQALTTLLLRQVPVMFLSQTGSYRGHLWRDRHDHRAQAAQFARLQDPVFQLALAREIVVGKAWNSKQLLLKLNRRRNLATVDTAIARIDREIETVNHLDPSPDSRPDIIPNILEQLRGYEGAIAAHYFPAFGQLILPPEFTLTERNRRPPRDPVNAMLSFGYTLLCNNVLSLLILEGLNPYLGNLHRSDRNETQLAFDLMEEWRSPI
M66_SRR5451031	66	6.9	193	18G	Cas1_713	IU	FALSE	I	d__Bacteria	p__Chloroflexota	c__Unknown	o__Unknown	f__Unknown	g__Unknown	s__Unknown	TAYGTFVGYTSGQMHKHGVLRLAQRRAHDDPSAALQVAKVCVRSKLHNQRTQLLRANRANANAQALESAQTLAEIIQSVDELPNDDNPPDDPQRPQAGTIMGRLMGLEGAGAAAYFKGFAALLDPVWAFQGRHKRPPTDPVNALLSYGYTILTNQALAAAHIVGFDPYIGFLHSTQYGKPALALDIVEMFRSPVVDSVVLTIVNNKMLAPDDFIETFGAWRMNDKARRIFLTKFEERLNAEIKHPVLGDK
M66_SRR5451031	66	6.9	193	18G	Cas1_714	IIIB	FALSE	Cas2,Cas1	d__Bacteria	p__Cyanobacteria	c__Cyanobacteriia	o__Cyanobacteriales	f__Cyanobacteriaceae	g__Limnothrix	s__Limnothrix_rosea	NRKRQLPEVTEAIATLAELLESSLQADNLNALRGYEGLAAAKYFRALGALIVNPAFTFTERNRRPPKDPVNSLLSFGYTLLFNNVLSLLLAEGLNPYLGNLHGSEKKQTFLAFDLVEEFRSPVVDSLVMRLINQKFLKPTDFTWPNAEGGIYLNDAARRPFLKQFEERLSLKVSHPDVAEPVSYRRVMQLQVQRYKRALLEGVPYEAFRKVN*
M66_SRR5451031	66	6.9	193	18G	Cas1_715	IIB	FALSE	Cas4,Cas2,Cas1	d__Bacteria	p__Chloroflexota	c__Unknown	o__Unknown	f__Unknown	g__Unknown	s__Unknown	PTNSRWKIASQAANLRYLARRQTETLSTELRQTAIDLLAYRDHLTTIQATSINDVRAAVMGIEGQCARLYWTIIGSLIPEKYAWKGRTGRHATDPVNILLNYGYGILYGEVQNALVIAGLEPYLGIIHTDRPGKPSLTLDLIEEFRAPIVDRTVIGLVNRHYEVKFDEEGRLKRDFRKNFAEHILSRLSAQGNYNGKRYTLRSIIQLQARALASAFRGERSYEPYIGG*
M66_SRR5451031	66	6.9	193	18G	Cas1_716	IC	FALSE	I-C	d__Bacteria	p__Bacteroidota	c__Ignavibacteria	o__Ignavibacteriales	f__Ignavibacteriaceae	g__Ignavibacterium	s__Unknown	MKKHLNTLYITSDDAYVRKDHETFVVEIKDSEGNWKKAFQAPIHSIENIVCFGFKPLTPQLMAFCAENNVGISYLDEYGRFLARVYGAQKGNVLLRKAQYAISDNEFESLKIAKPIIASKVANYRHLLLRHQRNHPDICPDSVFHASELLGNRLQKIQNSETLNELNGYEGECATIYFGELSNLITAQKEDFKFTQRTKRPPLDPANAL
M66_SRR5451031	66	6.9	193	18G	Cas1_717	IE	FALSE	I-E	d__Bacteria	p__Acidobacteriota	c__Acidobacteriae	o__Bryobacterales	f__Bryobacteraceae	g__UBA690	s__Unknown	SAILLGPGTTVTHAAVKACADCNTPVCWIGEDGMRFYSFGVTPNHDNERARRHAACWADRKRREAIARRMFSRRFGEELAQERTVRELRGMEGLRVRTLYAELGLKYGVTWKGRNYDKSNWDLADNINRAISAANASLYALCCAVVCTMGYIPSLGMIHDSGPLAFVYDVADLYKESTSFPAAFQAIAADPRDRGDLVRKLLKERIEQERLLQRMPEDLEELFR*
M66_SRR5451031	66	6.9	193	18G	Cas1_718	IC	FALSE	I-C	d__Bacteria	p__Deinococcota	c__Deinococci	o__Deinococcales	f__Thermaceae	g__Meiothermus	s__Unknown	MTSQLLNTLYVQTQGAYLRLEGDTLKIEQEKSVLRQIPLHHLGGLALFGNVLLSPFLLHRCAQDGRELAWFSESGRFQGRLAGPISGNVLLRRAQHQALESLSSTLYLAQRFVEAKLRNTRSVLQRAVRERGETEALALALYEHESALRYLPQARTVDEVRGLEGNAASAYFAAFGDLLLSGEFRFDGRNKHPPRDPVN
M66_SRR5451031	66	6.9	193	18G	Cas1_719	IU	FALSE	I	d__Bacteria	p__Unknown	c__Unknown	o__Unknown	f__Unknown	g__Unknown	s__Unknown	ISNQRTLMMRSLRSRSANETESVRGSDEHAAREMAHLLARLDRVQDPAVLLGIEGQAAALYFSQFGRMLKTPAPGREFDFKARNRRPPRDPVNCLLSFGYALLLKDCFSVLCAVGFDPYFGFFHAGRYGKPSLALDLMEEFRAIIVDSVVLTLLNNGSLTPKDFLIWREACHLTDEARKRFFRAYEQRKATVVTHPLFGYKMAYGRMLEVQARMLAAYIRGDIPHY
M66_SRR5451031	66	6.9	193	18G	Cas1_720	IIID	FALSE	Cas1	d__Bacteria	p__Armatimonadota	c__Fimbriimonadia	o__Unknown	f__Unknown	g__Unknown	s__Unknown	VVQSVPLARISEIVVMEPATLSTALVRRCTHANIPITLTLGSGYTMTTIKPDSQAYHTLSYQHGARYFQLSDTDKLAIAQALVQAKLRNYRTLFRKKYLPGTAEVLHRLDDYCQQTTSCADLNALRGIEGVSTRLIYSHLNRLIHEPAFHLKERKRRPPDPINSLLNLGYYLLFSRLNALLRAAGLNPYLGFL
M66_SRR5580900	66.4	7.9	1016	11U	Cas1_721	IIIC-2	Ambiguous	I	d__Bacteria	p__Chloroflexota	c__Dehalococcoidia	o__SM23-28-2	f__HRbin24	g__HRBIN24	s__HRBIN24_sp002898715	MGRSYYLFRSGRLRRHQNTIYLEQGGEDGRRPIPIEDVRELYLFGEVDLNTKVLNFLGRHGVVVHCFNYYGFYTGSFYPRESNVSGHLLVRQVEHYLDPAKRLYLARQFVEGSLFHVRRNLAYYQRRGRDLEGVLAAVERCLSEVGTCADVPGLMGIEGRARDAYYAAFNLIMDLEEPFQQRVRRPPDNLVNALLSFGNTLLYTATLAEVYVTQLNPTISYLHEPSQRRFSLALDIAEVFRPLIVDRAIFRAVNRDMLGEDDLEPLGESQGVYLSERGRKTFIRVLEETLASTVHHRTLKRNVSYRQLLRLEAYKLVRHLIGMEEYRALRAWW*
M66_SRR5580900	66.4	7.9	1016	11U	Cas1_722	IIIC-2	I-B	I-B	d__Bacteria	p__Armatimonadota	c__HRBIN17	o__HRBIN17	f__HRBIN17	g__HRBIN17	s__Unknown	MAQTYYIFRSGRLKRRQNTLYLEQEEENGQTQRQPIPIENVRDLYLFGEIDLNTKLLSFLAQNEVVVHCFNYYGFYVGSFYPRESNVSGHLLVRQVEHYLDPQKRLALAQQFVAGALFHIRRNLNYYRNRGKQVDGALEVVERCLERLRECQGVPELMSEEGRARGAYYAAFNEILDLEHPFERRVKRPPDNMVNALLSFGNSLLYAAVLSEIYVTQLNPTVSYLHEPSQRRFSLALDIAEVFKPLIVDRLIFRLLNRGEIDEGDFEAIGEAKGVYLKEDARKKFVRAFEETLQTTVEHRQLGRPVSYRQFIRLEAYKLIRHLIGMETYKSLRAWW*
M66_SRR5580900	66.4	7.9	1016	11U	Cas1_723	IIIC-2	I-B	I-B	d__Bacteria	p__Acidobacteriota	c__Blastocatellia	o__Unknown	f__Unknown	g__Unknown	s__Unknown	MARSYYVFQNGRLRRRGNTLYLEGEDPAISQSVDEAERSSAGTEYGHGLPSERAGGEPEASSAAEVGRAPDSAGEAGSPPDDERRKTAVSSERRRIIPVEDVAELFLFGEITLNTKLLNFLAQKGIPVHVFNYYGFYSGSYYPRETNVSGHLLVRQVEHYTDVAKRLTIAREFARGAYHNLHRNVLYYRNRGKALHEVLDALEREAAELERADSIAALMGAEGRMREIYYRAFNEILELETPFLKRVKRPPDNLINALISFGNSLLYAAVLSQIYRTPLNPTISYLHEPGTRRFSLALDIAEVFKPMIVDKMIFTLINRQMIGEGDLLSEVGFAALKERARKVVVQEFERRLQTTVKHRRLGRHVSYRGFIRLECYKLVRHLLGIEPYQALRAWW*
M66_SRR5580900	66.4	7.9	1016	11U	Cas1_724	IB	I-B	I-B	d__Bacteria	p__Armatimonadota	c__Fimbriimonadia	o__OS-L	f__GBS-DC	g__GBS-DC	s__GBS-DC_sp001442985	MKQTLYVNSHGTLQRDQNTLLLETEDGQKRYLPIEGVRELHIFGEVNLNKRVLEFLSQNQVIVHFYNYYGYYTGSYYPREHFNSGYMLLKQVEHYLDEPRRLDIARRIVQGALANLQHVARYYHNRQTDLSETLDALQSLRDAVTDCTTIESLMQVEGKAREAYYTLFDHVLQHPDFSFGKRTRRPPRNRLNALISFGNSLLYTTALSEIYQTHLDPRVGYLHTTNFRRFTLNLDIAEIFKPLLVDRTILTLIQKRQIRPEHFAEEMAGIYLNEEGRTIFLKAWEERLRSTFEHRRLKRHVSYRTAIRLDLYKLEKHLIGEKPFEPFKPRGT*
M66_SRR5580900	66.4	7.9	1016	11U	Cas1_725	IB	I-B	I-B	d__Bacteria	p__Bacteroidota	c__Rhodothermia	o__Rhodothermales	f__Rhodothermaceae	g__Rhodothermus	s__Rhodothermus_sp002898335	MKRPYYLFSNGRLRRRQNTLFFEKTAGERVPDDQDESGASSGTPTGERIPFPVEQVESLYFFGEVDLNSKLLTFLARHDIPAHFYDYYGNYTGTYIPRDFLHSGRLRIEQVLHYVRPKRRIYLARAFVEAATYNLLRVLRYYLNRLEGERQQHVAQAIEIVKAERAGLRETQEVAQLMGIEGRCRDAYYQAWPAILQDGPGEAFTFTRRERRPPTNELNALISFGNSLCYTTTIRQIHRTALDPTISYLHEPGFRRFSLALDLSEIFKPLLVDRTIFRLVKTGQITRKHFEPHLGGIYMNEEGRKIFVQQWDERLRQTVYHRQLERHVSYERLIRLECYKLIRHLLDPKQEPYRGWHMWW*
M66_SRR5580900	66.4	7.9	1016	11U	Cas1_726	IIID	Hybrid(III-A,III-B)	Hybrid(III-A,III-B)	d__Bacteria	p__Acidobacteriota	c__Blastocatellia	o__HR10	f__HR10	g__HR10	s__Unknown	MSSLYLVEQGLLVRQNGERLVLYREKMPIAEVPLLKLERVIVFGHVHLTTGAISALLRHGIDTAFFSWHGRLKGRLVAVESKNIPLRLKQYERARDEAFASELARRIVRAKVQSGLRVIARYRRNHPEWSADEAVAELERTLAALERPQPLAALRGLEGQAAAVYFQAYGSMFRRSLRFHKRSRRPPQDPVNAALSLGYALLFNEALAIVSAVGFDPYLGFLHAPEYGRCSLALDLMEEFRAATIDRLVLTLFNTEALSPQHFTAPESGGIWFTPEAKKHFLRQYEDMMQRAFISRHTGHRTNFRRLLLGQAEHLAHAVTTGGEYTPYLAEP*
M66_SRR5580900	66.4	7.9	1016	11U	Cas1_727	IIIC-2	Hybrid(I-B,III-C,III-D)	Hybrid(I-B,III-C,III-D)	d__Bacteria	p__Acidobacteriota	c__Blastocatellia	o__HR10	f__HR10	g__HR10	s__Unknown	MARSYYIFQSGRLRRKGNTLHLEKEDATASSAIWEADDSIDKENGWEGTEALDEPNSETAVALRQEAQSQPSSSRRIIPIEDVAELFLFGEITMNTKLLNFLAQKGIPVHVFNYHGFYSGSYYPRETNVSGHLLVKQVEHYTDPAKRMMLAREFARGAYHHLHRNLLYYRNRGKALEEALEALEREGAEIEQADSIAALMGAEGRMRETYYRAFNEILDLEAPFLKRVKRPPDNLINALLSFGNALLYTAVLGQIYRTPLNPTISYLHEPGARRFSLALDVAEIFKPMIVDKMIFALLNRQMIGDEDLVPEVGFAALKEPARKLVVQEFERRLQTTVKHRRLGRHVSYRGFIRLECYKLVRHLLGIEPYQALRAWW*
M66_SRR5580900	66.4	7.9	1016	11U	Cas1_728	IIIC-2	Hybrid(I-B,III-D)	Hybrid(I-B,III-D)	d__Bacteria	p__Chloroflexota	c__Dehalococcoidia	o__SM23-28-2	f__HRbin24	g__HRBIN24	s__Unknown	MARSYYLFRSGRLRRHQNTLYLEGSGEEGRRPIPIEDVRDLYLFGEVDLNTKLLNFLGRHGVLLHCFNYYGFYTGTFYPREGNVSGHLLVRQVEHYLDPRKRLYLARQFVEGALFHLRRNLGYYQRRGRQLQGVLAAVDESLASLDSCPDVPSLMGAEGRARDAYYAAFNLIMDLEEPFQRRVRRPPDNLINALLSFGNTLLYTAALAELYVTQLNPTVSYLHEPSQRRFSLALDLAEVFRPLIVDRTVFRVVNRNMVDEGDLEALGQSAGVYLGERGRRTFIRALEETLATTVHHRLLKRNVSYRQLIRLEAYKLVRHLIEMEPYRALHAWW*
M66_SRR5580900	66.4	7.9	1016	11U	Cas1_729	IIIA	Ambiguous	II	d__Bacteria	p__Verrucomicrobiota	c__Verrucomicrobiae	o__Pedosphaerales	f__Unknown	g__Unknown	s__Unknown	MSAEIERIMDVSEGPARLRLENRLLVLEGPENRCWSAPVEEIAVVVLSTEWVRLSAPVLTALAAHGGVLIACDRRGLPVATTLPLRGHTLFPQRLRLQIAAGRPCQKRAWKALVRAKIRAQAGVLRRLHGEDGGLETLVEKVRSGDPENVEAEAARRYWPRVFALPEFRRDPDSAEAPNNLLNYGYAVLRGMVARALVAAGLTPALGLHHRHRENAFALADDLMEPFRPIVDEQVARILRGTGREVGLDQEIKRRLLEPMVGRYFYEGAWRKLATILHCLAARLVDVFEGRANKDWPLPTSWDGVWRSE*
M66_SRR5580900	66.4	7.9	1016	11U	Cas1_730	IB	I-B	I-B	d__Bacteria	p__Bacteroidota	c__Bacteroidia	o__Cytophagales	f__Cytophagaceae	g__Unknown	s__Unknown	MRKSYYLFNPGRLSRKDNTLKFTPVDEDGKEGQPRYIPVETVDNLYVFGSLDANSALYNFLGKNHVSVHFFDYYEHYTGSFMSKDYLLSGKMVTAQVGHYLNPTSRLDIARRIVSGSADNILKNLTYYNNRDKDTTRHIDLVEQYKLGIENVANIPALMGIEGNIRQTYYDAFDVIVNDFAMEGRSKQPPRNEINALISFTNMLCYTSCLDAIYHTQLNPTISFLHEPGERRYSLSLDLAEIFKPILADRLIFSLLNKKQIQSKDFDFKVNYCLLKESGRKTVMRFWDEKLSDTIKHRSLGRNVSYKHLIKLECYKLAKHLLNIEPYKPFKAWW*
M66_SRR5580900	66.4	7.9	1016	11U	Cas1_731	IC	I-C	I-C	d__Bacteria	p__Chloroflexota	c__Dehalococcoidia	o__SM23-28-2	f__HRbin24	g__HRBIN24	s__Unknown	MPKNTETPVTVALHQMLNTLYVTAQRAYLHADHATLKVEVDGKTALQVPLHHLGAVVCFGNVLVSPGAIERCLEEGRSIAFFTHSGKFLGRLAGPTSGNVLLRLAQYQAYNDRARSAEIARAIVAGKLQNTRQVLLRGARRLGGPAEAALRSAAGALARCIESLPRAPDLDAVRGIEGEGASIYFAVLGQLIVARAGGFSFDGRNRRPPRDPVNALISFLYALLLNDCAGALEGVGLDPQLGFLHAVRPGRPSLALDLMEEFRAVVADRLALTLINRGQLTERHFSAHAGGAIRLSDEGRRVVLRAYQERKREETYHRVLDRKVPVGLLPHVQARLLARHLREDLPCYLPYLTE*
M66_SRR5580900	66.4	7.9	1016	11U	Cas1_732	IIIC-2	Ambiguous	I	d__Bacteria	p__Bacteroidota	c__Bacteroidia	o__Unknown	f__Unknown	g__Unknown	s__Unknown	MAQSVYLFRSGYLRRKQNTLILESKGGVRQFLPIETVRDLFAMGPLRLSASTLRFLGQKGIPVHFFTHYGTYAGTYWPRQRHTSGQLVITQVQHAVDPEKRLFIARQIVSGAIQQMRKNLLYYQSRGRDFSALLAYIAQREAHLPHTQSLPELMGEEGKVRSAYYQAWQAILGLPGPFLRSRRPPSTLPNALLSFLNTLLYTATLSELYHTPLHPGISFLHEPTTRRFSLALDLAEPFKPLLVDRLLFRLLNRGELTQADTESLKHLPGVFLKEEARKKVIRAWAEQLQTTIQHRRLRRSVSYRQLLRYEAYKLMRHLLGIEPYQAFRAWW*
M66_SRR5580900	66.4	7.9	1016	11U	Cas1_733	IC	I-C	I-C	d__Bacteria	p__Bacteroidota	c__Kapabacteria	o__Kapabacteriales	f__NICIL-2	g__NICIL-2	s__NICIL-2_sp002898675	MKKHLNTLYITSEDAYLRKDHETFVVEIEGKKVFQAPVRSIGSIVCFGFKPITPALMAFCTERDVSISFLSTTGTFLARVAGNTHGNVLLRMAHYAIATDEQRSLATSRPIVAAKIANYRTMLLRHMRNHPDAAVERLLRPITETFAHRIRMLQRVGTLEQLRGYEGECAQLYFSVAAHLFTAQQEDFAFTQRSRRPPRDRANALLSFLYALITNDICSALESVGLDPYVGFFHRVRPGRPSLALDILEEFRAYLGDRMMFSLVNLRQVTAEDFEIRPSGEVRMSDAARKRVIVAYQQRKQEEITHPFLQEKITVGLLPHVQAQLLARYIRGDINEYPPFVVK*
M66_SRR5580900	66.4	7.9	1016	11U	Cas1_734	IB	Hybrid(I-B,III-A)	Hybrid(I-B,III-A)	d__Bacteria	p__Bacteroidota	c__Kryptonia	o__Kryptoniales	f__Kryptoniaceae	g__Kryptonium	s__Kryptonium_thompsoni	MSAKDAVILNFVGLKNKSFSSFMPKPYYIFSSGILRRKDNTLYFEPLEEGNFEEDEDILCFVGYPERDCEDRSAKRKPIPVEDIDSIYIFGEMTFNVKFFNFLSQNNIILHIFNHYGFYSGSFYPREFLNSGRLLIRQVEHYLFDELRLFLARKIVDGASYNMLRNLKNYLSNDELEIYIEAIEVERVKIESCGDIHELMACEGHIRSAYYMAWPHIVNDEFFYFDKRTKQPPGNAINALISFGNSMLYTVVLGEIYKTYLNPTISYLHEPSDRRFSLALDLAEIFKPVIVDRLIFRMINRGQLSREHFVGELNFCYLSEEGRKIFVREFNEFLESTVKYKKFNRNVSYRGLIRLECYRLIKHLLGDEVYEPLKVWWY*
M66_SRR5580900	66.4	7.9	1016	11U	Cas1_735	IIIC-2	Ambiguous	Ambiguous	d__Bacteria	p__Chloroflexota	c__Unknown	o__Unknown	f__Unknown	g__Unknown	s__Unknown	MAQAYYIFRSGRLRRRQNTLYLEPPDPQEPPDPEDDPEGDAGPAPDEADQPNPDGAGRKIIPVEDVSELYLFGEVSLNTKLLNFLGRLQIPVHVFNYHGFYTGSFYPREGNVSGEVLIRQVQHSTDPARRLAIARELVQGAYQNLHRNLAYYRNRGRPVEDAIAAMEAEAAGIERAPDIGALMGIEGRIRNSYYQAFNEILRLETPFAGRVKRPPDNLVNALLSFGNSLLYAAVLSQIYWTPLNPTVSFLHAPGSRRFSLALDISEIFKPLIVDKLVFRLINTGMISEKHLFARVNYAYLDETGRKLVVREFEERLRTTVRHRRLGRNVSYRGLIRIECYKLVKHLLGIEPYRALRAWW*
M66_SRR5580900	66.4	7.9	1016	11U	Cas1_736	IB	I-B	I-B	d__Bacteria	p__Chloroflexota	c__Chloroflexia	o__Thermomicrobiales	f__Thermomicrobiaceae	g__Thermomicrobium	s__Thermomicrobium_sp002898255	MKPVYVFSSGRLSRHQNTIVLETDEGKRFLPIEQVSELYIFGEVDLNKRFLEFVAREGILLHFFNRYGYYTGTFYPREYLSSGALLLRQVEHYLDSTRRLTLARAFVRGALRNIRTVMLYYRRRNVDTQDALDIVERALVDLEQADSPAALMAVEGHAREAYYAVWPSIIDAEFPFGPRTRRPPRDETNALISFGNSLLYTAVLAQIYQTHLDPRIGYLHETNFRRHTLNLDVAEVFKPVLVDRLIFRLVNRGQLQRRHFVTGAEGVFLDDDGRKLVVEAWEQTLQETYRHPVLNRSVSYRTTLRLELYKIEKHLLGEQSYVPFALRG*
M66_SRR5580900	66.4	7.9	1016	11U	Cas1_737	IIB	Hybrid(I-B,III-B)	Hybrid(I-B,III-B)	d__Bacteria	p__Chloroflexota	c__UBA2235	o__Unknown	f__Unknown	g__Unknown	s__Unknown	MSTLDTPFEPADSLARRFLIVERFGAFIGKHSERLRVSVKGELVQETPLLDLEHVLVCSSGVSLSADALRLCADRGIPVSFVTGRGEPYAMLFSPALTATILTRRQQLLAAEDPRGVALAQAFAIAKLKNQAGFLRYCARSRQDARPELARDLRDAAIEIEVAIDKIAALRAPRIREVRQQLLGYEAAGAKHYWEMAGRLLPAWTAWPGRAGRGATDLVNSCLNYCYGILYTQVERALILAGLDPYAGYLHEDRPGKPSLTLDLIEEFRQPVVDRRVFALLNLGVALRLDEQGRLDEPSRRRLAEEALRQLDEQRRHGRHRRRLRSIIQTQARAIAAFLRGERPTYTGYVERW*
M66_SRR5580900	66.4	7.9	1016	11U	Cas1_738	IIIC-2	Ambiguous	Ambiguous	d__Bacteria	p__Chloroflexota	c__Anaerolineae	o__Thermoflexales	f__Thermoflexaceae	g__Thermoflexus	s__Unknown	MGRTYYLFRSGRLRRRQNTLYLEWEADGQTLRQAIPVEDVEALFAMGELDLNTRLLSFLSRHGIGLHVFNYYGFYVGSFYPRETRAAGQVVVGQALHYADPARRLALARGFVEGALFHMRRNLLYYRRQGLPVEEPLAAVERAMGEIERCPDVAALMGLEGRARDAYYGAFPTILSLEGFRRSRRPPENPINALLSFGNGLLYAAVLSELYHTPLHPAVSFLHEPSAGRFSLALDLAELFKPLVVDRMAFALMNRGALGEDDFLEEVGFCYLTEGGRKKVVMEFEERMRETIQHPRLKRPVSYRTLIRLEAYKLVRHLLGMEPYEPLKAWW*
M66_SRR5580900	66.4	7.9	1016	11U	Cas1_739	IC	I-C	I-C	d__Bacteria	p__Armatimonadota	c__HRBIN16	o__HRBIN16	f__HRBIN16	g__HRBIN16	s__HRBIN16_sp002898895	MALELLNTLYVTLENVYLHLQNETIRVEQEGKLLKSIPLHHLGAIVVIGNVLVSPALLARCAEDGRSVVWLDMQGRFRARVEGKTTGNVLLRRQQYAACDNPASCLELARAFVAGKLHNLRFVLKRSERDCHSSSARHALRDASEAVAALITALPQSDGLDAVRGIEGAASQVYFSVFHHMVRVQQEHFPFDGRNRRPPRDPMNALLSFLYALLLTDCLSALESVGLDPQVGFLHAIRPGKPALALDLMEEFRPVVDRLALTLVNRQQIQPQHFEHRPPEAVLLNGDGRKVVLVAYQERKQEQVAHPHLKQPIPMGLTPFVQARLLARAIREDVPHYSPFILS*
M66_SRR5580900	66.4	7.9	1016	11U	Cas1_740	IB	I-B	I-B	d__Bacteria	p__Bacteroidota	c__Kryptonia	o__Kryptoniales	f__Kryptoniaceae	g__Kryptonium	s__Kryptonium_thompsoni	MKKPLYIMRHGRLRRKENTIVFEFSDEKEENIQRKIIPIESIDSIFVFGEIDINSKALNFLAKNDISLHVFDYYGHYSGTFFPREGSISGYIIVRQVEFYLDPNLRIEIAKEIINSAGHNILKNLKYYQSRSDDLEFQDEIEFIISDIKSSLDKVRNCEKIEEILGIEGRINKIYLDAWNFIIKSDEEVFKFEKRERRPPTNPINALISFGNSLLYSVVLDEIYKTQLNPAVSFLHEPATKRFSLSLDLSEIFKPLLVDRLIFSLINHRQIKAEHFNEDLNYTYLNDKGRKIFIGEFDKKLETTIKHPKLKRSVSYRTLIKLECYKLIKHIMGEEKYEGFKIWW*
M66_SRR5580900	66.4	7.9	1016	11U	Cas1_741	IIB	Hybrid(I-B,III-B)	Hybrid(I-B,III-B)	d__Bacteria	p__Chloroflexota	c__Dehalococcoidia	o__Unknown	f__Unknown	g__Unknown	s__Unknown	MAAGDGELLVEHPGAFVGKRSERVRVSLGRDTLHERPLHGLEQVVIAANGVTLSSDLVRACAEQGVAIAFLSRSGTAYARLMAPGLVGTVHTRREQLLAYGDARGVALAKAFAAGKLGNQANLLRYMVKNRRAEPELYEAVREAAFQIQEHARRIAELPGTRVEELREGLLVQEAHAAKWYWDAARRLVEVPDWQGRETRGATDLVNSCLNYGYGYLYHRVEQAVILAGLDPYAGFVHADHPGKPSLVLDLIEEFRQPVVDRTVFGMLNRGMKLEVEQGRLTDASRRLLAERVAERLEAEEPYHGKRHKLRTIIQLQARRVAAHVRGEAPYRSWIARW*
M66_SRR5580900	66.4	7.9	1016	11U	Cas1_742	IE	I-E	I-E	d__Bacteria	p__Chloroflexota	c__Dehalococcoidia	o__SM23-28-2	f__HRbin24	g__HRBIN25	s__HRBIN25_sp002898615	MPPVRQSRNLRELPKFRDGLSYLYVEHAVIEQEAKAIALYDEQGAVLVPAAALAVLALGPGTRITHAAIRALAENGCTVLWVGEGMGRFYAAGVGETRSAANLLRQARAWADHEARFKVVLRLYQFRFSEPLPEGLQLRQLRGLEGRRVRDAYAYWSRQTGVPWHGRNYDRAQWHAADAVNRALSTGTAFLYGLCHAAIVSAGYSPALGFIHTGKQLSFVYDIADLYKTELVIPAAFLTVSQSPENVEQRMRRIMRDMLREARLLERAVEDLHRLFHGLWPEEEKVAPDYDVDAARPALGPGRRRARGCAL*
M66_SRR5580900	66.4	7.9	1016	11U	Cas1_743	IC	I-C	I-C	d__Bacteria	p__Armatimonadota	c__HRBIN16	o__HRBIN16	f__HRBIN16	g__HRBIN16	s__Unknown	MALELLNTLYVTLDNAYLHLQNETIRVEQDGKLLKSTPLHHLGAIVIFGNVLMSPALLARCADDGRSVVWLDMQGRYRARLEGRTTGNVLLRRQQYAACDSPKQLPLARAFVAGKLQNLRFVLKRAERDVNHAPSRNALRNAAETVATLITTLPQTEQMDGVRGIEGAASQVYFSVFQHMVRPAQQQHFPFDGRNRRPPRDPLNALLSFLYALLLTDCISALESVGLDPQVGFLHAVRPGKPALALDLMEEFRPIADRLALTLVNRQQIQPQHFEHRPPEAVLLNDEGRKAVLVAYQQRKQEETAHPHLKQAIPFGVVPMVQARLLARALREDVPHYAPFTLT*
M66_SRR5580900	66.4	7.9	1016	11U	Cas1_744	IB	I-B	I-B	d__Bacteria	p__Aquificota	c__Aquificae	o__Aquificales	f__Aquificaceae	g__UBA11096	s__Unknown	MRNYYIFSSGRISRRDNTLYVENENGEKKAIPIEDVESIYIFGELDLNTKLLNFLSQHNKILHVFNYYGFYSGSFIPRDRNVSGTLLIKQVQHYMELEKRMYLAYSFIEGAFYHMIRNLKEYSGTEEFQEKIKEELERANKAKSISELMGCEGRARDAYYQAFNVMLKGDFFIERREKRPPTNPVNALISFANSMIYTTVLSELYHTQLNPTVSYLHEPREQRFSLCLDLAEIFKPLIGDAIIFKLVNNGMIRLEDFEEEVGYCYLTKEGKKKFLKLYDEKINSTIKHRKLKRNVSYKTLIRLECYKLIKHLLEDEPYKPLKAWW*
M66_SRR5580900	66.4	7.9	1016	11U	Cas1_745	ND16	III-A	III-A	d__Bacteria	p__Chloroflexota	c__Anaerolineae	o__Unknown	f__Unknown	g__Unknown	s__Unknown	MPPFYVHTQGARLCYRDRRPVVEKDDQTLAAVPAAHVSEVILLGNVSLTPPALTYLLGAGIDVVFLTLEGRYKGRLVGPERGNGLLRLRQYARVSDPNWALGVARAVVAAKLHNLRTLLRRYARRADDPEREATLSAAADRLTDLLPQVERTRTLNTLNGVEGRGTAVYFSVFRHLITVPGWRFEKRARRPPPDPVNALLSFGYTLLTHQMESAVWTVGLDPYLGFLHQGAYNRPSLALDLIEPFRPVLVDSLVLRCLNNRILLPEHFGEDPEGPYPVRLEEEGRARFIREWEGRLNLELTHPTTGERMTYRRALEVEARQLAHAVLGDEPFRPFQVR*
M66_SRR5580900	66.4	7.9	1016	11U	Cas1_746	IB	I-B	I-B	d__Bacteria	p__Chloroflexota	c__Chloroflexia	o__Thermomicrobiales	f__Thermomicrobiaceae	g__Thermorudis	s__Unknown	MKPVYLFSSGTLGRSQNTIVLETESGKRYVPVEQVSELYCFGEVDLNKRFLEFLTAHGILLHVFNRYGFYAGTYYPREHLMSGYLVLRQAEHYLDAGRRLALARAFVHGSLRNLRSVLSYYRRRGVPVEGPLADVERLAAGIDLSTSPAGLMAVEGNAREAYYAAWPAIIEAEFPFGPRSRRPPRDETNALISFGNSLLYTAVLGQIYRTHLDPRIGYLHETNFRRHTLNLDVAEGFKPVLVDRLIF
M66_SRR5580900	66.4	7.9	1016	11U	Cas1_747	IIB	I-B	I-B	d__Bacteria	p__Chloroflexota	c__Anaerolineae	o__Unknown	f__Unknown	g__Unknown	s__Unknown	MALVRELIVDQFGAMVGLHSERLQVTLKKEVIAEAPLIGLEQVVISGRGISLSANAIAACCEQGIPIHFLSSRGQPYAALYSAGLTGTVQTRRAQLLAYGDGRGLALARAFAEGKIRNQANLLKYMAKYRKETDATLYRELRLVAGEVLSHVIDLDRLRGGCVDDVREQVLSVEGRAAQKYWAAVKLVVPAELGWPGREGRGARDPLNSALNYGYGILYGQVERALVLAGLDPYAGFIHADRPGKPSLVLDLIEEFRQAVVDRTVLGLVNKGVALEQDEAGRLTEGTRRMLAERVLGRLEESTERYEGKRHALRVILQMQARHLATYVRGDRERYEPFVAGW*
M66_SRR5580900	66.4	7.9	1016	11U	Cas1_748	ND16	III-B	III-B	d__Bacteria	p__Binatota	c__Binatia	o__HRBIN30	f__HRBIN30	g__HRBIN30	s__Unknown	MKTAYITEPGATVRRNGPVLEVWLGNVKRTELLVHDLDQLVLMGNIVVTPAVLDFLVNERIDTVFLSLHGKFRGRLMHQYSKNVNLRLAQYDALRDRARALQFAQRIVHGKIANMRAFLFKAGRRHSDGAKLTETAYRLGAVQDQLAEAESLDEVRGFEGRASALYFEVFDQLLKNPDFSFSGRNRRPPLDPVNVLLSLGYTLLANVVETAVQIVGLDPYVGSLHEIAYGRPSLVCDLMEEYRAMIVDPMVVACINQRVFSTDDFEPGTDGEPIRFKRDAMKYFIELFERRLRNVIFYPPRNERLKYRQIIEEQVRHFARCMLGIEQRYEPFVVR*
M66_SRR5580900	66.4	7.9	1016	11U	Cas1_749	ND16	III-A	III-A	d__Bacteria	p__Chloroflexota	c__Anaerolineae	o__Anaerolineales	f__Unknown	g__Unknown	s__Unknown	MTVLYLTEQGSRLSRDGHCLVVSREGEVMARVPAGLVEQVVVFGNISITTPALTYLLRHGVDCVFLSQDGHYFGRLVSGASRFGLLRQAQYRALSDEGLRLQVARGIVCGKLDNYLHYLALWNADPADLTVLREMRTRAAESLDVATLRGLEGLATAAYFAVLRSLVPRYLAFLRRNKRPPKDPVNSMLSLGYTLLAYVCWSAVEQVGLDVFGGFLHATVYSRPSLALDLIEELRTLVDDFVLQAVRQGEYGWPDFQVRDGGVFLSDEARKRYLRAFQERVLERQIPHPSQHAPVAVRRALELQARQVADIVLGRERAYRAIALWASRR*
M66_SRR5580900	66.4	7.9	1016	11U	Cas1_750	IB	I-B	I-B	d__Bacteria	p__Proteobacteria	c__Unknown	o__Unknown	f__Unknown	g__Unknown	s__Unknown	MEKPFYIFSSGRIRRKDNTIFFEYKDPSTDKDGSKETAISRRVIPVESIDSIYIFGEVDLNTKVINFLGQNHIPVHFFNYYGYYTGTLYPREYAVSGHLLVKQVEHYIDQKLRFNIALEIIQSSNHNILKNLKYYERRYGDLEKFISDIESKNKELLTSRSIEELMGFEGQIHRRYFEAWNNILKSESFLFDKRTRMPPENPINALISFGNSIMYATVLSEIYKTQLNPAISYLHQPSTRRFSLSLDLAEIFKPLIVDRLIFSMINHNQIREDHFEDNLEFCYLNEKGRKTFISQFDEKLKTTVKHPTLKRNVSYRQLIKLECYKLIKHILGEEQYKGFKMWW*
M66_SRR5580900	66.4	7.9	1016	11U	Cas1_751	IE	I-E	I-E	d__Bacteria	p__Deinococcota	c__Deinococci	o__Deinococcales	f__Thermaceae	g__Thermus	s__Thermus_antranikianii	MPPVPSARNLKELPKFRDGLSYLYVEHAFIEQEAQGIGIYDQQGLTLVPVAALGVLFLGPGTRITHAAIRALAANGCTVAWVGEGLARFYAQGLGDTRSALRLQRQARAWADPKLHLEVVFRLYQKRFQEPLPRGFSLEQVRGLEGVRVRAAYTRWSRETGVPWQGRSYDRRNWAASDPVNRALSSGAAYLYGLAHAAIVSSGFSPALGFIHTGKLLSFVYDIADLYKTEVLVPAAFLTVAEGDHQVERRVRQKLREAILEARLLERMVEDLLDLFAGLGLPEEEVDEEDPTRPGGLWDPEGVVEGGVAYGGDDPGEGAEEPEG*
M66_SRR5580900	66.4	7.9	1016	11U	Cas1_752	IB	I-B	I-B	d__Bacteria	p__WOR-3	c__Hydrothermia	o__LBFQ01	f__Unknown	g__Unknown	s__Unknown	MGRAYYLFTNGRIRRKENTIYIETDNGEKKAIPIEDVEVIHIFGEVELNTKLLNFLSQQNKIVHVYNYYGFYSGSFVPRDINVSGHLAIKQVEHYLDPEERLYLAYCFVEGALFHMLWNLKEYEGTFEFREKIKKEFEKAKEARSISELMGCEGRAREAYYQAFNVILKEGFYIDKREKRPPTNPVNALISFANSLVYSTVLSELYHTQLNPTISYLHEPRERRFSLSLDLAEIFKPILADKLIFKLVNNGIIKPEDFDEDLNYCYLKDNGKKKFVKAFDEKLNTTIKHKKLNRNVSYRTLIRLECYKLIKHFLGDEIYKPLKAWW*
M66_SRR5580900	66.4	7.9	1016	11U	Cas1_753	IIIC-2	I-B	I-B	d__Bacteria	p__Chloroflexota	c__Unknown	o__Unknown	f__Unknown	g__Unknown	s__Unknown	MARSYYLFRNGRLRRRQNTLYLEGSGGEERRAIPIEDVRELYLFGEIDLNTKLLNFLGRHGVLVHCFNYYGFYTGSFYPRESNVSGHLLVRQVEHYLDPAKRLYLAGQFVEGSLFHLRRNLTYYQRRGRQLEASIATIDRCLSEVPSCPDVASLMGLEGRARDAYYAAFNSIMDLEEPFQQRVRRPPDNLINALLSFGNTLLYTAALAEIYVTQLNPTISYLHEPSQRRFSLALDIAEVFRPLIVDRAIFRVVNRNMVDEDDLEPLGESRGVYLSERGRKTFIRALEETLATTVYHRALKRNVSYRQLLRLEAYKLVRHLIDMEPYRPLRAWW*
M66_SRR5580900	66.4	7.9	1016	11U	Cas1_754	IE	I-E	I-E	d__Bacteria	p__Chloroflexota	c__Chloroflexia	o__Thermomicrobiales	f__Thermomicrobiaceae	g__Thermorudis	s__Unknown	MDDLHLLPTIRDSWSYLYVEHCRIEQEGKAIALIDERGKTPVPCATLMTLLLGPGTSITHAAVRALAENGCLVIWAGEEGVRCYAQGLGETRSARNVLWQAWQWADPARRLDVVMRMYRMRFAEPLPPNLTLRQLRGREGMRVRWAYERASRETGVPWYGRSYQRNDWRAADPVNRALSCANSCLYGICHAAIVAAGFSPAIGFIHTGRMLSFVYDIADLYKTEISIPIAFRVASEGEEGLEMRVRHACRDAFRESRLLSRIIPDIGHALGMDRPPEERAMFDDDVAAPGGLWDPEGEVAGGVNWADEREAGEDEA*
M66_SRR5580900	66.4	7.9	1016	11U	Cas1_755	IB	III-B	III-B	d__Bacteria	p__Coprothermobacterota	c__Coprothermobacteria	o__Unknown	f__Unknown	g__Unknown	s__Unknown	IFKSGKLSRKDNTLLFTPINEIENQDNNDSNKKNFLPIEKIKDIFVFSEITINSKLINFLASNGIIVHFFNYYGYYTSSLYPREKYLAGELLIKQVQNYIDNDKRLYLAKCFVLGGIYHIFRNIYKNLSKLESLDYQTIETQVYNAKDIFDVMSIEGKLRKIYYQVYFGISERTKNPPLDKVNSLISFGNSLLYSTIITELYHTQLNPTVSYLHEPYVRRFSLALDISEIFKPIIIDTVIKNLISNDNILEDNNFEEDLNYVFLNEEGKKKFLKKYKSKLQETTYYRKLKREVSFNFLIRLECYRLMKHFMEEELYTPLKTWW*
M66_SRR5580900	66.4	7.9	1016	11U	Cas1_756	IIID	FALSE	Cas1,RT,Cas2	d__Bacteria	p__Planctomycetota	c__Planctomycetes	o__Gemmatales	f__HRBIN36	g__HRBIN36	s__Unknown	MAKRITYVQTPVAHVVGPGKLKIINGRLAFTTGDGTPLRLDLASLRSIYCYGPVGVTDEAMQLILQHGIDLVWLSPAGNECRGRVVRYDSSSTALRMIQHRVLAHPQARIELARFIVQAKIESQLKAARHYQRQGLAFAGKFIEQFQAILAMLPTTACLDSLRGFEGQASALWYELYSQLLVPPWTFPGRNRRPPTDPVNALLSLGYTLLFRRAEAAAEAHGLEVALGALHDFRHGRPSLACDFVEPFRVPAVDRWVLTLCNQHRIQPQHFQNTPEGIRLTPDVFPRIIGLWEQHFAASNFQRSLENCLQHWIALLRTWASRLPDPLFDSSQPPPPGNCVSS*
M66_SRR5580900	66.4	7.9	1016	11U	Cas1_757	IB	I-B	I-B	d__Bacteria	p__Acidobacteriota	c__Blastocatellia	o__Unknown	f__Unknown	g__Unknown	s__Unknown	MKRAVYLMGGGTLSRKQNTLCIERDEKKRYFPVEQVQEIHVFGEVDFNKKLLEFLSQNEILVHIYSFHGYYMGTFYPREHNNSGYLLLQQVSHYLDPKKRLDLARRFVEGAIQNILQVLRYYGRRGKSLDDVEASVQTHLERIPSQDTIEQLMQVEGQAREAYYQAFDLILENPDFAFEERTRRPPRNRLNALLSFGNSLLYTAVLSEIYKTHLDPRVGFLHATNFRRFTLNLDVAEVFKPILVDRTILSLIQKGEIQAKHFDEALGGLYLKEEGRRRFIEAWEERLQTTLQHRILGRNVSYRTLIRLELYKIEKHLLGDREYRPFRSRW*
M66_SRR5580900	66.4	7.9	1016	11U	Cas1_758	IC	FALSE	I-C	d__Bacteria	p__Armatimonadota	c__Fimbriimonadia	o__OS-L	f__GBS-DC	g__GBS-DC	s__Unknown	MYELNNTVYITTQNTHLRLSNENLVVEPPDQPMRHVPLHHLTAIVLLGNIQVTTPLIAYCAQHGTDIIWCDSYGRFRARLEGQQSGSVWLRKAQHDALNDPERALSFARRFVAGKIANQMRVFQRHMRDYADAAQRLQPAVAALEAYHAQAHQAPTMDALRGVEGSASRVYFGHFDLLIRNQRDAFRFQGRTRRPPADRTNALLSFFYTLHAQEHVSALRAVGLDPDIGLMHALRAGRPALALDLMEEMRPAFIDRFVLRLINTRQIQPDHFDFMPNNAVYLNHAGRRIALQAYQERKREQVSHPDAAEPVPWGVIPHLQARRLARALRDPEATYEPFLRR*
M66_SRR5580900	66.4	7.9	1016	11U	Cas1_759	IB	I-B	I-B	d__Bacteria	p__WOR-3	c__Hydrothermia	o__LBFQ01	f__Unknown	g__Unknown	s__Unknown	MDRSYYILKSGSLYREQNVIVFETNEGKKFLPIENVKDIYLFGEVSLNTKLLNFLSQNEIILHIFNYYGYYSGSFFPREKYISGKLLVLQVEHYLDFEKRLFLAKKFIEGSIFNILRNLKEVKSQKIEDIKEIFFELKNANDIEKIMNIEGRIREIYYNEFFEIEKRTRKPPLDPINALISFGNSLLYATIISEIYITQLNPTISYLHEPSERRFSLALDISEIFKPIIVDSIIKRVLNLNIINENDFLKELNYCYLNDEGKRKFIKEYEEKLKSTIKHRKLKRKVSYRMLIRLECYKIMKHLLGDEIYEPLKAWW*
M66_SRR5580900	66.4	7.9	1016	11U	Cas1_760	IIIC-2	Ambiguous	I	d__Bacteria	p__Chloroflexota	c__Dehalococcoidia	o__SM23-28-2	f__HRbin24	g__HRBIN25	s__HRBIN25_sp002898615	MARSYYLFRNGRLSRHQNTLYLEREGEEGRRPIPVEDVRELYLFGEVDLNTKLLNFLGRHGVVLHCFNYHGFYSGSFYPREGNVSGHLLVRQVEHYLDQAKRLYLARQFVEGALYHVRRNLAYYQRRGRELDGVIALVEGAIGQLAACPDIPSLMGAEGRARDAYYAAFNLIMDLEEPFQGRVRRPPDNLVNALLSFGNTLLYTVALAEIYVTQLNPTVSYLHEPSQRRFSLALDIAEVFRPLIVDRTIFRVVNRHMLDESDLEPLGESEGVYLGERGRKTFIRALEETLATTVYHRTLKRNVSYRQLIRLEAYKLVRHLIDMEPYRALRAWW*
M66_SRR5580900	66.4	7.9	1016	11U	Cas1_761	IIID	FALSE	Cas1,Csx1	d__Bacteria	p__Deinococcota	c__Deinococci	o__Deinococcales	f__Thermaceae	g__Thermus	s__Unknown	MTLHLTRQGATLRLRQGRLLLEEEGVEVGSFPARQVRRVAVWGNVRLSTPALVFLLRQGAPVFFLSLEGFLHGVAGAFPDPHPGHLRAQFGAEALPLARAFVVGKLRSALALLLRHGLPEAEEVAQALARAGEARRLSSLRGAEGEGSRAYFQGLGRLLAAQGFGGRARRPPRDPVNAALSYGYALLLGRVLVAVRLAGLHPEVGFLHAEGRRSPALALDLMEEFRVPAVDQVVLSAFRRGYLTSAHAEARNGGVYLNEEGRRRLIEQVEKRLLEEVAHPLGFRKPLGELIELQAQRLKAALLGRGPYTPFYLWR*
M66_SRR5580900	66.4	7.9	1016	11U	Cas1_762	IIB	Ambiguous	I	d__Bacteria	p__Chloroflexota	c__Anaerolineae	o__Unknown	f__Unknown	g__Unknown	s__Unknown	MPVVRELVISEYGAFVGKHQGRLRVSRDGEVLAEAPLLHLDEVLVIGTRVSLSADAVRACCTAGIPIHFLDPAGRPYAALYSAGLTGTVLTRREQLLAYRDRRGVELAVAFARGKITNQANFLRYAAKYREEAAPQVGRLLKKEAERVRDSLDELRHLKGDTVEEVRGQILSIEGRAAQRYWDALKAVVPESYDWPGRVTRGARDPVNAALNYGYGILYGQVERALVLAGLDPYGGFIHADRPGKPSLVFDLIEEFRTVVVDRTVVGMVTKGVKLEMEGGRLTETARRTIAEKILERLEAAERYEKKRQPLRVVLQSQARHIATFVRGDRAAYEPFIARW*
M66_SRR5580900	66.4	7.9	1016	11U	Cas1_763	IB	Ambiguous	I	d__Bacteria	p__Coprothermobacterota	c__Coprothermobacteria	o__Unknown	f__Unknown	g__Unknown	s__Unknown	MRKPLFIFKDGYLKRKQNTIYFQESTQRNIEELDNIEKFDDNHLDNCEDTDSKDLNNQNQRSSKNINKKYIPFNAINEIHIFSNSFYITKKFLDFVSKHNILVHFYNYYGYYEGTYYPREFYNSGFILLKQVEHYLDTNKRVFLAKAITIGAILNSLRILNYYKNRGYDLDYEISSISIFLEKVNGCKNIEELMAYEGNSKAIYYRAFNKIMRNEDFYFDKRSKRPPADKINALISFGNSYLYSICLSEIYRTHLDPRIGFLHSATYRKFSLNLDISEIFKPVIVDRTIFTLVNKKIISADDFNEDLGITYLNEDGKKKFIKYLEERLNTTINLKKINKVSYRRVIRMELYKLEKHLIGEEDFEPFVSDW*
M66_SRR5580900	66.4	7.9	1016	11U	Cas1_764	IC	I-C	I-C	d__Bacteria	p__Armatimonadota	c__Fimbriimonadia	o__OS-L	f__GBS-DC	g__HRBIN15	s__Unknown	MLGIFESVGEEVFPIVYEVLNTLYITLDGAHLRYSNGNVLIEHEESPLRQVPLHHLGALMLFGNITVSPPLIEECAHAGRAIVWYNPYGEFRARLYGPTTGNVLLRCAQHDAQRCPKTSCRLAMAFVTDKIQNQIFLLQRALRTNAGHGTQLQQAQRLLSSCLEQLPHQADLDAVRGTEGIASRIYFNVFDAFILAQREAFRFTGRTRRPPRDRINALLSFIYTLVAQDCISALEGVGLDPQVGYLNGLRAGRPALALDLMEELRPAFADRFALRSINRRQVQPTHFIEQPDGAVYLNEEGRKQVLRLYQERKGQTIQHPDAQSPVPWGLIPHLQARRLAQTLRGERTEYEPYLVR*
M66_SRR5580900	66.4	7.9	1016	11U	Cas1_765	IIIC-2	Ambiguous	Ambiguous	d__Bacteria	p__Acidobacteriota	c__Blastocatellia	o__Unknown	f__Unknown	g__Unknown	s__Unknown	MPRSYYIFKSGRLRRKGNTLYWERSDFEVSDSDRAMDLSTPEPDVGTTALESAAPPPPADTPSATDSPATAAVSPARRIIPIEDVSELFLFGELSLNTRLLHFLAQKGIPVHVFNYHGFYSGSYYPRETNVSGHLLVKQVQHYTDADKRLALAREIARGACHNLRRNILYYRNRGKTVQDALAALDQASSEIEQADSIPALMGAEGRLRDAYYRAFNQILQLETPFLRRVRRPPDNLVNALISFGNSLLYAAVLAQIYRTPLHPTISFLHEPGTRRFSLALDLAEIFKPLVVDKMIFALVNRQMVGQEDLMPEVGFAVLKEHARKTVVQEFDRRLQTTVKHRRLGRHVSYRGFIRLECYKLVRHLLGMETYQALRAWW*
M66_SRR5580900	66.4	7.9	1016	11U	Cas1_766	IE	I-E	I-E	d__Bacteria	p__Gemmatimonadota	c__Gemmatimonadetes	o__Unknown	f__Unknown	g__Unknown	s__Unknown	MPPVRPSRNLRLLPKFRDGLSYLYVERAIVEQESQAIAIFDKTGVTLVPMAALGVLFLGPGTRITHAAMRTLGENGCSVVWIGEGFARLYAHGYGATRSARRLYRQAQAWADSRLHLEVVMRLYRFRFREPLPQGLTLQQLLGMEGVRVRDAYAHWSQETGVPWYGRRYDRRNWEEADPVNRALSAASACLYGLCHAAIVAAGFSPALGFIHTGHLLSFVWDIADLYRTDIVIPAAFLTVVDDEFDVEGRVRWRVREWVQEARLLERVVEDLLRLFAKLGLPGDDKFERADDEDENRLWDPGGEVEGGINYGDPPAGESAEEPAW*
M66_SRR5580900	66.4	7.9	1016	11U	Cas1_767	ND16	Ambiguous	I	d__Bacteria	p__Chloroflexota	c__Unknown	o__Unknown	f__Unknown	g__Unknown	s__Unknown	MPPLYVIEQGARLSCDGRRLVISKEDEELSSVPLVHVSEVILLGNIGLTTPAIKLLLRENIDVVFLTQEGEYCGRLTGPGTPHVLLRRRQYRCLEEGRFVLAMAQGFVRGKLSNMRTLLMKHNRERGDATIQAAIEALGAALGRVPRTTALSSLSGVEGAATAAYFGGWKRLLKGEWKFEKRQRRPPPDAINVLLSFGYTLLAHTAQSAVEAAGLDPYAGFLHGVEYNRPSLALDLMEEFRPVVDGVVLWCCNSGEITPEDFAPGEAERPVVISAEAKRKFIQAYERRMEQSIFHPQQNVRLSLRRCLHAQARLIVECIHKGQPTYLPMVFR*
M66_SRR5580900	66.4	7.9	1016	11U	Cas1_768	IIIC-1	Ambiguous	I	d__Bacteria	p__WOR-3	c__Unknown	o__Unknown	f__Unknown	g__Unknown	s__Unknown	MNLVINTWGAFLQKNGELFRVKTEDRVAEVSAKKVSSILIATAATITTDALKLAIDNNIDIVFIDEYGEPYARIWHSRFGRTAETRRRQIEIAETGAGLELALYWVKRKLDNQIALLERLRTTRTRKSAEITAYIEKLRNYRQSLEKVTGTIEEQRSTVMGIEGSAGRTYFEALSFLMPEQYRFEGRSRNPAKDEFNALLNYAYGILYSRVEKACVIAGLDPYVGIIHTDNYNKKSLVFDIIENYRVWAEEVVVNLFAARKVLKEHFDRLHNGMVLNKEGRAVLIEAFSRYLDQPVRYCGRNIRRQEIIQLDCHKIANQLLCQTDEPD*
M66_SRR5580900	66.4	7.9	1016	11U	Cas1_769	IB	Ambiguous	Ambiguous	d__Bacteria	p__Unknown	c__Unknown	o__Unknown	f__Unknown	g__Unknown	s__Unknown	MCRRRGKGHRGMKRPVYVMRSGRLTRRQNTLCLSEDQEGRKRYLPIEQISEIHLFGEVDLTKRLLEFLTRHEVPLHVYSHYGYYMGSYYPREHNNSGYLLLQQAACYLDPAKRLDLAKRFVDGALHNMEQVVRYYMNRGTAVEDPYQRLVEQHARLGEAESVESAMQVEGQARQAYYEALDRILDNPDFAFESRTRRPPQNRLNALISFGNSVLYTTVLSEIYRTHLDPRIGFLHATNFRRFTLNLDVAEVFKPVLVDRTILTVVRKGQVSRKHFEESLGGLYLTAEGRQRYLEAWEQRLAATFHHRGLRRHVSYRELIRLELYKIERHLMGDAEYRPFRSRW*
M66_SRR5580900	66.4	7.9	1016	11U	Cas1_770	IB	Ambiguous	Ambiguous	d__Bacteria	p__WOR-3	c__Hydrothermia	o__LBFQ01	f__Unknown	g__Unknown	s__Unknown	MKRTLYIFSDGKIYRSENTLFLETKDSKKSLPINAISDIQIFGEIEINKKLLEFLTQNKICVHFFNRYGYYIGSYYPREFYNSGFIILEQAKHYLDIEKRLFLARSFVLGAILNIIKNLKVYNLDNELNEISNKINELENLNSIEEIMAFEGNIRKNYYQAFNKIIKNSDFEFDERVKNPPNNPINALISFGNSLLYITALSQIYRTYLDPRIGYLHETNFRSFSLNLDISEVFKPIIVDRVIFSLLNKGQLNLNHFLSELNACYLNEEGIKIFVKSFEEKLNSTIIYKNIGKVSYRRLIRIECYKLYKHFIGEEIYKAFVIKE*
M66_SRR5580900	66.4	7.9	1016	11U	Cas1_771	ND12	FALSE	Cas1,Cas2	d__Archaea	p__Crenarchaeota	c__Bathyarchaeia	o__B26-1	f__UBA233	g__Unknown	s__Unknown	DDVDSIICCSSGVAFSASALDLAVENNIQVVFARYSGWPYAVLMPASLTGSVRARREQFIAYNDERSLVLAKKFIAGKLVNQANFLKLMAKNRRQTDPRLAERLYESGKLIDEVNERIGREQGSRIDEKRQQLMNLEAEGARFYWDSIRQILPAELGFTGRETRGARDPFNAMLNFGYQTILFPEVWKAVSYAGLDFYAGYLHADRSGKPSLVLDLMEEFRQQLVDRTLVGLITKNVIKPDEILAAEAVEEGRVLSKDVIKVLLASFQERLDSEVMFNGQKGSLKSFIHLQPRCVVRFLLKEAEYVPFCLGW*
M66_SRR5580900	66.4	7.9	1016	11U	Cas1_772	ND18	FALSE	Cas2,Cas1	d__Bacteria	p__Armatimonadota	c__HRBIN16	o__HRBIN16	f__HRBIN16	g__HRBIN16	s__HRBIN16_sp002898895	FGNIQVTTPALGYLLKQGIDLVYLSSRGVFRGRLQPPRSRNIYLRWAQYERARDPHFQLQVARAIVAGKIANARTLCLRFQRAGHVKEVDNALERLEGLRRMAAQAELVALRGIEGAAAGLYYWILRQALRGDLTFPRRTKRPPRDPVNVLLSLAYTLLLNSVMAAVEIVGLDPYLGFYHAEKYGRPALALDLMEEFRSTIADAFVVMLINKRVITVDDFHEEFGQVRLSYGGQRRFLREWSDKLNDEITHPYFDYSATYARCIELQVRLLAKVIQGELPEYLPFRAR*
M66_SRR5580900	66.4	7.9	1016	11U	Cas1_773	IB	FALSE	I	d__Bacteria	p__Bacteroidota	c__Bacteroidia	o__Unknown	f__Unknown	g__Unknown	s__Unknown	MKRALYLMGSGTLSRRQNTLCLEREGVKRYVPVEQVLEIHVFGEVDFNKRLLEFLSQHEILVHIYSYHGWYMGTFYPREHNNSGYLILQQAVHYLDPEKRMDLARRFVYGAIQNLLHVLRYYQRRGKQLEDITATVEGHLNRVWDQKGIEQLMQVEGQAREAYYRAFDRILEDPDFEFEERSRRPPRNRMNALLSFGNSLLYTTVLSEIYRTHLDPRIGFLHATNFRRFALNLDVAEVFKPVLVDRMILSVIQKGQIQAKHFDSSLGGLYLKEEGRRRFLEAWEERLSTTIQHRGLKRQVSYRTLVRLELYKLEKHLIGDREYRPFRTRW*
M66_SRR5580900	66.4	7.9	1016	11U	Cas1_774	IIID	FALSE	Cas1,Cas2	d__Bacteria	p__Acidobacteriota	c__Blastocatellia	o__Unknown	f__Unknown	g__Unknown	s__Unknown	MSSLYLMEQGLLIRQNGERLILYRDKTAIAEVPLMKIERVVVFGHVHLTTGAISALLRHGIDTTFLSWHGRLKGRLVALESKNIPLRLKQYERAHDEAFARELARRIVRAKVHSSLLVLRRYQRNHPEWSAEEAIAQLERTLQTLEQPQTLPSLRGLEGQAAAAYFQAYGSMFRRSLRFHKRSRRPPQDPVNAALSLGYSLLFSEALAIVSSVGFDPYLGFFHAPEYGRCSLALDLMEEFRAAIVDRLVLTLFNNEVLQPLHFTASESGVWFSVEAKKRFLREYEETMQRAFISRHTDHRTTFRRLLLGQAERLAQAILHGEEYEPYIAEP*
M66_SRR5580900	66.4	7.9	1016	11U	Cas1_775	ND16	FALSE	Cas2,Cas1	d__Bacteria	p__Chloroflexota	c__Dehalococcoidia	o__Unknown	f__Unknown	g__Unknown	s__Unknown	LTAGVEVVFLTSDGRYRGRLETVPSTAALLRTTQASVAGHAGRRLGLARAVVRNKLESQRRVLRALRREPPAAWWQAVRLLGAATTVAELSGAEGWATRAYFSVLRAALPQVRDEPRWRRRRRPAPDPVNALLSYGYTLLLARMHTAVLVEGLDPYLGMLHVPGRARPSLVLDLMEEFRAPLVDFTVVRLLRRLSTSDESWWEPAEQGVRLSWEVRRDLIAALERRLNAHTRDVIRGGRVPWWRLIERQVEAFARALRAGPQAYPAASAVSRRARTRG*
M66_SRR5580900	66.4	7.9	1016	11U	Cas1_776	IU	FALSE	I	d__Bacteria	p__Methylomirabilota	c__Methylomirabilia	o__Rokubacteriales	f__Unknown	g__Unknown	s__Unknown	EESVRLLDASHLCLYGNVQVSAQAIRGLAEREIPIFHLTYGGWLTAVTTGLPHRNVELRARQYRIADDAGASLAFARAFVTGKIRNQRTMLRRNARDDVAPALRELARLARRAQEAPGAEELLGVEGAAARAYFAHFGGLLKNPLEFDFRARVRRPPVDPVNALLSFLYSLLVKECVAALLAVGLDPYRGLYHRLRYGRPSLALDLAEEFRPLIADSTVLTLVNNGMVGAGDFVRRAEACALKADARRTVVRAFEERLDTLIRHP
M66_SRR5580900	66.4	7.9	1016	11U	Cas1_777	IC	I-C	I-C	d__Bacteria	p__Bacteroidota	c__Kapabacteria	o__Kapabacteriales	f__NICIL-2	g__NICIL-2	s__NICIL-2_sp002898675	MKKHLNTLYITSEDAYLRKDHETFVVEIEGKKVFQAPVRSIGSIVCFGFKPITPALMAFCTERDVSISFLSTTGTFLARVAGNTHGNVLLRMAHYAIATDEQRSLATSRPIVAAKIANYRTMLLRHMRNHPDAAVERLLRPITETFAHRIRMLQRVGTLEQLRGYEGECAQLYFSVAAHLFTAQQEDFAFTQRSRRPPRDRANALLSFLYALITNDICSALESVGLDPYVGFFHRVRPGRPSLALDILEEFRAYLGDRMMFSLVNLRQVTAEDFEIRPSGEVRMSDAARKRVIVAYQQRKQEKIGNVVATVLV*
M66_SRR5580900	66.4	7.9	1016	11U	Cas1_778	IB	FALSE	I	d__Bacteria	p__Armatimonadota	c__Fimbriimonadia	o__OS-L	f__GBS-DC	g__HRBIN15	s__Unknown	MKKSLYINSHGTLQRDQNTLLIELEDGTKRYLPIESVRELHIFSEVNLNKRVLEFLSQNQVLIHFYNYYGYYTGSYYPREHFNSGYMLLKQVEHYLDEARRLDLARRFVQGALANLQQVARYYHQRQTPLDQTLQALQHLREQTEACSTIETLMQLEGKAREAYYEIFDRVLQNPDFAFGKRTRRPPRNRLNALLSFGNSLLYTTALSEIYQTHLDPRIGYLHT
M66_SRR5580900	66.4	7.9	1016	11U	Cas1_779	IB	FALSE	I	d__Bacteria	p__Deinococcota	c__Deinococci	o__Deinococcales	f__Thermaceae	g__Thermus	s__Thermus_thermophilus	VLRLLRKEEARNDDLEPTLELLEELLAKVEEAQSVGELMALEGRAREAYYRTWEALLGEEWALERSRRPPRDPINALVSFANTLLYTAVLAQIYQTHLDPRIGFLHEANYRRHSLNLDVAEVFKPALADRLVFRLIRRGQVKPGHFLREGEGVFLSEAGRRLVVEEWERTLQTTYRHRALKRAVSYRTTLRLELYKLEKHLIGEQPYTPYRLR*
M66_SRR5580900	66.4	7.9	1016	11U	Cas1_780	IIB	FALSE	Cas1	d__Bacteria	p__Firmicutes	c__Unknown	o__Unknown	f__Unknown	g__Unknown	s__Unknown	GKRSERLVVREGGRVTAEIPFADLEQVTLAAPGVTISTDALCRLGDLGIPVTVLTGAGRPVARLSSPGMVGTVVTRRAQMAAADDGRGVAVAVAFVSGKMRNQAAVLKYFAKSRRRTDATAYEALHAAAREIMASVRYVESLRGSSLSEVREELLSSEARASRLYWERVAALLPGRLGFPGRRYPGATDPVNACLNYGYGILYHEAWGALLFAGLEPFAGFVHV
M66_SRR5580900	66.4	7.9	1016	11U	Cas1_781	IB	FALSE	I	d__Bacteria	p__Acidobacteriota	c__Blastocatellia	o__Unknown	f__Unknown	g__Unknown	s__Unknown	QRRGKPVEDVCAALEAHLARLKTSNTVEHLMQVEGQAREAYYQAFDKILEDPDFRFERRTRRPPHNRINALLSFGNSLLYATVLSEIYRTHLDPRIGFLHTTNFRRFALNLDVAEVFKPLLVDRTVLSLVQRREIQAGHFDVMLGGLYLKDEGRRRFLEAWEERLGSTIQHRGLNRNVSYRTLIR
M67_SRR3961743	67	7.8	602	44Q	Cas1_782	IB	I-B	I-B	d__Bacteria	p__Aquificota	c__Aquificae	o__Aquificales	f__Aquificaceae	g__UBA11096	s__Unknown	MGRVYYITHSGTLKREENTVVFENSEVKKSIPIEDLDELFLLSEVSTNSKVLGLLSQKGVVVHFFNHYGYYIGSFYPRETNLSGYLLVKQVQHYIEPHKRLELAKSFVEGAIINLCPLFNMEEETYLSELSKAKNITEVMQVEAKLRKDFYRKIEEETGWDFQKRTKRPPHNPLNALISFGNSLVYSKVLGEIYHTQLNPTISYLHEPTTKRFSLSLDVAEIFKPILSDALILKLIKEGLLEDKHFLQELEYAYLSQDGRRLFVAEFNKLLESTIRHRKLNRKVSHRQLIRLELYKLIKHLLEEEPYRPLNYRSL*
M67_SRR3961743	67	7.8	602	44Q	Cas1_783	IB	I-B	I-B	d__Bacteria	p__Thermotogota	c__Thermotogae	o__Thermotogales	f__Fervidobacteriaceae	g__Fervidobacterium	s__Fervidobacterium_gondwanense	MNFFAGVDIVKETIYIFSSGELMRKDNSLFFVTEQGEKKHIPVENVKEIMVFGEINLNKKLLEFLSQKEIILSVFNYYGFYMGSFYPRTHNNSGFIILKQAEHYLDYGKRLVLARKLVEGAIKNELTVMKYYNRRGRELSEHISRLESRLLELNDCSDIPRLMQKEADAKKYYYDSFNIIINSEDFEFKKRTKRPPKDKLNALISFSNSLIYSITLREIYSTHLDPRIGFLHETNFRRFSLNLDISEIFKPIIGDRAIFQVVNKGILKDSDFDELGEKTYLSDKGKMKFLEVLEQKLNETIKPKKLGKQVSYRTLIRMELYKIEKHIMGEEDYEPFIMEW*
M67_SRR3961743	67	7.8	602	44Q	Cas1_784	IIIC-2	I-B	I-B	d__Bacteria	p__Armatimonadota	c__HRBIN17	o__HRBIN17	f__HRBIN17	g__HRBIN17	s__Unknown	MNTKLLSFLAQNEIAIHCFNYYGFYVGSFYPREKNVSGHLLVRQVEHYLNHQKRLEIAREIVAGALFHIRRNLNYYCNRGKQVDEALAMVETCMEQVENCQGIAELMSEEGRARDAYYRAFNEILELEQPFEKRVRRPPDNMVNALISFGNSLLYDAVLSEIYVTQLNPTVSYLHEPSQRRFSLALDFSEIFKPLIVDRLIFRLLNRNEIGEEDFESVGEARGVYLKEETRKKFVRSFEETLQTTVQHRQLKRHVSYRQLIRLEAYKLIRHLISMEQYKALRSWWRCKCMS*
M67_SRR3961743	67	7.8	602	44Q	Cas1_785	IB	Hybrid(III-A,III-B)	Hybrid(III-A,III-B)	d__Bacteria	p__Thermotogota	c__Thermotogae	o__Thermotogales	f__Fervidobacteriaceae	g__Fervidobacterium	s__Fervidobacterium_pennivorans_A	MQTVYIFKDAYLRKKSSALYIEPKSETEKPVYVPLKNVSCLMVFSEVELNKKTLELFSNSQVPVFFYNYNGEYVGCFYPVETNKTGEMLILQFQHYQDLEKRIVIAREILLGVADNMMSLIKRYVDKYSQIQENISKIESLKKTYYRQETIAALMAIEGNIRKIYYEALGKIFESKGFKFEERTMRPPADEINALISFGNTLLYNVVLSEIFKTSLEPSISFLHEPNKRKFSLQLDISEIFKPILVDRVILNMVNKSMIKKEDFRQVEGGVYLNENGKKKFIKEFENGLEETFDYGNGQKMSYKTAIRYECYKLIRHLREEEAYTAFRW*
M67_SRR3961743	67	7.8	602	44Q	Cas1_786	IB	I-B	I-B	d__Bacteria	p__Unknown	c__Unknown	o__Unknown	f__Unknown	g__Unknown	s__Unknown	MGRAYYLFTNGRIRRKENTIYIETDNGEKKAIPIEDVEVIHIFGEVELNTKLLNFLSQQNKIVHVYNYYGFYSGSFVPRDINVSGHLAIKQVEHYLDPEERLYLAYCFVEGALFHMLWNLKEYEGTFEFREKIKKEFEKAKEARSISELMGCEGRAREAYYQAFNVILKEGFYIDKREKRPPTNPVNALISFANSLVYSTVLSELYHTQLNPTISYLHEPRERRFSLSLDLAEIFKPILADKLIFKLVNNGIIKPEDFDEDLNYCYLKDNGKKKFVKAFDEKLNTTIKHKKLNRNVSYRTLIRLECYKLIKHFLGDEIYKPLKAWW*
M67_SRR3961743	67	7.8	602	44Q	Cas1_787	IIID	FALSE	Cas1	d__Bacteria	p__Deinococcota	c__Deinococci	o__Deinococcales	f__Thermaceae	g__Thermus	s__Unknown	MLGFYGAVASPEHLRAQFAQDPLPLARAFVLGKLRTARAMLERLGLPGLEAVEEALAQAQTASHLDALRGAEGFGSRAYFGGLSQLLRPWGFQGRSRRPPKDLVNAALSYGYALLLGRALLAVRLAGLHPEVGFLHAEGRRNPALALDLMEEFRIPVVDQVVITALRRGQLKPEHGEPRNGGVYLTEEGKRALIPLLEERFHQEATHPLRFRKTYAELLDTQAARLKAAIVKREPYTPYYLK*
M67_SRR3961743	67	7.8	602	44Q	Cas1_788	IB	Ambiguous	Ambiguous	d__Bacteria	p__Aquificota	c__Aquificae	o__Aquificales	f__Aquificaceae	g__Hydrogenobacter	s__Hydrogenobacter_thermophilus	MKKPLYIFSSGRLERKENTLVMETQEDRKIIPINTVSEIKVFGELDINKRTLEFLTKNQIPVHFFNHYGYYVGTYYPREALNSGYIILKQAQHYLDTEKRLYLAKAFVLGAVRNILKNLEYYKRRGKDLESIISFIEERLKNLQGLMSIPEIMKLEGDIRKAYYSSFNIIIQTEEFNFDGRSKRPPENPINAMISFGNSLIYTTTLSEIYRTHLDPRIGYLHETNMRSFTLNLDIAEVFKPVIVDRVIFSLVNRREIQLKHFDSDVGYSYFTDVGRNIFVKAFEEKLNTTIKYRNLGNVSYRKLIRIECYKLYKHFMEEEDYTPFFGEW*
M67_SRR3961743	67	7.8	602	44Q	Cas1_789	IB	Ambiguous	Ambiguous	d__Bacteria	p__Firmicutes	c__Thermoanaerobacteria	o__Caldicellulosiruptorales	f__Caldicellulosiruptoraceae	g__Caldicellulosiruptor	s__Caldicellulosiruptor_lactoaceticus	MKRPIYIFSDGSLKRKNNTLYFESEGIQKFIPVENTSEIYIFGEVELNKRFLEFLTQSEIILHFFNRYGYYVGSFYPREYLNSGYMILKQAEHYLNPDKRLFLAKAFVEGAYKNMRQVLKYYQSRGIDELKSYIEQMENLFGKINNINDINPLMAFEGNIRQTYYSAFDLIIDKDDFKFEKRSKRPPKNALNTLISFGNSMMYTIVLSEIYRTHLDPRIGYLHATNFRRFTLNLDVAEIFKPIIVDRLIFYIISKNMLKPEHFEEDLEGIVITDSAKKIFIDELEQRLSTTISVKNIGNYVSYRQLIRIELYKIEKHLMGEKEYQPYVTQW*
M67_SRR3961743	67	7.8	602	44Q	Cas1_790	IB	Ambiguous	Ambiguous	d__Bacteria	p__Firmicutes	c__Thermoanaerobacteria	o__Caldicellulosiruptorales	f__Caldicellulosiruptoraceae	g__Caldicellulosiruptor	s__Caldicellulosiruptor_lactoaceticus	MQKSLYLTSNGRLRRHENTLYFETEVEKRSIDIENVEQIHIFGEVDLNTKALNYISQYGIVLHFYNYYGFYAGSFLPRKKNVSGDVVVRQALHYLDREKRLFLAYCFVESAVYHMMRNLRERKEAEAFLIAIEDEWEKGRFNISSIAELMGLEGRIRNIYYQSFNQFLPEDFAMEKREKRPPTNPINALISFGNSLIYSHTLSQIYQTQLDPTISFLHEPSEKRFSLSLDLSEIFKPLIVDTVIFKLLNNRQISLEHFDEDLNYCYLNQEGKKIFIKEFQSKLETTVRHRQLNRNVSYKGFIRLECYKLIKHFIGDQVYSPLKAWW*
M67_SRR3961743	67	7.8	602	44Q	Cas1_791	IB	Ambiguous	Ambiguous	d__Bacteria	p__Firmicutes	c__Thermoanaerobacteria	o__Caldicellulosiruptorales	f__Caldicellulosiruptoraceae	g__Caldicellulosiruptor	s__Caldicellulosiruptor_lactoaceticus	MKKDLYVFNSGFLRRKDNTIMFETDEGKKYFPVEEIESVFIFGEVDINKRFLEFMTEKNICVHFFNRYEYYVGTYYPREHYNSGIVILKQVEFYNDYNKRMTIARSIVEGAVLNMLVVLRYYNSRGNMLKDEIETIERMRHNINSCDDVNTLMALEGNIREIYYRCFNKILDDENFTFVRRSKNPPLDRINALISFGNSLLYATTLGEIYQTQLDPRIGYLHSTNQRKFSLNLDISEIFKPIIVDRVIFSLVNKKVLSEKHFERELNGIILNDQGKKLFVSEYNQKLYSTITHPKLNCQVSYKRLIRMEAYKLQKLFLENIEYKPFVARW*
M67_SRR3961743	67	7.8	602	44Q	Cas1_792	IE	I-E	I-E	d__Bacteria	p__Deinococcota	c__Deinococci	o__Deinococcales	f__Thermaceae	g__Thermus	s__Unknown	MPPVPNTRNLKELPKFRDGLSYLYVEHAFIEQEAQGIGIYTQEGLTLVPVAALGVLFLGPGTRITHAAIRALAGNGCTVAWIGEGFARFYAQGLGDTRSALRLQRQARAWADPELHLEVVFRLYQKRFKEPLPKNLSLEQVRGLEGVRVRSAYARWSQETGVPWHGRSYDRRNWASSDPVNRALSAGAAYLYGLAHAAIVSSGFSPALGFIHVGRLLSFVYDVADLYKTEVLVPAAFLTVAESDLEVERRIRQKLRERILEERLLERMVGDLLELFSGLGFPEDDKEEDPTFPGGLWDPAGEVEAGVAYGGDDPGEGSEES*
M67_SRR3961743	67	7.8	602	44Q	Cas1_793	IU	FALSE	I	d__Bacteria	p__Deinococcota	c__Deinococci	o__Deinococcales	f__Thermaceae	g__Thermus	s__Unknown	EGGTLKVSRRAGREVLLQKPLIAVEEIVILGNAVVTPALLKHCAQEGVGIHYLSPTGTYYAGLTRTPSKNAPARVAQFKAHLEPTWKLALARRFVLGKIRNGLVFLRRNGAEGWEGLKEALLEAERTQDEEALRGAEGRAADLYFRAFAELLPEGFAFGERSRRPPRDPANSLLSLAYTLLAKECESALLVAGLDPYVGYLHEVRYGRPSLALDLMEEFRSILADSVVLSLLNNRRVILEDFDDSEGFPRLRKEAWPKFLRAWEERLNERVQHPLLRKRLAYREILLAQARILVKHLLGELPRYEPFAVR*
M67_SRR3961743	67	7.8	602	44Q	Cas1_794	IB	FALSE	I	d__Bacteria	p__Firmicutes	c__Unknown	o__Unknown	f__Unknown	g__Unknown	s__Unknown	LFGEVYLNKKILEFLHQNEVLVHFFDFNGNYVGTFYPREHYNSGYMILRQAEHYLDEAKRLQLAREFVSGALANIMQVLRYYANRGKEVENYIYPIEKFYHDLDKCKSVEELMALEGNARQYYYESFNIILGTTPFSLKTRTKRPPVDPLNALISFGNSLVYVKVLTEIYKTHLDPRIGYLHTTNFRRFTLNLDVAEIFKPILADRTLFTVVGRKMIGPDEFEKHGGGVLLGERGRRTYVQEFEQKLQATFYHRRLKRNVSYQTLLRMELYKIEKHLMGEEPYKAFVSRW*
M67_SRR3961743	67	7.8	602	44Q	Cas1_795	IB	FALSE	I	d__Bacteria	p__Deinococcota	c__Deinococci	o__Deinococcales	f__Thermaceae	g__Thermus	s__Unknown	MPKPVYVFSSGRLGRQANTVVLETAEAKRFVPVEQVSELYLFGEVELNKRFLEFAAQKGVLLHFFNRFGYYVGSFYPREHLVSGHLTLKQAEHYLDAQKRLDLARRFVEGGLENLTRLLRKEEAKGRRVSSTLALIRDALAQVSAAQSVGELMALEGRSREAYYATWGDLLGEEWELNRQRRPPRDPINALVSFGNSLLYTALLAQIYQTHLDPRIGFLHEANYRRHSLNLDVAEIFKPVLVDRLIFRLIRRQQIGPRHFLREGDGVFLSEHGRRLVVEEWERTLQTTYRHVRLKRSVSYRTTLRLELYKLEKHLIGDEPYVPYRLR*
M67_SRR3961743	67	7.8	602	44Q	Cas1_796	IIID	FALSE	Cas1	d__Bacteria	p__Deinococcota	c__Deinococci	o__Deinococcales	f__Thermaceae	g__Thermus	s__Unknown	LERYRVAEAFEIARALERVNVASRLETLRGIEGEGSRTYFAGLAQVLGTHGFAGRTRRPPADPGNAALSYGYAVLLGRVLLALRLAGLHPEVGYLHTEARRQPALALDLMEEFRIPVVDAVVVSAFRRGEMGWSHVERRGGGVYLNEEGRRIFLRLLEERFLQEAWHPLGFRKPYGEQIEVQAQRLKAAILGKARYTPFYFKG*
M68_DRR163687	68	6.9	746	52R	Cas1_797	IB	I-B	I-B	d__Archaea	p__Crenarchaeota	c__Nitrososphaeria	o__Nitrososphaerales	f__HRBIN04	g__HRBIN04	s__HRBIN04_sp002898655	MKKRIYLFSHGTLARESNTLVLINEDKKRFIPIMDISSIYIFGEIDINKRLLEFLTSHNVPLHFFNYYGYYIGSYLPRRYYNAGIITLKQAEHYINIEKRLFLAKSITYGSIRNMLVVLNYYNNRGVDLKEEIGILENILENIFKCNDVNELMGNEGNAKELYYRSFNHILGNEIFKYEGRQRRPPTTRLNALISFGNSLLYVTVLNEIMKTHLDPRIGYLHATNNRKFSLNLDISELFRPFLVDRCIFTLVNKSILNENDFALELNGIYLNDAGRRKFIQEFETKLNTTILHKKLRRKISYQGIIRMELYKLEKHLINDEEYKPFIMRW*
M68_DRR163687	68	6.9	746	52R	Cas1_798	IIIC-1	I-B	I-B	d__Bacteria	p__Acidobacteriota	c__Blastocatellia	o__Pyrinomonadales	f__Pyrinomonadaceae	g__Unknown	s__Unknown	MQLVINTYGSYLQKSGNCFKVKVNEKVFEIACNKVSSILISTAAYITTDAIKMAMENNIDIVFLDEFGNPYGRVWHPKLGSTTLIRRRQLEIAEASEGLNLSLEWIKTKLSNQIELLKKLRSTRPQKSAQITAYIEKLTPLLENLQNLSGTLDECRATIMGIEGSAGKIYFEAISELMPDRFKFQGRSRNPAKDEFNALLNYAYGILYSLVEKACIIAGLDPYVGFIHTDNYNKKSLVFDLIENYRAWAEEVVINLFAKRKVKVEFFTKIPNGLVLNPDGKAALISEFTSFMEESIRYRGRNIKRNNIIQYDCHRIANELIKDL*
M68_DRR163687	68	6.9	746	52R	Cas1_799	ND12	Ambiguous	Ambiguous	d__Archaea	p__Crenarchaeota	c__Nitrososphaeria	o__Nitrososphaerales	f__HRBIN04	g__HRBIN04	s__HRBIN04_sp002898655	MRCMKRIISIRSYGVKLGSTGNRFVITGKGVDKQTIPALDISEIILYGKAINITTSAILLAIKNQIPIFFMNRYGRPYSMISPIVASGTISTKRAQYSALNDRRGFELARAFIYGKMKNQERLLRLRANSERYDRAVQIRMYADNIAKLADSLLNIEYDGHYNETRAKIMRLEAEAARDNYWKGFALLLPDGFIFEKREHRHARDPVNILLNYGYGFLLTRVINAIIISGLDIHAGFLHADRAGRESLALDLIEEFRQPVVDITILKMLRLKELKRDEILEVDDSNNVRLSKGTLHKVINSLKERLEHRSDMYSIEDRIVEQARDVARFLRGEITEYKPFII*
M68_DRR163687	68	6.9	746	52R	Cas1_800	IB	I-B	I-B	d__Bacteria	p__Unknown	c__Unknown	o__Unknown	f__Unknown	g__Unknown	s__Unknown	MRNYYIFSNGILKRKENTVFLETKDGIKPIPVENIDQIFVFGEVDFNSKFLNFIAQNKICLHIFNYYGYYSGSFYPKETNVSGVLTIKQVENYLDKNKRLKLASLFVKGAIHNLRRNLGKREDFKKEIKLIDSYEQEINNVETISELMSIEAHVRKVYYGCFEKITGWIFKERTTQPPQNPLNALISFGNSLVYSIILKEIYLTPLNPTISFLHEPSERRFSLSLDVSEVFKPIISDKLILRLISQNQIKEENFEKALGGIYLNEEGRKVFVEEFDKLLETTILHRKLRKKVKYKTLIKLELYKIIKHLLGEKEYVPLKVWW*
M68_DRR163687	68	6.9	746	52R	Cas1_801	IB	I-B	I-B	d__Bacteria	p__Unknown	c__Unknown	o__Unknown	f__Unknown	g__Unknown	s__Unknown	MKNRIFIFSDGELKRKENTLFFENEKGEKKFIPIEGTQELMVFGEVSLNKRFLEFASQKEIILHFFNYYGYYVGSFYPREHLNSGYMILKQAEVYLNPERRLHLARSFVEGAISNILKVIDYYARRKESGSIEGISAGIKELAETLPNQASTESLMAIEGNIRDMYYSAFDEIIEDEDFKFESRTRRPPKNRMNALISFGNSLLYTTVLSEIYKTHLDPRIGFLHTTNFRRFTLNLDVAEVFKPIFVDRMIFSLINKGELKKNHFEKRMDGVVMNDEGMKIFSKEFEERLEKTIIHKKIGKPVSNRRLIRLELYKLEKYIMGEEDYKPFVWEW*
M68_DRR163687	68	6.9	746	52R	Cas1_802	IB	I-B	I-B	d__Unknown	p__Unknown	c__Unknown	o__Unknown	f__Unknown	g__Unknown	s__Unknown	MKKRIYLFSHGALARESNTLVLIHDNKKHFIPIMDISSIYVFGEVDINKRLLEFLTSHNIPLHFFNYYGYYIGSYLPRRYYNAGIITLKQAEHYIDKEKRLFLAKSITHGSIRNMLVVLNYYNNREVDLKDEIKRLEDILKTVSECSDISGLMGNEGNAKEIYYQSFNKILNNVIFRYECRRRRPPTTKLNALISFGNSLLYVTILNEIMKTHLDPRIGYLHATNSRKFSLNLDISELFKPLFVDRCIFDK*
M68_DRR163687	68	6.9	746	52R	Cas1_803	IB	I-B	I-B	d__Bacteria	p__Aquificota	c__Aquificae	o__Aquificales	f__Aquificaceae	g__Hydrogenobacter	s__Unknown	MRNYYIFSSGRISRRDNTLYVENENGEKKAIPIEDVESIYIFGELDLNTKLLNFLSQHNKILHVFNYYGFYSGSFIPRDRNVSGTLLIKQVQHYMELEKRMYLAYSFIEGAFYHMIRNLKEYSGTEEFQEKIKEELERANKAKSISELMGCEGRARDAYYQAFNVMLKGDFFIERREKRPPTNPVNALISFANSMIYTTVLSELYHTQLNPTVSYLHEPREQRFSLCLDLAEIFKPLIGDAIIFKLVNNGMIRLEDFEEEVGYCYLTKEGKKKFLKLYDEKINSTIKHRKLKRNVSYKTLIRLECYKLIKHLLEDEPYKPLKAWW*
M68_DRR163687	68	6.9	746	52R	Cas1_804	IB	Ambiguous	I	d__Bacteria	p__Thermotogota	c__Thermotogae	o__Unknown	f__Unknown	g__Unknown	s__Unknown	MKMVIYIFQSGKLSRKDNTLMLENESGKRSIPVNAVSDINIFGEVSLNTKLLTFLSKNNIVLHFFNHYGFYVGSFYPREYYNSGLMTVLQVRHFLDEEKRLFLAKSFVLGSVLNMAKNIKGVCGDFLDDIGVLEGAETIPEIMAYEGKKREKYYSFFGDLINSEEFVFEKRTKRPPKNPLNALISFGNSLLYTTVLSEIYRTHLDPRIGYLHETNQRSFTLNLDIAEVFKPVIVDRVIFRLLNRKRIKIKHFDQKTDASFLTENGMKIFVEEYEKKLSETIRYKNIGKVSYRRLIRLECYKLYKHFLGEKVYKPFTVRE*
M68_DRR163687	68	6.9	746	52R	Cas1_805	IIIC-2	I-B	I-B	d__Archaea	p__Thermoproteota	c__Nitrososphaeria	o__Nitrososphaerales	f__Nitrosocaldaceae	g__Nitrosocaldus	s__Unknown	MRDYYIFKSGRLRRHENTIELEFNDGKKTIPINDIHSLHLFGEIDLNTKIITFLNQHGIPIHFYNYYGYYSGSFYPREKLVSGLLIVKQVEHYLDKTKRIEIAIELVKSAIHNILSNLNHYKKNGKDVEMVINAIEEERKGLVDCSDIADIMGVEGRCREHYYSSFDIILREEFKFEKRSRMPPKNMLNAMISFGNSLLYATVLTEIYHTQLSPAVSYLHEPGERRYSLALDISEIFKPIIVDRVIFNLVNNRIIKEEHFLEELNGCYLNDKGRRIFVEEYQKKLDTTLRHVRLKRHISYQRLIRLECFKLIKHILGEKKYLAFKSSW*
M68_DRR163687	68	6.9	746	52R	Cas1_806	IB	Ambiguous	I	d__Bacteria	p__Unknown	c__Unknown	o__Unknown	f__Unknown	g__Unknown	s__Unknown	MKKTIYIISDGELRRKENTLYLETKEGKKYLPVENIQEIFVLGEVTINKRLLEFLTEKAIILHFFNYYGYYVGSYYPREHLNSGYLILKQAEHYLDPHKRLNLARKFVVGAVENLKKVLSYYKNRSKEIEPFFEKIDELSLSLDNCESIEELMAIEGNIREQYYRAWDRILDNEHFLFEERTKRPPKNRLNALISFANSLLYTYCLSEIYYTHLDPRIGFLHTTNFRRFTLNLDLAEIFKPIISDRVIFNVVNKGIIKPKHFEQKLNGIVLNEKGREIFVKEMQERLQATFFHRKLGRHVSYRRLIRLELYKIEKHLIGDEEYKPFITGW*
M68_DRR163687	68	6.9	746	52R	Cas1_807	IIIC-2	Ambiguous	I	d__Archaea	p__Thermoproteota	c__Nitrososphaeria	o__Nitrososphaerales	f__Nitrosocaldaceae	g__Nitrosocaldus	s__Unknown	MLIENYAGANYMRDYYIFKSGRLRRHENTIELEFNDGKKAIPVNDIHALHLFGEVNLNTKLITFLNQHGIPIHFYNYYGYYSGSFYPREKLVSGLLIVKQVEHYLDREKRIKIARELVNSAIHNILSNLNHYKKNNKGVDHFITAIEEERKYLTNCNDIASIMGIEGRCRDHYYSSFDTILREEFRFEKRSRMPPTNMLNAMISFGNSLLYATVLTEIYHTQLSPAISYLHEPGERRYSLALDISEIFKPIIVDRVIFNLVNNRIIKEEHFLEELNGCYLNDNGKRIFVAEYQKKLDTTLKHVRLKRHISYQRLIRLECFKLIKHLLGEREYIGFKSSW*
M68_DRR163687	68	6.9	746	52R	Cas1_808	IB	Ambiguous	I	d__Bacteria	p__Bacteroidota	c__Kryptonia	o__Kryptoniales	f__Kryptoniaceae	g__Chrysopegis	s__Unknown	MPKAYYIFSSGILRRKDNTIYFEPLNEDGFDDETLCFIGYPEIEEESNVSVKAGRKPVPVEDIDSIYIFGELTFNTRFFNFLSQNNIILHVFNRYGFYSGSFYPREFLNSGKLLVSQVEHYLDPDMRLKIAKSFVDGASFNMLKNLKSYVDERKEIEIFIEMIEQERIKMDRIDDVADLMTCEARIRNAYYKGWDYIIDYEFFEFIRRTKRPPENAINALISFGNSMLYTLVLGEIYKTQLNPTISYLHEPRERRFSLALDISEVFKPVIVDRLIFKIVNRGQIKEEHFVSELGYCYLNEDGRKIFVREFNDFIESTVKHKSLGRNISYRGLIRLECYKLIKHLLGDEIYKPFKVWWI*
M68_DRR163687	68	6.9	746	52R	Cas1_809	IIIC-2	Ambiguous	I	d__Bacteria	p__Dadabacteria	c__UBA1144	o__UBA2774	f__CSP1-2	g__Unknown	s__Unknown	MARDYYIFKSGRIRREDNTLYFENDDGKRPIPIEDVESIYVFGELDFNTKLLNFISQHSVPVHIFNYYGFYSGTFYPREKLVSGFLLVKQVEHYTDSQKRLEIAKEIARATHHNILRNVRYYDNRGKEIEDIIRDIEESKWEIESSNDIAQLMGAEGRVRGKYYRAFEKILGEEFKIEKRVKRPPNNMINCLISFGNSLMYAATLGEIYKTQLNPTVSYLHEPSERRFSLSLDIAEIFKPLVVDKIIFRLINKNMIDEDDFDSDLNYCYLKESGRKKFISEFDSKMETTVKHRRLKRNVSYKTLIRIECYKIAKHLMDIEKYEGLKAWW*
M68_DRR163687	68	6.9	746	52R	Cas1_810	ND12	FALSE	Cas4,Cas2,Cas1	d__Archaea	p__Crenarchaeota	c__Nitrososphaeria	o__Nitrososphaerales	f__Unknown	g__Unknown	s__Unknown	MRKIISIRSYGVKVGSTGSRFVIISKEGKQILPALDISEILLYGKAISITTSAIMLAMKNRIPIFLMNSSGRPYSIISPIIATGTILTKRAQYSAKNDKRGFELAKAFIYGKMKNQERLLRLKASYERDNASEIRRYADNISKLTETLLMLEYGEQDARAKIMTLEAIAARENYWKGFALLLPDGFMFIKREHRNARDPVNMLLNYGYGFLLTRVINAIIISGLDIHAGFLHEDRSGRESLALDLIEEFRQPVVDVTLLKMLRLKELKRDEILDTNDGTKLSKSTLQKVIAALKERLEEKVSMLSIDDWIVEQARNVARFLRGEIPEYKPFIA*
M68_DRR163687	68	6.9	746	52R	Cas1_811	Casposase2	FALSE	Cas1	d__Archaea	p__Thermoproteota	c__Nitrososphaeria	o__Unknown	f__Unknown	g__Unknown	s__Unknown	MTLKGQKNHYNVKLLRGYGISLSLKQNRVTLKDGIDVFTGKSEVEQWFVTQIPYEKIVISGKGYVSTEAIKLLAEKNINVILTDAYGNLIANMNNVMSSNTATNYRIGQYDTFRNPVKVLNLQKQLLTSKLESQINFLKSLNKQEVIEGIAALTKYKEQIINAKDKRDLLTIESRAGHLYFRSYAKLFDPKYSFLSRHGGGIVLSNRYASDVINALLNYGYTILAGEIAKFVNGLGLDPYYGFYHTMHTSFQALVYDIIEPFRWLVEYSAYKMASDTNHMHPIRKNEYTWTREGRVILDSNLVRRFLELLERKFQSERLYRFKHGIKRKDGMSMCQEITIAKIQTQNLAELVCHLDFVSQG*
M68_DRR163687	68	6.9	746	52R	Cas1_812	IB	Ambiguous	Ambiguous	d__Bacteria	p__Unknown	c__Unknown	o__Unknown	f__Unknown	g__Unknown	s__Unknown	MGRAYYLFTNGRIRRKENTIYIETDNGEKKAIPIEDVEVIHIFGEVELNTKLLNFLSQQNKIVHVYNYYGFYSGSFVPRDINVSGHLAIKQVEHYLDPEERLYLAYCFVEGALFHMLWNLKEYEGTFEFREKIKKEFEKAKEARSISELMGCEGRAREAYYQAFNVILKEGFYIDKREKRPPTNPVNALISFANSLVYSTVLSELYHTQLNPTISYLHEPRERRFSLSLDLAEIFKPILADKLIFKLVNNGIIKPEDFDEDLNYCYLKDNGKKKFVKAFDEKLNTTIKHKKLNRNVSYRTLIRLECYKLIKHFLGDEIYKPLKAWW*
M68_DRR163687	68	6.9	746	52R	Cas1_813	VA	FALSE	Cas2,Cas1,Cas2	d__Bacteria	p__Desulfobacterota	c__Thermodesulfobacteria	o__Thermodesulfobacteriales	f__Thermodesulfobacteriaceae	g__Caldimicrobium	s__Unknown	MKQTVIIYKNTAVEISRKGERLQIETAEQKITLPLSNIDGILIFGRAKLTSEALSLCAKNAVPVILLSVYGYIKAQILPPLDSKFTNTRIRQTILYLSNPLEIAKYFVKKKCTEIEDTFELDLQDLKASIEITKDFSSLLGLEGQASKLMFQSFGKSIKKRGFVFKERSYNPPKDEVNALLSFLYTLGYNLSLSLIALKGYDPFISFLHARRGRHASFASDLMETIRPKLTKFAAELLIDNVITLEDFDKEKEGIYLKKKAIHGVVERFNKIKEALLSIMKEVLEDIEKFPLKRNF*
M68_DRR163687	68	6.9	746	52R	Cas1_814	IB	Ambiguous	Ambiguous	d__Bacteria	p__Aquificota	c__Aquificae	o__Aquificales	f__Aquificaceae	g__Hydrogenobacter	s__Hydrogenobacter_thermophilus	MKKPLYIFSSGRLERRENTLSLETQEGRKVIPINSVSEIRVFGELDINKRALEFLTRNQIPVHFFNHYGYYIGSYYPREALNSGFIILKQAEHYLDREKRMYLAKGFVAGAVNNILKNLEYYRRKGKDLKETISSIEEKFKAVSSVDSIAELMQVEGEIRKTYYESFNLIIQVEGFYFDKRTKRPPENPINALISFGNSLLYTTVLSEIYRTHLDPRIGYLHETNQRSFSLNLDISEVFKPVIVDRVIFSLLNKGQIQLKHFDSDVGFSCLNDKGRSIFVKEFEDKLNTTIKHRNLGKVSYRKLIRIECYKLYKHFMDEEIYKPFVGEW*
M68_DRR163687	68	6.9	746	52R	Cas1_815	IB	Ambiguous	Ambiguous	d__Bacteria	p__Calescibacterota	c__Calescibacteriia	o__Calescibacteriales	f__Calescibacteriaceae	g__Calescibacterium	s__Calescibacterium_sp002898315	MNLRTYYIFSHGTLSRKENTILLESAEGKKFIPVETVDQIYLFGEVSLNTKLLTFAASKGIMIHFFNYYGFYTGTFYPKELNLSGELTVKQVEHYLDMNKRLEIARCFVEGAIHNMKRNLQKREEFEDTIKAIEIYEKNIKDVDSITNLMSIEAHCKKAYFSTFDRITGWTFERRTIQPPENPLNALISFGNSLLYTLILKEIYLTPLNPTISYLHEPSQRRFSLSLDVSEIFKPVLVDRLIFYLINNGIINETHFESQLKGIYLNEEGRKIFVSNFEERINQTVLHRKLKRKIRYRTLIKLELYKLIKHLLGEKKYQPLKAWW*
M68_DRR163687	68	6.9	746	52R	Cas1_816	IA	FALSE	I-A	d__Archaea	p__Crenarchaeota	c__Nitrososphaeria	o__Caldiarchaeales	f__Caldiarchaeaceae	g__Caldiarchaeum	s__Caldiarchaeum_subterraneum	CRGVGVSVDALRLACRFGIEVSVYSRGRPVGKVVGAFLGGGAVTRRAQLEAWGTERGLAVAREIVSAKLYNQRLVVRQRAKECLAKGLAVGQTLMKLEQEIGDCMNLLNGAGDVDSVRAYEARGAASYWKAVSLLLPSELGFTGRVTWSPQDPFNKALNIGYGVLRSRVWSAVLGANLDPFIGFLHQPRGRHMCLVSDLMEEFRPGVVDRPLIGLAVEKPSSLLDERLLEKSVVTVVAQALARSDRLFERAVVEQARRLASFLRGDVERYVGFRMRW*
M68_DRR163687	68	6.9	746	52R	Cas1_817	IIIC-2	Ambiguous	Ambiguous	d__Archaea	p__Halobacteriota	c__Methanosarcinia	o__Methanosarcinales	f__Unknown	g__Unknown	s__Unknown	MIIKNNDNVIKKPIPIHSISSLYVFNEIDLNTKLLKLLSKNGIPVHFFNNFGFYYGSYIPRKNLISGYLTIEQVKNYLDNEKRMKIAKEFVRGAIHNSIKNLFHYKKLKIALDEEINALKNCLEEIENCKTRDQLMSVEGRSKQIYYSTFEKFLGKEFKLEKRVRRPPDNMINCLISFGNSLLYTLVLSEIYHTQLDPGISFLHEPLERRFSLALDISEIFKPVIVDKVIFKLINNRMINEKHFVKELNFTYLNEKGRRLFLEQFDARIQQTIYYSKLKRHVSYRKLIRLECYKLIKHLINDGTYKSFKMKW*
M68_DRR163687	68	6.9	746	52R	Cas1_818	IB	FALSE	I	d__Bacteria	p__Unknown	c__Unknown	o__Unknown	f__Unknown	g__Unknown	s__Unknown	MKKTIYLFSHGELKRKDNTLFLESENNKNYIPVENTKEIYIFGEITINKRVLEFLTSNQIILHFFNFYDYYIGSFYPREHLNSGYIIVKQVEHYIDNQKRINIAKLIFYGAIQNILKNIYYYNNRDRNFKEEIKTIELLINKINDAQSISEIMGIEGNVREIYYKTFDKILQNEEFKFEKRTKKPPKNKLNALISFGNSLLYTTALSEIYKTQLDPRIGYLHESNFRRFSLNLDIAEIFKTIIVDRVIFSLINKKIIKEEHFETLLNGITLNEQGAKIFIKEFEEKLQSTINHPKLNRNVSYRELIRLEIYKLQKHIIGEEDYTPFIYPF*
M68_DRR163687	68	6.9	746	52R	Cas1_819	IB	Ambiguous	Ambiguous	d__Bacteria	p__WOR-3	c__Hydrothermia	o__LBFQ01	f__Unknown	g__Unknown	s__Unknown	MDKSYYILKSGSLYREQNTIVFETNEDKKFLPIENVRDIYLFGEVSLNTKLLNFLSQNEIILHIFNYYGYYSGSFFPREKYISGRLLVLQVEHYLDFEKRLFLGKKIIEGSIFNILKNLKEVNSERIEEVKEIFKELESANSIEKIMNIEGRIREIYYNEFFEIEKRTRRPPLDPINSLISFGNSLLYATVISEIYITQLNPTISYLHEPSERRFSLALDISEIFKPIIVDGIIRKILNLNIINEGDFFKELNYCYLNDEGKRKFIKQYEEKLNSTIKHRKLKRKVSYRMLIRLECYKIMKHLLGDEIYEPLKVWW*
M68_DRR163687	68	6.9	746	52R	Cas1_820	IIIC-2	Ambiguous	Ambiguous	d__Bacteria	p__Spirochaetota	c__Unknown	o__Unknown	f__Unknown	g__Unknown	s__Unknown	MKDYYIFKSCRLKRKDNSIVIETSEGFKSIPINDISSLYLFGEVDINTKALNFLAQNGVIVHFFNYYGWWTGSLYPRETLLAGGLLVCQVEHYINSEKRIEIAREFVKGAIHGFIYNLKRYKDSIPEDRLKKLENYFKDLDGCNNIPHLMGLEGNARNVYYGCFPMIIKQEIEFEKRVKHPPDNMINALISFVNSLIYTAVLKEIYSTQLNPTVSYLHEPHYRRFSLALDVAEIFKPIYGDRIIFDLLNNRQITEKHFDKELNYCYLKEEGRKIVVKAFDEKLEKTINHRKLNRKVSYRQIIRFELYKLIKHLLGEEKYCSFRIWW*
M68_DRR163687	68	6.9	746	52R	Cas1_821	IB	FALSE	I	d__Bacteria	p__Aquificota	c__Aquificae	o__Aquificales	f__Aquificaceae	g__Hydrogenivirga	s__Hydrogenivirga_caldilitoris	ISDVSLTSQLLKLLAKREAPVHFFNRFGFYVGSFYPRDTKPSGYLIVKQAEHYIDKGKRLYLAKAFIHGAIENLSYVYGIDGKEHLNRLSKAKSVEEVMSIEGDFRKKCYQRLEELTGFEFGNRTKRPPRNFLNALISFGNSLVYAKVLGEIYYTHLNPAISYLHEPSTKRFSLSLDVSEIFKPLLSDDLIIKLAGKTLTEKHFENRSGLVYLNDEGKRIFISEFNNLLEKTIRYRKLKRNVSFRGLIRIELYKLVKHLIGDEVYTPFIYRSVV*
M68_DRR163687	68	6.9	746	52R	Cas1_822	IB	FALSE	I	d__Bacteria	p__Unknown	c__Unknown	o__Unknown	f__Unknown	g__Unknown	s__Unknown	MKKSIYIFSDGELKRKDNTLYFETSEGKKYIPVENTGEIFVLGEVSLNKRLLEFLTENKIIVHFFNYYGYYVGSYYPREHLNSGYVILRQAEHYLDSSKRLALAKKFVEGGIENIKRVLTYYANRGKDLVEFIEKINSITLSIGTCRDTEQLMAIEGNIREQYYHAWDRILDNEHFVFEARTRRPPKNRLNALISFANSILYTICLSEIYHTHLDPRIGFLHTTNFRRFSLNLDVAEVFKPIIADRVIFTIINKGIIKSEHFEQKLDGIVLNRKGKEILVREMDERLKATIQHRKTLNGG*
M68_DRR163687	68	6.9	746	52R	Cas1_823	IIIC-2	FALSE	Cas1	d__Bacteria	p__Bipolaricaulota	c__Bipolaricaulia	o__RBG-16-55-9	f__Unknown	g__Unknown	s__Unknown	MGRSYYIFKSGTLSREQNTVYFENAEGKRPIPVEDIDALYLFGEVTLNSKFLDFLDKHGICAHFFDYYEHYSGSFVPRQPKQSGFLLVQQVQHYLDTKKRLALAREIVAAATDNILRNLKYYRNRIEDGVALEAIIAEIEAEHQKIPQAHDCLELMAIEGRIRDSYYQSFNLILKFEEPFVRRERRPPTNPINALISFGNSLLYATTLSEIYRTQLNPTVSFLHEPSARRYSLSLDLSEIFKPIIVDRVIFRLVNERMVQLSDFDRDLNYCYLNEGGRKTFVQEYEAKLQQTIEHRKLKKHVSYRHLIRLECYKLVKHILGEEPYEGFRMWW*
M68_DRR163687	68	6.9	746	52R	Cas1_824	IB	FALSE	I	d__Bacteria	p__Unknown	c__Unknown	o__Unknown	f__Unknown	g__Unknown	s__Unknown	SDGELKRKDNTLYLETKDDKKYLPVENIREIFVLGEITINKRLLEFLTEKEIILHFFNYYGYYVGSYYPREHLNSGYLILKQAEHYLNPDKRLALAKKFVFGAVENIKKVLYYYKNRGKEVDRYLTKIENLFQSLDDCVSTEQLMAIEGNIREQYYHSWDTILDNEDFVFETRTKRPPKNRLNALISFANSLLYTYCLSEIYHTHLDPRIGYLHSTNFRRFTLNLDVAEVFKPVIADRVIFSVINKGIIKPKHFEEKLNGIVLNDRGKELFLKEMEERLQSTFFHKKLKRHVSYRQLIRLELYKIEKHLIGDEEYKPFITSW*
M68_DRR163687	68	6.9	746	52R	Cas1_825	IB	FALSE	I	d__Bacteria	p__Unknown	c__Unknown	o__Unknown	f__Unknown	g__Unknown	s__Unknown	MKKSLYINSHCTLQRDQNTLLLEMDNGERRYLPIESVRELHVFGEVNLNKRVLEFLSQNQVLVHFYNYYGYYTGSYYPREHFNSGYMLLKQVEHYLDEARRLDLARRFVQGALTNLQLVARYYHNRQTPLDDTLHTLQTLHDTATHCTQIEALMQIEGKAREAYYTIFDRILQHPDFTFGKRTRRPPRNRLNALLSFGNSLLYTVALSEIYQTHLDPRIGYLHTTNFRRFTLNLDIAEVFKPVLVDRTLLTLIQRRQIRAEHFAEETAGIYLNEEGRKIFLKAWEERLQSTFQHRTLKRHVSYRTAIRLDLYKLEKHLMGEKPYEPFKLR*
M68_DRR163687	68	6.9	746	52R	Cas1_826	IB	FALSE	I	d__Bacteria	p__Aquificota	c__Aquificae	o__Hydrogenothermales	f__Hydrogenothermaceae	g__Sulfurihydrogenibium	s__Sulfurihydrogenibium_subterraneum	YINSNGRIRRKENTVYFEIEKDGEILKTALPINDIDTIFIFGEVDLNTKAINYLSQYDIPIHFYNYHGFYSGSFFPRKKNVSGSLLVEQVKYHIDNSKRQLLAISFIEGAVHHILRNLRKAEIKEEDFKDIVDLMPKIFETQTIEELMAIEGNIREKYYNLFNRIIKNKDFFMEKREKRPPTNPINALISFGNSVMYNTVLTEIYRTQLDPTVSYLHSPQEKRFSLSLDIAEIFKPFIIDPLIFTLINTGQITVSDFDKDLNYTYLNENGRKKFLKAYEERLSKTVKHRRLKRNVSYRQLIRLECYKLIKHLIGDEVYKPFKAWW*
M68_DRR163687	68	6.9	746	52R	Cas1_827	IIID	FALSE	Cas1,Cas2	d__Bacteria	p__Armatimonadota	c__Unknown	o__Unknown	f__Unknown	g__Unknown	s__Unknown	AATQVLLQAKKPVLFCSHNGKFYGILSSGHENVEILLRQVACYQDSDYRLSIAKSIVATKITHQYRLLQRYARNHPDPFLTETAEQLKGLRETLQGRSSVPEVTGVEGQASAIYFAAFGHCLRREGITFEGRNRRPPKDPVNAILSLSYMLLLNEVLSIIVAAGLNPGIGFLHEINRRHPALALDILEIARQPVADRLTLSLFNLGVLTPDDFLTTPAGETRLKEGSLKRFLSFYERAMTTNFRRGDDELNFRDWLRLQITDFRDALCSQRPWQPQALEM*
M68_DRR163687	68	6.9	746	52R	Cas1_828	IB	FALSE	I	d__Bacteria	p__Acidobacteriota	c__Blastocatellia	o__Unknown	f__Unknown	g__Unknown	s__Unknown	NAHIEYLKTILLKNYVKSTNKMRKPLFIFKDGYLKRKQNTIYFQESTQRNIEELDNIEKFDDNHLDNCEDTDSKDLNNQNQRSSKNINKKYIPFNAINEIHIFSNSFYITKKFLDFVSKHNILVHFYNYYGYYEGTYYPREFYNSGFILLKQVEHYLDTNKRVFLAKAITIGAILNSLRILNYYKNRGYDLDYEISSISIFLEKVNGCKNIEELMAYEGNSKAIYYRAFNKIMRNEDFYFDKRSKRPPADKINALISFGNSYLYSICLSEIYRTHLDPRIGFLHSATYRKFSLNLDISEIFKPVIVDRTIFTLVNKKIISADDFNEDLGITYLNEDGKKKFIKYLEERLNTTINLKKINKVSYRRVIRMELYKLEKHLIGEEDFEPFVSDW*
M68_DRR163687	68	6.9	746	52R	Cas1_829	IB	FALSE	I	d__Bacteria	p__Firmicutes	c__Thermoanaerobacteria	o__Caldicellulosiruptorales	f__Caldicellulosiruptoraceae	g__Caldicellulosiruptor	s__Unknown	MKKRIYLFSSGTLARESNTLVLVKDEKKHFIPIADVNSILVFGEVDINKRLLEFLTEQNIPLHFFNYYGYYIGSYLPKRYYNAGIVILKQAEHYLDGGKRLNIARSIVKGSISNMLIVLNYYRNRGIDLDDEVKMLESVMGNIQACTDVNELMGNEGNAREIYYNAFNKILKDKNFIYEGRSRRPPTTKLNSLISFGNSLLYVTVLGEIMKTHLDPRIGYLHSTNSRKFSLNLDIADIFKPFLVDRCIFTLVNKSMLNDQDFMQE
M68_DRR163687	68	6.9	746	52R	Cas1_830	IIIC-2	FALSE	Cas3,Cas2,Cas1	d__Bacteria	p__Bacteroidota	c__Unknown	o__Unknown	f__Unknown	g__Unknown	s__Unknown	DPERRLELAREFVSGGLFHIRRVLQYYHNRGRQLETPLAVVNECLERLSLCESPAALMSEEGRAREAYYGAFNDILLLEQPFERRVRRPPDTLLNALLSFGNSLLYTAVLTELYVTQLNPTISYLHEPSQRRFSLALDIAEIFKPLIVDRTIFRLLNRGELDESDAESIGEAHGVILTEAARKRFVRAFEETLQTTVQHRRLKRNVSYRQLLRLEGYRLIRHLLGIEPYRAFRAWW*
M68_DRR163687	68	6.9	746	52R	Cas1_831	IA	FALSE	I-A	d__Archaea	p__Thermoproteota	c__Nitrososphaeria	o__Nitrososphaerales	f__Nitrososphaeraceae	g__Nitrososphaera	s__Unknown	HGEKQDIIDEKAHNIYSIYRNVLESGIDVRSWLISKEAEASRHYWEAIANLVPAEIGFTGRKKKYEEPEDPLNLSLNYLYTLLMYQVWYAVELSGLDPFIGYLHEDSNRRPSLVMDIMEEFRQPVIDYPLMKYFLKKNIDALDENKKLKASFRKELLQLFFDTLEKNVSFMNRTTTIKAHIRLQPIRLAKYILGYTDKYVCFDVVS*
M68_DRR163687	68	6.9	746	52R	Cas1_832	IB	FALSE	I	d__Bacteria	p__Unknown	c__Unknown	o__Unknown	f__Unknown	g__Unknown	s__Unknown	MKKPLYILRSGRLRRKENTLFFELSSSDTETSFERSERRVIPVETIESIYIFSEVDLNVKVLNFLAKNGIPVHIFDYYGHYTGTFLPKDEVVSGYVLVRQVQFYLDQNLRVEIAREILRSAVHNILKNLKYYQNRYKMFESLISEVGELYTSLDRVEGISELMGIEGWINRIYFSSWNEIIRANEDIFKFEGRERKPPTNPINALISFGN
M68_DRR163687	68	6.9	746	52R	Cas1_833	CasX	FALSE	Cas4,Cas1	d__Bacteria	p__Unknown	c__Unknown	o__Unknown	f__Unknown	g__Unknown	s__Unknown	MYKNSLVILEKDKTISANNYQVRIYNEKNLIKTLPSNFIQDVILHIDNNIKPSFLKLCSKLKIPIHFINKNGRYYGSYFSGNSKNIFLRESQYKKRLDLNFVLNFSKAIVMGKRNSQLWVLKSIDKKANLPEVELNGSYSKNSILGIEGTIAQSYWLKFASIIKNKDFNFIHRTKNPPRDEINSLLSY
M68_DRR163687	68	6.9	746	52R	Cas1_834	IIIC-2	FALSE	Cas2,Cas1	d__Archaea	p__Nanoarchaeota	c__Nanoarchaeia	o__Pacearchaeales	f__Unknown	g__Unknown	s__Unknown	RNKGELNEEIEKINILLNEIEKQNEISQLMAIEGNIREIYYKSFNKIFPEKFHFDKRTRRPPENMINCLISFGNSLVYSTVLTEIYNTQLNPTISYLHEPCERRFSLALDLSEVFKPLLADRVIFKLINKNIIEEKHFIRELNYTILNDSGKKLFLQNYDEKLKTTIKHRDLKRNVSYQRLIRLECYKLIKHLLGIKKYEPFVIWW*
M68_DRR163687	68	6.9	746	52R	Cas1_836	IIIC-2	FALSE	Cas1,Cas2	d__Bacteria	p__WOR-3	c__Hydrothermia	o__LBFQ01	f__Unknown	g__Unknown	s__Unknown	IRDREKRLFIAKKFVFGAIKNSIKNLEYYSKNYSLQEDIIEMVNWLHKINSCKNIQELMGIEGNSKEIYYKAWNKFLPEKFKFEKRTRQPPENMINALISFGNNLVYTLCLSEIYNTQLNPTISYLHEPFERRFSLNLDLAEIFKPIISDKVIFKLIREDKINENHFVKDLNYCILNEKGKRLFLQRFEEKISTTIKHPSLKRKVSYRKLVRLECYKLMKHLLGIKEYAPLIANW*
M68_DRR163687	68	6.9	746	52R	Cas1_837	IB	FALSE	I	d__Bacteria	p__Deinococcota	c__Deinococci	o__Deinococcales	f__Thermaceae	g__Thermus	s__Thermus_thermophilus	GGKRLDLARRFVEGGLGNILRLLRKEEARGKGLEATLGLLEELLVKTGEARSVGELMALEGRAREAYYQTWEALLGEAWALERSRRPPRDPINALLSFANTLLYTAILAQIYQTHLDPRIGFLHEANYRRHSLNLDVAEVFKPVLADRLVFRLIRRGQVKPGHFLREGEGVFLSEAGRRLVVEEWEKTLQATYRHRALKRAVSYRTTLRLELYKLEKHLIGDQPYVPYRLR*
M68_DRR163687	68	6.9	746	52R	Cas1_838	Casposase2	FALSE	Cas1	d__Archaea	p__Thermoproteota	c__Nitrososphaeria	o__Nitrososphaerales	f__Nitrosopumilaceae	g__Nitrosotalea	s__Nitrosotalea_sp	YQKLQYAHTLREIRKIESEVSFVYYSTLAKLIRPELQFHSRHNRRTFRPMDASDVINGLLNYGYGILYTEVSKQLNLLGLDCYVGFYHAIHPSNFALVYDMIEPFRHLVDRSVLEIQAEIRKKDYAFSKEGIVVMTNELKMRYIRILSLVCSQKRDYKAKGGIRKKDGYQSMEELTIVKMKCIELKEFILHGIPIPELESKLHC*
M68_DRR163687	68	6.9	746	52R	Cas1_839	IB	FALSE	I	d__Bacteria	p__Acidobacteriota	c__Blastocatellia	o__Unknown	f__Unknown	g__Unknown	s__Unknown	TLSRRQNTLCLEREGKKRYVPIEQVLEIHVFGEVDFNKRLLEFLSQHEVLVHIYSYHGWYMGTFYPREHNNSGYLLLQQVTHYLDPEKRLDLARRFVAGAIQNLLHVLRYYERRGKPLAEIRRSVEKHWDRVWEQGSIEELMQVEGQAREIYYRAFDRILEDPDFEFEERSRRPPGTDGQGRRVDGCSPALDGIGKSALGAQLPDRYRRSVPPTS*
M68_DRR163687	68	6.9	746	52R	Cas1_840	IB	FALSE	I	d__Bacteria	p__Unknown	c__Unknown	o__Unknown	f__Unknown	g__Unknown	s__Unknown	FIKGAIHNIKRNLEKREGIEKEIDLIENYQKSVDKVDKISELMAIEGNVRKIYYKCFEKITNWEFERRTIQPPKNPLNALISFGNSLVYSVVLKEIYHTPLNPSISFLHEPSERRFSLSLDISEIFKPIISDKLILRLINNKVITEKHFEKSLEGIYLNEEGKKIFVKEFDEQLENTILHRKLKKKVKYKTLIRLELYKLIKHLLEEEEYSPLKVWW*
M68_DRR163687	68	6.9	746	52R	Cas1_841	IIIC-2	FALSE	Cas1	d__Unknown	p__Unknown	c__Unknown	o__Unknown	f__Unknown	g__Unknown	s__Unknown	RLKREGNTIYFINKAIQNEENANTSKIKKPIPVNDVDSLFVFGEVDLNTKLLDFLSQNKIPIHFFNYYSFYSGSYIPRDYLPSGFLLINQVQHYLDSEKRIEIAKEFVLGASHNTLKNLIHYQKQKKEVKETIEMIKKEMENVKNCKNRAELMGVEGRIKNAYYRSFEKILREGFGLQKRIKQPPDNMINCLISFGNSLLYTVCLSEIFHTQLNPTISF
M68_DRR163687	68	6.9	746	52R	Cas1_842	IB	FALSE	I	d__Bacteria	p__WOR-3	c__WOR-3	o__Unknown	f__Unknown	g__Unknown	s__Unknown	KKYIPVENTGEIFVLGEVSINKRLLEFLTENEIIVHFFNRYGYYVGSYYPREHLNSGYMILKQAEHYLDGTKRLVLARRFVEGAVENIKKVLAYYSNRGKDLAEFLEKVNSISLSLSACEDTEQLMAIEGNIREQYYYAWDRILDNEHFVFEGRTRRPPKNRLNALISFANSILYTVCLSEIYHTHLDPRIGFLHATNFRRFSLNLDVA
M68_DRR163687	68	6.9	746	52R	Cas1_843	IB	FALSE	I	d__Bacteria	p__Dictyoglomota	c__Dictyoglomia	o__Dictyoglomales	f__Dictyoglomaceae	g__Dictyoglomus	s__Dictyoglomus_thermophilum	SDVYKRQHIYNYYGYYSGSYLPREKNVSGELLVRQVQHYLDEEERMYLAYSFVEGALFHMQRNLREYENTNEFIIKISQELENAKNCKSIQELMGCEGRARDVYYNAFNVILKGKFFFEKREKHPPTNPINALISFGNSLIYSTVLSEIYKTQLNPTISYLHEPRERRFSLSLDLSEIFKPLIVDPIIFKLINNNMLKDEDFDQD
M68_DRR163687	68	6.9	746	52R	Cas1_844	IB	FALSE	I	d__Archaea	p__Thermoproteota	c__Nitrososphaeria	o__Geothermarchaeales	f__Unknown	g__Unknown	s__Unknown	EIYVFGEVDVNKRLLEFLSSNEVIIHFFNYYGYYVGSYYPRTHYNSGYMTIKQAEYYLDSTKRIMLARKFVVGGLENMLRVLRYYELRGAQVSGGADIIREALTEVEKANTVEELMGIEGQARSHYYESFNEIIKDEEFKFSKRTKRPPKSRLDALISFINSLLYVSILKEIYMTHLDPRI
M69_SRR3961742	69	7	602	44Q	Cas1_845	IB	Hybrid(III-A,III-B)	Hybrid(III-A,III-B)	d__Bacteria	p__Thermotogota	c__Thermotogae	o__Thermotogales	f__Fervidobacteriaceae	g__Fervidobacterium	s__Fervidobacterium_pennivorans_A	MQTVYIFKDAYLRKKSSALYIEPKSETEKPVYVPLKNVSCLMVFSEVELNKKTLELFSNSQVPVFFYNYNGEYVGCFYPVETNKTGEMLILQFQHYQDLEKRIVIAREILLGVADNMMSLIKRYVDKYSQIQENISKIESLKKTYYRQETIAALMAIEGNIRKIYYEALGKIFESKGFKFEERTMRPPADEINALISFGNTLLYNVVLSEIFKTSLEPSISFLHEPNKRKFSLQLDISEIFKPILVDRVILNMVNKSMIKKEDFRQVEGGVYLNENGKKKFIKEFENGLEETFDYGNGQKMSYKTAIRYECYKLIRHLREEEAYTAFRW*
M69_SRR3961742	69	7	602	44Q	Cas1_846	IB	I-B	I-B	d__Bacteria	p__Firmicutes	c__Thermoanaerobacteria	o__Caldicellulosiruptorales	f__Caldicellulosiruptoraceae	g__Caldicellulosiruptor	s__Caldicellulosiruptor_lactoaceticus	MKRPIYIFSDGSLKRKNNTLYFESEGIQKFIPVENTSEIYIFGEVELNKRFLEFLTQSEIILHFFNRYGYYVGSFYPREYLNSGYMILKQAEHYLNPDKRLFLAKAFVEGAYKNMRQVLKYYQSRGIDELKSYIEQMENLFGKINNINDINPLMAFEGNIRQTYYSAFDLIIDKDDFKFEKRSKRPPKNALNTLISFGNSMMYTIVLSEIYRTHLDPRIGYLHATNFRRFTLNLDVAEIFKPIIVDRLIFYIISKNMLKPEHFEEDLEGIVITDSAKKIFIDELEQRLSTTISVKNIGNYVSYRQLIRIELYKIEKHLMGEKEYQPYVTQW*
M69_SRR3961742	69	7	602	44Q	Cas1_847	IB	Ambiguous	Ambiguous	d__Bacteria	p__Thermotogota	c__Thermotogae	o__Thermotogales	f__Fervidobacteriaceae	g__Fervidobacterium	s__Fervidobacterium_nodosum	MKKDIYIFNSGELKRKDNTICFESSEGRKYFPIENINNIFIFGEVELNKRFLDFASENEILIHFFNFYGYYTGTFYPREHLNSGFVILKQAEHYLDNEKRMKLARKFVEGAIENILVVLKYYKNRGCELEDEIDDIKCKKEGIYSSQDIETLMSFEGNIRDVYYKCFDKITKKDEFAFEKRSRRPPLNKMNSLISFGNSLLYTTVLGEIYQTQLDPRIGYLHSTNSRKFTLNLDVAEIFKPSIVDRVIFSLVNKNVLSYKDFDEQLNGIVLNNSGKKKFIEEYNEKLETVFKYTKLNAFVSYKRLIRLEIYKVQKHITEDEEYQPFVARW*
M69_SRR3961742	69	7	602	44Q	Cas1_848	IB	I-B	I-B	d__Bacteria	p__Unknown	c__Unknown	o__Unknown	f__Unknown	g__Unknown	s__Unknown	MGRAYYLFTNGRIRRKENTIYIETDNGEKKAIPIEDVEVIHIFGEVELNTKLLNFLSQQNKIVHVYNYYGFYSGSFVPRDINVSGHLAIKQVEHYLDPEERLYLAYCFVEGALFHMLWNLKEYEGTFEFREKIKKEFEKAKEARSISELMGCEGRAREAYYQAFNVILKEGFYIDKREKRPPTNPVNALISFANSLVYSTVLSELYHTQLNPTISYLHEPRERRFSLSLDLAEIFKPILADKLIFKLVNNGIIKPEDFDEDLNYCYLKDNGKKKFVKAFDEKLNTTIKHKKLNRNVSYRTLIRLECYKLIKHFLGDEIYKPLKAWW*
M69_SRR3961742	69	7	602	44Q	Cas1_849	IIIC-2	Ambiguous	I	d__Bacteria	p__Bacteroidota	c__Rhodothermia	o__Unknown	f__Unknown	g__Unknown	s__Unknown	MCVRGIVLGVSMPQSYYIFRSGRLRRRQNTIYLECDDNGQVQKQPIPVENVRDLYLFGELDLNTRLLVFLAQQEIVVHCFNYYGFYVGSFYPREGNVSGHVLVRQVEHYLIPEHRLAIAREFVSGALFHMRHNLRYYQNRGRNLQEVIDGIEAVASLLDSALDVPTLMGLEGQARELYYRAFTDILGLEEPFEKRVRRPPNNPINALLSFGNTLLYTAVLSQIYLTQLNPTVSYLHEPSRRRFSLALDLAEVFKPLIVDRLIFRLWNRRMIQESDFEPIGQAEGLYLGERARKVFVREFEEMLATTVQHRRLNRAVSYRQLLRLEAYKLIRHLIGMEPYKALRAWW*
M69_SRR3961742	69	7	602	44Q	Cas1_850	IIIC-2	Ambiguous	I	d__Bacteria	p__Armatimonadota	c__HRBIN17	o__HRBIN17	f__HRBIN17	g__HRBIN17	s__Unknown	MSAVFTRERKNVSGHLLVRQVEHYLNHQKRLEIAREIVAGALFHIRRNLNYYCNRGKQVDEALAMVETCMEQVENCQGIAELMSEEGRARDAYYRAFNEILELEQPFEKRVRRPPDNMVNALISFGNSLLYDAVLSEIYVTQLNPTVSYLHEPSQRRFSLALDFSEIFKPLIVDRLIFRLLNRNEIGEEDFESVGEARGVYLKEETRKKFVRSFEETLQTTVQHRQLKRHVSYRQLIRLEAYKLIRHLISMEQYKALRSWWRCKCMS*
M69_SRR3961742	69	7	602	44Q	Cas1_851	IB	Ambiguous	I	d__Bacteria	p__Coprothermobacterota	c__Coprothermobacteria	o__Unknown	f__Unknown	g__Unknown	s__Unknown	MDFVSKHNILVHFYNYYGYYEGTYYPREFYNSGFILLKQVEHYLDTNKRVFLAKAITIGAILNSLRILNYYKNRGYDLDYEISSISIFLEKVNGCKNIEELMAYEGNSKAIYYRAFNKIMRNEDFYFDKRSKRPPADKINALISFGNSYLYSICLSEIYRTHLDPRIGFLHSATYRKFSLNLDISEIFKPVIVDRTIFTLVNKKIISADDFNEDLGITYLNEDGKKKFIKYLEERLNTTINLKKINKVSYRRVIRMELYKLEKHLIGEEDFEPFVSDW*
M69_SRR3961742	69	7	602	44Q	Cas1_852	IB	Ambiguous	Ambiguous	d__Bacteria	p__Aquificota	c__Aquificae	o__Aquificales	f__Aquificaceae	g__Hydrogenobacter	s__Hydrogenobacter_thermophilus	MKKPLYIFSSGRLERKENTLVMETQEDRKIIPINTVSEIKVFGELDINKRTLEFLTKNQIPVHFFNHYGYYVGTYYPREALNSGYIILKQAQHYLDTEKRLYLAKAFVLGAVRNILKNLEYYKRRGKDLESIISFIEERLKNLQGLMSIPEIMKLEGDIRKAYYSSFNIIIQTEEFNFDGRSKRPPENPINAMISFGNSLIYTTTLSEIYRTHLDPRIGYLHETNMRSFTLNLDIAEVFKPVIVDRVIFSLVNRREIQLKHFDSDVGYSYFTDVGRNIFVKAFEEKLNTTIKYRNLGNVSYRKLIRIECYKLYKHFMEEEDYTPFFGEW*
M69_SRR3961742	69	7	602	44Q	Cas1_853	IB	Ambiguous	Ambiguous	d__Bacteria	p__Firmicutes	c__Thermoanaerobacteria	o__Caldicellulosiruptorales	f__Caldicellulosiruptoraceae	g__Caldicellulosiruptor	s__Caldicellulosiruptor_lactoaceticus	MQKSLYLTSNGRLRRHENTLYFETEVEKRSIDIENVEQIHIFGEVDLNTKALNYISQYGIVLHFYNYYGFYAGSFLPRKKNVSGDVVVRQALHYLDREKRLFLAYCFVESAVYHMMRNLRERKEAEAFLIAIEDEWEKGRFNISSIAELMGLEGRIRNIYYQSFNQFLPEDFAMEKREKRPPTNPINALISFGNSLIYSHTLSQIYQTQLDPTISFLHEPSEKRFSLSLDLSEIFKPLIVDTVIFKLLNNRQISLEHFDEDLNYCYLNQEGKKIFIKEFQSKLETTVRHRQLNRNVSYKGFIRLECYKLIKHFIGDQVYSPLKAWW*
[truncated: 1,301 more rows]
