# Supplementary material for: Global phylogenomic novelty of the Cas1 gene from hot spring microbial communities
Source: Front Microbiol. 2022 Dec 2;13:1069452. doi: 10.3389/fmicb.2022.1069452 (PMC9755687; doi:10.3389/fmicb.2022.1069452)
Supplement: Supplementary file 5 [file Table_4.XLSX]

## Sheet: Sheet1
ID 16S rRNA	Domain	Phyum	Class	Order	Family	Genus	Sequence
K44_KRO2020_127	d__Bacteria	p__Proteobacteria	c__Alphaproteobacteria	o__Rhodobacterales	f__Rhodobacteraceae	g__Sulfitobacter	CACAGGGCTCTGCGAAGTCGCAAGACGACGTATAGGGTCTGACGCCTGCCCGGTGCCGGAAGGTTAAAAGGAGGTGTGAGGAAGCTTTGAATTGAAGCCCCGGTAAACGGCGGCCGTAACTATAACGGTCCTAAGGTAGCGAAATTCCTTGTCGGGTAAGTTCCGACCTGCACGAATGGCGTAACGATCTGGCCACTGTCTCAACCATGAGCTCGGTGAAATTGAAGTATCGGTGAAGATGCCGGTTACCCGCAGTGGGACGGAAAGACCCCGTGCACCTTGATCTACCCATGGGCAGGTTGAAGGTGAGGTAACACTTACTGGAGGACCGAACCCGTTAACGTTGAAAAGTCTTGGGATGACCTGTGGCTAGGGGTGAAAGGCCAATCAAACTCGGAG…
K44_KRO2020_479	d__Bacteria	p__Cyanobacteria	c__Cyanobacteriia	o__unclassified	f__unclassified	g__unclassified	GGGTGAGTAACGCGTGAGAATCTGCCCTTAGGAGGGGGACAACAGTTGGAAACGACTGCTAATACCCCATATGCCGAGAGGTGAAACATTAATGGCCTGAGGAGGAGCTCGCGTCTGATTAGCTAGTTGGTGGGGTAACGGCCTACCAAGGCGACGATCAGTAGCTGGTCTGAGAGGATGATCAGCCACACTGGGACTGAGACACGGCCCAGACTCCTACGGGAGGCAGCAGTGGGGAATTTTCCGCAATGGGCGAAAGCCTGACGGAGCAAGACCGCGTGAGGGAGGAAGGTCTGTGGATTGTAAACCTCTTTTCTCAGGGAAGAAGAACTGACGGTACCTGAGGAATCAGCATCGGCTAACTCCGTGCCAGCAGCCGCGGTAATACGGAGGATGCAA…
K44_KRO2020_240	d__Bacteria	p__Cyanobacteria	c__Cyanobacteriia	o__unclassified	f__unclassified	g__unclassified	ATCCTGGCTCAGGATGAACGCTGGCGGTCTGCTTAACACATGCAAGTCGAACGGAGTACTTCGGTACTTAGTGGCGGACGGGTGAGTAACGCGTGAGAATCTGCCCTTAGGAGGGGGACAACAGTTGGAAACGACTGCTAATACCCCATATGCCGAGAGGTGAAACATTAATGGCCTGAGGAGGAGCTCGCGTCTGATTAGCTAGTTGGTGGGGTAACGGCCTACCAAGGCGACGATCAGTAGCTGGTCTGAGAGGATGATCAGCCACACTGGGACTGAGACACGGCCCAGACTCCTACGGGAGGCAGCAGTGGGGAATTTTCCGCAATGGGCGAAAGCCTGACGGAGCAAGACCGCGTGAGGGAGGAAGGTCTGTGGATTGTAAACCTCTTTTCTCAG…
K44_KRO2020_316	d__Bacteria	p__Proteobacteria	c__Alphaproteobacteria	o__Rhodobacterales	f__Rhodobacteraceae	g__unclassified	TCGGTGACACACCTAACGGATTAAGCATTCCGCCTGGGGAGTACGGTCGCAAGATTAAAACTCAAAGGAATTGACGGGGGCCCGCACAAGCGGTGGAGCATGTGGTTTAATTCGAAGCAACGCGCAGAACCTTACCAACCCTTGACATCCTGTGCTACATCCAGAGATGGATGGTTCCCTTCGGGGACGCAGTGACAGGTGCTGCATGGCTGTCGTCAGCTCGTGTCGTGAGATGTTCGGTTAAGTCCGGCAACGAGCGCAACCCACATCCTTAGTTGCCAGCAGTTCGGCTGGGCACTCTAAGGAAACTGCCCGTGATAAGCGGGAGGAAGGTGTGGATGACGTCAAGTCCTCATGGCCCTTACGGGTTGGGCTACACACGTGCTACAATGGTAGTGA…
K44_KRO2020_30	d__Bacteria	p__unclassified	c__unclassified	o__unclassified	f__unclassified	g__unclassified	AGAGTTTGATCATGGCTCAGGATGAATGTTGGCGGCGTGCCTAAGGTATGCAAGTCGAACGATTTCTTGTGATTATGAAGCTTCGGCCGATTAATCACTTTCAGAAAGAGTGGCAAACGGGTGAGTAACGCGTAGGTAACCTGCCTTGAAGACGAAGATAGCTCAGCGAAAGCTGTGGTAATATTCGATGGTCTCATATCACTAAGTGTATATGAGTAAAGCTCCGGCGCTTCAAGAGGGGCCTGCGTCCTATCAGCTTGTTGGTGAGGTAATGGCTTACCAAGGCTAAGACGGGTAGCTGGCGTGAGAGCGCGGACAGCCACAATGGGACTGAGACACGGCCCATACTCCTACGGGAGGCAGCAATTAGGAATCATGCGCAATGGGGGCAACCCTGAC…
K44_KRO2020_452	d__Bacteria	p__Bacteroidota	c__Bacteroidia	o__Flavobacteriales	f__Flavobacteriaceae	g__Winogradskyella	AGAGTTTGATCCTGGCTCAGGATGAACGCTAGCGGCAGGCCTAACACATGCAAGTCGAACGGTAACAGGGAAGAGCTTGCTCTTTTGCTGACGAGTGGCGCACGGGTGCGTAACGCGTATACAATCTGCCTTTTACTGGGGGATAGCCTTTGGAAACGAAGAATAATACCCCATGGTATCCATTTATCGCATGATAAGTGGATTAAAGCTCCGGCGGTAAGAGATGAGTATGCGTTCTATTAGCTAGATGGTGTGGTAACGGCACACCATGGCAACGATAGATAGGGGCCCTGAGAGGGGGATCCCCCACACTGGTACTGAGACACGGACCAGACTCCTACGGGAGGCAGCAGTGAGGAATATTGGACAATGGGCGAAAGCCTGATCCAGCCATGCCGC…
K44_KRO2020_211	d__Bacteria	p__Bacteroidota	c__Bacteroidia	o__Flavobacteriales	f__Flavobacteriaceae	g__Winogradskyella	CTGGTACTGAGACACGGACCAGACTCCTACGGGAGGCAGCAGTGAGGAATATTGGACAATGGGCGAAAGCCTGATCCAGCCATGCCGCGTGCAGGAAGACTGCCCTATGGGTTGTAAACTGCTTTTGTACGGGAAGAAACCCGCCTACGTGTAGGCGGCTGACGGTACCGTAAGAATAAGCATCGGCTAACTCCGTGCCAGCAGCCGCGGTAATACGGAGGATGCAAGCGTTATCCGGAATCATTGGGTTTAAAGGGTCCGTAGGTGGATCGGTAAGTCAGAGGTGAAAGCCTGCAGCTCAACTGTAGAACTGCCTTTGATACTGCCGGTCTTGAATTATCGTGAAGTGGTTAGAATATGTAGTGTAGCGGTGAAATGCATAGATATTACATAGAATAC…
K44_KRO2020_203	d__Bacteria	p__unclassified	c__unclassified	o__unclassified	f__unclassified	g__unclassified	GAAAGCGTGGGTAGCGAAACGGATTAGATACCCGTGTAGTCCACGCCGTAAACGATGGATGCTAGCTGTTTGAGGCGACTATTTTCAATCTTCGGATTTTCCATAGAAGCCTTGGGTGGCGCAGTTAACGCGTTAAGCATCCCGCCTGGGGAGTACGGCCGCAAGGCTAAAACTCAAATGAATTGGCGGGGACCTGCACAAGCGGAGGAGCGCGTGGTTTAATTCGATGGTAATCGAAGAACCTTACCAGGGCTTGACATGCTGATCGTACCTATTCGAAAGAACTGGGTCAGTTCGGCTGGATCATGCACAGGTGCTGCATGGCCGTCGTCAGCTCGTGTCGTGAGATGTAGGGTTAAGTCCCGAAACGAGCGCAACCCCTATCCCGTGTTACAAGTG…
K44_KRO2020_177	d__Bacteria	p__Proteobacteria	c__Alphaproteobacteria	o__Rhodobacterales	f__Rhodobacteraceae	g__Labrenzia	AGAGTTTGATCCTGGCTCAGAACGAACGCTGGCGGCAGGCTTAACACATGCAAGTCGAACGAACTCTTCGGAGTTAGTGGCAGACGGGTGAGTAACGCGTGGGAACATACCTTTCGGTACGGAACAACAGTTGGAAACGACTGCTAATACCGTATGCGCCCTATGGGGGAAAGATTTATCGCCGAGAGATTGGCCCGCGTTGGATTAGCTAGTTGGTGGGGTAATGGCCCACCAAGGCGACGATCCATAGCTGGTCTGAGAGGATGATCAGCCACACTGGGACTGAGACACGGCCCAGACTCCTACGGGAGGCAGCAGTGGGGAATATTGGACAATGGGCGCAAGCCTGATCCAGCCATGCCGCGTGAGTGATGAAGGCCTTAGGGTTGTAAAGCTCTT…
K44_KRO2020_267	d__Bacteria	p__Proteobacteria	c__Alphaproteobacteria	o__Rhodobacterales	f__Rhodobacteraceae	g__Ruegeria	AGAGTTTGATCCTGGCTCAGAACGAACGCTGGCGGCAGGCCTAACACATGCAAGTCGAGCGCGCCCTTCGGGGTGAGCGGCGGACGGGTTAGTAACGCGTGGGAACGTACCCTTTGGTACGGAATAGCCTCTGGAAACGGAGAGTAATACCGTATGAGCCCTTCGGGGGAAAGATTTATCGCCAAAGGATCGGCCCGCGTTAGATTAGGTAGTTGGTGGGGTAATGGCCTACCAAGCCTACGATCTATAGCTGGTTTTAGAGGATGATCAGCAACACTGGGACTGAGACACGGCCCAGACTCCTACGGGAGGCAGCAGTGGGGAATCTTGGACAATGGGGGCAACCCTGATCCAGCCATGCCGCGTGAGTGATGAAGGCCCTAGGGTCGTAAAGCTCTT…
K44_KRO2020_141	d__Bacteria	p__unclassified	c__unclassified	o__unclassified	f__unclassified	g__unclassified	TTAACGCTAGCGACGTGCCTAAGGTATGCAAGTCGAACGATAAGTCATCTTCGGATGATGGACAGTGGCAAACGGCTGAGTAACACGTGGGAACATACCCTGTACACGAGAATAGCCTACCGAAAGGTGGTGTAATGCTCGATAGTATCTTCGGATTAAAGCTCCGGCGGTACAGGATTGGCCCGCGGCCTATCAGGTTGTTGGTGAGGTAACTGCTCACCAAGCCTATGACGGGTAGCTGGTCTGAGAGGATGATCAGCCAGACTGGGACTGCGACACGGCCCAGACTCCTACGGGAGGCAGCAACTAGGAATCATGCACAATGGACGAAAGTCTGATGCTGCGACGTCGCGTGAAGGATGAAGGTTTTAGGATCGTAAACTTCTTTTATTGGGGAGC…
K44_KRO2020_504	d__Bacteria	p__Proteobacteria	c__Alphaproteobacteria	o__Rhodobacterales	f__Rhodobacteraceae	g__Ruegeria	GCGCGCCCTTCGGGGTGAGCGGCGGACGGGTTAGTAACGCGTGGGAACGTACCCTTTGGTACGGAATAGCCTCTGGAAACGGAGAGTAATACCGTATGAGCCCTTCGGGGGAAAGATTTATCGCCAAAGGATCGGCCCGCGTTAGATTAGGTAGTTGGTGGGGTAATGGCCTACCAAGCCTACGATCTATAGCTGGTTTTAGAGGATGATCAGCAACACTGGGACTGAGACACGGCCCAGACTCCTACGGGAGGCAGCAGTGGGGAATCTTGGACAATGGGGGCAACCCTGATCCAGCCATGCCGCGTGAGTGATGAAGGCCCTAGGGTCGTAAAGCTCTTTCGCCTGTGAAGATAATGACGGTAGCAGGTAAAGAAACCCCGGCTAACTCCGTGCCAG…
K44_KRO2020_391	d__Bacteria	p__Proteobacteria	c__Alphaproteobacteria	o__Rhodobacterales	f__Rhodobacteraceae	g__Ruegeria	AGAGTTTGATCCTGGCTCAGAACGAACGCTGGCGGCAGGCCTAACACATGCAAGTCGAGCGCGCCCTTCGGGGTGAGCGGCGGACGGGTTAGTAACGCGTGGGAACGTACCCTTTGGTACGGAATAGCCTCTGGAAACGGAGAGTAATACCGTATGAGCCCTTCGGGGGAAAGATTTATCGCCAAAGGATCGGCCCGCGTTAGATTAGGTAGTTGGTGGGGTAATGGCCTACCAAGCCTACGATCTATAGCTGGTTTTAGAGGATGATCAGCAACACTGGGACTGAGACACGGCCCAGACTCCTACGGGAGGCAGCAGTGGGGAATCTTGGACAATGGGGGCAACCCTGATCCAGCCATGCCGCGTGAGTGATGAAGGCCCTAGGGTCGTAAAGCTCTT…
K44_KRO2020_54	d__Bacteria	p__Proteobacteria	c__Gammaproteobacteria	o__unclassified	f__unclassified	g__unclassified	GAGTTTGATCCTGGCTCAGATTGAACGCTGGCGGCATGCTTAACACATGCAAGTCGAACGGTAACAGGCAAGAGCTTGCTCTTGTGCTGACGAGTGGCGGACGGGTGAGTAATGCGTAGGAATCTGCCCTGCAGCGGGGGATAGCCCGGAGAAATCCGGATTAATACCGCATACGCTCTACGGAGGAAAGTGGGCCTCTTCTTGAAAGCTCACACTGCAGGATGAGCCTACGTCCGATTAGCTTGTTGGTGGGGTAAAAGCCTACCAAGGCGACGATCGGTAGCTGGTCTGAGAGGATGATCAGCCACACCGGGACTGAGACACGGCCCGGACTCCTACGGGAGGCAGCAGTGGGGAATATTGGACAATGGGCGCAAGCCTGATCCAGCAATGCCGCGT…
K44_KRO2020_447	d__Bacteria	p__Proteobacteria	c__Alphaproteobacteria	o__Rhodobacterales	f__Rhodobacteraceae	g__Ruegeria	AACGAACGCTGGCGGCAGGCCTAACACATGCAAGTCGAGCGCGCCCTTCGGGGTGAGCGGCGGACGGGTTAGTAACGCGTGGGAACGTACCCTTTGGTACGGAATAGCCTCTGGAAACGGAGAGTAATACCGTATGAGCCCTTCGGGGGAAAGATTTATCGCCAAAGGATCGGCCCGCGTTAGATTAGGTAGTTGGTGGGGTAATGGCCTACCAAGCCTACGATCTATAGCTGGTTTTAGAGGATGATCAGCAACACTGGGACTGAGACACGGCCCAGACTCCTACGGGAGGCAGCAGTGGGGAATCTTGGACAATGGGGGCAACCCTGATCCAGCCATGCCGCGTGAGTGATGAAGGCCCTAGGGTCGTAAAGCTCTTTCGCCTGTGAAGATAATGAC…
K44_KRO2020_125	d__Bacteria	p__Bacteroidota	c__Bacteroidia	o__Flavobacteriales	f__Flavobacteriaceae	g__Mesoflavibacter	AAGTAGTTAGAATATGTAGTGTAGCGGTGAAATGCATAGATATTACATAGAATACCAATTGCGAAGGCAGATTACTAATAATATACTGACACTGATGGACGAAAGCGTGGGGAGCGAACAGGATTAGATACCCTGGTAGTCCACGCCGTAAACGATGGTCACTAGCTGTTCGGATTTCGGTCTGAGTGGCTAAGCGAAAGTGATAAGTGACCCACCTGGGGAGTACGTTCGCAAGAATGAAACTCAAAGGAATTGACGGGGGCCCGCACAAGCGGTGGAGCATGTGGTTTAATTCGATGATACGCGAGGAACCTTACCAGGGCTTAAATGTAGTCTGACAGCTTTAGAGATAGAGTTTTCTTCGGACAGATTACAAGGTGCTGCATGGTTGTCGTCAGC…
K44_KRO2020_273	d__Bacteria	p__Proteobacteria	c__Alphaproteobacteria	o__Rhodobacterales	f__Rhodobacteraceae	g__Ruegeria	AGAGTTTGATCCTGGCTCAGAACGAACGCTGGCGGCAGGCCTAACACATGCAAGTCGAGCGCGCCCTTCGGGGTGAGCGGCGGACGGGTTAGTAACGCGTGGGAACGTACCCTTTGGTACGGAATAGCCTCTGGAAACGGAGAGTAATACCGTATGAGCCCTTCGGGGGAAAGATTTATCGCCAAAGGATCGGCCCGCGTTAGATTAGGTAGTTGGTGGGGTAATGGCCTACCAAGCCTACGATCTATAGCTGGTTTTAGAGGATGATCAGCAACACTGGGACTGAGACACGGCCCAGACTCCTACGGGAGGCAGCAGTGGGGAATCTTGGACAATGGGGGCAACCCTGATCCAGCCATGCCGCGTGAGTGATGAAGGCCCTAGGGTCGTAAAGCTCTT…
K44_KRO2020_487	d__Bacteria	p__Chloroflexota	c__unclassified	o__unclassified	f__unclassified	g__unclassified	CTTCTGTGCCGCAGTAAACACGATAAGTTGACCGCCTGGGGAGTACGGCCGCAAGGCTAAAACTCAAAGGAATTGGCGGGGACCCGCACAAGCAGCGGAGCGTGTGGTTTAATTCGAGGCAACGCGAAAAACCTTACCAGGGCTTGACATATACGTGGTAGCGAACCGAAAGGGGAGCGACTCTTCGGAGAGCGTATACAGGTGCTGCATGGCTGTCGTCAGCTCGTGCCGTGAGGTGTTCGGTTAAGTCCGCTAACGAGCGCAACCCACGTCGTTAGTTACAAGTGTCTAGCGAGACTGCCGGTGATAAGCCGGAGGAAGGTGTGGATGACGTCAAGTCAGCATGGCCTTTATGTCCTGGGCTACACACACGCTACAATGGGCAGTACAATGGGCAGC…
K44_KRO2020_60	d__Bacteria	p__unclassified	c__unclassified	o__unclassified	f__unclassified	g__unclassified	TTATCTTCGGATTTTTTATGGAAGCCTTGAGTGGCGCAGTTAACGCGTTAAGCATCCCGCCTGGGAAGTACGGCCGCAAGGCTAAAACTCAAATGAATTGGCGGGGACCTGCACAAGCGGAGGAGCGCGTGGTTTAATTCGACGGTAATCGAAGAACCTTACCAGGACTTGACATGCTGATCATACCTTTTCGAAAGATTTGGGTCAGTTCGGCTGGATCATGCACAGGTGCTGCATGGCCGTCGTCAGCTCGTGTCGTGAGATGTAGGGTTAAGTCCCGAAACGAGCGCAACCCCTGTCCTATGTTATATGTGTCTTAGGAGACTGCATCGGTAAAACGGTGAGGAAGGAGGGGATGACGCCTGGTCCTTATGGCCCTTATGTCCTGGGCTACACACG…
K44_KRO2020_558	d__Bacteria	p__Chloroflexota	c__Anaerolineae	o__Anaerolineales	f__Anaerolineaceae	g__unclassified	GATGAACGCTAGCGGCGTGCCTAACGCATGCAAGTCGAACGGGAGACATGTTTTCGGATGTGTCGAGAGTGGCGAACGGGTGAGTAACACGTAGGTGACCTGCCTTGGAGAGGGGGACAACCAGTGGAAACGCTGGCTAATACCCCAGATGTCAGTTTAGTTAGAGAGAACTGACTAAAGTTCCGGCGCTCCAAGAGGGGCCTGCGGTCCATCAGCTAGTTGGTGAGGTAATGGCTCACCAAGGCGAAGACGGATAGGGGGCGTGAGAGCGCGACCCCCCACACTGGTACTGATACACGGACCAGATACCTACGGGTAGCAGCAGCGAGGAATATTGCGCAATGGGGGCAACCCTGACGCAGCAACGCCGCGTGGAGGACGAAGGCCTTCGGGTCGTAA…
K44_KRO2020_89	d__Bacteria	p__Actinobacteriota	c__Acidimicrobiia	o__Acidimicrobiales	f__Ilumatobacteraceae	g__Ilumatobacter	AGAGTTTGATCCTGGCTCAGGATGAACGCTGGCGGCGTGCTTAACACATGCAAGTCGAACGAAGTCCATGGAGCTTGCTCCGGAAGACTTAGTGGCGAACGGGTGCGTAACACGTGAGAAACCTGCCCCGGACTTTGGGATAACAGTTGGAAACGACTGCTAATACCGAATACCACCATTTCCTCGCATGGGGAGATGATGAAAGGTCCGCCGGTCCGGGAGGGTCTCACGGCCTATCAGCTTGTTGGAGAGGTAACGGCTCACCAAGGCATCGACGGGTAGCTGGTCTGAGAGGATGATCAGCCACACTGGGACTGAGACACGGCCCAGACTCCTACGGGAGGCAGCAGTGGGGAATCTTGCACAATGGGCGCAAGCCTGATGCAGCAACGCCGCGTG…
K44_KRO2020_108	d__Bacteria	p__unclassified	c__unclassified	o__unclassified	f__unclassified	g__unclassified	AGAGTTTGATCCTGGCTCAGGATTAACGCTAGCGACGTGCCTAAGGTATGCAAGTCGAACGATAAGTCATCTTCGGATGATGGACAGTGGCAAACGGCTGAGTAACACGTGGGAACATACCCTGTACACGAGAATAGCCTACCGAAAGGTGGTGTAATGCTCGATAGTATCTTCGGATTAAAGCTCCGGCGGTACAGGATTGGCCCGCGGCCTATCAGGTTGTTGGTGAGGTAACTGCTCACCAAGCCTATGACGGGTAGCTGGTCTGAGAGGATGATCAGCCAGACTGGGACTGCGACACGGCCCAGACTCCTACGGGAGGCAGCAACTAGGAATCATGCACAATGGACGAAAGTCTGATGCTGCGACGTCGCGTGAAGGATGAAGGTTTTAGGATCG…
K44_KRO2020_68	d__Bacteria	p__Bacteroidota	c__Bacteroidia	o__Flavobacteriales	f__Flavobacteriaceae	g__Muricauda	ACCGTAAGAATAAGGACCGGCTAACTCCGTGCCAGCAGCCGCGGTAATACGGAGGGTCCGAGCGTTATCCGGAATCATTGGGTTTAAAGGGTCCGTAGGCGGGCCTGTAAGTCAGGGGTGAAAGTTTGTGGCTCAACCATAAAATTGCCTTTGATACTGCAGGTCTTGAGTCATGGTGGGGTTGCCGGAACATGTGGTGTAGCGGTGAAATGCATAGATATCACATAGAACACCGATCGCGAAGGCAGGTGACCAACCATGTACTGACGCTGATGGACGAAAGCGTGGGTAGCGAACGGGATTAGATACCCCGGTAGTCCACGCCGTAAACGATGGATACTAGCTGTGGGGACTTCGGTCTCCGTGGCCAAGCGAAAGTGATAAGTATCCCACCTGGGG…
K44_KRO2020_401	d__Bacteria	p__Proteobacteria	c__Alphaproteobacteria	o__Rhodobacterales	f__Rhodobacteraceae	g__Shimia	GCCCGCGTTAGATTAGATAGTTGGTGGGGTAATGGCCTACCAAGTCTACGATCTATAGCTGGTTTTAGAGGATGATCAGCAACACTGGGACTGAGACACGGCCCAGACTCCTACGGGAGGCAGCAGTGGGGAATCTTGGACAATGGGCGCAAGCCTGATCCAGCCATGCCGCGTGAGTGATGAAGGCCTTAGGGTCGTAAAGCTCTTTCGCCAGGGATGATAATGACAGTACCTGGTAAAGAAACCCCGGCTAACTCCGTGCCAGCAGCCGCGGTAATACGGAGGGGGTTAGCGTTGTTCGGAATTACTGGGCGTAAAGCGCGCGTAGGCGGGCTGTTAAGTTAGAGGTGAAATCCCAGGGCTCAACCCTGGAACTGCCTTTAATACTGGCAGCCTAGA…
K44_KRO2020_435	d__Bacteria	p__Bacteroidota	c__Bacteroidia	o__Flavobacteriales	f__Cryomorphaceae	g__Cryomorpha	TTGATCCTGGCTCAGGATGAACGCTAGCGGCAGGCCTAACACATGCAAGTCGAGGGGTAACAGGGAAGCTTGCTTCCGCTGACGACCGGCGCACGGGTGCGTAACGCGTATACAATCTACCTCTAACTGGGGGATAGCCCGAAGAAATTCGGATTAATACCCCATAGTATAAAGAATTCGCATGTTTTCTTTATTAAAACTCCGGTGGTTAGAGATGAGTATGCGTCCTATTAGTTAGTTGGTGAGGTAACGGCTCACCAAGACTCCGATAGGTAGGGGGTCTGAGAGGATGATCCCCCACACTGGTACTGAGACACGGACCAGACTCCTACGGGAGGCAGCAGTGAGGAATATTGGACAATGGACGAAAGTCTGATCCAGCCATGCCGCGTGTAGGAA…
K44_KRO2020_216	d__Bacteria	p__Proteobacteria	c__Alphaproteobacteria	o__Rhodobacterales	f__Rhodobacteraceae	g__Marivita	AGAGTTTGATCCTGGCTCAGAACGAACGCTGGCGGCAGGCCTAACACATGCAAGTCGAGCGAGACCTTCGGGTCTAGCGGCGGACGGGTTAGTAACGCGTGGGAACGTACCCTTTTCTACGGAATAGCCTCGGGAAACTGAGAGTAATACCGTATACGCCCTTCGGGGGAAAGATTTATCGGAGAAGGATCGGCCCGCGTTAGATTAGATAGTTGGTGGGGTAATGGCCTACCAAGTCTACGATCTATAGCTGGTTTGAGAGGATGATCAGCAACACTGGGACTGAGACACGGCCCAGACTCCTACGGGAGGCAGCAGTGGGGAATCTTAGACAATGGGCGCAAGCCTGATCTAGCCATGCCGCGTGAGTGATGAAGGCCTTAGGGTCGTAAAGCTCTT…
K44_KRO2020_387	d__Bacteria	p__Proteobacteria	c__Alphaproteobacteria	o__Rhodobacterales	f__Rhodobacteraceae	g__unclassified	AGAGTTTGATCCTGGCTCAGAACGAACGCTGGCGGCAGGCCTAACACATGCAAGTCGAGCGCTACCTTCGGGTGGAGCGGCGGACGGGTTAGTAACGCGTGGGAACATACCCTTCTCTACGGAATAGCCTCGGGAAACTGAGAGTAATACCGTATACGCCCTTCGGGGGAAAGATTTATCGGAGAAGGATTGGCCCGCGTTAGATTAGATAGTTGGTGGGGTAATGGCCTACCAAGTCTACGATCTATAGCTGGTTTGAGAGGATGATCAGCAACACTGGGACTGAGACACGGCCCAGACTCCTACGGGAGGCAGCAGTGGGGAATCTTAGACAATGGGCGAAAGCCTGATCTAGCCATGCCGCGTGAGTGACGAAGGCCTTAGGGTCGTAAAGCTCTT…
K44_KRO2020_480	d__Bacteria	p__Proteobacteria	c__Alphaproteobacteria	o__Rhodobacterales	f__Rhodobacteraceae	g__unclassified	AGTCTAGAGTTCGAGAGAGGTGAGTGGAATTCCGAGTGTAGAGGTGAAATTCGTAGATATTCGGAGGAACACCAGTGGCGAAGGCGGCTCACTGGCTCGATACTGACGCTGAGGTGCGAAAGTGTGGGGAGCAAACAGGATTAGATACCCTGGTAGTCCACACCGTAAACGATGAATGCCAGACGTCGGGCAGCATGCTGTTCGGTGTCACACCTAACGGATTAAGCATTCCGCCTGGGGAGTACGGTCGCAAGATTAAAACTCAAAGGAATTGACGGGGGCCCGCACAAGCGGTGGAGCATGTGGTTTAATTCGAAGCAACGCGCAGAACCTTACCAACCCTTGACATCCTCGGACCGTTCCAGAGATGGTTCTTTCCCTTCGGGGACCGAGTGACAG…
K44_KRO2020_315	d__Bacteria	p__Proteobacteria	c__Alphaproteobacteria	o__Rhodobacterales	f__Rhodobacteraceae	g__Sulfitobacter	GAGAGAGGTGAGTGGAATTCCAAGTGTAGAGGTGAAATTCGTAGATATTTGGAGGAACACCAGTGGCGAAGGCGGCTCACTGGCTCGATACTGACGCTGAGGTACGAAAGTGTGGGGAGCAAACAGGATTAGATACCCTGGTAGTCCACACCGTAAACGATGAATGCCAGTCGTCGGGCAGTATACTGTTCGGTGACACACCTAACGGATTAAGCATTCCGCCTGGGGAGTACGGTCGCAAGATTAAAACTCAAAGGAATTGACGGGGGCCCGCACAAGCGGTGGAGCATGTGGTTTAATTCGAAGCAACGCGCAGAACCTTACCAACCCTTGACATCCTGTGCTAACCCGAGAGATCGGGCGTTCCCTTCGGGGACGCAGTGACAGGTGCTGCATGGC…
K44_KRO2020_130	d__Bacteria	p__Chloroflexota	c__Anaerolineae	o__Ardenticatenales	f__unclassified	g__unclassified	CACCTGACGCTGAGGTGCGAAAGCGTGGGGAGCGAACGGGATTAGATACCCCGGTAGTCCACGCCGTAAACGATGGATACTAGGTGTAGGAGGTTATTTACCCCTTCTGTGCCGAAGCAAACGCGTTAAGTATCCCGCCTGGGGACTACGGCCGCAAGGTTAAAACTCAAAGGAATTGACGGGGGCCCGCACAAGCAGCGGAGCGTGTGGTTTAATTCGATGATACGCGAAGAACCTTACCTGGGCTTGACATATACGTAGTAGTGAAACGAAAGTGGAACGATCCTTCGGGAAGCGTATACAGGTGCTGCATGGCTGTCGTCAGCTCGTGTCGTGAGATGTTGGGTTAAGTCCCGCAACGAGCGCAACCCTCGTCGCTAGTTACAAGTGTCTAGCGAG…
K44_KRO2020_176	d__Bacteria	p__Proteobacteria	c__Alphaproteobacteria	o__Rhodobacterales	f__Rhodobacteraceae	g__Labrenzia	GCCCACCAAGGCGACGATCCATAGCTGGTCTGAGAGGATGATCAGCCACACTGGGACTGAGACACGGCCCAGACTCCTACGGGAGGCAGCAGTGGGGAATATTGGACAATGGGCGCAAGCCTGATCCAGCCATGCCGCGTGAGTGATGAAGGCCTTAGGGTTGTAAAGCTCTTTCAGCGAGGAGGATAATGACGTTACTCGCAGAAGAAGCCCCGGCTAACTTCGTGCCAGCAGCCGCGGTAATACGAAGGGGGCTAGCGTTGTTCGGAATCACTGGGCGTAAAGCGCACGTAGGCGGACTTTTAAGTCAGGGGTGAAATCCCGGGGCTCAACCCCGGAACTGCCTTTGATACTGGAAGTCTCGAGGCCGAGAGAGGTGAGTGGAACTCCGAGTGTAGA…
K44_KRO2020_163	d__Bacteria	p__unclassified	c__unclassified	o__unclassified	f__unclassified	g__unclassified	TCCGGGGCAAAGTATTTATACGCTTTTTGAGGAGCCTGCGGGCTATCAGTTTGTTGGTGGGGTAATGGCCTACCAAGACTATGACGGCTAGCCGATGTGAGAGCATGATCGGCCACAAGGTTACTGAGACACGGAGCCTACACCTACGGGTGGCAGCAACCGGGAATATTGCGCAATGGACGAAAGTCTGACGCAGCGACACCGCGTGTGGGAAGACGCTTTTCGGAGTGTAAACCACTGTGGCGAGGGATGAAGTTCTGACAGTACCTCGCTAGAAAGCACCAGCTAACCACGTGCCAGAAGCTTCGGTAATACGTGGGGTGCAAGCGTTATCCGGATTTACTGGGTGTAAAGGGTCCGTCGGCGTCCCTATTAGTCACTTGTTTAAGCCTGAGGCTC…
K44_KRO2020_446	d__Bacteria	p__Chloroflexota	c__Anaerolineae	o__Anaerolineales	f__Anaerolineaceae	g__unclassified	GTGCCTAACGCATGCAAGTCGAACGGGAGACATGTTTTCGGATGTGTCGAGAGTGGCGAACGGGTGAGTAACACGTAGGTGACCTGCCTTGGAGAGGGGGACAACCAGTGGAAACGCTGGCTAATACCCCAGATGTCAGTTTAGTTAGAGAGAACTGACTAAAGTTCCGGCGCTCCAAGAGGGGCCTGCGGTCCATCAGCTAGTTGGTGAGGTAATGGCTCACCAAGGCGAAGACGGATAGGGGGCGTGAGAGCGCGACCCCCCACACTGGTACTGATACACGGACCAGATACCTACGGGTAGCAGCAGCGAGGAATATTGCGCAATGGGGGCAACCCTGACGCAGCAACGCCGCGTGGAGGACGAAGGCCTTCGGGTCGTAAACTCCTTTTCTGAGAG…
K44_KRO2020_183	d__Bacteria	p__Chloroflexota	c__unclassified	o__unclassified	f__unclassified	g__unclassified	GTTTGATCCTGGCTCAGGATGAACGCTGGCGGCGTGCCTAACACATGCAAGTCGAACGGGAAACTTCCTTCGGGAAGTGGAGAGTGGCGCACGGGTGAGTAACACGTAGCTTATCTGCCTTGGAGAGCGGGATAACGCACCGAAAGGTGTGCTAATACCGCATAAGCTCACAGTAACTAGAACGGTGTGAGAAAAACTCTGGTGCTTCAAGATGAGGCTGCGACCCATCAGCTAGTTGGTAGGGTAAAGGCCTACCAAGGCAACGACGGGTAGGGGACCTGAGAGGGTGACCCCCCACACTGGGACTGAGACACGGCCCAGACTCCTACGGGAGGCAGCAGTGAGGAATATTGCGCAATGGACGAAAGTCTGACGCAGCGACGCCGCGTGGGTGATGAA…
K44_KRO2020_85	d__Bacteria	p__Bacteroidota	c__Bacteroidia	o__Flavobacteriales	f__Flavobacteriaceae	g__unclassified	ACTAGCTGTTTGGATTTCGGTCTGAGTGGCTAAGCGAAAGTGATAAGTGTCCCACCTGGGGAGTACGTTCGCAAGAATGAAACTCAAAGGAATTGACGGGGGCCCGCACAAGCGGTGGAGCATGTGGTTTAATTCGATGATACGCGAGGAACCTTACCAGGGCTTAAATGTAGACTGACAGGGGTAGAGATACCTTTTTCTTCGGACAGTTTACAAGGTGCTGCATGGTTGTCGTCAGCTCGTGCCGTGAGGTGTCAGGTTAAGTCCTATAACGAGCGCAACCCCTGTTGTTAGTTACCAGCGAGTTAAGTCGGGGACTCTAGCAAGACTGCCGGTGCAAACCGTGAGGAAGGTGGGGATGACGTCAAATCATCACGGCCCTTACGTCTTGGGCTACAC…
K44_KRO2020_305	d__Bacteria	p__Proteobacteria	c__Alphaproteobacteria	o__Rhodobacterales	f__Rhodobacteraceae	g__Jannaschia	GAGAGAGGTGAGTGGAATTCCGAGTGTAGAGGTGAAATTCGTAGATATTCGGAGGAACACCAGTGGCGAAGGCGGCTCACTGGCTCGATACTGACGCTGAGGTGCGAAAGCGTGGGGAGCAAACAGGATTAGATACCCTGGTAGTCCACGCCGTAAACGATGAATGCCAGTCGTCAGGGGGCTTGCCCTTTGGTGACACACCTAACGGATTAAGCATTCCGCCTGGGGAGTACGGTCGCAAGATTAAAACTCAAAGGAATTGACGGGGGCCCGCACAAGCGGTGGAGCATGTGGTTTAATTCGAAGCAACGCGCAGAACCTTACCAACCCTTGACATCCTGATCGCGGTTTTCCGAGAGGAATTCCTTCAGTTCGGCTGGATCAGTGACAGGTGCTGCA…
K44_KRO2020_143	d__Bacteria	p__Chloroflexota	c__unclassified	o__unclassified	f__unclassified	g__unclassified	GTAGCAGCAGCGAGGAATATTGCGCAATGGGGGCAACCCTGACGCAGCAACGCCGCGTGGAGGACGAAGGCCTTCGGGTCGTAAACTCCTTTTCTGAGAGAAGAGGAAGGACGGTATCTCAGGAATAAGGCCCGGCTAACTACGTGCCAGCAGCCGCGGTAAAACGTAGGGGCCAAGCGTTATCCGGATTTACTGGGCGTAAAGCGCGTGCAGGCGGTACGGCAAGTTGGATGTGAAAGCTCCTGGCTCAACTAGGAGAGGCCATTCAAAACTGCCGAACTAGAGGATGGTAGAGGTAAGTGGAATTCCCGGTGTAGCGGTGAAATGCGTAGATATCGGGAGGAACACCAGAGGCGAAGGCGGCTTACTGGGCCATACCTGACGCTCAGACGCGAAAGC…
K44_KRO2020_274	d__Bacteria	p__Proteobacteria	c__Alphaproteobacteria	o__Rhodobacterales	f__Rhodobacteraceae	g__Loktanella	AGAGTTTGATCCTGGCTCAGAACGAACGCTGGCGGCAGGCCTAACACATGCAAGTCGAGCGCACTCTTCGGAGTGAGCGGCGGACGGGTTAGTAACGCGTGGGAACATACCCTTTTCTACGGAATAGCCTCGGGAAACTGAGAGTAATACCGTATACGCCCTTCGGGGGAAAGATTTATCGGAGAAGGATTGGCCCGCGTTTGATTAGATAGTTGGTGGGGTAATGGCCTACCAAGTCTACGATCAATAGCTGGTTTGAGAGGATGATCAGCAACACTGGGACTGAGACACGGCCCAGACTCCTACGGGAGGCAGCAGTGGGGAATCTTAGACAATGGGCGCAAGCCTGATCTAGCCATGCCGCGTGAGTGACGAAGGCCTTAGGGTCGTAAAGCTCTT…
K44_KRO2020_434	d__Bacteria	p__Bacteroidota	c__Bacteroidia	o__Flavobacteriales	f__Flavobacteriaceae	g__unclassified	AGAGTTTGATCCTGGCTCAGGATGAACGCTAGCGGCAGGCTTAACACATGCAAGTCGAGGGGTAACAGGAAAAAGCTTGCTTTTTTGCTGACGACCGGCGCACGGGTGCGTAACGCGTATAGAACCTACCTTTTACAGAGGAATAGCCTTTAGAAATGAAGATTAATACCTCATAGTACTAAGATTTGGCATCATAACTTAGTTAAAGATTTATCGGTAAAAGATGGCTATGCGTCCTATTAGCTAGATGGTAAGGTAACGGCTTACCATGGCAACGATAGGTAGGGGTCCTGAGAGGGAGATCCCCCACACTGGTACTGAGACACGGACCAGACTCCTACGGGAGGCAGCAGTGAGGAATATTGGACAATGGGCGAGAGCCTGATCCAGCCATGCCGC…
K44_KRO2020_56	d__Bacteria	p__Acidobacteriota	c__Acidobacteria_Gp10	o__unclassified	f__unclassified	g__unclassified	AGAGTTTGATCCTGGCTCAGAATGAACGCTGGCGGCGTGCTTAACACATGCAAGTCGAGCGCGAACGTGACTTCGGTCACTAGTAGAGCGGCGAACGGGTGAGTAACACGTGGACAACCTGCCCTAGCGTGGGGGACAACCTGGGGAAACCTAGGCTAATACCGCATACGTTCGATCGGCCTCGGCCGGTCGAAGAAAGACCGCCTCTTCTTGAAAGCGGTCGCGCTTGGAGGGGTCCGCGGCTGATTAGCTAGTTGGTGAGGTAATGGCTCACCAAGGCGACGATCAGTAGCCGGCCTGAGAGGGCGATCGGCCACACTGGGACTGAGACACGGCCCAGACTCCTACGGGAGGCAGCAGTGGGGAATATTGGACAATGGGCGAAAGCCTGATCCAGCA…
K44_KRO2020_162	d__Bacteria	p__Bacteroidota	c__Bacteroidia	o__Flavobacteriales	f__Flavobacteriaceae	g__Muricauda	GAACGCTAGCGGCAGGCCTAACACATGCAAGTCGAGGGGCATCACGGAAAAGCTTGCTTTTCTGGTGGCGACCGGCGCACGGGTGCGGAACGCGTATGGAACCTGCCCCTGTCAGGGGAATAGCCCAGGGAAACTTGGATTAATGCCCCATGGTATCGTTATATCGCATGATATTACGATTAAAGATTTATCGGACAGGGATGGCCATGCGTACCATTAGTTAGTTGGTGGGGTAACGGCCCACCAAGGCAGCGATGGTTAGGGGCCCTGAGAGGGGGATCCCCCACACTGGTACTGAGACACGGACCAGACTCCTACGGGAGGCAGCAGTGAGGAATATTGGACAATGGGCGGGAGCCTGATCCAGCCATGCCGCGTGCAGGATGACGGCCCTATGGG…
K44_KRO2020_204	d__Bacteria	p__Desulfobacterota	c__Desulfovibrionia	o__Desulfovibrionales	f__Desulfovibrionaceae	g__Desulfovibrio	GTAGCTGGTCTGAGAGGATGATCAGCCACACTGGGACTGGAACACGGCCCAGACTCCTACGGGAGGCAGCAGTGGGGAATATTGCGCAATGGGCGAAAGCCTGACGCAGCGACGCCGCGTGAGGGAAGAAGGCCTTCGGGTCGTAAACCTCTGTCAGGAGGGAAGAACCCCCAGGGAAGTAACTGTCCTTGGGCTGACGGTACCTCCGAAGGAAGCACCGGCTAACTCCGTGCCAGCAGCCGCGGTAATACGGAGGGTGCGAGCGTTAATCGGAATCACTGGGCGTAAAGCGCACGTAGGCGGCCGGGTAAGTCAGATGTGAAAGCCCTCGGCTCAACCGAGGAATTGCATTTGATACTGCCTGGCTCGAGTCCTGGAGAGGGTGGCGGAATTCCGGGT…
K44_KRO2020_581	d__Bacteria	p__Proteobacteria	c__Alphaproteobacteria	o__Rhodobacterales	f__Rhodobacteraceae	g__Pseudoruegeria	AGAGGATGATCAGCAACACTGGGACTGAGACACGGCCCAGACTCCTACGGGAGGCAGCAGTGGGGAATCTTAGACAATGGGCGCAAGCCTGATCTAGCCATGCCGCGTGAGTGATGAAGGCCCTAGGGTCGTAAAGCTCTTTCGCCTGTGAAGATAATGACGGTAGCAGGTAAAGAAACCCCGGCTAACTCCGTGCCAGCAGCCGCGGTAATACGGAGGGGGTTAGCGTTGTTCGGAATTACTGGGCGTAAAGCGCACGTAGGCGGACTATTAAGTCAGGGGTGAAATCCCGGGGCTCAACCCCGGAACTGCCTTTGATACTGGTAGTCTAGAGTTCGAGAGAGGTGAGTGGAATTCCGAGTGTAGAGGTGAAATTCGTAGATATTCGGAGGAACACCA…
K44_KRO2020_407	d__Bacteria	p__Proteobacteria	c__Alphaproteobacteria	o__Rhodobacterales	f__Rhodobacteraceae	g__Marivita	TGAAATCCCAGGGCTCAACCCTGGAACTGCCTCTCATACTGGTAGTCTTGAGTTCGAGAGAGGTGAGTGGAATTCCGAGTGTAGAGGTGAAATTCGTAGATATTCGGAGGAACACCAGTGGCGAAGGCGGCTCACTGGCTCGATACTGACGCTGAGGTGCGAAAGTGTGGGGAGCAAACAGGATTAGATACCCTGGTAGTCCACACCGTAAACGATGAATGCCAGACGTCGGGTAGCATGCTATTCGGTGTCACACCTAACGGATTAAGCATTCCGCCTGGGGAGTACGGTCGCAAGATTAAAACTCAAAGGAATTGACGGGGGCCCGCACAAGCGGTGGAGCATGTGGTTTAATTCGAAGCAACGCGCAGAACCTTACCAACCCTTGACATCCTGTGC…
K44_KRO2020_247	d__Bacteria	p__unclassified	c__unclassified	o__unclassified	f__unclassified	g__unclassified	TGAACGCTGGCGGTGTGCCTTAGGCATGCAAGTCGAGCGGTAACAGGTCTAGCTTGCTAGATGCTGACGAGCGGCAGACGGGTGAGTAACACGTAGGAATCTACCGAGTAGTGGGGAATAGCTCAGCGAAAGTTGAGGTAATACCGCATACGCCCTCCGGGGGAAAGTATTTATACGCTATTCGAGGAGCCTGCGGGCTATCAGTTTGTTGGTGGGGTAATGGCCTACCAAGACTATGACGGCTAGCCGATGTGAGAGCATGATCGGCCACAAGGCTACTGAGACACGGAGCCTACACCTACGGGTGGCAGCAACCGGGAATATTGCGCAATGGACGAAAGTCTGACGCAGCGACACCGCGTGTGGGAAGACGCTTTTCGGAGTGTAAACCACTGTGGC…
K44_KRO2020_408	d__Bacteria	p__Proteobacteria	c__Alphaproteobacteria	o__Rhodobacterales	f__Rhodobacteraceae	g__unclassified	AGAGTTTGATCCTGGCTCAGAACGAACGCTGGCGGCAGGCCTAATACATGCAAGTCGAGCGCACCTTCGGGTGAGCGGCGAACGGGTGAGTAACGCGTGGGAATGTGCCCTTCTCTGCGGAATAGCCATTGGAAACGATGAGTAATACCGCATACGCCCTTCGGGGGAAAGATTTATCGGAGAAGGATCAGCCCGCGTTAGATTAGGTAGTTGGTGGGGTAATGGCCTACCAAGCCTACGATCTATAGCTGGTTTGAGAGGATGATCAGCCACACTGGGACTGAGACACGGCCCAGACTCCTACGGGAGGCAGCAGTAGGGAATCTTAGACAATGGGCGCAAGCCTGATCTAGCCATGCCGCGTGTGTGACGAAGGCCTTAGGGTCGTAAAGCACTTTC…
K44_KRO2020_132	d__Bacteria	p__Planctomycetota	c__Planctomycetes	o__Pirellulales	f__Pirellulaceae	g__Pirellula	GCTCCGCCTGGGGAGTATGGTCGCAAGGCTGAAACTCAAAGGAATTGACGGGGGCTCACACAAGCGGTGGAGGATGTGGCTTAATTCGAGGCTACGCGAAGAACCTTATCCTAGTCTTGACATGTTTAAGAATACTCCTGAAAGGGAGTAGTGCCTTCGGGAACTTTTACACAGGTGCTGCATGGCTGTCGTCAGCTCGTGTCGTGAGATGTCGGGTTAAGTCCCTTAACGAGCGAAACCCTTGTCTTTAGTTGCCAGCGAGTTATGTCGGGGACTCTAAAGAGACTGCCGGTGTTAAACCGGAGGAAGGTGGGGATGACGTCAAGTCCTCATGGCCTTTATGACTAGGGCTGCACACGTCCTACAATGCGGCGTACAAAGGGAAGCAAACCTGCGAGG…
K44_KRO2020_64	d__Bacteria	p__Desulfobacterota	c__Desulfuromonadia	o__Desulfuromonadales	f__Desulfuromonadaceae	g__Pelobacter	CGATCGTACTTTATGGAAACATAGAGGTCAGTTCGGCTGGATCGGTGACAGGTGCTGCATGGCTGTCGTCAGCTCGTGTCGTGAGATGTTGGGTTAAGTCCCGCAACGAGCGCAACCCTTGTCCTTAGTTGCCATCATTTGGTTGGGCACTCTAAGGAGACTGCCGGTGTTAAACCGGAGGAAGGTGGGGATGACGTCAAGTCCTCATGGCCCTTATGTCCAGGGCTACACACGTGCTACAATGGCTGGTACAAAGGGTAGCGATACCGCGAGGTGGAGCCAATCCCAAAAAGCCGGTCTCAGTTCGGATTGGAGTCTGCAACTCGACTCCATGAAGTTGGAATCGCTAGTAATCGCGTATCAGCATGACGCGGTGAATACGTTCCCGGGCCTTGTACA…
K44_KRO2020_55	d__Bacteria	p__Acidobacteriota	c__Thermoanaerobaculia	o__Thermoanaerobaculales	f__Thermoanaerobaculaceae	g__Gp10	CTCGGCTCAACCGAGGAATTGCCTCTGAAACTGCATGGCTTGAGACCGGGAGAGGGTAGTGGAATTCCGAGTGTAGCGGTGAAATGCGTAGATATTCGGAGGAACACCAGTGGCGAAGGCGACTACCTGGACCGGTTCTGACGCTGAGGCGCGAAAGTGTGGGGAGCAAACAGGATTAGATACCCTGGTAGTCCACACTGTAAACGATGAGCACTCGGTGCTGCGGGTGTCGACCCCTGCAGTGCCTTAGGTAACCCGTTAAGTGCTCCGCCTGGGGAGTACGGTCGCAAGGCTGAAACTCAAAGGAATTGACGGGGGCCCGCACAAGCGGTGGAGCATGTGGTTTAATTCGATGCAACGCGAAGAACCTTACCTGGGCTTGAACTGTAGCGGACCGCC…
K44_KRO2020_51	d__Bacteria	p__Proteobacteria	c__Gammaproteobacteria	o__Pseudomonadales	f__Halieaceae	g__unclassified	GCCGTAAACGATGTCTACTAGCCGTTGGGAGACTTGATTTCTTAGTGGCGCAGCTAACGCACTAAGTAGACCGCCTGGGGAGTACGGCCGCAAGGTTAAAACTCAAATGAATTGACGGGGGCCCGCACAAGCGGTGGAGCATGTGGTTTAATTCGATGCAACGCGAAGAACCTTACCAGGCCTTGACATCCTGCGAACCCTTTAGAGATAGAGGGGTGCCTTCGGGAGCGCAGTGACAGGTGCTGCATGGCTGTCGTCAGCTCGTGTCGTGAGATGTTGGGTTAAGTCCCGTAACGAGCGCAACCCTTGTCCTTAGTTGCCAGCGATTCGGTCGGGAACTCTAAGGAGACTGCCGGTGACAAACCGGAGGAAGGTGGGGACGACGTCAAGTCATCATGG…
K44_KRO2020_191	d__Bacteria	p__Bacteroidota	c__Bacteroidia	o__Flavobacteriales	f__Flavobacteriaceae	g__Tenacibaculum	GGGAGTACGATCGCAAGATTGAAACTCAAAGGAATTGACGGGGGCCCGCACAAGCGGTGGAGCATGTGGTTTAATTCGATGATACGCGAGGAACCTTACCAGGGCTTAAATGTAGAGTGACAGGTCTAGAGATAGATTTTTCTTCGGACACTTTACAAGGTGCTGCATGGTTGTCGTCAGCTCGTGCCGTGAGGTGTCAGGTTAAGTCCTATAACGAGCGCAACCCTTGTCGTTAGTTGCCAGCATGTAAAGATGGGGACTCTAGCGAGACTGCCGGTGCAAACCGAGAGGAAGGTGGGGATGACGTCAAATCATCACGGCCCTTACGTCCTGGGCTACACACGTGCTACAATGGTATGGACAATGAGCAGCCACTATGCGAATAGGAGCGAATCTATA…
K44_KRO2020_321	d__Bacteria	p__Proteobacteria	c__Alphaproteobacteria	o__Rhodobacterales	f__Rhodobacteraceae	g__unclassified	AACCCCGGCTAACTCCGTGCCAGCAGCCGCGGTAATACGGAGGGGGTTAGCGTTGTTCGGAATTACTGGGCGTAAAGCGCGCGTAGGCGGACCAGAAAGTTGGGGGTGAAATCCCGGGGCTCAACCCCGGAACTGCCTCCAAAACTCCTGGTCTTGAGTTCGAGAGAGGTGAGTGGAATTCCGAGTGTAGAGGTGAAATTCGTAGATATTCGGAGGAACACCAGTGGCGAAGGCGGCTCACTGGCTCGATACTGACGCTGAGGTGCGAAAGTGTGGGGAGCAAACAGGATTAGATACCCTGGTAGTCCACACCGTAAACGATGAATGCCAGACGTCGGGCAGCATGCTGTTCGGTGTCACACCTAACGGATTAAGCATTCCGCCTGGGGAGTACGGTCG…
K44_KRO2020_151	d__Bacteria	p__Proteobacteria	c__Alphaproteobacteria	o__Defluviicoccales	f__Defluviicoccaceae	g__Defluviicoccus	AGAGTTTGATCCTGGCTCAGAACGAACGCTGGCGGCATGCTTAACACATGCAAGTCGGACGAGGTGCGAGACTTCGGTTTCGTTACCTAGTGGCGGACGGGTGAGTAACGCGTGGGAACCTGCCCTGGAGTGGGGAATAACCACTGGAAACGGTGGCTAATACCGCATACGCCCTTAGGGGGAAAGGCTTCGGCCGCTTTAGGATGGGCCCGCGTCCGATTAGCTAGTTGGTGAGGTAATGGCTTACCAAGGCGACGATCGGTAGCTGGTCTGAGAGGATGATCAGCCACACTGGGACTGAGACACGGCCCAGACTCCTACGGGAGGCAGCAGTGGGGAATATTGGACAATGGGGGCAACCCTGATCCAGCAATGCCGCGTGAGTGAAGAAGGCCTTAG…
K44_KRO2020_148	d__Bacteria	p__Bacteroidota	c__Bacteroidia	o__Flavobacteriales	f__Flavobacteriaceae	g__Muricauda	AGAGTTTGATCCTGGCTCAGGATGAACGCTAGCGGCAGGCCTAACACATGCAAGTCGAGGGGCAGCGGGGATAAGCTTGCTTATCCGCCGGCGACCGGCGCACGGGTGCGGAACGCGTATGGAACCTGCCCCTGTCAGGGGAATAGCCCAGGGAAACTTGGATTAATGCCCCATGGTACCGCGATATCGCATGATATTGCGGTTAAAGATTTATCGGACAGGGATGGCCATGCGTACCATTAGCTAGTTGGTAAGGTAACGGCTTACCAAGGCAACGATGGTTAGGGGCCCTGAGAGGGGGATCCCCCACACTGGTACTGAGACACGGACCAGACTCCTACGGGAGGCAGCAGTGAGGAATATTGGACAATGGTCGGAAGACTGATCCAGCCATGCCGC…
K44_KRO2020_245	d__Bacteria	p__Proteobacteria	c__Alphaproteobacteria	o__Rhodobacterales	f__Rhodobacteraceae	g__Marivita	CCCTTTTCTAAGGAATAGCCACTGGAAACGGTGAGTAATGCCTTATACGCCCTTCGGGGGAAAGATTTATCGGAGAAGGATCGGCCCGCGTTAGATTAGATAGTTGGTGGGGTAATGGCCTACCAAGTCTACGATCTATAGCTGGTTTGAGAGGATGATCAGCAACACTGGGACTGAGACACGGCCCAGACTCCTACGGGAGGCAGCAGTGGGGAATCTTAGACAATGGGCGCAAGCCTGATCTAGCCATGCCGCGTGAGTGATGAAGGCCTTAGGGTCGTAAAGCTCTTTCGCCTGTGAAGATAATGACTGTAGCAGGTAAAGAAACCCCGGCTAACTCCGTGCCAGCAGCCGCGGTAATACGGAGGGGGTTAGCGTTGTTCGGAATTACTGGGCGTA…
K44_KRO2020_270	d__Bacteria	p__Proteobacteria	c__Alphaproteobacteria	o__Rhodobacterales	f__Rhodobacteraceae	g__unclassified	GAGAGAGGTGAGTGGAATTCCGAGTGTAGAGGTGAAATTCGTAGATATTCGGAGGAACACCAGTGGCGAAGGCGGCTCACTGGCTCGATACTGACGCTGAGGTGCGAAAGTGTGGGGAGCAAACAGGATTAGATACCCTGGTAGTCCACACCGTAAACGATGAATGCCAGTCGTCGGCAAGCATGCTTGTCGGTGACACACCTAACGGATTAAGCATTCCGCCTGGGGAGTACGGTCGCAAGATTAAAACTCAAAGGAATTGACGGGGGCCCGCACAAGCGGTGGAGCATGTGGTTTAATTCGAAGCAACGCGCAGAACCTTACCAACCCTTGACATCCTGTGCTACATCCAGAGATGGATGGTTCCCTTCGGGGACGCAGTGACAGGTGCTGCATGGC…
K44_KRO2020_87	d__Bacteria	p__Proteobacteria	c__Gammaproteobacteria	o__Ectothiorhodospirales	f__Ectothiorhodospiraceae	g__unclassified	GAGTTTGATCCTGGCTCAGATTGAACGCTGGCGGCATGCTTAACACATGCAAGTCGAACGGTAACAGGCCCTTCGGGGTGCTGACGAGTGGCGGACGGGTGAGTAATGCATAGGAATCTGCCCAGTAGTGGGGGATAGCCCGGAGAAATCCGGATTAATACCGCATACGACCTACGGGTGAAAGTGGGGGCTCTTCGGACCTCACGCTATTGGATGAGCCTATGTCTGATTAGCTTGTTGGTGGGGTAAAGGCCTACCAAGGCGACGATCAGTAGCTGGTCTGAGAGGATGATCAGCCACACTGGGACTGAGACACGGCCCAGACTCCTACGGGAGGCAGCAGTGGGGAATATTGGACAATGGGCGAAAGCCTGATCCAGCAATGCCGCGTGTGTGAAG…
K44_KRO2020_135	d__Bacteria	p__Bacteroidota	c__Bacteroidia	o__Chitinophagales	f__Saprospiraceae	g__Haliscomenobacter	AGAGTTTGATCCTGGCTCAGGATGAACGCTAGCGGGAGGCCTAATACATGCAAGTCGAACGCTCTGATTTCGGTCAGGGAGTGGCGCACGGGTGAGTAACACGTACGCAATCTGCCTTGTGCTGGGGAATAGCCCTGGGAAACTGGGAGTAATACTCCATGGTATTGTCAATCTGCATGGATTGATAATTAAAGCTACGGCGGCACAAGATGAGCGTGCGTCTGATTAGGTAGTTGGTGAGGTAACGGCTCACCAAGCCATCGATCAGTAAGGGGCGTGAGAGCGTGGCCCCTCACACGGGTACTGAGACACGGACCCGACTCCTACGGGAGGCAGCAGTAAGGAATATTGGACAATGGGCGGAAGCCTGATCCAGCCATCCCGCGTGCAGGATGACGG…
K44_KRO2020_422	d__Bacteria	p__Bacteroidota	c__Bacteroidia	o__Flavobacteriales	f__Flavobacteriaceae	g__Ascidiimonas	TGGCTCAGGATGAACGCTAGCGGCAGGCCTAACACATGCAAGTCGAGGGGTATTAAGTGCTTGCACTTAAGAGACCGGCGCACGGGTGCGTAACGCGTATGCAATCTACCTTTCACAGGAGAATAGCCCAGAGAAATTTGGATTAATGCTCCATAGTATTGATATACTGCCTGGTATTTCAATTAAAGTTTCGGCGGTGAAAGATGAGCATGCGTCTTATTAGCTAGTTGGTACGGTAACGGCGTACCAAGGCAACGATAAGTAGGGGTCCTGAGAGGGAGATCCCCCACACTGGTACTGAGACACGGACCAGACTCCTACGGGAGGCAGCAGTGAGGAATATTGGACAATGGGCGGAAGCCTGATCCAGCCATGCCGCGTGCAGGAAGACTGCCCTAT…
K44_KRO2020_74	d__Bacteria	p__Bacteroidota	c__Bacteroidia	o__Flavobacteriales	f__Flavobacteriaceae	g__Mesoflavibacter	AGAGTTTGATCCTGGCTCAGGATGAACGCTAGCGGCAGGCTTAACACATGCAAGTCGAGGGGTAACAGGGTGCTTGCACCGCTGACGACCGGCGCACGGGTGCGTAACGCGTATGCAATCTACCTTTTGCTAAGGGATAGCCCAGAGAAATTTGGATTAATACCTTATAGTATGATGACTTGGCATCGAGATATCATTAAAGGCTACGGCAAAAGATGAGCATGCGTTCTATTAGCTAGTTGGTGTGGTAACGGCATACCAAGGCAACGATAGATAGGGGTCCTGAGAGGGAGATCCCCCACACTGGTACTGAGACACGGACCAGACTCCTACGGGAGGCAGCAGTGAGGAATATTGGACAATGGAGGCAACTCTGATCCAGCCATGCCGCGTGCAGGA…
K44_KRO2020_246	d__Bacteria	p__Proteobacteria	c__Alphaproteobacteria	o__Rhodobacterales	f__Rhodobacteraceae	g__Marivita	CCCTTTTCTAAGGAATAGCCACTGGAAACGGTGAGTAATGCCTTATACGCCCTTCGGGGGAAAGATTTATCGGAGAAGGATCGGCCCGCGTTAGATTAGATAGTTGGTGGGGTAATGGCCTACCAAGTCTACGATCTATAGCTGGTTTGAGAGGATGATCAGCAACACTGGGACTGAGACACGGCCCAGACTCCTACGGGAGGCAGCAGTGGGGAATCTTAGACAATGGGCGCAAGCCTGATCTAGCCATGCCGCGTGAGTGATGAAGGCCTTAGGGTCGTAAAGCTCTTTCGCCTGTGAAGATAATGACTGTAGCAGGTAAAGAAACCCCGGCTAACTCCGTGCCAGCAGCCGCGGTAATACGGAGGGGGTTAGCGTTGTTCGGAATTACTGGGCGTA…
K44_KRO2020_164	d__Bacteria	p__Bacteroidota	c__Bacteroidia	o__Chitinophagales	f__Saprospiraceae	g__Phaeodactylibacter	GAGTTTGATCCTGGCTCAGGATGAACGCTAGCGGGAGGCTTAATACATGCAAGTCGAGGGGTAACAGGGGCTTCGGCCCGCTGACGACCGGCGCACGGGTGAGTAACGCGTACGCAACTTACCTCCAAGCGAGGGATAGCCCTGGGAAACTGGGATTAATACCTCATGTGATTATGATACCGCATGGTATAATAATTAAAGTTCAGGCGCTTGGAGATGGGCGTGCGTCCTATTAGCTAGTTGGTTGAGGTAACGGCTCACCAAGGCGACGATAGGTAGGGGGCGTGAGAGCGTGGCCCCCCACACGGGTACTGAGACACGGACCCGACTCCTACGGGAGGCAGCAGTAAGGAATATTGGACAATGGGCGCAAGCCTGATCCAGCCATCCCGCGTGCAG…
K44_KRO2020_78	d__Bacteria	p__Planctomycetota	c__Planctomycetes	o__Pirellulales	f__Pirellulaceae	g__Rhodopirellula	CCTGGCTCAGAATGAACGTTGGCGGCGTGGATTAGGCATGCAAGTCGTGCGAGAAGAGTTTTTTGCTTGCATTAAACTCGGACAGCGGCGAAAGGGAGAGTAACGTGTGGTTACATGCCCAGGGGTCCAGGATAGCGTCGGGAAACTGGCGGTAATACTGGATGACATCTTCGGATCAAAGGTGAGATTCCGCCCTTGGATTGGACCGCATACTATTAGCTTGTTGGTGAGGTAATGGCTCACCAAGGCAGCGATGGTTACCGGGTGTGAGAGCATGGCCCGGCTCACTGGGACTGAGACACTGCCCAGACACCTACGGGTGGCTGCAGTCGAGAATCTTCGGCAATGGACGAAAGTCTGACCGAGCGACGCCGCGTGCGGGATGAAGGCCCTCGGGTT…
K44_KRO2020_17	d__Bacteria	p__unclassified	c__unclassified	o__unclassified	f__unclassified	g__unclassified	AGTGGCAAACGGGTGAGTAACGCGTAGGTAACTTACCTTGGAGACGGAAATAGCTCACCGAAAGGTGTGGTAATGTCCGATGGTCTCACATCACTGCGGTGTTTGTGAGTAAAGCTTCGGCGCTCCAAGAGAGGCCTGCGTCCTATCAGCTTGTTGGTAAGGTAATGGCTTACCAAGGCTAAGACGGGTAGCTGGCGTGAGAGCGTGTACAGCCACAAAGGGACTGAGACAAGGCCCTTACTCCTACGGGAGGAGCAACCAGGAATAATGCGCAATGGGGGCAACCCTGACGCTGCGACGCCGCGTGGAGGAGGACGGTCTTCGGATTGTAAACTCCTTTTATGTGGGAAGAATGAATGACGGTACCACATGAATAAGTACCTGCTAACTACGTGCCAG…
K44_KRO2020_195	d__Bacteria	p__unclassified	c__unclassified	o__unclassified	f__unclassified	g__unclassified	TGAACGCTGGCGGCGTGCCTAACACATGCAAGTCGAACGTGAAACCCAGTGCTTGCATTGGGTGGAAAGTGGCGGACGGGTGAGTAACACGTTGGTGACCTACCTCAAGGTGGGGGATAACCGTGGGAAACCATGGCTAATACCCCAGATGTTAAGAAGTTTAGACGCTCTTAACTAAAGTTCCGACGCCTTGAGAGGGGCCTGCGGGCTATCAGCTTGTTGGTGGGGTAATGGCCTACCAAGGCTTAGACGGCTAGGGGGCGTGAGAGCGCGACCCCCCACAATGGGACTGAGACACGGCCCATACTCCTACGGGAGGCAGCAGTGAGGAATATTGCGCAATGGGGGAAACCCTGACGCAGCAACGCCGCGTGAACGATGAAGGCCTTCGGGTTGTAA…
K44_KRO2020_251	d__Bacteria	p__Proteobacteria	c__Alphaproteobacteria	o__Rhodobacterales	f__Rhodobacteraceae	g__unclassified	AGAGTTTGATCCTGGCTCAGAACGAACGCTGGCGGCAGGCTTAACACATGCAAGTCGAGCGCACCTTCGGGTGAGCGGCGGACGGGTGAGTAACGCGTGGGAACATACCCTTTTCTACGGAATAGCCTCGGGAAACTGAGAGTAATACCGTATACGCCCTTCGGGGGAAAGATTTATCGGAGAAGGATTGGCCCGCGTTGGATTAGGTAGTTGGTGGGGTAATGGCCTACCAAGCCGACGATCCATAGCTGGTTTGAGAGGATGATCAGCCACACTGGGACTGAGACACGGCCCAGACTCCTACGGGAGGCAGCAGTGGGGAATCTTAGACAATGGGGGCAACCCTGATCTAGCCATGCCGCGTGTGTGATGAAGGCCTTAGGGTCGTAAAGCACTTTC…
K44_KRO2020_491	d__Bacteria	p__Proteobacteria	c__Alphaproteobacteria	o__Rhodobacterales	f__Rhodobacteraceae	g__unclassified	AGTTCGAGAGAGGTGAGTGGAATTCCGAGTGTAGAGGTGAAATTCGTAGATATTCGGAGGAACACCAGTGGCGAAGGCGGCTCACTGGCTCGATACTGACGCTGAGGTGCGAAAGTGTGGGGAGCAAACAGGATTAGATACCCTGGTAGTCCACACCGTAAACGATGAATGCCAGTCGTCGGGTAGCATGCTATTCGGTGACACACCTAACGGATTAAGCATTCCGCCTGGGGAGTACGGTCGCAAGATTAAAACTCAAAGGAATTGACGGGGGCCCGCACAAGCGGTGGAGCATGTGGTTTAATTCGAAGCAACGCGCAGAACCTTACCAACCCTTGACATCCTGTGCTACATCCAGAGATGGATGGTTCCCTTCGGGGACGCAGTGACAGGTGCTGC…
K44_KRO2020_275	d__Bacteria	p__Proteobacteria	c__Alphaproteobacteria	o__Rhodobacterales	f__Rhodobacteraceae	g__Marivita	AGAGTTTGATCCTGGCTCAGAACGAACGCTGGCGGCAGGCCTAACACATGCAAGTCGAGCGAGACCTTCGGGTCTAGCGGCGGACGGGTTAGTAACGCGTGGGAACGTACCCTTTTCTAAGGAATAGCCACTGGAAACGGTGAGTAATGCCTTATACGCCCTTCGGGGGAAAGATTTATCGGAGAAGGATCGGCCCGCGTTAGATTAGATAGTTGGTGGGGTAATGGCCTACCAAGTCTACGATCTATAGCTGGTTTGAGAGGATGATCAGCAACACTGGGACTGAGACACGGCCCAGACTCCTACGGGAGGCAGCAGTGGGGAATCTTAGACAATGGGCGCAAGCCTGATCTAGCCATGCCGCGTGAGTGATGAAGGCCTTAGGGTCGTAAAGCTCTT…
K44_KRO2020_139	d__Bacteria	p__Bacteroidota	c__Bacteroidia	o__Flavobacteriales	f__Flavobacteriaceae	g__Muricauda	CCGGCGCACGGGTGCGGAACGCGTATGGAACCTGCCCCTGTCAGGGGAATAGCCCAGGGAAACTTGGATTAATGCCCCATGGTACCGCGATATCGCATGATATTGCGGTTAAAGATTTATCGGACAGGGATGGCCATGCGTACCATTAGCTAGTTGGTAAGGTAACGGCTTACCAAGGCAACGATGGTTAGGGGCCCTGAGAGGGGGATCCCCCACACTGGTACTGAGACACGGACCAGACTCCTACGGGAGGCAGCAGTGAGGAATATTGGACAATGGTCGGAAGACTGATCCAGCCATGCCGCGTGCAGGATGACGGCCCTATGGGTTGTAAACTGCTTTTATACGGGAAGAAACCCGCCTACGTGTAGGCGGCTGACTGTACCGTAAGAATAAGGA…
K44_KRO2020_179	d__Bacteria	p__Verrucomicrobiota	c__Verrucomicrobiae	o__Verrucomicrobiales	f__Akkermansiaceae	g__Haloferula	TGGCTCAGAACGAACGCTGGCGGCGTGTTTAAGACATGCAAGTCGTACGGGAATCATTTGGAGCTTGCTTTGGATGATTCCAGTGGCGCACGGGTGAGTAACACGTGAGTTACATGCCCCGCAGAGGGGGATAGCCCGCCGAAAGGCGGATTAATACCCCATGGTCCCTAACGGGTAAAGGTGGCTTCGGCTGCCGCTGCGGGATTGGCTCGCGTCCTATCAGCTTGTTGGCGGGGTAACGGCCCACCAAGGCGACGACGGGTAGCTGGTCTGAGAGGACGATCAGTCACACTGGAACTGAGACACGGTCCAGACACCTACGGGTGGCAGCAGTCGAGAATAATTCACAATGGGCGAAAGCCTGATGGTGCAACGCCGCGTGGAGGATGAAGGTCTTCG…
K44_KRO2020_397	d__Bacteria	p__Proteobacteria	c__Alphaproteobacteria	o__Rhodobacterales	f__Rhodobacteraceae	g__unclassified	AGAGTTTGATCCTGGCTCAGAACGAACGCTGGCGGCAGGCCTAACACATGCAAGTCGAGCGCTCACTTCGGTGGGAGCGGCGGACGGGTTAGTAACGCGTGGGAACGTACCCTTCGGTAAGGAATAGCCACTGGAAACGGTGAGTAATACCTTATACGCCCTTCGGGGGAAAGATTTATCGCCGAGGGATCGGCCCGCGTTAGATTAGATAGTTGGTGGGGTAATGGCCTACCAAGTCTACGATCTATAGCTGGTTTTAGAGGATGATCAGCAACACTGGGACTGAGACACGGCCCAGACTCCTACGGGAGGCAGCAGTGGGGAATCTTAGACAATGGGCGAAAGCCTGATCTAGCCATGCCGCGTGAGTGATGAAGGCCTTAGGGTCGTAAAGCTCTT…
K44_KRO2020_425	d__Bacteria	p__Proteobacteria	c__Alphaproteobacteria	o__Rhodobacterales	f__Rhodobacteraceae	g__Pontivivens	AGAGTTTGATCCTGGCTCAGAACGAACGCTGGCGGCAGGCCTAACACATGCAAGTCGAGCGCTCTCTTCGGAGGGAGCGGCGGACGGGTGAGTAACGCGTGGGAACGTACCCTCTTCTGCGGAATAATCATTGGAAACGATGACTAATACCGCATACGCCCTTCGGGGGAAAGATTTATCGGAGGAGGATCGGCCCGCGTTGGATTAGGTAGTTGGTGGGGTAATGGCCTACCAAGCCTACGATCCATAGCTGGTTTGAGAGGATGATCAGCCACACTGGGACTGAGACACGGCCCAGACTCCTACGGGAGGCAGCAGTGGGGAATCTTAGACAATGGGGGCAACCCTGATCTAGCCATGCCGCGTGAGTGAAGAAGGTCTTAGGATCGTAAAGCTCTT…
K44_KRO2020_222	d__Bacteria	p__Proteobacteria	c__Alphaproteobacteria	o__Rhodobacterales	f__Rhodobacteraceae	g__Roseovarius	GAGAGAGGTGAGTGGAATTCCGAGTGTAGAGGTGAAATTCGTAGATATTCGGAGGAACACCAGTGGCGAAGGCGGCTCACTGGCTCGATACTGACGCTGAGGTGCGAAAGTGTGGGGAGCAAACAGGATTAGATACCCTGGTAGTCCACACCGTAAACGATGAATGCCAGTCGTCGGCAAGCATGCTTGTCGGTGACACACCTAACGGATTAAGCATTCCGCCTGGGGAGTACGGTCGCAAGATTAAAACTCAAAGGAATTGACGGGGGCCCGCACAAGCGGTGGAGCATGTGGTTTAATTCGAAGCAACGCGCAGAACCTTACCAACCCTTGACATGGATATCGTAGTTACCAGAGATGGTTTCGTCAGTTCGGCTGGATATCACACAGGTGCTGCAT…
K44_KRO2020_461	d__Bacteria	p__Proteobacteria	c__Alphaproteobacteria	o__Rhodobacterales	f__Rhodobacteraceae	g__Roseovarius	TAAAGCTCTTTCGCCTGTGAAGATAATGACGGTAGCAGGTAAAGAAACCCCGGCTAACTCCGTGCCAGCAGCCGCGGTAATACGGAGGGGGTTAGCGTTGTTCGGAATTACTGGGCGTAAAGCGCACGTAGGCGGATCAGAAAGTTGGGGGTGAAATCCCGGGGCTCAACCCCGGAACTGCCTCCAAAACTTCTGGTCTGGAGTTCGAGAGAGGTGAGTGGAATTCCGAGTGTAGAGGTGAAATTCGTAGATATTCGGAGGAACACCAGTGGCGAAGGCGGCTCACTGGCTCGATACTGACGCTGAGGTGCGAAAGTGTGGGGAGCAAACAGGATTAGATACCCTGGTAGTCCACACCGTAAACGATGAATGCCAGACGTCGGGCAGCATGCTGTTCGG…
K44_KRO2020_161	d__Bacteria	p__Proteobacteria	c__Alphaproteobacteria	o__Rhizobiales	f__Rhizobiaceae	g__Hoeflea	AATTACTGGGCGTAAAGCGCACGTAGGCGGATCGTTAAGTGAGGGGTGAAATCCCAGGGCTCAACCCTGGAACTGCCTTTCATACTGGCGATCTTGAGTTCGAGAGAGGTGAGTGGAATTCCGAGTGTAGAGGTGAAATTCGTAGATATTCGGAGGAACACCAGTGGCGAAGGCGGCTCACTGGCTCGATACTGACGCTGAGGTGCGAAAGCGTGGGGAGCAAACAGGATTAGATACCCTGGTAGTCCACGCCGTAAACGATGAATGTTAGCCGTCGGGCAGTTTACTGTTCGGTGGCGCAGCTAACGCATTAAACATTCCGCCTGGGGAGTACGGTCGCAAGATTAAAACTCAAAGGAATTGACGGGGGCCCGCACAAGCGGTGGAGCATGTGGTTTA…
K44_KRO2020_53	d__Bacteria	p__Desulfobacterota	c__Desulfovibrionia	o__Desulfovibrionales	f__Desulfovibrionaceae	g__unclassified	AGAGTTTGATCCTGGCTCAGATTGAACGCTGGCGGCGTGCCTAACACATGCAAGTCGAGCGAGAAAGCTCTCTTCGGAGAGTGAGTACAGCGGCGCACGGGTGAGTAACGCGTGGATTATCTCCCTCGAAGATCGGGATAACAGTTGGAAACGACTGCTAATACCGGATACGCTTCACACTTACGTTTGAGGGAAAGGTGGCCTCTTCATGAAAGCTACCACTTCGAGATGAGTCCGCGTTCCATTAGCTTGTTGGCGGGGTAACGGCCCACCAAGGCTACGATGGATAGCTGGTCTGAGAGGATGATCAGCCACACTGGAACTGAAACACGGTCCAGACTCCTACGGGAGGCAGCAGTGGGGAATATTGCGCAATGGGGGAAACCCTGACGCAGCGAC…
K44_KRO2020_100	d__Bacteria	p__Proteobacteria	c__Gammaproteobacteria	o__Pseudomonadales	f__Halieaceae	g__Congregibacter	AGAGTTTGATCATGGCTCAGATTGAACGCTGGCGGCAGGCCTAACACATGCAAGTCGAGCGCGAAAGGCCTTCGGGTTGAGTAGAGCGGCGGACGGGTGAGTAACGCGTAGGAATCTATCCAGTAGTGGGGGACAACATGGGGAAACTCATGCTAATACCGCATACGCCCTACGGGGGAAAGCGGGGGATCTTCGGACCTCGCGCTATTGGAGGAGCCTGCGTTGGATTAGCTTGTTGGTGAGGTAAAGGCTCACCAAGGCGACGATCCATAGCTGGTCTGAGAGGATGATCAGCCACACCGGGACTGAGACACGGCCCGGACTCCTACGGGAGGCAGCAGTGGGGAATATTGCGCAATGGGCGAAAGCCTGACGCAGCCATGCCGCGTGTGTGAAGAA…
K44_KRO2020_114	d__Bacteria	p__Bacteroidota	c__Bacteroidia	o__Chitinophagales	f__Saprospiraceae	g__unclassified	TGCTCACTCGACGTTGGGAAATTATTTTCAGCGTCCAAGCGAAAGCGTTAAGTGAGCCACCTGGGGAGTACGTTCGCAAGAATGAAACTCAAAGGAATTGACGGGGGTCCGCACAAGCGGTGGAGCATGTGGTTTAATTCGATGATACGCGAGGAACCTTACCTGGGCTCGAATGGTACCGGACCGGTGTTGAAAGACGCCTTTCCTTCGGGACTGGTATCAAGGTGCTGCATGGTTGTCGTCAGCTCGTGCCGTGAGGTGTTGGGTTAAGTCCCGCAACGAGCGCAACCCCTATTCCTAGTTGCCAGCATTTCGGATGGGGACTCTAGGAAGACTGCCGGCGTAAGCCGTGAGGAAGGTGGGGATGACGTCAAATCATCATGGCCTTTATGCCCAGGG…
K44_KRO2020_451	d__Bacteria	p__Desulfobacterota	c__Desulfuromonadia	o__Desulfuromonadales	f__Geobacteraceae	g__Geothermobacter	AGAGTTTGATCCTGGCTCAGAACGAACGCTGGCGGCATGCTTAACACATGCAAGTCGAACGCGAAAGTTTCCTTCGGGGAACGAGTAGAGTGGCGCACGGGTGAGTAACACGTGGATAACCTGCCCGGTGATCTGGGATAACATCTCGAAAGGGGTGCTAATACCGGATAAGCCCACAGGGACTTCGGTCCTGGTGGGAAAAGATGGCCTCTTCCTGAAAGCTATTGTCACCGGATGGGTCCGCGGCCCATTAGCTAGTTGGTAGGGTAATGGCCTACCAAGGCTACGATGGGTAGCTGGTCTGAGAGGATGATCAGCCACACTGGAACTGAGACACGGTCCAGACTCCTACGGGAGGCAGCAGTGGGGAATTTTGCGCAATGGGCGAAAGCCTGACGC…
K44_KRO2020_432	d__Bacteria	p__Bacteroidota	c__Bacteroidia	o__Flavobacteriales	f__Flavobacteriaceae	g__Muricauda	TAATGCCCCATGGTATCGTTATATCGCATGATATTACGATTAAAGATTTATCGGACAGGGATGGCCATGCGTACCATTAGTTAGTTGGTAAGGTAACGGCTTACCAAGGCAGCGATGGTTAGGGGCCCTGAGAGGGGGATCCCCCACACTGGTACTGAGACACGGACCAGACTCCTACGGGAGGCAGCAGTGAGGAATATTGGACAATGGGCGGGAGCCTGATCCAGCCATGCCGCGTGCAGGATGACGGCCCTATGGGTTGTAAACTGCTTTTATACGGGAAGAAACGCACCTACGAGTAGGTGTCTGACGGTACCGTAAGAATAAGGACCGGCTAACTCCGTGCCAGCAGCCGCGGTAATACGGAGGGTCCGAGCGTTATCCGGAATCATTGGGTTT…
K44_KRO2020_582	d__Bacteria	p__Proteobacteria	c__Alphaproteobacteria	o__Rhodobacterales	f__Rhodobacteraceae	g__unclassified	AACGCTGGCGGCAGGCCTAACACATGCAAGTCGAGCGCTCACTTCGGTGGGAGCGGCGGACGGGTTAGTAACGCGTGGGAACGTACCCTTCGGTAAGGAATAGCCACTGGAAACGGTGAGTAATACCTTATACGCCCTTCGGGGGAAAGATTTATCGCCGAGGGATCGGCCCGCGTTAGATTAGATAGTTGGTGGGGTAATGGCCTACCAAGTCTACGATCTATAGCTGGTTTTAGAGGATGATCAGCAACACTGGGACTGAGACACGGCCCAGACTCCTACGGGAGGCAGCAGTGGGGAATCTTGGACAATGGGCGCAAGCCTGATCCAGCCATGCCGCGTGAGTGATGAAGGCCTTAGGGTCGTAAAGCTCTTTCGCCAGGGATGATAATGACAGTA…
K44_KRO2020_375	d__Bacteria	p__Proteobacteria	c__Alphaproteobacteria	o__Rhodobacterales	f__Rhodobacteraceae	g__unclassified	AGAGTTTGATCCTGGCTCAGAACGAACGCTGGCGGCAGGCCTAACACATGCAAGTCGAGCGAGACCTTCGGGTCTAGCGGCGGACGGGTTAGTAACGCGTGGGAACGTACCCTTTTCTACGGAATAGCCATTGGAAACGATGAGTAATACCGTATACGCCCTTCGGGGGAAAGATTTATCGGAGAAGGATCGGCCCGCGTTAGATTAGATAGTTGGTGGGGTAATGGCCTACCAAGTCTACGATCTATAGCTGGTTTGAGAGGATGATCAGCAACACTGGGACTGAGACACGGCCCAGACTCCTACGGGAGGCAGCAGTGGGGAATCTTCGGCAATGGGCGCAAGCCTGACCGAGCCATGCCGCGTGAGTGAAGAAGGCCTTAGGGTCGTAAAGCTCTT…
K44_KRO2020_392	d__Bacteria	p__Proteobacteria	c__Alphaproteobacteria	o__Rhodobacterales	f__Rhodobacteraceae	g__Marivita	AGAGTTTGATCCTGGCTCAGAACGAACGCTGGCGGCAGGCCTAACACATGCAAGTCGAGCGAGACCTTCGGGTCTAGCGGCGGACGGGTTAGTAACGCGTGGGAACGTACCCTTTTCTAAGGAATAGCCACTGGAAACGGTGAGTAATGCCTTATACGCCCTTCGGGGGAAAGATTTATCGGAGAAGGATCGGCCCGCGTTAGATTAGATAGTTGGTGGGGTAATGGCCTACCAAGTCTACGATCTATAGCTGGTTTGAGAGGATGATCAGCAACACTGGGACTGAGACACGGCCCAGACTCCTACGGGAGGCAGCAGTGGGGAATCTTAGACAATGGGCGCAAGCCTGATCTAGCCATGCCGCGTGAGTGATGAAGGCCCTAGGGTCGTAAAGCTCTT…
K44_KRO2020_583	d__Bacteria	p__Proteobacteria	c__Alphaproteobacteria	o__Rhodobacterales	f__Rhodobacteraceae	g__unclassified	AACGCTGGCGGCAGGCCTAACACATGCAAGTCGAGCGCTCACTTCGGTGGGAGCGGCGGACGGGTTAGTAACGCGTGGGAACGTACCCTTCGGTAAGGAATAGCCACTGGAAACGGTGAGTAATACCTTATACGCCCTTCGGGGGAAAGATTTATCGCCGAGGGATCGGCCCGCGTTAGATTAGATAGTTGGTGGGGTAATGGCCTACCAAGTCTACGATCTATAGCTGGTTTTAGAGGATGATCAGCAACACTGGGACTGAGACACGGCCCAGACTCCTACGGGAGGCAGCAGTGGGGAATCTTGGACAATGGGCGCAAGCCTGATCCAGCCATGCCGCGTGAGTGATGAAGGCCTTAGGGTCGTAAAGCTCTTTCGCCAGGGATGATAATGACAGTA…
K44_KRO2020_489	d__Bacteria	p__Proteobacteria	c__Alphaproteobacteria	o__Rhodobacterales	f__Rhodobacteraceae	g__Marivita	CGAGACCTTCGGGTCTAGCGGCGGACGGGTTAGTAACGCGTGGGAACGTACCCTTTTCTAAGGAATAGCCACTGGAAACGGTGAGTAATGCCTTATACGCCCTTCGGGGGAAAGATTTATCGGAGAAGGATCGGCCCGCGTTAGATTAGATAGTTGGTGGGGTAATGGCCTACCAAGTCTACGATCTATAGCTGGTTTGAGAGGATGATCAGCAACACTGGGACTGAGACACGGCCCAGACTCCTACGGGAGGCAGCAGTGGGGAATCTTAGACAATGGGCGCAAGCCTGATCTAGCCATGCCGCGTGAGTGATGAAGGCCCTAGGGTCGTAAAGCTCTTTCGCCTGTGAAGATAATGACTGTAGCAGGTAAAGAAACCCCGGCTAACTCCGTGCCAGC…
K44_KRO2020_488	d__Bacteria	p__Planctomycetota	c__Planctomycetes	o__Pirellulales	f__Pirellulaceae	g__Pirellula_B	GAAATCTACCCTCAAGCCCGGGATAGCGTTGGGAAACCGGCGGTAATACCGGATAATATCTTCGGATCAAAGGTGTGATTCCGCTAGGGGATGAGTCTACGACCTATTAGCTAGTTGGCGGGGTAATGGCCCACCAAGGCAACGATGGGTAGCGGGTGTGAGAGCATGACCCGCCTCACTGGGACTGAGACACTGCCCAGACACCTACGGGTGGCTGCAGTCGAGAATCTTTGTCAATGGACGAAAGTCTGAACAAGCGACGCCGCGTGCGGGATGAAGGCCTTCGGGTTGTAAACCGCTGTCGTAGGGGAACAAATGTATTGGGGTTCTCCCCTTTACTTGAGTGATCCTAGGAGGAAGGACGGGCTAAGTTCGTGCCAGCAGCCGCGGTAAGACGAA…
K44_KRO2020_338	d__Bacteria	p__Proteobacteria	c__Alphaproteobacteria	o__Caulobacterales	f__Hyphomonadaceae	g__Hyphomonas	AGAGTTTGATTCTGGCTCAGAACGAACGCTGGCGGCAGGCCTAACACATGCAAGTCGAACGACATAGTGGCAGACGGGTGAGTAACGCGTGGGAACGTACCTTTCGCTACGGAATAGCTCTTGGAAACGAGTGGTAATACCGTATACGCCCTCCGGGGGAAAGATTTATCGGCGAAAGATCGGCCCGCGTTAGATTAGTTTGTTGGTGGGGTAATGGCCTACCAAGACTACGATCTATAGCTGGTCTGAGAGGATGATCAGCCACACTGGGACTGAGACACGGCCCAGACTCCTACGGGAGGCAGCAGTGGGGAATCTTGCACAATGGGCGAAAGCCTGATGCAGCCATGCCGCGTGAATGATGAAGGCCTTAGGGTTGTAAAATTCTTTCGCTAGGGA…
K44_KRO2020_45	d__Bacteria	p__unclassified	c__unclassified	o__unclassified	f__unclassified	g__unclassified	AGAGTTTGATCATGGCTCAGGATAAACGTTGGCGGCGTGCTTAAGGTATGCAAGTCGAACGATTCCACGTGTCACTGAAGCTTCGGCTGATGAGACACATTTGGAAGAGTGGCAAACGGGTGAGTAACGCGTAGGTAACTTACCTTGGAGACGGAAATAGCTCACCGAAAGGTGTGGTAATGTCCGATGGTCTCACATCACTGCGGTGTTTGTGAGTAAAGCTTCGGCGCTCCAAGAGAGGCCTGCGTCCTATCAGCTTGTTGGTAAGGTAATGGCTTACCAAGGCTAAGACGGGTAGCTGGCGTGAGAGCGTGTACAGCCACAAAGGGACTGAGACAAGGCCCTTACTCCTACGGGAGGAGCAACCAGGAATAATGCGCAATGGGGGCAACCCTGACG…
K44_KRO2020_557	d__Bacteria	p__Bdellovibrionota	c__Bdellovibrionia	o__Bdellovibrionales	f__Bdellovibrionaceae	g__OM27_clade	AGCGAACGCTAGCGGCGGGCTTAACACATGCAAGTCGAACGCGACTCTTCGGAGTTGCGTGGCGGACGGGTGAGTAACACGTAGGTTACCTGCCCTTTGGTGGGGGATAACCCAGGGAAACTTGGGATAATACCGCATATGGCCTTCGGGTCAAAGACTTCGGTCGCCAAAGGATGGGCCTGCGTCCCATTATTTAGTCCTAGTTGGTGGGGTAACGGCCTACCAAGGGTACGATGGGTAGCTGGTCTGAGAGGATGATCAGCCACACTGGGACTGAGACACGGCCCAGACTCCTACGGGAGGCAGCAGTGGGGAATATTGCGCAATGGGGGAAACCCTGACGCAGCCACGCCGCGTGAGTGATGAAGGCCCTAGGGTCGTAAAGCTCTGTCGTGAGGG…
K44_KRO2020_481	d__Bacteria	p__Proteobacteria	c__Alphaproteobacteria	o__Rhodobacterales	f__Rhodobacteraceae	g__unclassified	CCTAACGGATTAAGCATTCCGCCTGGGGAGTACGGTCGCAAGATTAAAACTCAAAGGAATTGACGGGGGCCCGCACAAGCGGTGGAGCATGTGGTTTAATTCGAAGCAACGCGCAGAACCTTACCAACCCTTGACATCCTGATCGCGGTTTTCCGAGAGGAATTCCTTCAGTTCGGCTGGATCAGTGACAGGTGCTGCATGGCTGTCGTCAGCTCGTGTCGTGAGATGTTCGGTTAAGTCCGGCAACGAGCGCAACCCACACCCTTAGTTGCCAGCAGTTCGGCTGGGCACTCTAGGGGAACTGCCCGTGATAAGCGGGAGGAAGGTGTGGATGACGTCAAGTCCTCATGGCCCTTACGGGTTGGGCTACACACGTGCTACAATGGCAGTGACAATGGG…
K44_KRO2020_324	d__Bacteria	p__Proteobacteria	c__Alphaproteobacteria	o__Rhodospirillales	f__Rhodospirillaceae	g__unclassified	ACCGTATGTTCCCGGATGATGTGGTGTCGTCCGGGGAAAGATTTATCGCCGAGAGATGGGCCCGCGGCCGATTAGCTTGTTGGTGGGGTAACGGCCTACCAAGGCTGCGATCGGTAGCTGGTCTGAGAGGATGATCAGCCACACTGGGACTGAGACACGGCCCAGACTCCTACGGGAGGCAGCAGTGGGGAATATTGGACAATGGGGGCAACCCTGATCCAGCCATGCCGCGTGAGTGACGAAGGCCTTAGGGTTGTAAAGCTCTTTCACCCGTGAAGATGATGACGGTAGCGGGAGAAGAAGCCCCGGCTAACTCCGTGCCAGCAGCCGCGGTAATACGGAGGGGGCGAGCGTTGTTCGGAATTACTGGGCGTAAAGGGCGCGTAGGCGGCCGGTTGC…
K44_KRO2020_111	d__Bacteria	p__Bacteroidota	c__Bacteroidia	o__Flavobacteriales	f__Flavobacteriaceae	g__unclassified	ACACTGGTACTGAGACACGGACCAGACTCCTACGGGAGGCAGCAGTGAGGAATATTGGACAATGGAGGCAACTCTGATCCAGCCATGCCGCGTGCAGGAAGACTGCCCTATGGGTTGTAAACTGCTTTTATACAGGAAGAAACACCTCTACGTGTAGAGTCTTGACGGTACTGTAAGAATAAGGATCGGCTAACTCCGTGCCAGCAGCCGCGGTAATACGGAGGATCCAAGCGTTATCCGGAATCATTGGGTTTAAAGGGTCCGTAGGTGGATAATTAAGTCAGAGGTGAAATCCTGCAGCTCAACTGTAGAATTGCCTTTGATACTGGTTATCTTGAGTTATTATGAAGTAGTTAGAATATGTAGTGTAGCGGTGAAATGCATAGATATTACATAGAA…
K44_KRO2020_264	d__Bacteria	p__Proteobacteria	c__Alphaproteobacteria	o__Rhodobacterales	f__Rhodobacteraceae	g__Marivita	CCTTCGGGGGAAAGATTTATCGGAGAAGGATCGGCCCGCGTTAGATTAGATAGTTGGTGGGGTAATGGCCTACCAAGTCTACGATCTATAGCTGGTTTGAGAGGATGATCAGCAACACTGGGACTGAGACACGGCCCAGACTCCTACGGGAGGCAGCAGTGGGGAATCTTAGACAATGGGCGCAAGCCTGATCTAGCCATGCCGCGTGAGTGATGAAGGCCCTAGGGTCGTAAAGCTCTTTCGCCTGTGAAGATAATGACTGTAGCAGGTAAAGAAACCCCGGCTAACTCCGTGCCAGCAGCCGCGGTAATACGGAGGGGGTTAGCGTTGTTCGGAATTACTGGGCGTAAAGCGCGCGTAGGCGGACATTTAAGTCAGGGGTGAAATCCCGGGGCTCAA…
K44_KRO2020_361	d__Bacteria	p__Bacteroidota	c__Bacteroidia	o__Chitinophagales	f__Saprospiraceae	g__unclassified	TGAACGCTAGCGGGAGGCTTAATACATGCAAGTCGAGGGGCAGCAGGACCGAACCTAGTTTGGTTGCTGGCGACCGGCGAACGGGTGAGTAACGCGTACGCAACTTTCCTCTAAGCGAGGGATAGCCCCGGGAAACTGGGATTAATACCTCATAGCAATCATTGATCGCATGGTCGATGGTTTAAAGCTCAGGTGCTTAGAGATAGGCGTGCGTCCCATTAGCTAGTTGGTGAGGTAACGGCTCACCAAGGCGACGATGGGTAGGGGGCGTGAGAGCGTGACCCCCCACACGGGTACTGAGACACGGACCCGACTCCTACGGGAGGCAGCAGTAAGGAATATTGGACAATGGGCGCAAGCCTGATCCAGCCATCCCGCGTGCAGGATGACTGCCCTATG…
K44_KRO2020_258	d__Bacteria	p__Proteobacteria	c__Alphaproteobacteria	o__Rhodospirillales	f__Geminicoccaceae	g__Candidatus_Alysiosphaera	AGAGTTTGATCCTGGCTCAGAACGAACGCTGGCGGCGCGCTTAACACATGCAAGTCGAACGCACACTTTCGGGTGTGAGTGGCGGACGGGTGAGTAACGCGTGGGAACCTGCCCCGAGATCTGGGACAACCGTGGGAAACCGCGGCTAATACCGGATATCTCCTGTGGGAGAAAGACTTCGGTCGTCTTGGGAGGGGCCCGCGTTGGATTAGCTTGTTGGTGGGGTAATGGCCTACCAAGGCTGCGATCCATAGCTGGTCTGAGAGGATGATCAGCCACACTGGGACTGAGACACGGCCCAGACTCCTACGGGAGGCAGCAGTGGGGAATCTTGGACAATGGGGGCAACCCTGATCCAGCGACGCCGCGTGGGTGACGAAGGCCTTAGGGTTGTAAAGC…
K44_KRO2020_515	d__Bacteria	p__Proteobacteria	c__Alphaproteobacteria	o__Rhodobacterales	f__Rhodobacteraceae	g__unclassified	ACGCGTGGGAATATGCCCTTCTCTACGGAATAGCCTCGGGAAACTGAGAGTAATACCGTATACGCCCTTCGGGGGAAAGATTTATCGGAGAAGGATTAGCCCGCGTTGGATTAGGTAGTTGGTGGGGTAATGGCCTACCAAGCCGACGATCCATAGCTGGTTTGAGAGGATGATCAGCCACACTGGGACTGAGACACGGCCCAGACTCCTACGGGAGGCAGCAGTGGGGAATCTTAGACAATGGGCGCAAGCCTGATCTAGCCATGCCGCGTGAGTGACGAAGGCCCTAGGGTCGTAAAGCTCTTTCGCTGGGGAAGATAATGACTGTACCCAGTAAAGAAGTCCCGGCTAACTCCGTGCCAGCAGCCGCGGTAATACGGAGGGGACTAGCGTTGTTCG…
K44_KRO2020_472	d__Bacteria	p__Proteobacteria	c__Alphaproteobacteria	o__Rhodobacterales	f__Rhodobacteraceae	g__unclassified	TTAGGGTCGTAAAGCACTTTCGCTGGGGAAGATAATGACTGTACCCAGTAAAGAAACCCCGGCTAACTCCGTGCCAGCAGCCGCGGTAATACGGAGGGGGTTAGCGTTGTTCGGAATTACTGGGCGTAAAGCGCGCGTAGGCGGGTATTTAAGTTAGAGGTGAAATCCCACGGCTCAACCGTGGAACTGCCTTTAATACTGGGTACCTTGAGTTCGAGAGAGGTGAGTGGAATTCCGAGTGTAGAGGTGAAATTCGTAGATATTCGGAGGAACACCAGTGGCGAAGGCGGCTCACTGGCTCGATACTGACGCTGAGGTGCGAAAGCGTGGGGAGCAAACAGGATTAGATACCCTGGTAGTCCACGCCGTAAACGATGAATGCCAGTCGTCAGGGGGCTT…
K44_KRO2020_411	d__Bacteria	p__Proteobacteria	c__Alphaproteobacteria	o__Rhodobacterales	f__Rhodobacteraceae	g__unclassified	CACTGGGACTGAGACACGGCCCAGACTGCTACGGGAGGCAGCAGTGGGGAATCTTAGACAATGGGCGAAAGCCTGATCTAGCCATGCCGCGTGAGTGATGAAGGCCTTAGGGTCGTAAAGCTCTTTCGCCAGGGATGATAATGACAGTACCTGGTAAAGAAACCCCGGCTAACTCCGTGCCAGCAGCCGCGGTAATACGGAGGGGGTTAGCGTTGTTCGGAATTACTGGGCGTAAAGCGCACGTAGGCGGATTATTAAGTGAGGGGTGAAATCCCAGGGCTCAACCCTGGAACTGCCTCTCATACTGGTAGTCTTGAGTTCGAGAGAGGTGAGTGGAATTCCGAGTGTAGAGGTGAAATTCGTAGATATTCGGAGGAACACCAGTGGCGAAGGCGGCTC…
K44_KRO2020_525	d__Bacteria	p__Proteobacteria	c__Alphaproteobacteria	o__Rhodobacterales	f__Rhodobacteraceae	g__Loktanella	AGTAACGCGTGGGAACATACCCTTTTCTACGGAATAGCCTCGGGAAACTGAGAGTAATACCGTATACGCCCTTCGGGGGAAAGATTTATCGGAGAAGGATTGGCCCGCGTTTGATTAGATAGTTGGTGGGGTAATGGCCTACCAAGTCTACGATCAATAGCTGGTTTGAGAGGATGATCAGCAACACTGGGACTGAGACACGGCCCAGACTCCTACGGGAGGCAGCAGTGGGGAATCTTAGACAATGGGCGCAAGCCTGATCTAGCCATGCCGCGTGAGTGACGAAGGCCTTAGGGTCGTAAAGCTCTTTCGCCAGAGATGATAATGACAGTATCTGGTAAAGAAACCCCGGCTAACTCCGTGCCAGCAGCCGCGGTAATACGGAGGGGGTTAGCGTTG…
K44_KRO2020_15	d__Bacteria	p__Desulfobacterota	c__Desulfuromonadia	o__Desulfuromonadales	f__unclassified	g__unclassified	GGGTCGTAAAGCTCTGTCAGAGGGGAAGAACCTCCTGGTGGTTAATACCTGCCAGGACTGACGGTACCCTCAAAGGAAGCACCGGCTAACTCCGTGCCAGCAGCCGCGGTAATACGGAGGGTGCGAGCGTTGTTCGGAATTATTGGGCGTAAAGCGCGTGTAGGCGGTCCGTTAAGTCTGATGTGAAAGCCCAGGGCTCAACCCTGGAAGTGCATTGGAAACTGGCGGACTTGAGTACGGGAGAGGGAAGTGGAATTCCGAGTGTAGGGGTGAAATCCGTAGATATTCGGAGGAACACCAGTGGCGAAGGCGGCTTCCTGGACCGATACTGACGCTGAGACGCGAAAGCGTGGGGAGCAAACAGGATTAGATACCCTGGTAGTCCACGCCGTAAACGAT…
K44_KRO2020_210	d__Bacteria	p__Proteobacteria	c__Alphaproteobacteria	o__Rhizobiales	f__Rhizobiaceae	g__Hoeflea	AGAGTTTGATCCTGGCTCAGAACGAACGCTGGCGGCAGGCTTAACACATGCAAGTCGAGCGCCCCGCAAGGGGAGCGGCAGACGGGTGAGTAACGCGTGGGAATCTACCCATCTCTACGGAATAACTCAGGGAAACTTGTGCTAATACCGTATACGCCCTTCGGGGGAAAGATTTATCGGAGATGGATGAGCCCGCGTTGGATTAGCTAGTTGGTGGGGTAAAGGCCTACCAAGGCGACGATCCATAGCTGGTCTGAGAGGATGATCAGCCACACTGGGACTGAGACACGGCCCAGACTCCTACGGGAGGCAGCAGTGGGGAATATTGGACAATGGGCGCAAGCCTGATCCAGCCATGCCGCGTGTGTGATGAAGGCCCTAGGGTTGTAAAGCACTTTC…
K44_KRO2020_230	d__Bacteria	p__Bacteroidota	c__Bacteroidia	o__Chitinophagales	f__Saprospiraceae	g__Lewinella	TTACCAAGGCGATGATGGGTAGGGGGCGTGAGAGCGTGGCCCCCCACACGGGTACTGAGACACGGACCCGACTCCTACGGGAGGCAGCAGTAAGGAATATTGGACAATGGACGGAAGTCTGATCCAGCCATCCCGCGTGCAGGATGAAGGCGCTACGCGTTGTAAACTGCTTTTGTACAGGAAGAAACGTCTGGATTTATCCGGACCTGACGGTACTGTAAGAATAAGCACCGGCTAACTCCGTGCCAGCAGCCGCGGTAATACGGAGGGTGCAAGCGTTATCCGGAATCACTGGGTTTAAAGGGTGCGTAGGCGGCTAAATAAGTCAGAAGTGAAAGCCTGCGGCTTAACCGTAGAATTGCTTTTGATACTGTATAGCTTGAATTAGGTTGAGGTTGG…
K44_KRO2020_80	d__Bacteria	p__Bacteroidota	c__Bacteroidia	o__Chitinophagales	f__Saprospiraceae	g__unclassified	AAAGCGATAAGTAAGCCACCTGGGGAGTACGCCCGCAAGGGTGAAACTCAAAGGAATTGACGGGGGTCCGCACAAGCGGTGGAGCATGTGGTTTAATTCGATGATACGCGAGGAACCTTACCTAGGCTAGAATGCGAGTGCCATTCCATGAAAGTGGAATTTCCTTCGGGACACAAAGCAAGGTGCTGCATGGTTGTCGTCAGCTCGTGCCGTGAGGTGTTGGGTTAAGTCCCGCAACGAGCGCAACCCTTGTTTCCAGTTGCCAACATTTCGGATGGGGACTCTGGAAAGACTGCCGGCGTAAGCCGCGAGGAAGGTGGGGATGACGTCAAATCATCATGGCCTTTATGCCTAGGGCTACACACGTGCTACAATGGTGCATACAGAGGGCAGCGAAGC…
K44_KRO2020_373	d__Bacteria	p__Proteobacteria	c__Alphaproteobacteria	o__Rhodobacterales	f__Rhodobacteraceae	g__unclassified	AGAGTTTGATCCTGGCTCAGAACGAACGCTGGCGGCAGGCCTAACACATGCAAGTCGAGCGCTCTCTTCGGAGGGAGCGGCGGACGGGTGAGTAACGCGTGGGAACGTACCTTGATCTGGGGAATAGCCACTGGAAACGGTGATTAATGCCCCATACGCCCTTCGGGGGAAAGATTTATCGGATTGAGATCGGCCCGCGTCTGATTAGATAGTTGGTGGGGTAATGGCCTACCAAGTCGACGATCAGTACCTGGTTTGAGAGGATGATCAGGCACACTGGGACTGAGACACGGCCCAGACTCCTACGGGAGGCAGCAGTGGGGAATCTTGGACAATGGGCGCAAGCCTGATCCAGCCATGCCGCGTGAGCGATGAAGGCCTTAGGGTTGTAAAGCTCTT…
K44_KRO2020_233	d__Bacteria	p__Verrucomicrobiota	c__Kiritimatiellae	o__WCHB1-41	f__unclassified	g__unclassified	CAGAACGAACGCTGGCGGCGTGGATTAGGCATGCAAGTCGAGCGGGATCTATCGAAGCTTGCTTTGATAGTGAGAGCGGCGAACGGGTGAGGAATACATGGGTCACCTGCCTTTTAGTCTGGAATAGCTTCGGGAAACTGGAGGTAATGCCGGATGTGATCGTTCATCATAAGGTGAACTGTTTAAAGAGGGGGATCTTCGGACCTCTCGCTAAGAGATGGGCCCATGCCCTATCAGCTTGTTGGTGAGGTAATGGCTCACCAAGGCTAAGACGGGTAGCTGGTCTGAGAGGATGGTCAGCCACACTGGGACTGAGACACTGCCCAGACTCCTACGGGAGGCTGCAGTCGAGAATCATTCACAATGCACGAAAGTGTGATGATGCGACGCCGCGTGAAG…
K44_KRO2020_43	d__Bacteria	p__Proteobacteria	c__Gammaproteobacteria	o__Pseudomonadales	f__Halieaceae	g__unclassified	GAGTTTGATCATGGCTCAGATTGAACGCTGGCGGCAGGCCTAACACATGCAAGTCGAGCGCGAAAGCACTTCGGTGTGAGTAGAGCGGCGGACGGGTGAGTAACGCGTAGGAATCTACCCAGTAGTGGGGGACAACTTGGGGAAACCCAAGCTAATACCGCATACGCCCTATGGGGGAAAGCGGGGGATCTTCGGACCTCGCGCTATTGGATGAGCCTGCGTTGGATTAGCTAGTTGGTGGGGTAAAGGCCCACCAAGGCGACGATCCATAGCTGGTCTGAGAGGATGATCAGCCACACTGGAACTGAGACACGGTCCAGACTCCTACGGGAGGCAGCAGTGGGGAATATTGCGCAATGGGCGAAAGCCTGACGCAGCCATGCCGCGTGTGTGAAGAAG…
K44_KRO2020_32	d__Bacteria	p__Proteobacteria	c__Gammaproteobacteria	o__Pseudomonadales	f__Oleiphilaceae	g__Marinobacter	GAGTTTGATCATGGCTCAGATTGAACGCTGGCGGCAGGCTTAACACATGCAAGTCGAGCGGTAACAGGGGGTGCTTGCACCCCGCTGACGAGCGGCGGACGGGTGAGTAATGCATAGGAAACTGCCCAGTAGTGGGGGATAGCCCGGGGAAACCCGGATTAATACCGCGTACGCCCTTCGGGGGAAAGCAGGGGATCTTCGGACCTTGCGCTATTGGATGTGCCTATGTCGGATTAGCTAGTTGGTGGGGTAAAGGCCTACCAAGGCGACGATCCGTAGCTGGTCTGAGAGGATGATCAGCCACATCGGGACTGAGACACGGCCCGAACTCCTACGGGAGGCAGCAGTGGGGAATATTGGACAATGGGGGCAACCCTGATCCAGCCATGCCGCGTGTGT…
K44_KRO2020_52	d__Bacteria	p__Proteobacteria	c__Gammaproteobacteria	o__Pseudomonadales	f__Halieaceae	g__Congregibacter	CCGATACTGGCCGACTGGAGTGCGAGAGAGGGAGGTAGAATTCCACGTGTAGCGGTGAAATGCGTAGATATGTGGAGGAATACCGGTGGCGAAGGCGGCCTCCTGGCTCGACACTGACGCTGAGGTGCGAAAGCGTGGGGAGCAAACAGGATTAGATACCCTGGTAGTCCACGCCGTAAACGATGTCTACTAGCCGTTGGGAGACTTGATTTCTTGGTGGCGAAGTTAACGCGATAAGTAGACCGCCTGGGGAGTACGGCCGCAAGGTTAAAACTCAAATGAATTGACGGGGGCCCGCACAAGCGGTGGAGCATGTGGTTTAATTCGATGCAACGCGAAGAACCTTACCAGGCCTTGACATCCTAGGAATCCTGCAGAGATGCGGGAGTGCCTTCGGGA…
K44_KRO2020_364	d__Bacteria	p__Proteobacteria	c__Alphaproteobacteria	o__Caulobacterales	f__Hyphomonadaceae	g__Hyphomonas	AGAGTTTGATTCTGGCTCAGAACGAACGCTGGCGGCAGGCTTAACACATGCAAGTCGAACGATATAGTGGCAGACGGGTGAGTAACGCGTGGGAACGTACCTTTCACTACGGAATAGCACTTGGAAACGAGTGGTAATACCGTATACGCCCTCCGGGGGAAAGATTTATCGGTGAAAGATCGGCCCGCGTTAGATTAGCTAGTTGGTAGGGTAATGGCCTACCAAGGCGACGATCTATAGCTGGTCTGAGAGGATGATCAGCCACACTGGGACTGAGACACGGCCCAGACTCCTACGGGAGGCAGCAGTGGGGAATCTTGCACAATGGGCGAAAGCCTGATGCAGCCATGCCGCGTGAATGATGAAGGCCTTAGGGTTGTAAAATTCTTTCGCTAGGGA…
K44_KRO2020_202	d__Bacteria	p__Proteobacteria	c__Alphaproteobacteria	o__Rhodobacterales	f__Rhodobacteraceae	g__Stappia	CGGTACGGAACAACAGTTGGAAACGACTGCTAATACCGTATACGCCCTATGGGGGAAAGATTTATCGCCGAAGGATGGGCCCGCGTTGGATTAGCTAGTTGGTGGGGTAATGGCCTACCAAGGCGACGATCCATAGCTGGTCTGAGAGGATGATCAGCCACACTGGGACTGAGACACGGCCCAGACTCCTACGGGAGGCAGCAGTGGGGAATATTGGACAATGGGCGCAAGCCTGATCCAGCCATGCCGCGTGAGTGATGAAGGCCTTAGGGTTGTAAAGCTCTTTCGCCGGTGAAGATAATGACTGTAGCCGGTAAAGAAGCCCCGGCTAACTTCGTGCCAGCAGCCGCGGTAATACGAAGGGGGCTAGCGTTGTTCGGAATTACTGGGCGTAAAGCG…
K44_KRO2020_555	d__Bacteria	p__Bacteroidota	c__unclassified	o__unclassified	f__unclassified	g__unclassified	AATCTTGAGTATAGTCGAGGTGGGCGGAATGAGTCATGTAGCGGTGAAATGCTTAGATATGACTCAGAACACCGATTGCGAAGGCAGCTCGCTAGACTATAACTGACGCTCAGGCACGAAAGCGTGGGGAGCGAACAGGATTAGATACCCTGGTAGTCCACGCCCTAAACTATGATTACTCGACATTTGCGATATACTGTAAGTGTCCAAGCGAAAGCGTTAAGTAATCCACCTGGGGAGTACGTTCGCAAGAATGAAACTCAAAGGAATTGACGGGGGTCCGCACAAGCGGTGGAGCATGTGGTTTAATTCGATGATACGCGAGGAACCTTACCTGGGCTAGAATGCATCCGGACAGCCGCGGAAACGTGGTGTTCCTTCGGGACTGGATGCAAGGTG…
K44_KRO2020_529	d__Bacteria	p__Proteobacteria	c__Alphaproteobacteria	o__Rhodobacterales	f__Rhodobacteraceae	g__unclassified	ATCCTGGCTCAGAACGAACGCTGGCGGCAGGCCTAACACATGCAAGTCGAGCGAGACCTTCGGGTTTAGCGGCGGACGGGTTAGTAACGCGTGGGAATATACCCAATGGTACGGAATAGCCTCTGGAAACGGAGAGTAATACCGTATGTGCCCTTCGGGGGAAAGATTTATCGCCATTGGATTAGCCCGCGTTGGATTAGGTAGTTGGTGGGGTAATGGCCTACCAAGCCTACGATCCATAGCTGGTTTGAGAGGATGATCAGCAACACTGGGACTGAGACACGGCCCAGACTCCTACGGGAGGCAGCAGTGGGGAATCTTCGGCAATGGGCGCAAGCCTGACCGAGCCATGCCGCGTGAGTGAAGAAGGCCTTAGGGTCGTAAAGCTCTTTCGCCAGG…
K44_KRO2020_526	d__Bacteria	p__Proteobacteria	c__Alphaproteobacteria	o__Rhodobacterales	f__Rhodobacteraceae	g__Dinoroseobacter	GTAACGCGTGGGAACATACCCTTTGGTACGGAATAGCCCTGGGAAACTGGGAGTAATACCGTATGTGCCCTTCGGGGGAAAGATTTATCGCCAAAGGATTGGCCCGCGTTGGATTAGGTAGTTGGTGGGGTAATGGCCTACCAAGCCGACGATCCATAGCTGGTTTGAGAGGATGATCAGCCACACTGGGACTGAGACACGGCCCAGACTCCTACGGGAGGCAGCAGTGGGGAATCTTAGACAATGGGGGCAACCCTGATCTAGCCATGCCGCGTGTGTGATGAAGGCCTTAGGGTCGTAAAGCACTTTCGCCAGGGATGATAATGACAGTACCTGGTAAAGAAACCCCGGCTAACTCCGTGCCAGCAGCCGCGGTAATACGGAGGGGGTTAGCGTTGT…
K44_KRO2020_277	d__Bacteria	p__Proteobacteria	c__Alphaproteobacteria	o__Rhodobacterales	f__Rhodobacteraceae	g__Marivita	TGGAATTCCGAGTGTAGAGGTGAAATTCGTAGATATTCGGAGGAACACCAGTGGCGAAGGCGGCTCACTGGCTCGATACTGACGCTGAGGTGCGAAAGTGTGGGGAGCAAACAGGATTAGATACCCTGGTAGTCCACACCGTAAACGATGAATGCCAGACGTCGGGCAGTATACTGTTCGGTGTCACACCTAACGGATTAAGCATTCCGCCTGGGGAGTACGGTCGCAAGATTAAAACTCAAAGGAATTGACGGGGGCCCGCACAAGCGGTGGAGCATGTGGTTTAATTCGAAGCAACGCGCAGAACCTTACCAACCCTTGACATCCTGTGCTACATCCAGAGATGGATGGTTCCCTTCGGGGACGCAGTGACAGGTGCTGCATGGCTGTCGTCAGCTC…
K44_KRO2020_271	d__Bacteria	p__Proteobacteria	c__Alphaproteobacteria	o__Rhodobacterales	f__Rhodobacteraceae	g__Loktanella	CGGCGGACGGGTTAGTAACGCGTGGGAACATACCCTTCTCTACGGAATAGCCTCGGGAAACTGAGAGTAATACCGTATACGCCCTTCGGGGGAAAGATTTATCGGAGAAGGATTGGCCCGCGTTAGATTAGATAGTTGGTGGGGTAATGGCCTACCAAGTCTACGATCTATAGCTGGTTTGAGAGGATGATCAGCAACACTGGGACTGAGACACGGCCCAGACTCCTACGGGAGGCAGCAGTGGGGAATCTTAGACAATGGGCGAAAGCCTGATCTAGCCATGCCGCGTGAGTGACGAAGGCCTTAGGGTCGTAAAGCTCTTTCGCCAGAGATGATAATGACAGTATCTGGTAAAGAAACCCCGGCTAACTCCGTGCCAGCAGCCGCGGTAATACGGAG…
K44_KRO2020_362	d__Bacteria	p__Proteobacteria	c__Alphaproteobacteria	o__Rhodobacterales	f__Rhodobacteraceae	g__Marivita	CTCGGGAAACTGAGAGTAATACCGTATACGCCCTTTGGGGGAAAGATTTATCGGAGAAGGATCGGCCCGCGTTAGATTAGATAGTTGGTGGGGTAATGGCCTACCAAGTCTACGATCTATAGCTGGTTTGAGAGGATGATCAGCAACACTGGGACTGAGACACGGCCCAGACTCCTACGGGAGGCAGCAGTGGGGAATCTTAGACAATGGGCGCAAGCCTGATCTAGCCATGCCGCGTGAGTGATGAAGGCCTTAGGGTCGTAAAGCTCTTTCGCCTGTGAAGATAATGACTGTAGCAGGTAAAGAAACCCCGGCTAACTCCGTGCCAGCAGCCGCGGTAATACGGAGGGGGTTAGCGTTGTTCGGAATTACTGGGCGTAAAGCGCGCGTAGGCGGACA…
K44_KRO2020_263	d__Bacteria	p__Proteobacteria	c__Alphaproteobacteria	o__Rhodospirillales	f__Rhodospirillaceae	g__unclassified	CAAGGTTAAAACTCAAAGGAATTGACGGGGGCCCGCACAAGCGGTGGAGCATGTGGTTTAATTCGAAGCAACGCGCAGAACCTTACCAGCCCTTGACATCCCGGTCGCGGGGTCCGGAGACGGGCCTCTTCAGTTCGGCTGGACCGGAGACAGGTGCTGCATGGCTGTCGTCAGCTCGTGTCGTGAGATGTTGGGTTAAGTCCCGCAACGAGCGCAACCCCTATCTTCAGTTGCCATCGGGTGATGCCGGGCACTCTGGAGAAACTGCCGGTGACAAGCCGGAGGAAGGCGGGGATGACGTCAAGTCCTCATGGCCCTTATGGGCTGGGCCACACACGTGCTACAATGGCGGTGACAATGGGCAGCGAAGGGGCGACCTGGAGCCAATCCCCAAAAACC…
K44_KRO2020_437	d__Bacteria	p__Proteobacteria	c__Alphaproteobacteria	o__Rhodobacterales	f__Rhodobacteraceae	g__Loktanella	AGTTCGAGAGAGGTGAGTGGAATTCCAAGTGTAGAGGTGAAATTCGTAGATATTTGGAGGAACACCAGTGGCGAAGGCGGCTCACTGGCTCGATACTGACGCTGAGGTACGAAAGTGTGGGGAGCAAACAGGATTAGATACCCTGGTAGTCCACACCGTAAACGATGAATGCCAGACGTCGGGGGGCTTGCCCTTCGGTGTCACACCTAACGGATTAAGCATTCCGCCTGGGGAGTACGGTCGCAAGATTAAAACTCAAAGGAATTGACGGGGGCCCGCACAAGCGGTGGAGCATGTGGTTTAATTCGAAGCAACGCGCAGAACCTTACCAACCCTTGACATCCTCGGACCGCCAGAGAGATCTGGTTTCCACTTCGGTGGCCGAGTGACAGGTGCTGC…
K44_KRO2020_102	d__Bacteria	p__Bacteroidota	c__Bacteroidia	o__Chitinophagales	f__Saprospiraceae	g__unclassified	AGAGTTTGATCCTGGCTCAGGATGAACGCTAGCGGGAGGCTTAATACATGCAAGTCGAGCGGTAACAGTGGCTTCGGTCAGCTGACGAGCGGCGCACGGGTGAGTAACGCGTACGCAATCTACCTTACAGAGGGGGATAGCCCTGGGAAACTGGGAGTAATCCGCCATAGTTTTACTGAATCGCATGTTTTGGTAAATAAAGACTTCGGTTGCTGTAAGATGAGCGTGCGTATGATTAGTTAGTTGGTGAGGTAACGGCTCACCAAGACGATGATCATTAGGGGGCGTGAGAGCGTGGACCCCCACACGGGTACTGAGACACGGACCCGACTCCTACGGGAGGCAGCAGTAAGGAATATTGGACAATGGGCGAAAGCCTGATCCAGCCATCCCGCGTGC…
K44_KRO2020_221	d__Bacteria	p__Proteobacteria	c__Alphaproteobacteria	o__Rhodobacterales	f__Rhodobacteraceae	g__Roseovarius	AGAGTTTGATCCTGGCTCAGAACGAACGCTGGCGGCAGGCCTAACACATGCAAGTCGAGCGAACCTTCGGGTTAGCGGCGGACGGGTGAGTAACGCGTGGGAACGTACCCTCTTCTGCGGGATAGCCACTGGAAACGGTGAGTAATACCGCATACGCCCTTCGGGGGAAAGATTTATCGGAGGAGGATCGGCCCGCGTTGGATTAGGTAGTTGGTGGGGTAATGGCCTACCAAGCCTACGATCCATAGCTGGTTTTAGAGGATGATCAGCCACACTGGGACTGAGACACGGCCCAGACTCCTACGGGAGGCAGCAGTGGGGAATCTTAGACAATGGGCGCAAGCCTGATCTAGCCATGCCGCGTGAGTGACGAAGGCCTTAGGGTCGTAAAGCTCTTTC…
K44_KRO2020_308	d__Bacteria	p__Proteobacteria	c__Alphaproteobacteria	o__Rhodobacterales	f__Rhodobacteraceae	g__unclassified	AGAGTTTGATCCTGGCTCAGAACGAACGCTGGCGGCAGGCTTAACACATGCAAGTCGAGCGCACCTTCGGGTGAGCGGCGGACGGGTTAGTAACGCGTGGGAACATACCCTTCTCTACGGAATAGCCTCGGGAAACTGAGAGTAATACCGTATACGCCCTTCGGGGGAAAGATTTATCGGAGAAGGATTGGCCCGCGTTAGATTAGATAGTTGGTGGGGTAATGGCCTACCAAGTCTACGATCTATAGCTGGTTTGAGAGGATGATCAGCAACACTGGGACTGAGACACGGCCCAGACTCCTACGGGAGGCAGCAGTGGGGAATCTTAGACAATGGGCGAAAGCCTGATCTAGCCATGCCGCGTGTGTGATGAAGGCCTTAGGGTCGTAAAGCACTTTC…
K44_KRO2020_342	d__Bacteria	p__Proteobacteria	c__Alphaproteobacteria	o__Rhodobacterales	f__Rhodobacteraceae	g__Marivita	AACTCCTGGTCTTGAGTTCGAGAGAGGTGAGTGGAATTCCGAGTGTAGAGGTGAAATTCGTAGATATTCGGAGGAACACCAGTGGCGAAGGCGGCTCACTGGCTCGATACTGACGCTGAGGTGCGAAAGTGTGGGGAGCAAACAGGATTAGATACCCTGGTAGTCCACACCGTAAACGATGAATGCCAGACGTCGGGCAGTATACTGTTCGGTGTCACACCTAACGGATTAAGCATTCCGCCTGGGGAGTACGGTCGCAAGATTAAAACTCAAAGGAATTGACGGGGGCCCGCACAAGCGGTGGAGCATGTGGTTTAATTCGAAGCAACGCGCAGAACCTTACCAACCCTTGACATCCTGTGCTACATCCAGAGATGGATGGTTCCCTTCGGGGACGCA…
K44_KRO2020_299	d__Bacteria	p__Proteobacteria	c__Alphaproteobacteria	o__Rhodobacterales	f__Rhodobacteraceae	g__Oceanicola	CACTGGGACTGAGACACGGCCCAGACTGCTACGGGAGGCAGCAGTGGGGAATCTTAGACAATGGGCGAAAGCCTGATCTAGCCATGCCGCGTGAGTGATGAAGGCCTTAGGGTCGTAAAGCTCTTTCGCCAGGGATGATAATGACAGTACCTGGTAAAGAAACCCCGGCTAACTCCGTGCCAGCAGCCGCGGTAATACGGAGGGGGTTAGCGTTGTTCGGAATTACTGGGCGTAAAGCGCACGTAGGCGGACTATTAAGTCAGGGGTGAAATCCCGGGGCTCAACCCCGGAACTGCCTTTGATACTGGTAGTCTAGAGTTCGAGAGAGGTGAGTGGAATTCCGAGTGTAGAGGTGAAATTCGTAGATATTCGGAGGAACACCAGTGGCGAAGGCGGCTC…
K44_KRO2020_81	d__Bacteria	p__Proteobacteria	c__Gammaproteobacteria	o__Pseudomonadales	f__Oleiphilaceae	g__Marinobacter	TATTGGATGTGCCTATGTCGGATTAGCTAGTTGGTGGGGTAAAGGCCTACCAAGGCGACGATCCGTAGCTGGTCTGAGAGGATGATCAGCCACATCGGGACTGAGACACGGCCCGAACTCCTACGGGAGGCAGCAGTGGGGAATATTGGACAATGGGGGCAACCCTGATCCAGCCATGCCGCGTGTGTGAAGAAGGCTTTCGGGTTGTAAAGCACTTTCAGTGAGGAGGAAAAGTTAGTCATTAATACTGGCTAGCCTTGACGTTACTCACAGAAGAAGCACCGGCTAACTCCGTGCCAGCAGCCGCGGTAATACGGAGGGTGCAAGCGTTAATCGGAATTACTGGGCGTAAAGCGCGCGTAGGTGGTTTGATAAGCGAGATGTGAAAGCCCCGGGCTT…
K44_KRO2020_424	d__Bacteria	p__Proteobacteria	c__Gammaproteobacteria	o__Pseudomonadales	f__Halieaceae	g__unclassified	GGATCTTCGGACCTCGCGCTATTGGATGAGCCTGCGTTGGATTAGCTAGTTGGTGGGGTAAAGGCCCACCAAGGCGACGATCCATAGCTGGTCTGAGAGGATGATCAGCCACACTGGAACTGAGACACGGTCCAGACTCCTACGGGAGGCAGCAGTGGGGAATATTGCGCAATGGGCGAAAGCCTGACGCAGCCATGCCGCGTGTGTGAAGAAGGCCTTAGGGTTGTAAAGCACTTTCAATTGGGAAGAAAAGCTTGTCGTTAATAGCGGCGAGTCCTGACATTACCTTTAGAAGAAGCACCGGCTAACTCCGTGCCAGCAGCCGCGGTAATACGGAGGGTGCGAGCGTTAATCGGAATTACTGGGCGTAAAGCGCGCGTAGGCGGTTTGTTAAGTCGG…
K44_KRO2020_259	d__Bacteria	p__Proteobacteria	c__Alphaproteobacteria	o__Rhodobacterales	f__Rhodobacteraceae	g__unclassified	CGCCAGAGATGATAATGACAGTATCTGGTAAAGAAACCCCGGCTAACTCCGTGCCAGCAGCCGCGGTAATACGGAGGGGGTTAGCGTTGTTCGGAATTACTGGGCGTAAAGCGCACGTAGGCGGACTATTAAGTTAGAGGTGAAATCCCAGGGCTCAACCCTGGAACTGCCTTTAATACTGGTAGTCTTGAGTTCGAGAGAGGTGAGTGGAATTCCGAGTGTAGAGGTGAAATTCGTAGATATTCGGAGGAACACCAGTGGCGAAGGCGGCTCACTGGCTCGATACTGACGCTGAGGTGCGAAAGTGTGGGGAGCAAACAGGATTAGATACCCTGGTAGTCCACACCGTAAACGATGAATGCCAGACGTCGGGCAGTATACTGTTCGGTGTCACACCTA…
K44_KRO2020_122	d__Bacteria	p__Bacteroidota	c__Bacteroidia	o__Chitinophagales	f__Saprospiraceae	g__Lewinella	GACGGGGGTCCGCACAAGCGGTGGAGCATGTGGTTTAATTCGATGATACGCGAGGAACCTTACCTGGGCTCGAATGGCTTCGGACCGTCTATGAAAGTAGACTTTCCTTCGGGACTGAAGTCAAGGTGCTGCATGGTTGTCGTCAGCTCGTGCCGTGAGGTGTTGGGTTAAGTCCCGCAACGAGCGCAACCCCTATTCTTAGTTGCTAGCAGGTTAAGCTGAGGACTCTAAGGAGACTGCCGGCGTAAGCCGAGAGGAAGGTGGGGATGACGTCAAATCATCATGGCCTTTATGCCCAGGGCTACACACGTGCTACAATGGTGCATACAGAGGGTTGCTAAGCCGCGAGGTGGAGCTAATCCCAGAAAGTGCATCCCAGTTCGGATTGGAGTCTGGAAC…
M43_SRR3961739_247	d__Bacteria	p__Bacteroidota	c__Bacteroidia	o__Bacteroidales	f__Salinivirgaceae	g__Salinivirga	CACAGGGCTCTGCAAAATCGAAAGATGAAGTATAGGGCCTGACACCTGCCCGGTGCTGGAAGGTTAAGAGGAGATGTTATCGCAAGGCGAAGCATTGAATCGAAGCCCCGGTAAACGGCGGCCGTAACTATAACGGTCCTAAGGTAGCGAAATTCCTTGTCGGGTAAGTTCCGACCTGCACGAATGGCGTAACGATTTGGGCACTGTCTCAGCCATGAGCTCAGTGAAATTGAAGTATCGGTGAAGATGCCGGTTACCCGCGGCTGGACGGAAAGACCCCGTGAACCTTGATCTACCCATGGGCAGGTTGAAGGTTGGGTAACACTAACTGGAGGACCGAACCGGTTAACGTTGAAAAGTTCTCGGATGACCTGTGGATAGGGGTGAAAGGCCAATCAA…
M43_SRR3961739_224	d__Bacteria	p__Proteobacteria	c__Gammaproteobacteria	o__Pseudomonadales	f__Pseudohongiellaceae	g__Pseudohongiella	TTGAGTGGCGCAGCTAACGCACTAAGTTGACCGCCTGGGGAGTACGGTCGCAAGATTAAAACTCAAATGAATTGACGGGGGCCCGCACAAGCGGTGGAGCATGTGGTTTAATTCGACGCAACGCGAAGAACCTTACCTGGTCTTGACATCCAGCGAATCCTGCAGAGATGCGGGAGTGCCTTCGGGAGCGCTGAGACAGGTGCTGCATGGCTGTCGTCAGCTCGTGTCGTGAGATGTTGGGTTAAGTCCCGTAACGAGCGCAACCCTTGTCCTTATTTGCCATCATTTAGTTGGGCACTCTAAGGAGACTGCCGGTGACAAACCGGAGGAAGGTGGGGACGACGTCAAGTCATCATGGCCCTTACGACCAGGGCTACACACGTGCTACAATGGGCGGTA…
M43_SRR3961739_223	d__Bacteria	p__Proteobacteria	c__Gammaproteobacteria	o__Pseudomonadales	f__Pseudohongiellaceae	g__Pseudohongiella	AGAGTTTGATCATGGCTCAGATTGAACGCTGGCGGCAGGCTTAACACATGCAAGTCGAGCGGAAACGATCCCTTCGGGGAGGCGTCGAGCGGCGAACGGGTGAGTAACGCGTAGGAATCTGCCTGATAGAGGGGGATAGCCCGGGGAAACTCGGATTAATACCGCATACGCCCTACGGGGGAAAGCAGGGGATCTTCGGACCTTGCGCTATCAGATGAGCCTGCGTCGGATTAGCTAGTTGGTAGGGTAAAGGCCTACCAAGGCGACGATCCGTAGCTGGTCTGAGAGGATGATCAGCCACACTGGAACTGAGACACGGTCCAGACTCCTACGGGAGGCAGCAGTGGGGAATATTGGACAATGGGGGAAACCCTGATCCAGCCATGCCGCGTGTGTGAA…
M43_SRR3961739_213	d__Bacteria	p__Proteobacteria	c__Gammaproteobacteria	o__Burkholderiales	f__Burkholderiaceae	g__Tepidimonas	AGAGTTTGATCCTGGCTCAGATTGAACGCTGGCGGCATGCTTTACACATGCAAGTCGAACGGTAACAGGCCTTCGGGTGCTGACGAGTGGCGAACGGGTGAGTAATGCATCGGAACGTGCCCAGAGGTGGGGGATAACGCAGCGAAAGCTGTGCTAATACCGCATGTGATCTGAGGATGAAAGCGGGGGACCTTCGGGCCTCGCGCCTCTGGAGCGGCCGATGTCAGATTAGGTAGTTGGTGGGGTAAAGGCCTACCAAGCCGACGATCTGTAGCTGGTCTGAGAGGACGACCAGCCACACTGGGACTGAGACACGGCCCAGACTCCTACGGGAGGCAGCAGTGGGGAATTTTGGACAATGGGCGCAAGCCTGATCCAGCAATGCCGCGTGCGGGAAGA…
M43_SRR3961739_653	d__Bacteria	p__Proteobacteria	c__Gammaproteobacteria	o__Pseudomonadales	f__Pseudohongiellaceae	g__Pseudohongiella	AATAAGCACCGGCTAACTTCGTGCCAGCAGCCGCGGTAATACGAAGGGTGCAAGCGTTAATCGGAATTACTGGGCGTAAAGCGCGCGTAGGCGGTTTGATAAGTTGGATGTGAAAGCCCCGGGCTCAACCTGGGAATTGCATCCAAGACTGTCAGGCTAGAGTACGGGAGAGGGGGGTAGAATTCCACGTGTAGCGGTGAAATGCGTAGAGATGTGGAGGAATACCGGTGGCGAAGGCGGCCCCCTGGATCGATACTGACGCTGAGGTGCGAAAGCGTGGGGAGCAAACAGGATTAGATACCCTGGTAGTCCACGCCGTAAACGATGTCAACTAGCCGTTGGAAGGGTAATCCTTTGAGTGGCGCAGCTAACGCACTAAGTTGACCGCCTGGGGAGTAC…
M43_SRR3961739_390	d__Bacteria	p__Proteobacteria	c__Gammaproteobacteria	o__Burkholderiales	f__Burkholderiaceae	g__Tepidimonas	AGTCGACCGCCTGGGGAGTACGGCCGCAAGGTTGAAACTCAAAGGAATTGACGGGGACCCGCACAAGCGGTGGATGATGTGGTTTAATTCGATGCAACGCGAAAAACCTTACCTACCCTTGACATGCCAGGAACCCTGCAGAGATGTGGGGGTGCTCGCAAGAGAGCCTGGACACAGGTGCTGCATGGCTGTCGTCAGCTCGTGTCGTGAGATGTTGGGTTAAGTCCCGCAACGAGCGCAACCCTTGCCATTAGTTGCTACGAAAGGGCACTCTAATGGGACTGCCGGTGACAAACCGGAGGAAGGTGGGGATGACGTCAAGTCCTCATGGCCCTTATGGGTAGGGCTACACACGTCATACAATGGCCGGTACAGAGGGCTGCCAACCCGCGAGGGGGA…
M43_SRR3961739_625	d__Bacteria	p__Proteobacteria	c__Gammaproteobacteria	o__Burkholderiales	f__Burkholderiaceae	g__Tepidimonas	GGCTGGAGTGCGGCAGAGGGGGATGGAATTCCGCGTGTAGCAGTGAAATGCGTAGATATGCGGAGGAACACCGATGGCGAAGGCAGTCCCCTGGGCCTGCACTGACGCTCATGCACGAAAGCGTGGGGAGCAAACAGGATTAGATACCCTGGTAGTCCACGCCCTAAACGATGTCGACTGGTTGTTGGGCCTTAGGTGGCTCAGTAACGAAGCTAACGCGTGAAGTCGACCGCCTGGGGAGTACGGCCGCAAGGTTGAAACTCAAAGGAATTGACGGGGACCCGCACAAGCGGTGGATGATGTGGTTTAATTCGATGCAACGCGAAAAACCTTACCTACCCTTGACATGCCAGGAACCCTGCAGAGATGTGGGGGTGCTCGCAAGAGAGCCTGGACACA…
M43_SRR3961739_133	d__Bacteria	p__Verrucomicrobiota	c__Verrucomicrobiae	o__Verrucomicrobiales	f__Verrucomicrobiaceae	g__Prosthecobacter	AGAGTTTGATTCTGGCTCAGAACGAACGCTGGCGGCGTGGATAAGACATGCAAGTCGAACGGGATCAGTTGAGTAGCAATACGAGGCTGGTCTAGTGGCGAACGGGTGCGTAACACGTGGATACATTCCGGGAAGCGGGGGATAGCCCATGGAAACGTGGATTAATACCGCATGTGGTCGAGAGACCAAAGACGGGGACCGCAAGGCCTGTCACTTCCCGATTGGTCCGCGGCCTATCAGCTAGTTGGCGGGGTAAAAGCCCACCAAGGCGACGACGGGTAGCTGGTCTGAGAGGACGACCAGCCACACTGGGACTGAGACACGGCCCAGACACCTACGGGTGGCAGCAGTCGAGAATCTTTCACAATGGGGGCAACCCTGATGGAGCGACGCCGCGTG…
M43_SRR3961739_661	d__Bacteria	p__Proteobacteria	c__Alphaproteobacteria	o__Caulobacterales	f__Caulobacteraceae	g__Phenylobacterium	AGAGTTTGATCCTGGCTCAGAGCGAACGCTGGCGGCAGGCCTAATACATGCAAGTCGAGCGCACCTTCGGGTGAGCGGCGGACGGGTGAGTAACGCGTGGGAACGTGCCCTTTGGTACGGGATAACTCAGGGAAACTTGAGCTAATACCGTATGTGCCCTTCGGGGGAAAGATTTATCGCCATTGGAGCGGCCCGCGTTGGATTAGCTAGTTGGTGGGGTAAAGGCCTACCAAGGCTACGATCCATAGCTGGTCTGAGAGGATGATCAGCCACACTGGGACTGAGACACGGCCCAGACTCCTACGGGAGGCAGCAGTAGGGAATCTTGCGCAATGGGCGAAAGCCTGACGCAGCCATGCCGCGTGAATGATGAAGGTCTTAGGATTGTAAAATTCTTTC…
M43_SRR3961739_545	d__Bacteria	p__Bacteroidota	c__Bacteroidia	o__Chitinophagales	f__Chitinophagaceae	g__Sediminibacterium	GACCGCAAGGTTGAAACTCAAAGGAATTGGCGGGGGTCCGCACAAGCGGTGGAGCATGTGGTTTAATTCGATGATACGCGAGGAACCTTACCTGGGCTAGAATGCTATTTGACCGTGGGTGAAAGCTCATTTTGTAGCAATACACAGATAGTAAGGTGCTGCATGGCTGTCGTCAGCTCGTGCCGTGAGGTGTTGGGTTAAGTCCCGCAACGAGCGCAACCCCTATCATTAGTTGCCAACAGGTAATGCTGGGAACTCTAATGAAACTGCCGCCGTAAGGCGTGAGGAAGGAGGGGATGATGTCAAGTCATCATGGCCTTTATGCCCAGGGCTACACACGTGCTACAATGGGCAGGACAAAGGGCTGCAACACAGCGATGTGAAGCCAATCCCAAAAAC…
M43_SRR3961739_97	d__Bacteria	p__Proteobacteria	c__Gammaproteobacteria	o__Pseudomonadales	f__Moraxellaceae	g__Acinetobacter	ATCGCATGATGAATACATAGTCATATGAAGCGAACGCGGGGAACTGAAACATCTCAGTACCTGTAGGAAAAGAAATCAACTGAGATTCCCTTAGTAGTAATGCTTAGGAATCTGCCTATTAGTGGGGGACAACATTCCGAAAGGAATGCTAATACCGCATACGCCCTACGGGGGAAAGCAGGGGATCTTCGGACCTTGCGCTAATAGATGAGCCTAAGTCAGATTAGCTAGTTGGTGGGGTAAAGGCCTACCAAGGCGACGATCTGTAGCGGGTCTGAGAGGATGATCCGCCACACTGGGACTGAGACACGGCCCAGACTCCTACGGGAGGCAGCAGTGGGGAATATTGGACAATGGGCGAAAGCCTGATCCAGCCATGCCGCGTGTGTGAAGAAGGCC…
M43_SRR3961739_226	d__Bacteria	p__Bacteroidota	c__Bacteroidia	o__Chitinophagales	f__Chitinophagaceae	g__Sediminibacterium	GAGTTTGATCCTGGCTCAGGATGAACGCTAGCGGCAGGCTTAATACATGCAAGTCGTGGGGCAGCATGAGTGTAGCAATACATTTGATGGCGACCGGCAAACGGGTGCGGAACACGTACACAACCTTCCTATAAGTGGGGAATAGCCCAGAGAAATTTGGATTAATACCCCGTAACATAATGATGTGGCATCACATTATTATTATAGCTTCGGCGCTTATTGATGGGTGTGCGGCTGATTAGATAGTTGGCGGGGTAACGGCCCACCAAGTCTACGATCAGTAGCTGATGTGAGAGCATGATCAGCCACACGGGCACTGAGACACGGGCCCGACTCCTACGGGAGGCAGCAGTAAGGAATATTGGTCAATGGACGCAAGTCTGAACCAGCCATGCCGCG…
M43_SRR3961739_165	d__Bacteria	p__Proteobacteria	c__Gammaproteobacteria	o__Burkholderiales	f__Burkholderiaceae	g__Acidovorax	GTAACGAAGCTAACGCGTGAAGTTGACCGCCTGGGGAGTACGGCCGCAAGGTTGAAACTCAAAGGAATTGACGGGGACCCGCACAAGCGGTGGATGATGTGGTTTAATTCGATGCAACGCGAAAAACCTTACCCACCTTTGACATGTACGGAATCCTTTAGAGATAGAGGAGTGCTCGAAAGAGAGCCGTAACACAGGTGCTGCATGGCTGTCGTCAGCTCGTGTCGTGAGATGTTGGGTTAAGTCCCGCAACGAGCGCAACCCTTGCCATTAGTTGCTACGAAAGGGCACTCTAATGGGACTGCCGGTGACAAACCGGAGGAAGGTGGGGATGACGTCAAGTCCTCATGGCCCTTATAGGTGGGGCTACACACGTCATACAATGGCTGGTACAGAGGG…
M43_SRR3961739_95	d__Bacteria	p__Proteobacteria	c__Gammaproteobacteria	o__Burkholderiales	f__Burkholderiaceae	g__Acidovorax	AGAGTTTGATCCTGGCTCAGATTGAACGCTGGCGGCATGCCTTACACATGCAAGTCGAACGGTAACAGGTCTTCGGATGCTGACGAGTGGCGAACGGGTGAGTAATACATCGGAACGTGCCCGAGAGTGGGGGATAACGAAGCGAAAGCTTTGCTAATACCGCATACGATCTCAGGATGAAAGCAGGGGACCGCAAGGCCTTGCGCTCACGGAGCGGCCGATGGCAGATTAGGTAGTTGGTGGGATAAAAGCTTACCAAGCCGACGATCTGTAGCTGGTCTGAGAGGACGACCAGCCACACTGGGACTGAGACACGGCCCAGACTCCTACGGGAGGCAGCAGTGGGGAATTTTGGACAATGGGCGCAAGCCTGATCCAGCCATGCCGCGTGCAGGATGA…
M43_SRR3961739_479	d__Bacteria	p__Bacteroidota	c__Bacteroidia	o__Cytophagales	f__Cyclobacteriaceae	g__unclassified	GATGAACGCTAGCGGCAGGCCTAATACATGCAAGTCGGACGGCAGCCTTTCTTTCGGGAGAGGCGAGAGTGGCGCACGGGTGCGTAACGCGTATGCAACCTGCCCCATACTGGGGGATAGCCCGGGGAAACCCGGATTAATACCCCATGGCATATGGAGACTGCATGGTTTTCATATTAAAGATTCATCGGTATGGGATGGGCATGCGTAGGATTAGCTAGTTGGCGGGGTAACGGCCCACCAAGGCGACGATCCTTAGGGGTTCTGAGAGGAAGGTCCCCCACACTGGCACTGAGATACGGGCCAGACTCCTACGGGAGGCAGCAGTAGGGAATATTGGGCAATGGGCGGAAGCCTGACCCAGCCATGCCGCGTGCAGGAAGAATGCCCTCTGGGTTG…
M43_SRR3961739_543	d__Bacteria	p__Proteobacteria	c__Alphaproteobacteria	o__Caulobacterales	f__Caulobacteraceae	g__Phenylobacterium	ACGATGAGTGCTAGTTGTCGGCATGCATGCATGTCGGTGACGCAGCTAACGCATTAAGCACTCCGCCTGGGGAGTACGGTCGCAAGATTAAAACTCAAAGGAATTGACGGGGGCCCGCACAAGCGGTGGAGCATGTGGTTTAATTCGAAGCAACGCGCAGAACCTTACCACCTTTTGACATGCCCTGATCGCTGGAGAGATCCAGTTTTCCCTTCGGGGACAGGGACACAGGTGCTGCATGGCTGTCGTCAGCTCGTGTCGTGAGATGTTGGGTTAAGTCCCGCAACGAGCGCAACCCTCGCCATTAGTTGCCATCATTAAGTTGGGCACTCTAATGGGACCGCCGGTGGTAAGCCGGAGGAAGGTGGGGATGACGTCAAGTCCTCATGGCCCTTACGG…
M43_SRR3961739_252	d__Bacteria	p__Bacteroidota	c__Bacteroidia	o__Sphingobacteriales	f__NS11-12	g__unclassified	AGAGTTTGATCCTGGCTCAGGATGAACGCTAGCGGCAGGCCTAATACATGCAAGTCGAACGGCAAGGATGGTAGCAATACTGTCCCTAGAGTGGCGCACGGGTGCGTAACGCGTATGCAACCTACCTTCAACTGAGGGATAGCCCCGGGAAACTGGGATTAATACTTCATGGTATCATTAGCTCGCATGGGTTTGGTGATTAAAGTTTTAATGGTTGAAGATGGGCATGCGTGACATTAGCTAGTTGGTAAGGTAACGGCTTACCAAGGCTACGATGTCTAGGGGTTCTGAGAGGATGATCCCCCACACTGGTACTGAGATACGGACCAGACTCCTACGGGAGGCAGCAGTAGGGAATATTGGTCAATGGACGGAAGTCTGAACCAGCCATGCCGCGTG…
M43_SRR3961739_617	d__Bacteria	p__Bacteroidota	c__Kapabacteria	o__Kapabacteriales	f__unclassified	g__unclassified	TCCTGGCTCAGGACGAACGCTGGCGGCATGCCTAACACATGCAAGTCTAGGGGCCCTTCGGGGTCACTGGCGCACGGGTGAGTAACACGTAGGTTATCTGCCCCTATCACAGACATAACTCCGGGAAACCGGTGCTAATATCTGATGAGGTCGTGAGATCAAAGCTTCGGCGGATAGGGATGAGCCTGCGTCTGATTAGCTAGTTGGTGAGGTAATGGCTCACCAAGGCGACGATCAGTAGCTGGTCTGAGAGGACGAACAGCCACACTGGAACTGAGACACGGTCCAGACTCCTACGGGAGGCAGCAGTGAGGAATATTGGTCAATGGGCGCAAGCCTGAACCAGCAATGCCGCGTGTGGGATGAAGGGGCTCTGCCTCGTAAACCACTGTCGGACGG…
M43_SRR3961739_108	d__Bacteria	p__Proteobacteria	c__Gammaproteobacteria	o__Burkholderiales	f__Burkholderiaceae	g__Noviherbaspirillum	AGAGTTTGATCCTGGCTCAGATTGAACGCTGGCGGCATGCCTTACACATGCAAGTCGAACGGCAGCGCGGGAGCAATCCTGGCGGCGAGTGGCGAACGGGTGAGTAACATATCGGAACGTGCCCTGGAGTGGGGGATAACTAGTCGAAAGATTAGCTAATACCGCATACGATCTACGGATGAAAGTGGGGGATCGCAAGACCTCATGCTCGTGGAGCGGCCGATATCTGATTAGCTAGTTGGTAGGGTAAAAGCCTACCAAGGCATCGATCAGTAGCTGGTCTGAGAGGACGACCAGCCACACTGGGACTGAGACACGGCCCAGACTCCTACGGGAGGCAGCAGTGGGGAATTTTGGACAATGGGGGCAACCCTGATCCAGCAATGCCGCGTGAGTGAA…
M43_SRR3961739_502	d__Bacteria	p__Proteobacteria	c__Alphaproteobacteria	o__Caulobacterales	f__Caulobacteraceae	g__unclassified	AGAGTTTGATCCTGGCTCAGAGCGAACGCTGGCGGCAGGCCTAACACATGCAAGTCGAACGCATCCTTCGGGGTGAGTGGCGGACGGGTGAGTAACACGTGGGAACGTGCCTTTTGGTTCGGAACAACTCAGGGAAACTTGAGCTAATACCGGATAAGCCCTACGGGGGAAAGATTTATCGCCATTAGAGCGGCCCGCGTTAGATTAGCTAGTTGGTAGGGTAAAGGCCTACCAAGGCTACGATCTATAGCTGGTCTGAGAGGATGATCAGCCACACTGGGACTGAGACACGGCCCAGACTCCTACGGGAGGCAGCAGTGGGGAATCTTGCGCAATGGGCGAAAGCCTGACGCAGCCATGCCGCGTGAATGATGAAGGTCTTAGGATTGTAAAATTCTT…
M43_SRR3961739_403	d__Bacteria	p__Proteobacteria	c__Gammaproteobacteria	o__Burkholderiales	f__Burkholderiaceae	g__Ramlibacter	AAGTCGAACGGCAGCACGGGGGCAACCCTGGTGGCGAGTGGCGAACGGGTGAGTAATACATCGGAACGTGCCCAGTCGTGGGGGATAACGTAGCGAAAGCTACGCTAATACCGCATACGAACTCTGGTTGAAAGCGGGGGATCGCAAGACCTCGCGCGATTGGAGCGGCCGATGGCAGATTAGGTAGTTGGTGGGGTAAAGGCCTACCAAGCCGACGATCTGTAGCTGGTCTGAGAGGACGACCAGCCACACTGGGACTGAGACACGGCCCAGACTCCTACGGGAGGCAGCAGTGGGGAATTTTGGACAATGGGCGCAAGCCTGATCCAGCCATTCCGCGTGCAGGATGAAGGCCCTCGGGTTGTAAACTGCTTTTGTACGGAACGAAACGCGCTGAGT…
M43_SRR3961739_662	d__Bacteria	p__Proteobacteria	c__Alphaproteobacteria	o__Caulobacterales	f__Caulobacteraceae	g__Phenylobacterium	CGCCTGGGGAGTACGGTCGCAAGATTAAAACTCAAAGGAATTGACGGGGGCCCGCACAAGCGGTGGAGCATGTGGTTTAATTCGAAGCAACGCGCAGAACCTTACCACCTTTTGACATGCCCTGATCGCTGGAGAGATCCAGTTTTCCCTTCGGGGACAGGGACACAGGTGCTGCATGGCTGTCGTCAGCTCGTGTCGTGAGATGTTGGGTTAAGTCCCGCAACGAGCGCAACCCTCGCCATTAGTTGCCATCATTAAGTTGGGCACTCTAATGGGACCGCCGGTGGTAAGCCGGAGGAAGGTGGGGATGACGTCAAGTCCTCATGGCCCTTACGGGGTGGGCTACACACGTGCTACAATGGCGACTACAGAGGGTTGCAACCCTGCGAAGGTGAGCTA…
M43_SRR3961739_537	d__Bacteria	p__Bacteroidota	c__Bacteroidia	o__Chitinophagales	f__Chitinophagaceae	g__Sediminibacterium	CTAACTCCGTGCCAGCAGCCGCGGTAATACGGAGGGTGCAAGCGTTATCCGGATTCACTGGGTTTAAAGGGTGCGTAGGCGGGCAGGTAAGTCAGTGGTGAAATCCTGGAGCTTAACTCCAGAACTGCCATTGATACTATCTGTCTTGAATATTGTGGAGGTAAGCGGAATATGTCATGTAGCGGTGAAATGCTTAGATATGACATAGAACACCTATTGCGAAGGCAGCTTACTACGCATATATTGACGCTGAGGCACGAAAGCGTGGGGATCAAACAGGATTAGATACCCTGGTAGTCCACGCCCTAAACGATGGATACTCGACATACGCGATACACTGTGTGTGTCTGAGCGAAAGCATTAAGTATCCCACCTGGGAAGTACGACCGCAAGGTTGAA…
M43_SRR3961739_580	d__Bacteria	p__Bacteroidota	c__Bacteroidia	o__Flavobacteriales	f__Cryomorphaceae	g__Fluviicola	ATATGTCACAGAACACCGATAGCGAAGGCAGCTCACTAGGTCTGGATTGACGCTCATGGACGAAAGCGTGGGGAGCAAACAGGATTAGATACCCTGGTAGTCCACGCCGTAAACTATCAATACTCGTTTTCAGCGATATACAGTTGGAGACTAAGCGAAAGTGATAAGTATTGCACCTGGGGAGTACGATCGCAAGGTTGAAACTCAAAGGAATTGACGGGGGCCCGCACAAGCGGTGGAGCATGTGGTTTAATTCGATGATACGCGAGGAACCTTACCAGGGCTTAAATGTAGAGGGAATGATGTGGAAACATGTCAGCCTTCGGGCCGTCTACAAGGTGCTGCATGGCTGTCGTCAGCTCGTGCCGTGAGGTGTTGGGTTAAGTCCCGCAACGAGCG…
M43_SRR3961739_458	d__Bacteria	p__Proteobacteria	c__Alphaproteobacteria	o__Caulobacterales	f__Caulobacteraceae	g__Phenylobacterium	AGAGTTTGATCCTGGCTCAGAGCGAACGCTGGCGGCAGGCCTAATACATGCAAGTCGAACGCCCCTTCGGGGGAGTGGCGGACGGGTGAGTAACGCGTGGGAATATGCCCTATGGTGCGGAACAACTGAGGGAAACTTCAGCTAATACCGCATGTGCCCTGAGGGGGAAAGATTTATCGCCATAGGAGTAGCCCGCGTTGGATTAGCTAGTTGGTGGGGTAATGGCTCACCAAGGCTACGATCCATAGCTGGTCTGAGAGGATGATCAGCCACACTGGGACTGAGACACGGCCCAGACTCCTACGGGAGGCAGCAGTAGGGAATCTTGCGCAATGGGCGAAAGCCTGACGCAGCCATGCCGCGTGAATGATGAAGGTCTTAGGATTGTAAAATTCTTTC…
M43_SRR3961739_82	d__Bacteria	p__Proteobacteria	c__Gammaproteobacteria	o__Pseudomonadales	f__Cellvibrionaceae	g__Cellvibrio	GGTGAAATGCGTAGATATCTGGAGGAACATCAGTGGCGAAGGCGACACCCTGGACTCATACTGACACTGAGGTGCGAAAGCGTGGGGAGCAAACAGGATTAGATACCCTGGTAGTCCACGCCGTAAACGATGTCTACTAGCCGTTGGGAGCCTTGAGCTCTTAGTGGCGCAGCTAACGCACTAAGTAGACCGCCTGGGGAGTACGGTCGCAAGATTAAAACTCAAATGAATTGACGGGGGCCCGCACAAGCGGTGGAGCATGTGGTTTAATTCGACGCAACGCGAAGAACCTTACCAGGTCTTGACATCCTAGAAACTTTCCAGAGATGGATTGGTGCCTTCGGGAATCTAGAGACAGGTGCTGCATGGCTGTCGTCAGCTCGTGTCGTGAGATGTTGG…
M43_SRR3961739_243	d__Bacteria	p__Proteobacteria	c__Gammaproteobacteria	o__Enterobacterales	f__Alteromonadaceae	g__Rheinheimera	AGAGTTTGATCATGGCTCAGATTGAACGCTGGCGGCAGGCCTAACACATGCAAGTCGAGCGGGAACTTCGGTTCTAGCGGCGGACGGGTGAGTAATGCGTAGGAAGCTACCCGACAGAGGGGGATACCAGTTGGAAACGACTGTTAATACCGCATAATGTCTACGGACCAAAGTGTGGGACCTTCGGGCCACATGCTGTCGGATGCGCCTACGTGGGATTAGCTAGTTGGTGAGGTAATGGCTCACCAAGGCGACGATCCCTAGCTGGTTTGAGAGGATGATCAGCCACACTGGAACTGAGACACGGTCCAGACTCCTACGGGAGGCAGCAGTGGGGAATATTGGACAATGGGCGCAAGCCTGATCCAGCCATGCCGCGTGTGTGAAGAAGGCCTTCGG…
M43_SRR3961739_288	d__Bacteria	p__Bacteroidota	c__Kapabacteria	o__Kapabacteriales	f__unclassified	g__unclassified	AATCTGGTAAGCATACCACCTGGGGAGTACGATCGCAAGGTTGAAACTCAAAGGAATTGACGGGGGCCCGCACAAGCGGTGGATCATGTGGTTTAATTCGATGCAACGCGAAGAACCTTACCCGGGCTTGAAGTGCAGGGAGTACGGAGATGAAAGTCGAAGGACCCGTAAAGTCGGAACTCTGCAGAGGTGCTGCATGGCTGTCGTCAGCTCGTGCCGTGAGGTGTTGGGTTAAGTCCCGCAACGAGCGCAACCCCTATCTCCAGTTGCCAGCGGTTAGGCCGGGCACTCTGGAGAGACTGCCTACGCAAGTAGAGAGGAAGGTGGGGATGACGTCAAGTCATCATGGCCCTTACGTCCGGGGCTACACACGTGATACAATGGCCGGTTCAGTGGGCA…
M43_SRR3961739_423	d__Bacteria	p__Proteobacteria	c__Gammaproteobacteria	o__Burkholderiales	f__Burkholderiaceae	g__unclassified	CAAGTCGAACGGCAGCACGGGGGCAACCCTGGTGGCGAGTGGCGAACGGGTGAGTAATACATCGGAACGTGCCCAGTCGTGGGGGATAACTACGCGAAAGCGTAGCTAATACCGCATACGAACTCTGGTTGAAAGCGGGGGATCGCAAGACCTCGCGCGATTGGAGCGGCCGATGGCAGATTAGGTAGTTGGTGGGGTAAAGGCCTACCAAGCCGACGATCTGTAGCTGGTCTGAGAGGACGACCAGCCACACTGGGACTGAGACACGGCCCAGACTCCTACGGGAGGCAGCAGTGGGGAATTTTGGACAATGGGCGCAAGCCTGATCCAGCCATTCCGCGTGCAGGATGAAGGCCCTCGGGTTGTAAACTGCTTTTGTACGGAACGAAAAGGCTTTCT…
M43_SRR3961739_491	d__Bacteria	p__Proteobacteria	c__Alphaproteobacteria	o__Caulobacterales	f__Caulobacteraceae	g__Phenylobacterium	AGAGTTTGATCCTGGCTCAGAGCGAACGCTGGCGGCAGGCCTAATACATGCAAGTCGAACGCCCCTTCGGGGGAGTGGCGGACGGGTGAGTAACGCGTGGGAATATGCCCTATGGTGCGGAACAACTGAGGGAAACTTCAGCTAATACCGCATGTGCCCTGCGGGGGAAAGATTTATCGCCATAGGAGTAGCCCGCGTTGGATTAGCTAGTTGGTGGGGTAATGGCTCACCAAGGCTACGATCCATAGCTGGTCTGAGAGGATGATCAGCCACACTGGGACTGAGACACGGCCCAGACTCCTACGGGAGGCAGCAGTAGGGAATCTTGCGCAATGGGCGAAAGCCTGACGCAGCCATGCCGCGTGAATGATGAAGGTCTTAGGATTGTAAAATTCTTTC…
M43_SRR3961739_256	d__Bacteria	p__Bacteroidota	c__Bacteroidia	o__Chitinophagales	f__unclassified	g__unclassified	AGAGTTTGATCCTGGCTCAGGATGAACGCTAGCGGGAGGCTTAATACATGCAAGTCGTGCGGTAAGGTTTCTTCGGAAACCCTAGAGCGGCGTACGGGTGAGTAACACGTATGTAATCTGCCCCTATCTGGGAGATAGCCCTTCGAAAGGAGGATTAATATCCCATAACATAATGAAGCGGCATCGTTTTATTATTAAAGCTCCGGCGGATAGGGATGAGCATGCGTCCTATTAGTTAGTTGGCGAGGTAACGGCTCACCAAGACATCGATAGGTAGCTGGTCTGAGAGGATGATCAGCCACACGGGCACTGAGACACGGGCCCGACTCCTACGGGAGGCAGCAGTAGGGAATATTGGGCAATGGAGGCAACTCTGACCCAGCCATCCCGCGTGCAGGA…
M43_SRR3961739_187	d__Bacteria	p__Proteobacteria	c__Gammaproteobacteria	o__Burkholderiales	f__Burkholderiaceae	g__Ramlibacter	ATGACGGTACCGTAAGAATAAGCACCGGCTAACTACGTGCCAGCAGCCGCGGTAATACGTAGGGTGCAAGCGTTAATCGGAATTACTGGGCGTAAAGCGTGCGCAGGCGGTGATGTAAGACAGGTGTGAAATCCCCGGGCTTAACCTGGGAACTGCATTTGTGACTGCATCGCTGGAGTGCGGCAGAGGGGGATGGAATTCCGCGTGTAGCAGTGAAATGCGTAGATATGCGGAGGAACACCGATGGCGAAGGCAATCCCCTGGGCCTGCACTGACGCTCATGCACGAAAGCGTGGGGAGCAAACAGGATTAGATACCCTGGTAGTCCACGCCCTAAACGATGTCAACTGGTTGTTGGGTCTTCACTGACTCAGTAACGAAGCTAACGCGTGAAGTTGA…
M43_SRR3961739_239	d__Bacteria	p__Bacteroidota	c__Bacteroidia	o__Bacteroidales	f__Lentimicrobiaceae	g__Lentimicrobium	AGAGTTTGATCCTGGCTCAGGATGAACGCTAGCGGCAGGCTTAATACATGCAAGTCGAACGGCAGTTGAGCAGCGATGCTTGATGAGAGTGGCGCACGGGTGCGTAACGCGTATGCAACCTACCTTTAACAGGGGGATAGCCCGGAGAAATTCGGATTAATACCCCGTAGTAATTATTGGTGGCATCACTGATAGTTTAAAGCTGAGGCGGTTAGAGATGGGCATGCGTTCCATTAGCTAGTTGGTGCGGTAACGGCGCACCAAGGCTACGATGGATAGGGGACCTGAGAGGGCGATCCCCCACACTGGTACTGAGACACGGACCAGACTCCTACGGGAGGCAGCAGTAAGGAATATTGGGCAATGGCCGCAAGGCTGACCCAGCCATGCCGCGTGCAG…
M43_SRR3961739_313	d__Bacteria	p__Bacteroidota	c__Kapabacteria	o__Kapabacteriales	f__unclassified	g__unclassified	GGATGAGCCTGCGTCTGATTAGCTAGTTGGTGAGGTAATGGCTCACCAAGGCGACGATCAGTAGCTGGTCTGAGAGGACGAACAGCCACACTGGAACTGAGACACGGTCCAGACTCCTACGGGAGGCAGCAGTGAGGAATATTGGTCAATGGGCGCAAGCCTGAACCAGCAATGCCGCGTGTGGGATGAAGGGGCTCTGCCTCGTAAACCACTGTCGGACGGGACGAAAAGGGGTATAAACCCCTGGGACGGTACCGTCAAAGGAAGGGTCGGCTAACTACGTGCCAGCAGCCGCGGTAATACGTAGGACCCGAGCGTTGTCCGGATTCACTGGGTATAAAGGGTGCGTAGGCGGTCATGTGCGTCAGAGGTGAAATATCCGGGCTCAACCCGGAGGGT…
M43_SRR3961739_538	d__Bacteria	p__Proteobacteria	c__Gammaproteobacteria	o__Burkholderiales	f__Burkholderiaceae	g__Ramlibacter	CACGGGGGCAACCCTGGTGGCGAGTGGCGAACGGGTGAGTAATACATCGGAACGTGCCCAGTCGTGGGGGATAACTACGCGAAAGCGTAGCTAATACCGCATACGAACTCTGGTTGAAAGCGGGGGATCGCAAGACCTCGCGCGATTGGAGCGGCCGATGGCAGATTAGGTAGTTGGTGGGGTAAAGGCTCACCAAGCCGACGATCTGTAGCTGGTCTGAGAGGACGACCAGCCACACTGGGACTGAGACACGGCCCAGACTCCTACGGGAGGCAGCAGTGGGGAATTTTGGACAATGGGCGCAAGCCTGATCCAGCCATTCCGCGTGCAGGATGAAGGCCCTCGGGTTGTAAACTGCTTTTGTACGGAACGAAACGCGCTGAGTTAATACCTCGGCGT…
M43_SRR3961739_387	d__Bacteria	p__Proteobacteria	c__Alphaproteobacteria	o__Rhodobacterales	f__Rhodobacteraceae	g__Labrenzia	GCCCCGCAAGGGGAGTGGCAGACGGGTGAGTAACGCGTGGGAACATACCCTTTGGTGCGGAACAACAGTTGGAAACGACTGCTAATACCGCATGAGCCCTACGGGGGAAAGATTTATCGCCAAAGGATTGGCCCGCGTCGGATTAGCTAGTTGGTGGGGTAATGGCCTACCAAGGCGACGATCCGTAGCTGGTCTGAGAGGATGATCAGCCACACTGGGACTGAGACACGGCCCAGACTCCTACGGGAGGCAGCAGTGGGGAATATTGGACAATGGGCGCAAGCCTGATCCAGCCATGCCGCGTGAGTGATGAAGGCCCTAGGGTTGTAAAGCTCTTTCAGCGAGGAGGATAATGACGTTACTCGCAGAAGAAGCCCCGGCTAACTTCGTGCCAGCAGC…
M43_SRR3961739_131	d__Bacteria	p__Proteobacteria	c__Gammaproteobacteria	o__Burkholderiales	f__Burkholderiaceae	g__Hydrogenophaga	GAGTGCGGCAGAGGGGGATGGAATTCCGCGTGTAGCAGTGAAATGCGTAGATATGCGGAGGAACACCGATGGCGAAGGCAATCCCCTGGGCCTGCACTGACGCTCATGCACGAAAGCGTGGGGAGCAAACAGGATTAGATACCCTGGTAGTCCACGCCCTAAACGATGTCAACTGGTTGTTGGGTCTCTTCTGACTCAGTAACGAAGCTAACGCGTGAAGTTGACCGCCTGGGGAGTACGGCCGCAAGGTTGAAACTCAAAGGAATTGACGGGGACCCGCACAAGCGGTGGATGATGTGGTTTAATTCGATGCAACGCGAAAAACCTTACCCACCTTTGACATGTACGGAACTTACCAGAGATGGTTTGGTGCTCGAAAGAGAGCCGTAACACAGGTGC…
M43_SRR3961739_515	d__Bacteria	p__Proteobacteria	c__Gammaproteobacteria	o__Pseudomonadales	f__Moraxellaceae	g__Paraperlucidibaca	GGTAAAGGCCCACCAAGGCGACGATCCCTAGCTGGTCTGAGAGGATGATCAGCCACACTGGAACTGAGACACGGTCCAGACTCCTACGGGAGGCAGCAGTGGGGAATATTGGACAATGGGCGAAAGCCTGATCCAGCCATGCCGCGTGTGTGAAGAAGGCCTTCGGGTTGTAAAGCACTTTAAGCGAGGAGGAAGGTTCGCTGGCTAATATCCAGCGGAATTGACGTTACTCGCAGAATAAGCACCGGCTAACTCTGTGCCAGCAGCCGCGGTAATACAGAGGGTGCAAGCGTTAATCGGAATTACTGGGCGTAAAGCGCGCGTAGGCGGTTGTGTAAGTTGGAGGTGAAATCCCCGGGCTTAACCTGGGCACTGCCTTCAAAACTGCACGGCTAGAGT…
M43_SRR3961739_318	d__Bacteria	p__Proteobacteria	c__Alphaproteobacteria	o__Sphingomonadales	f__Sphingomonadaceae	g__Sphingomonas	CCAAGGCGACGATCCTTAGCTGGTCTGAGAGGATGATCAGCCACACTGGGACTGAGACACGGCCCAGACTCCTACGGGAGGCAGCAGTGGGGAATATTGGACAATGGGCGAAAGCCTGATCCAGCAATGCCGCGTGAGTGATGAAGGCCTTAGGGTTGTAAAGCTCTTTTACCCGGGATGATAATGACAGTACCGGGAGAATAAGCTCCGGCTAACTTCGTGCCAGCAGCCGCGGTAATACGAGGGGAGCTAGCGTTATTCGGAATTACTGGGCGTAAAGCGCACGTAGGCGGCTTTGTAAGTTAGAGGTGAAAGCCCAGAGCTCAACTCTGGAATTGCCTTTAAGACTGCATCGCTTGAATCCAGGAGAGGTGAGTGGAATTCCGAGTGTAGAGGTGA…
M43_SRR3961739_270	d__Bacteria	p__Bacteroidota	c__Bacteroidia	o__Flavobacteriales	f__Flavobacteriaceae	g__Flavobacterium	AGAGTTTGATCCTGGCTCAGGATGAACGCTAGCGGCAGGCCTAACACATGCAAGTCGAGGGGTAGAACACTTCGGTGTTTGAGACCGGCGCACGGGTGCGTAACGCGTATGCAATCTACCTTGTACAGGGGAATAGCCCAGAGAAATTTGGATTAATGCCCCATAGTATATAACCTTCGCATGTTGGTTATATTAAAGTTTAGGCGGTACAAGATGAGCATGCGTCCCATTAGTTAGTTGGTAAGGTAACGGCTTACCAAGACGATGATGGGTAGGGGTCCTGAGAGGGAGATCCCCCACACTGGTACTGAGACACGGACCAGACTCCTACGGGAGGCAGCAGTGAGGAATATTGGTCAATGGTCGCAAGACTGAACCAGCCATGCCGCGTGCAGGAAG…
M43_SRR3961739_440	d__Bacteria	p__Proteobacteria	c__Gammaproteobacteria	o__Pseudomonadales	f__Pseudomonadaceae	g__Pseudomonas	CACCAGTGGCGAAGGCGACCACCTGGGCTAATACTGACACTGAGGTGCGAAAGCGTGGGGAGCAAACAGGATTAGATACCCTGGTAGTCCACGCCGTAAACGATGTCGACTAGCCGTTGGGATCCTTGAGATCTTAGTGGCGCAGCTAACGCATTAAGTCGACCGCCTGGGGAGTACGGCCGCAAGGTTAAAACTCAAATGAATTGACGGGGGCCCGCACAAGCGGTGGAGCATGTGGTTTAATTCGAAGCAACGCGAAGAACCTTACCAGGCCTTGACATGCAGAGAACTTTCCAGAGATGGATTGGTGCCTTCGGGAACTCTGACACAGGTGCTGCATGGCTGTCGTCAGCTCGTGTCGTGAGATGTTGGGTTAAGTCCCGTAACGAGCGCAACCCT…
M43_SRR3961739_176	d__Bacteria	p__Proteobacteria	c__Deltaproteobacteria	o__Bdellovibrionales	f__Bacteriovoracaceae	g__Peredibacter	AGAGTTTGATGTTGGCTCAGAACGAACGCTGGCGGCGTGCCTAATACATGCAAGTCGAACGAGAAAGTCCTTCGGGATGAGTACAGTGGCGCACGGGTGAGTAACGCGTAGGTTATCTGCCTTGAAGTGGGGAATAACACAGCGAAAGCTGTGCTAATACCGCATACGAAGGTGACTTCAAAGGGGGGTAGCAATACCTCTTGCTTCAAGATGAGCCTGCGTGACATTAGGTAGTTGGTGGGGTAATGGCCTACCAAGCCTACGATGTCTATCCGGTCTGAGAGGATGATCGGACACACTGGAACTGAGACACGGTCCAGACTCCTACGGGAGGCAGCAGTAGGGAATATTGCGCAATGGGGGAAACCCTGACGCAGCAACGCCGCGTGAGTGAGGAAG…
M43_SRR3961739_225	d__Bacteria	p__Proteobacteria	c__Gammaproteobacteria	o__Pseudomonadales	f__Moraxellaceae	g__Perlucidibaca	AGAGTTTGATCATGGCTCAGATTGAACGCTGGCGGCAGGCCTAACACATGCAAGTCGAGCGGGGGTAGCAATACCCTAGCGGCGAACGGGTGAGTAATGCTTGGGAATCTGCCCAGTAGTGGGGGATAACGTTCCGAAAGGAACGCTAATACCGCATACGCCCTACGGGGGAAAGCAGGGGATCTTCGGACCTTGCGCTATTGGATGAGCCCAAGTGGGATTAGCTAGTTGGTGGGGTAAAGGCCCACCAAGGCGACGATCCCTAGCTGGTCTGAGAGGATGATCAGCCACACTGGAACTGAGACACGGTCCAGACTCCTACGGGAGGCAGCAGTGGGGAATATTGGACAATGGGCGAAAGCCTGATCCAGCCATGCCGCGTGTGTGAAGAAGGCCTTC…
M43_SRR3961739_565	d__Bacteria	p__Bacteroidota	c__Kapabacteria	o__Kapabacteriales	f__unclassified	g__unclassified	GGGACGGTACCGTCAAAGGAAGGGTCGGCTAACTACGTGCCAGCAGCCGCGGTAATACGTAGGACCCGAGCGTTGTCCGGATTTACTGGGTATAAAGGGTGCGTAGGCGGTCTTGTGCGTCAGAGGTGAAATATCCGGGCTTAACCCGGAGGGTGCCTTTGATACGGCAGGACTTGAGTACGAGAGAGGATGATGGAATTCCTGGTGTAGCGGTGAAATGCGTAGATATCAGGAGGAACACCGGTGGCGAAGGCGGTCATCTGGCTCGTAACTGACGCTGAGGCACGAAAGCGCGGGGATCAAACAGGATTAGATACCCTGGTAGTCCGCGCCCTAAACGATGTATGCTTGGTGTTGGGCCCGCAAGGGTTCAGTGCCGTAGGGAATCTGATAAGCATA…
M43_SRR3961739_238	d__Bacteria	p__Bacteroidota	c__Bacteroidia	o__Flavobacteriales	f__Flavobacteriaceae	g__Flavobacterium	GAGAAATTTGGATTAATGCCCCATAGTATATAACCTTCGCATGTTGGTTATATTAAAGTTTAGGCGGTACAAGATGAGCATGCGTCCCATTAGTTAGTTGGTAAGGTAACGGCTTACCAAGACGATGATGGGTAGGGGTCCTGAGAGGGAGATCCCCCACACTGGTACTGAGACACGGACCAGACTCCTACGGGAGGCAGCAGTGAGGAATATTGGTCAATGGTCGCAAGACTGAACCAGCCATGCCGCGTGCAGGAAGACGGTCCTATGGATTGTAAACTGCTTTTATACAGGAAGAAACCCTCCCACGTGTGGGAGCTTGACGGTACTGTAGGAATAAGGATCGGCTAACTCCGTGCCAGCAGCCGCGGTAATACGGAGGATCCAAGCGTTATCCGG…
M43_SRR3961739_360	d__Bacteria	p__Proteobacteria	c__Alphaproteobacteria	o__Caulobacterales	f__Caulobacteraceae	g__Caulobacter	AGAGTTTGATCCTGGCTCAGAGCGAACGCTGGCGGCAGGCCTAACACATGCAAGTCGAACGGATCCTTCGGGATTAGTGGCGGACGGGTGAGTAACACGTGGGAACGTGCCCTTTGGTTCGGAACAACTCAGGGAAACTTGAGCTAATACCGGATGTGCCCTTCGGGGGAAAGATTTATCGCCATTGGAGCGGCCCGCGTCTGATTAGCTAGTTGGTGAGGTAAAGGCTCACCAAGGCGACGATCAGTAGCTGGTCTGAGAGGATGATCAGCCACATTGGGACTGAGACACGGCCCAAACTCCTACGGGAGGCAGCAGTGGGGAATCTTGCGCAATGGGCGAAAGCCTGACGCAGCCATGCCGCGTGAATGATGAAGGTCTTAGGATTGTAAAATTCTT…
M43_SRR3961739_516	d__Bacteria	p__Bacteroidota	c__Bacteroidia	o__Flavobacteriales	f__Flavobacteriaceae	g__Flavobacterium	CGGCAGGCCTAACACATGCAAGTCGAGGGGTAGAGGAAGCTTGCTTCCTTGAGACCGGCGCACGGGTGCGTAACGCGTATGCAATCTACCTTGTACAGGGGAATAGCCCAGAGAAATTTGGATTAATGCCCCATGGTATAATTGAATGGCATCATTTAATTATTAAAGATTTATCGGTACAAGATGAGCATGCGTCCCATTAGTTAGTTGGTAAGGTAACGGCTTACCAAGACGATGATGGGTAGGGGTCCTGAGAGGGAGATCCCCCACACTGGTACTGAGACACGGACCAGACTCCTACGGGAGGCAGCAGTGAGGAATATTGGGCAATGGGCGGAAGCCTGACCCAGCCATGCCGCGTGCAGGAAGACGGTCCTATGGATTGTAAACTGCTTTTAT…
M43_SRR3961739_408	d__Bacteria	p__Proteobacteria	c__Gammaproteobacteria	o__Pseudomonadales	f__Cellvibrionaceae	g__Cellvibrio	ATTGAACGCTGGCGGCAGGCCTAACACATGCAAGTCGAGCGCGAAAGTTCTTCGGAATGAGTAAAGCGGCGAACGGGTGAGTAATACATGGGAATCTGCCTGGTAGTGGGGGACAACGTCTCGAAAGGGACGCTAATACCGCATACGCCCTACGGGGGAAAGGGGGGGATCTTCGGACCTCTCGCTATCAGATGAGCCCATGTCGGATTAGCTAGTTGGTGGGGTAAAGGCCTACCAAGGCGACGATCCGTAACTGGTCTGAGAGGATGATCAGTCACACTGGAACTGAGACACGGTCCAGACTCCTACGGGAGGCAGCAGTGGGGAATATTGGACAATGGGCGCAAGCCTGATCCAGCCATGCCGCGTGTGTGAAGAAGGCCCTAGGGTTGTAAAGCA…
M43_SRR3961739_509	d__Bacteria	p__Proteobacteria	c__Alphaproteobacteria	o__Caulobacterales	f__Caulobacteraceae	g__Brevundimonas	AGAGTTTGATCCTGGCTCAGAGCGAACGCTGGCGGCAGGCCTAACACATGCAAGTCGAACGAACTCTTCGGAGTTAGTGGCGGACGGGTGAGTAACACGTGGGAACGTGCCTTTAGGTTCGGAATAACTCAGGGAAACTTGTGCTAATACCGAATGTGCCCTTCGGGGGAAAGATTTATCGCCTTTAGAGCGGCCCGCGTCTGATTAGCTAGTTGGTGAGGTAAAGGCTCACCAAGGCGACGATCAGTAGCTGGTCTGAGAGGATGATCAGCCACATTGGGACTGAGACACGGCCCAAACTCCTACGGGAGGCAGCAGTGGGGAATCTTGCGCAATGGGCGAAAGCCTGACGCAGCCATGCCGCGTGAATGATGAAGGTCTTAGGATTGTAAAATTCTT…
M43_SRR3961739_628	d__Bacteria	p__Proteobacteria	c__Gammaproteobacteria	o__Burkholderiales	f__Burkholderiaceae	g__unclassified	GTGTGAAATCCCCGGGCTTAACCTGGGAACTGCATTTGTGACTGCATCGCTGGAGTGCGGCAGAGGGGGATGGAATTCCGCGTGTAGCAGTGAAATGCGTAGATATGCGGAGGAACACCGATGGCGAAGGCAATCCCCTGGGCCTGCACTGACGCTCATGCACGAAAGCGTGGGGAGCAAACAGGATTAGATACCCTGGTAGTCCACGCCCTAAACGATGTCAACTGGTTGTTGGTCCTTCACTGGATCAGTAACGAAGCTAACGCGTGAAGTTGACCGCCTGGGGAGTACGGCCGCAAGGTTGAAACTCAAAGGAATTGACGGGGACCCGCACAAGCGGTGGATGATGTGGTTTAATTCGATGCAACGCGAAAAACCTTACCCACCTTTGACATGTAC…
M43_SRR3961739_25	d__Bacteria	p__Firmicutes	c__Bacilli	o__Bacillales	f__Bacillaceae	g__Bacillus	CTTGACGGTACCTAACCAGAAAGCCACGGCTAACTACGTGCCAGCAGCCGCGGTAATACGTAGGTGGCAAGCGTTGTCCGGAATTATTGGGCGTAAAGCGCGCGCAGGTGGTCCTTTAAGTCTGATGTGAAAGCCCACGGCTCAACCGTGGAGGGTCATTGGAAACTGGGGGACTTGAGTGCAGAAGAGGAAAGTGGAATTCCAAGTGTAGCGGTGAAATGCGTAGAGATTTGGAGGAACACCAGTGGCGAAGGCGACTTTCTGGTCTGTAACTGACACTGAGGCGCGAAAGCGTGGGGAGCAAACAGGATTAGATACCCTGGTAGTCCACGCCGTAAACGATGAGTGCTAAGTGTTAGAGGGTTTCCGCCCTTTAGTGCTGCAGCTAACGCATTAAGC…
M43_SRR3961739_478	d__Bacteria	p__Proteobacteria	c__Alphaproteobacteria	o__Caulobacterales	f__Caulobacteraceae	g__Phenylobacterium	GGGTAAAGGCCTACCAAGGCAACGATCTATAGCTGGTCTGAGAGGATGATCAGCCACACTGGGACTGAGACACGGCCCAGACTCCTACGGGAGGCAGCAGTAGGGAATCTTGCGCAATGGGCGAAAGCCTGACGCAGCCATGCCGCGTGAATGATGAAGGTCTTAGGATTGTAAAATTCTTTCACCGGGGACGATAATGACGGTACCCGGAGAAGAAGCCCCGGCTAACTTCGTGCCAGCAGCCGCGGTAATACGAAGGGGGCTAGCGTTGCTCGGAATTACTGGGCGTAAAGGGAGCGTAGGCGGATAGTTTAGTCAGAGGTGAAAGCCCAGGGCTCAACCTTGGAATTGCCTTTGATACTGGCTATCTTGAGTGTGGGAGAGGTATGTGGAACTCCG…
M43_SRR3961739_308	d__Bacteria	p__Proteobacteria	c__Alphaproteobacteria	o__Acetobacterales	f__Acetobacteraceae	g__Roseococcus	GAGTTTGATCCTGGCTCAGAGCGAACGCTGGCGGAATGCTTAACACATGCAAGTCGCACGGGCAGCAATGTCAGTGGCGGACGGGTGAGTAACGCGTAGGAACGTGTCCGAGGGTGGGGGATAACGCTGGGAAACTGGCGCTAATACCGCATATGAGCTGAGGCTCAAAGCCGTGAGGCGCCCATGGAGCGGCCTGCGTCCGATTAGCTAGTTGGTGGGGTAAAGGCTTACCAAGGCGACGATCGGTAGCTGGTCTGAGAGGATGATCAGCCACACTGGGACTGAGACACGGCCCAGACTCCTACGGGAGGCAGCAGTGGGGAATATTGGACAATGGGCGCAAGCCTGATCCAGCAATTCCGCGTGGGTGAAGAAGGTCTTCGGATTGTAAAGCCCTTT…
M43_SRR3961739_429	d__Bacteria	p__Bacteroidota	c__Kapabacteria	o__Kapabacteriales	f__unclassified	g__unclassified	TACCACCTGGGGAGTACGATCGCAAGGTTGAAACTCAAAGGAATTGACGGGGGCCCGCACAAGCGGTGGATCATGTGGTTTAATTCGATGCAACGCGAAGAACCTTACCCGGGCTTGAAGTGCAGGGAGTACGGAGATGAAAGTCGAAGGACCCGTAAAGTCGGAACTCTGCAGAGGTGCTGCATGGCTGTCGTCAGCTCGTGCCGTGAGGTGTTGGGTTAAGTCCCGCAACGAGCGCAACCCCTATCTCCAGTTGCCAGCGGTTAGGCCGGGCACTCTGGAGAGACTGCCTACGCAAGTAGAGAGGAAGGTGGGGATGACGTCAAGTCATCATGGCCCTTACGTCCGGGGCTACACACGTGATACAATGGATGGAACAGTGGGCGAGGTCGCGAGACC…
M43_SRR3961739_65	d__Bacteria	p__Proteobacteria	c__Gammaproteobacteria	o__Pseudomonadales	f__Pseudomonadaceae	g__Pseudomonas	AGAGTTTGATCATGGCTCAGATTGAACGCTGGCGGCAGGCCTAACACATGCAAGTCGAGCGGATGAGTGGAGCTTGCTCCATGATTCAGCGGCGGACGGGTGAGTAATGCCTAGGAATCTGCCTGGTAGTGGGGGACAACGTTTCGAAAGGAACGCTAATACCGCATACGTCCTACGGGAGAAAGTGGGGGATCTTCGGACCTCACGCTATCAGATGAGCCTAGGTCGGATTAGCTAGTTGGTGAGGTAAAGGCTCACCAAGGCGACGATCCGTAACTGGTCTGAGAGGATGATCAGTCACACTGGAACTGAGACACGGTCCAGACTCCTACGGGAGGCAGCAGTGGGGAATATTGGACAATGGGCGAAAGCCTGATCCAGCCATGCCGCGTGTGTGAA…
M43_SRR3961739_328	d__Bacteria	p__Proteobacteria	c__Alphaproteobacteria	o__Rhizobiales	f__Rhizobiaceae	g__Rhizobium	AGAGTTTGATCCTGGCTCAGAACGAACGCTGGCGGCAGGCTTAACACATGCAAGTCGAACGCCCCGCAAGGGGAGTGGCAGACGGGTGAGTAACGCGTGGGAATCTACCGTGCCCTACGGAATAGCTCCGGGAAACTGGAATTAATACCGTATACGCCCTACGGGGGAAAGATTTATCGGGGTATGATGAGCCCGCGTTGGATTAGCTAGTTGGTGGGGTAAAGGCCTACCAAGGCGACGATCCATAGCTGGTCTGAGAGGATGATCAGCCACATTGGGACTGAGACACGGCCCAAACTCCTACGGGAGGCAGCAGTGGGGAATATTGGACAATGGGCGCAAGCCTGATCCAGCCATGCCGCGTGAGTGATGAAGGTCTTAGGATTGTAAAGCTCTTTC…
M43_SRR3961739_192	d__Bacteria	p__Bacteroidota	c__Bacteroidia	o__Chitinophagales	f__Chitinophagaceae	g__unclassified	GATTAAAGCTCAGGCGCTATAAGATGGGCGTGCGGCTGATTAGGTAGTTGGTAGGGTAATGGCCTACCAAGCCAACGATCAGTAGCTGATGTGAGAGCATGATCAGCCACACGGGCACTGAGACACGGGCCCGACTCCTACGGGAGGCAGCAGTGAGGAATATTGGTCAATGGACGCAAGTCTGAACCAGCCATGCCGCGTGGAGGATGAAGGTCCTCTGGATTGTAAACTTCTTTTATTAGGGAAGAAACCCACGTTTTCTAACGTGGTTGACGGTACCTAACGAATAAGCACCGGCTAACTCCGTGCCAGCAGCCGCGGTAATACGGAGGGTGCAAGCGTTATCCGGATTCACTGGGTTTAAAGGGTGCGTAGGTGGGTTGGTAAGTCAGTGGTGAA…
M43_SRR3961739_561	d__Bacteria	p__Bacteroidota	c__Kapabacteria	o__Kapabacteriales	f__unclassified	g__unclassified	CCTTTGATACGGCAGGACTTGAGTACGAGAGAGGATGATGGAATTCCTGGTGTAGCGGTGAAATGCGTAGATATCAGGAGGAACACCGGTGGCGAAGGCGGTCATCTGGCTCGTAACTGACGCTGAGGCACGAAAGCGCGGGGATCAAACAGGATTAGATACCCTGGTAGTCCGCGCCCTAAACGATGTATGCTTGGTGTTGGGCCCGCAAGGGTTCAGTGCCGTAGGGAATCTGATAAGCATACCACCTGGGGAGTACGATCGCAAGGTTGAAACTCAAAGGAATTGACGGGGGCCCGCACAAGCGGTGGATCATGTGGTTTAATTCGATGCAACGCGAAGAACCTTACCCGGGCTTGAAGTGTAAGTAGTACAGAGATGAAAGTCGACGGACCCGTA…
M43_SRR3961739_81	d__Bacteria	p__Proteobacteria	c__Gammaproteobacteria	o__Pseudomonadales	f__Cellvibrionaceae	g__Cellvibrio	AGAGTTTGATCATGGCTCAGATTGAACGCTGGCGGCAGGCCTAACACATGCAAGTCGAGCGCGAAAGTTCTTCGGAATGAGTAAAGCGGCGAACGGGTGAGTAATACATGGGAATCTGCCTGGTAGTGGGGGACAACGTCTCGAAAGGGACGCTAATACCGCATACGCCCTACGGGGGAAAGGGGGGGATCTTCGGACCTCTCGCTATCAGATGAGCCCATGTCGGATTAGCTAGTTGGTGGGGTAAAGGCCTACCAAGGCGACGATCCGTAACTGGTCTGAGAGGATGATCAGTCACACTGGAACTGAGACACGGTCCAGACTCCTACGGGAGGCAGCAGTGGGGAATATTGGACAATGGGCGCAAGCCTGATCCAGCCATGCCGCGTGTGTGAAGAA…
M43_SRR3961739_562	d__Bacteria	p__Proteobacteria	c__Gammaproteobacteria	o__Burkholderiales	f__Burkholderiaceae	g__Ramlibacter	AAGTCGAACGGCAGCACGGGGGCAACCCTGGTGGCGAGTGGCGAACGGGTGAGTAATACATCGGAACGTGCCCAGTCGTGGGGGATAACGTAGCGAAAGCTACGCTAATACCGCATACGAACTCTGGTTGAAAGCGGGGGATCGCAAGACCTCGCGCGATTGGAGCGGCCGATGGCAGATTAGGTAGTTGGTGGGGTAAAGGCCTACCAAGCCGACGATCTGTAGCTGGTCTGAGAGGACGACCAGCCACACTGGGACTGAGACACGGCCCAGACTCCTACGGGAGGCAGCAGTGGGGAATTTTGGACAATGGGCGCAAGCCTGATCCAGCCATTCCGCGTGCAGGATGAAGGCCCTCGGGTTGTAAACTGCTTTTGTACGGAACGAAAAAGCCCGGGC…
M43_SRR3961739_135	d__Bacteria	p__Proteobacteria	c__Gammaproteobacteria	o__Burkholderiales	f__Burkholderiaceae	g__Hydrogenophaga	ATTAGGTAGTTGGTGGGGTAAAGGCTCACCAAGCCGACGATCTGTAGCTGGTCTGAGAGGACGACCAGCCACACTGGGACTGAGACACGGCCCAGACTCCTACGGGAGGCAGCAGTGGGGAATTTTGGACAATGGGCGCAAGCCTGATCCAGCAATGCCGCGTGCAGGAAGAAGGCCTTCGGGTTGTAAACTGCTTTTGTACGGAACGAAAAGGCTCTGGTTAATACCTGGGGCTCATGACGGTACCGTAAGAATAAGCACCGGCTAACTACGTGCCAGCAGCCGCGGTAATACGTAGGGTGCAAGCGTTAATCGGAATTACTGGGCGTAAAGCGTGCGCAGGCGGTTTTGTAAGACAGGCGTGAAATCCCCGGGCTCAACCTGGGAATGGCGCTTGTG…
M43_SRR3961739_477	d__Bacteria	p__Fibrobacterota	c__Fibrobacteria	o__Fibrobacterales	f__Fibrobacteraceae	g__unclassified	GTTTCGGGGTCGTCAACGCCTCGGAGCCGCAGCTAACGCGTTAAGTGTTCCGCCTGGGGAATACGGTCGCAAGACTGAAACTCAAAGGAATTGACGGGGGCCCGCACAAGCGGTGGAGCATGTGGTTTAATTCGACGCAACGCGCAGAACCTTACCAGGGCTTGACATGGAGAGGACCGGACGAGAGATCGTCCTTCTCCCGCAAGGGAGCCTCTCACACAGGTGCTGCATGGCTGTCGTCAGCTCGTGTCGTGAGATGTTGGGTTAAGTCCCGCAACGAGCGCAACCCTCGTTTCTAGTTGCCATCATTCAGTTGGGCACTCTAGAGAGACTGCCGCGAATAACGCGGAGGAAGGTGGGGACGACGTCAAGTCATCATGGCCCTTACGTCCTGGGCTA…
M43_SRR3961739_466	d__Bacteria	p__Bacteroidota	c__Kapabacteria	o__Kapabacteriales	f__unclassified	g__unclassified	CCACCTGGGGAGTACGATCGCAAGGTTGAAACTCAAAGGAATTGACGGGGGCCCGCACAAGCGGTGGATCATGTGGTTTAATTCGATGCAACGCGAAGAACCTTACCCGGGCTTGAAGTGTAAGTAGTACAGAGATGAAAGTCGACGGACCCGTAAAGTCGGATGCTTACAGAGGTGCTGCATGGCTGTCGTCAGCTCGTGCCGTGAGGTGTTGGGTTAAGTCCCGCAACGAGCGCAACCCCTATCTCCAGTTGCCAGCGGTTAGGCCGGGCACTCTGGAGAGACTGCCTACGCAAGTAGAGAGGAAGGTGGGGATGACGTCAAGTCATCATGGCCCTTACGTCCGGGGCTACACACGTGATACAATGGCCGGTTCAGTGGGCAAAGCCGCGAGGCAGA…
M43_SRR3961739_231	d__Bacteria	p__Proteobacteria	c__Gammaproteobacteria	o__Burkholderiales	f__Burkholderiaceae	g__Acidovorax	AAAAGCTTACCAAGCCGACGATCTGTAGCTGGTCTGAGAGGACGACCAGCCACACTGGGACTGAGACACGGCCCAGACTCCTACGGGAGGCAGCAGTGGGGAATTTTGGACAATGGGCGCAAGCCTGATCCAGCCATGCCGCGTGCAGGATGAAGGCCTTCGGGTTGTAAACTGCTTTTGTACGGAACGAAAAGACTCTTTCTAATAAAGAGGGTCCATGACGGTACCGTAAGAATAAGCACCGGCTAACTACGTGCCAGCAGCCGCGGTAATACGTAGGGTGCGAGCGTTAATCGGAATTACTGGGCGTAAAGCGTGCGCAGGCGGTGATGTAAGACAGATGTGAAATCCCCGGGCTCAACCTGGGAACTGCATTTGTGACTGCATCGCTGGAGTGCG…
M43_SRR3961739_218	d__Bacteria	p__Proteobacteria	c__Gammaproteobacteria	o__Burkholderiales	f__Burkholderiaceae	g__Comamonas	TGAAATCCCCGGGCTCAACCTGGGAACTGCCTTTGTGACTGCAAGGCTAGAGTACGGCAGAGGGGGATGGAATTCCGCGTGTAGCAGTGAAATGCGTAGATATGCGGAGGAACACCGATGGCGAAGGCAATCCCCTGGGCCTGTACTGACGCTCATGCACGAAAGCGTGGGGAGCAAACAGGATTAGATACCCTGGTAGTCCACGCCCTAAACGATGTCAACTGGTTGTTGGGTCTTCACTGACTCAGTAACGAAGCTAACGCGTGAAGTTGACCGCCTGGGGAGTACGGCCGCAAGGTTGAAACTCAAAGGAATTGACGGGGACCCGCACAAGCGGTGGATGATGTGGTTTAATTCGATGCAACGCGAAAAACCTTACCCACCTTTGACATGTACGGA…
M43_SRR3961739_469	d__Bacteria	p__Proteobacteria	c__Alphaproteobacteria	o__Rhizobiales	f__Beijerinckiaceae	g__Bosea	TTCGAAGCAACGCGCAGAACCTTACCAGCTTTTGACATGTCCGGTTTGATCGGCAGAGATGCCTTTCTTCAGTTCGGCTGGCCGGAACACAGGTGCTGCATGGCTGTCGTCAGCTCGTGTCGTGAGATGTTGGGTTAAGTCCCGCAACGAGCGCAACCCTCGCCCCTAGTTGCCATCATTCAGTTGGGAACTCTAGGGGGACTGCCGGTGATAAGCCGCGAGGAAGGTGGGGATGACGTCAAGTCCTCATGGCCCTTACAGGCTGGGCTACACACGTGCTACAATGGCGGTGACAATGGGCAGCGAAGGGGCGACCCGGTGCTAATCCCAAAAAGCCGTCTCAGTTCAGATTGCACTCTGCAACTCGAGTGCATGAAGGTGGAATCGCTAGTAATCGTG…
M43_SRR3961739_498	d__Bacteria	p__Proteobacteria	c__Alphaproteobacteria	o__Caulobacterales	f__Caulobacteraceae	g__Phenylobacterium	AGAGTTTGATCCTGGCTCAGAGCGAACGCTGGCGGCAGGCCTAATACATGCAAGTCGAACGGTCCTTCGGGACAGTGGCGGACGGGTGAGTAACGCGTGGGAACGTGCCCTTTGGTACGGAACAACTGAGGGAAACTTCAGCTAATACCGTATGTGCCCTTCGGGGGAAAGATTTATCGCCATTGGAGCGGCCCGCGTTAGATTAGCTAGTTGGTGGGGTAAAGGCCTACCAAGGCAACGATCTATAGCTGGTCTGAGAGGATGATCAGCCACACTGGGACTGAGACACGGCCCAGACTCCTACGGGAGGCAGCAGTAGGGAATCTTGCGCAATGGGCGAAAGCCTGACGCAGCCATGCCGCGTGAATGATGAAGGTCTTAGGATTGTAAAATTCTTTC…
M43_SRR3961739_344	d__Bacteria	p__Proteobacteria	c__Alphaproteobacteria	o__Rhizobiales	f__Rhizobiaceae	g__Rhizobium	AGAGTTTGATCCTGGCTCAGAACGAACGCTGGCGGCAGGCTTAACACATGCAAGTCGAACGCCCCGCAAGGGGAGTGGCAGACGGGTGAGTAACGCGTGGGAACATACCCTTTTCTACGGAATAGCTCTGGGAAACTGGAATTAATACCGTATACGCCCTACGGGGGAAAGATTTATCGGGGAAGGATTGGCCCGCGTTGGATTAGCTAGTTGGTGGGGTAAAGGCCTACCAAGGCGACGATCCATAGCTGGTCTGAGAGGATGATCAGCCACATTGGGACTGAGACACGGCCCAAACTCCTACGGGAGGCAGCAGTGGGGAATATTGGACAATGGGCGCAAGCCTGATCCAGCCATGCCGCGTGAGTGATGAAGGCCTTAGGGTTGTAAAGCTCTTTC…
M43_SRR3961739_610	d__Bacteria	p__Proteobacteria	c__Gammaproteobacteria	o__Burkholderiales	f__Burkholderiaceae	g__Ramlibacter	GCTAATGACGGTACCGTAAGAATAAGCACCGGCTAACTACGTGCCAGCAGCCGCGGTAATACGTAGGGTGCAAGCGTTAATCGGAATTACTGGGCGTAAAGCGTGCGCAGGCGGTGATGTAAGACAGGTGTGAAATCCCCGGGCTTAACCTGGGAACTGCATTTGTGACTGCATCGCTGGAGTGCGGCAGAGGGGGATGGAATTCCGCGTGTAGCAGTGAAATGCGTAGATATGCGGAGGAACACCGATGGCGAAGGCAATCCCCTGGGCCTGCACTGACGCTCATGCACGAAAGCGTGGGGAGCAAACAGGATTAGATACCCTGGTAGTCCACGCCCTAAACGATGTCAACTGGTTGTTGGTCCTTCACTGGATCAGTAACGAAGCTAACGCGTGAAG…
M43_SRR3961739_510	d__Bacteria	p__Proteobacteria	c__Alphaproteobacteria	o__Caulobacterales	f__Caulobacteraceae	g__Brevundimonas	ATTACTGACGCTGAGGCTCGAAAGCGTGGGGAGCAAACAGGATTAGATACCCTGGTAGTCCACGCCGTAAACGATGATTGCTAGTTGTCGGGATGCATGCATTTCGGTGACGCAGCTAACGCATTAAGCAATCCGCCTGGGGAGTACGGTCGCAAGATTAAAACTCAAAGGAATTGACGGGGGCCCGCACAAGCGGTGGAGCATGTGGTTTAATTCGAAGCAACGCGCAGAACCTTACCACCTTTTGACATGCCTGGACCGCCACGGAGACGTGGCTTTCCCTTCGGGGACTAGGACACAGGTGCTGCATGGCTGTCGTCAGCTCGTGTCGTGAGATGTTGGGTTAAGTCCCGCAACGAGCGCAACCCTCGCCATTAGTTGCCATCATTTAGTTGGGAA…
M43_SRR3961739_605	d__Bacteria	p__Proteobacteria	c__Gammaproteobacteria	o__Burkholderiales	f__Burkholderiaceae	g__Acidovorax	TGACGGTACCGTAAGAATAAGCACCGGCTAACTACGTGCCAGCAGCCGCGGTAATACGTAGGGTGCGAGCGTTGATCGGAATTACTGGGCGTAAAGCGTGCGCAGGCGGTGATGTAAGACAGATGTGAAATCCCCGGGCTCAACCTGGGAACTGCATTTGTGACTGCATCGCTGGAGTACGGCAGAGGGGGATGGAATTCCGCGTGTAGCAGTGAAATGCGTAGATATGCGGAGGAACACCGATGGCGAAGGCAATCCCCTGGGCCTGTACTGACGCTCATGCACGAAAGCGTGGGGAGCAAACAGGATTAGATACCCTGGTAGTCCACGCCCTAAACGATGTCAACTGGTTGTTGGGTCTTCACTGACTCAGTAACGAAGCTAACGCGTGAAGTTGAC…
M43_SRR3961739_53	d__Bacteria	p__Proteobacteria	c__Gammaproteobacteria	o__Pseudomonadales	f__Moraxellaceae	g__Acinetobacter	AGAGTTTGATCATGGCTCAGATTGAACGCTGGCGGCAGGCTTAACACATGCAAGTCGAGCGGGCGAGGTTGCTTCGGTAACTGAGCTAGCGGCGGACGGGTGAGTAATGCTTAGGAATCTGCCTATTAGTGGGGGACAACATTCCGAAAGGAATGCTAATACCGCATACGCCCTACGGGGGAAAGCAGGGGATCTTCGGACCTTGCGCTAATAGATGAGCCTAAGTCAGATTAGCTAGTTGGTGGGGTAAAGGCCTACCAAGGCGACGATCTGTAGCGGGTCTGAGAGGATGATCCGCCACACTGGGACTGAGACACGGCCCAGACTCCTACGGGAGGCAGCAGTGGGGAATATTGGACAATGGGCGCAAGCCTGATCCAGCCATGCCGCGTGTGTGAA…
M43_SRR3961739_532	d__Bacteria	p__Proteobacteria	c__Alphaproteobacteria	o__Acetobacterales	f__Acetobacteraceae	g__Roseococcus	AGTCGCACGGGCAGCAATGTCAGTGGCGGACGGGTGAGTAACGCGTAGGAACGTGTCCGAGGGTGGGGGATAACGCTGGGAAACTGGCGCTAATACCGCATATCTCCTGAGGGAGAAAGCAGCGATGCGCCCATGGAGCGGCCTGCGTCCGATTAGCTAGTTGGTGGGGTAAAGGCTTACCAAGGCGACGATCGGTAGCTGGTCTGAGAGGATGATCAGCCACACTGGGACTGAGACACGGCCCAGACTCCTACGGGAGGCAGCAGTGGGGAATATTGGACAATGGGCGCAAGCCTGATCCAGCAATTCCGCGTGGGTGAAGAAGGTCTTCGGATTGTAAAGCCCTTTCGACAGGGACGATGATGACGGTACCTGTAGAAGAAGCCCCGGCTAACTTCG…
M43_SRR3961739_412	d__Bacteria	p__Proteobacteria	c__Gammaproteobacteria	o__Burkholderiales	f__Burkholderiaceae	g__Ramlibacter	ATGACGGTACCGTAAGAATAAGCACCGGCTAACTACGTGCCAGCAGCCGCGGTAATACGTAGGGTGCAAGCGTTAATCGGAATTACTGGGCGTAAAGCGTGCGCAGGCGGTGATGTAAGACAGGTGTGAAATCCCCGGGCTTAACCTGGGAACTGCATTTGTGACTGCATCGCTGGAGTGCGGCAGAGGGGGATGGAATTCCGCGTGTAGCAGTGAAATGCGTAGATATGCGGAGGAACACCGATGGCGAAGGCAATCCCCTGGGCCTGCACTGACGCTCATGCACGAAAGCGTGGGGAGCAAACAGGTTTAGATACCCTGGTAGTCCACGCCCTAAACGATGTCAACTGGTTGTTGGGTCTTCACTGACTCAGTAACGAAGCTAACGCGTGAAGTTGA…
M43_SRR3961739_39	d__Bacteria	p__Proteobacteria	c__Gammaproteobacteria	o__Pseudomonadales	f__Moraxellaceae	g__Acinetobacter	ATGGATTGGTGCCTTCGGGAACTTACATACAGGTGCTGCATGGCTGTCGTCAGCTCGTGTCGTGAGATGTTGGGTTAAGTCCCGCAACGAGCGCAACCCTTTTCCTTATTTGCCAGCGGGTTAAGCCGGGAACTTTAAGGATACTGCCAGTGACAAACTGGAGGAAGGCGGGGACGACGTCAAGTCATCATGGCCCTTACGACCAGGGCTACACACGTGCTACAATGGTCGGTACAAAGGGTTGCTACCTAGCGATAGGATGCTAATCTCAAAAAGCCGATCGTAGTCCGGATTGGAGTCTGCAACTCGACTCCATGAAGTCGGAATCGCTAGTAATCGCGGATCAGAATGCCGCGGTGAATACGTTCCCGGGCCTTGTACACACCGCCCGTCACACCA…
M43_SRR3961739_54	d__Bacteria	p__Proteobacteria	c__Gammaproteobacteria	o__Pseudomonadales	f__Moraxellaceae	g__Acinetobacter	AGAGTTTGATCATGGCTCAGATTGAACGCTGGCGGCAGGCTTAACACATGCAAGTCGAGCGGGGAAAGGTAGCTTGCTACCTGACCTAGCGGCGGACGGGTGAGTAATGCTTAGGAATCTGCCTATTAGTGGGGGACAACATTCCGAAAGGAATGCTAATACCGCATACGCCCTACGGGGGAAAGCAGGGGATCTTCGGACCTTGCGCTAATAGATGAGCCTAAGTCAGATTAGCTAGTTGGTGGGGTAAAGGCCTACCAAGGCGACGATCTGTAGCGGGTCTGAGAGGATGATCCGCCACACTGGGACTGAGACACGGCCCAGACTCCTACGGGAGGCAGCAGTGGGGAATATTGGACAATGGGCGAAAGCCTGATCCAGCCATGCCGCGTGTGTGAA…
M43_SRR3961739_596	d__Bacteria	p__Proteobacteria	c__Gammaproteobacteria	o__Burkholderiales	f__Burkholderiaceae	g__Acidovorax	TGACGGTACCGTAAGAATAAGCACCGGCTAACTACGTGCCAGCAGCCGCGGTAATACGTAGGGTGCGAGCGTTAATCGGAATTACTGGGCGTAAAGCGTGCGCAGGCGGTGATGTAAGACAGATGTGAAATCCCCGGGCTCAACCTGGGAACTGCATTTGTGACTGCATCGCTGGAGTGCGGCAGAGGGGGATGGAATTCCGCGTGTAGCAGTGAAATGCGTAGATATGCGGAGGAACACCGATGGCGAAGGCAATCCCCTGGGCCTGCACTGACGCTCATGCACGAAAGCGTGGGGAGCAAACAGGATTAGATACCCTGGTAGTCCACGCCCTAAACGATGTCAACTGGTTGTTGGGGATTCACTTCCTCAGTAACGAAGCTAACGCGTGAAGTTGAC…
M43_SRR3961739_127	d__Bacteria	p__Proteobacteria	c__Gammaproteobacteria	o__Burkholderiales	f__Burkholderiaceae	g__Acidovorax	AGAATAAGCACCGGCTAACTACGTGCCAGCAGCCGCGGTAATACGTAGGGTGCAAGCGTTAATCGGAATTACTGGGCGTAAAGCGTGCGCAGGCGGTGATGTAAGACAGATGTGAAATCCCCGGGCTCAACCTGGGAACTGCATTTGTGACTGCATCGCTGGAGTGCGGCAGAGGGGGATGGAATTCCGCGTGTAGCAGTGAAATGCGTAGATATGCGGAGGAACACCGATGGCGAAGGCAATCCCCTGGGCCTGCACTGACGCTCATGCACGAAAGCGTGGGGAGCAAACAGGATTAGATACCCTGGTAGTCCACGCCCTAAACGATGTCAACTGGTTGTTGGGTCTTCACTGACTCAGTAACGAAGCTAACGCGTGAAGTTGACCGCCTGGGGAGTA…
M43_SRR3961739_657	d__Bacteria	p__Proteobacteria	c__Alphaproteobacteria	o__Caulobacterales	f__Caulobacteraceae	g__Brevundimonas	ATTACTGACGCTGAGGCTCGAAAGCGTGGGGAGCAAACAGGATTAGATACCCTGGTAGTCCACGCCGTAAACGATGATTGCTAGTTGTCGGGATGCATGCATTTCGGTGACGCAGCTAACGCATTAAGCAATCCGCCTGGGGAGTACGGTCGCAAGATTAAAACTCAAAGGAATTGACGGGGGCCCGCACAAGCGGTGGAGCATGTGGTTTAATTCGAAGCAACGCGCAGAACCTTACCACCTTTTGACATGCCTGGACCGCCACGGAGACGTGGCTTTCCCTTCGGGGACTGGGACACAGGTGCTGCATGGCTGTCGTCAGCTCGTGTCGTGAGATGTTGGGTTAAGTCCCGCAACGAGCGCAACCCTCGCCATTAGTTGCCATCATTTAGTTGGGAA…
M43_SRR3961739_96	d__Bacteria	p__Proteobacteria	c__Gammaproteobacteria	o__Pseudomonadales	f__Moraxellaceae	g__Acinetobacter	ATTGAACGCTGGCGGCAGGCTTAACACATGCAAGTCGAGCGGGGAAAGGTAGCTTGCTACCTGACCTAGCGGCGGACGGGTGAGTAATGCTTAGGAATCTGCCTATTAGTGGGGGACAACATTCCGAAAGGAATGCTAATACCGCATACGCCCTACGGGGGAAAGCAGGGGATCTTCGGACCTTGCGCTAATAGATGAGCCTAAGTCAGATTAGCTAGTTGGTGGGGTAAAGGCCTACCAAGGCGACGATCTGTAGCGGGTCTGAGAGGATGATCCGCCACACTGGGACTGAGACACGGCCCAGACTCCTACGGGAGGCAGCAGTGGGGAATATTGGACAATGGGCGAAAGCCTGATCCAGCCATGCCGCGTGTGTGAAGAAGGCCTTTTGGTTGTAAA…
M43_SRR3961739_179	d__Bacteria	p__Proteobacteria	c__Gammaproteobacteria	o__Pseudomonadales	f__Moraxellaceae	g__Acinetobacter	TAATGCTTAGGAATCTGCCTATTAGTGGGGGACAACATTCCGAAAGGAATGCTAATACCGCATACGCCCTACGGGGGAAAGCAGGGGATCTTCGGACCTTGCGCTAATAGATGAGCCTAAGTCAGATTAGCTAGTTGGTGGGGTAAAGGCCTACCAAGGCGACGATCTGTAGCGGGTCTGAGAGGATGATCCGCCACACTGGGACTGAGACACGGCCCAGACTCCTACGGGAGGCAGCAGTGGGGAATATTGGACAATGGGCGAAAGCCTGATCCAGCCATGCCGCGTGTGTGAAGAAGGCCTTTTGGTTGTAAAGCACTTTAAGCGAGGAGGAGGCTACTTGGATTAATACTCTAGGATAGTGGACGTTACTCGCAGAATAAGCACCGGCTAACTCTG…
M43_SRR3961739_57	d__Bacteria	p__Proteobacteria	c__Gammaproteobacteria	o__Pseudomonadales	f__Moraxellaceae	g__Acinetobacter	TAATGCTTAGGAATCTGCCTATTAGTGGGGGACAACATTCCGAAAGGAATGCTAATACCGCATACGCCCTACGGGGGAAAGCAGGGGATCTTCGGACCTTGCGCTAATAGATGAGCCTAAGTCAGATTAGCTAGTTGGTGGGGTAAAGGCCTACCAAGGCGACGATCTGTAGCGGGTCTGAGAGGATGATCCGCCACACTGGGACTGAGACACGGCCCAGACTCCTACGGGAGGCAGCAGTGGGGAATATTGGACAATGGGCGAAAGCCTGATCCAGCCATGCCGCGTGTGTGAAGAAGGCCTTTTGGTTGTAAAGCACTTTAAGCGAGGAGGAGGCTACCGAGATTAATACTCTAGGATAGTGGACGTTACTCGCAGAATAAGCACCGGCTAACTCTG…
M43_SRR3961739_56	d__Bacteria	p__Proteobacteria	c__Gammaproteobacteria	o__Pseudomonadales	f__Moraxellaceae	g__Acinetobacter	GGATAGTGGACGTTACTCGCAGAATAAGCACCGGCTAACTCTGTGCCAGCAGCCGCGGTAATACAGAGGGTGCGAGCGTTAATCGGATTTACTGGGCGTAAAGCGTGCGTAGGCGGCTTTTTAAGTCGGATGTGAAATCCCTGAGCTTAACTTAGGAATTGCATTCGATACTGGGAAGCTAGAGTATGGGAGAGGATGGTAGAATTCCAGGTGTAGCGGTGAAATGCGTAGAGATCTGGAGGAATACCGATGGCGAAGGCAGCCATCTGGCCTAATACTGACGCTGAGGTACGAAAGCATGGGGAGCAAACAGGATTAGATACCCTGGTAGTCCATGCCGTAAACGATGTCTACTAGCCGTTGGGGCCTTTGAGGCTTTAGTGGCGCAGCTAACGCGAT…
M44_SRR5580903_234	d__Bacteria	p__Desulfobacterota	c__Syntrophia	o__Syntrophales	f__Syntrophaceae	g__Syntrophus	CACAGGTCTCTGCTAAGTCGTAAGACGACGTATAGGGTCTGACGCCTGCCCGGTGCCGGAAGGTTAAGGGGAGGGGTTATCCTGCGCAAGGCGAAGCTCTGAACCGAAGCCCCGGTAAACGGCGGCCGTAACTATAACGGTCCTAAGGTAGCGAAATTCCTTGTCGGGTAAGTTCCGACCTGCACGAATGGCGTAACGACTTGGCCACTGTCTCGACCAGGGGCTCGGCGAAATTGTAGTACCGGTGAAGATGCCGGTTACCCGCAGCAGGACGGAAAGACCCCGTGCACCTTGATCTACCCATGGCCAGGGTGAAGCGGGGGTAACACCGCGTGGAGGCCCGAACCGGTGGGCGTTGAAAAGCCCTCGGATGAGCTGTGGGTAGGGGTGAAATGCCAA…
M44_SRR5580903_449	d__Bacteria	p__Cyanobacteria	c__Cyanobacteriia	o__PCC-7336	f__JA-3-3Ab	g__Synechococcus_JA-3-3Ab	GCCCCGGTGAACGGCGGCCGTAACTATAACGGTCCTAAGGTAGCGAAATTCCTTGTCGGGTAAGTTCCGACCCGCACGAAAGGCGTAACGACCTGGGCGCTGTCTCGGCGAGGGGCCCGGCGAAATTGAAATGCCCGTGAAGATGCGGGCTACCCGCGGCAGGACGGAAAGACCCCGTGGAGCTTTACTGCAGCCTGGCATTGGATTTGGGCTTTGTTTGCGCAGGATAGGTGGGAGGCTGTGAAGCCAATGCCCTTTCGGGGGGGGGAGCCGTCGGTGAGATACCACCCTGGTTGTGCTGGAGTTCTAACCTTGCGTCAGCCTACGGGCCAGGGGACAGTGCCAGGTGGGCAGTTTGACTGGGGCGGTCGCCTCCTAAAAGGTAACGGAGGCGCCCAA…
M44_SRR5580903_582	d__Archaea	p__Thermoproteota	c__Bathyarchaeia	o__unclassified	f__unclassified	g__unclassified	TCCGGTTGATCCTGCCGGACCCTACTGCTATCGGGATGGGACTAAGACATGCTAGTCGTGCGTCTTCAAGCCATGATGGAGACGCGGCGCACAGCTCAGTAACACGTGGCTAACCTACCCTTGGGACGGAAACAACCCCGGGAAACTGGGGCTAATTTCCGATAGGTGAAGACTCCTGGAATGGATTTTCGCCCAAAAGACGCTTAGATCATGCTTCTAGGCGTTGCCCAAGGATGGGGCTGCGGCCGATCAGGTTGTTGGTGAGGTAACGGCTCACCAAGCCTTTAACCGGTTCGGGCCGTGGGAGCGGTAGCCCGGAGATGGGTACTGAGACAAGGACCCAGGCCCTACGGGGCGCAGCAGTTACGAAAATTTCGCAATACGCGAAAGCGTGACGGA…
M44_SRR5580903_305	d__Bacteria	p__Acidobacteriota	c__Aminicenantia	o__Aminicenantales	f__unclassified	g__unclassified	AGTGAACGCTGGCGGCGTGCCTAACACATGCAAGTCGTACGGGCTTCGGGTAGCAATACCCGAAGTCAGTGGCGAACGGGTGAGTAACACGTGGGTAACCTCCCCCCGAGTGAGGGATAACCTCGCGAAAGCGGGGCTAATACCGCATAATACCCCGGCGCATAAGCGTTCGGGGTCAAAGCCGCAAGGCGCTTGGGGATGGGCCCGCGTCCTATCAGCTAGTTGGTAGGGTAATGGCCTACCAAGGCGATGACGGGTAGCCGGCCTGAGAGGGTGTCCGGCCACACTGGGACTGAGACACGGCCCAGACTCCTACGGGAGGCAGCAGTGAGGAATATTGCGCAATGGGCGAAAGCCTGACGCAGCGACGCCGCGTGGGGGATGAAGGCCTTCGGGTTG…
M44_SRR5580903_396	d__Bacteria	p__Chloroflexota	c__Anaerolineae	o__SBR1031	f__unclassified	g__unclassified	CAGGAATAAGCGCCGGCGAACTACGTGCCAGCAGCCGCGGTAAAACGTAGGGCGCGAGCGTTATCCGGATTCACTGGGCGTAAAGCGCGTTGAGGCGGCTCCGTAAGTTGGGCGTGAAAGCCCTGGGCTCAACCCGGGGAGGCCGTCCAATACTGCGGGGCTTGAGGGCAGCAGAGGGAGGTGGAATTCCCGGTGTAGTGGTGAAATGCGTAGATATCGGGAGGAACACCCGTGGCGAAGGCGGCCTCCTGGGCTGCTCCTGACGCTGAAGGCGAAAGCCAGGGGAGCGAACGGGATTAGATACCCCGGTAGTCCTGGCCGTAAACGTTTGATGCTAGGTGTGGGAGGAGATCTTCCTTCCGTGCCGAAGCTCACGCGTTAAGCATCCCGCCTGGGGAC…
M44_SRR5580903_533	d__Bacteria	p__Chloroflexota	c__Anaerolineae	o__Anaerolineales	f__Anaerolineaceae	g__unclassified	GGATGAACGCTGGCGGCGTGCCTAATACATGCAAGTCGAGCGATGAGGCCCTTCGGGGCACATCAGCGGCGAACGGGTGAGTAACACGTGGGTGACCTGCCCCGAAGAGGGGGATAACCCCGGGAAACTGGGGCTAATACCCCATGTGCTGGGCGATTCGGTTCGTCCAGTAAAGCCGCAAGGCGCTTCGGGAGGGGCCCGCGGCCCATCAGCTTGTTGGTAGGGTAATGGCCTACCAAGGCGAAGACGGGTAGGGGGCGTGAGAGCGCGGCCCCCCACACTGGCACTGAGACACGGGCCAGACTCCTACGGGAGGCAGCAGTAAGGAATATTGCCCAATGGGCGAAAGCCTGAGGCAGCGACGCCGCGTGGGCGATGAAGGCCTTCGGGTCGTAAAGC…
M44_SRR5580903_262	d__Bacteria	p__Deinococcota	c__Deinococci	o__Thermales	f__Thermaceae	g__unclassified	TAGTTGGTGGGGTAAAGGCCCACCAAGGCGACGACGGGTAGCCGGTCTGAGAGGATGGCCGGCCACAGGGGCACTGAGACACGGGCCCCACTCCTACGGGAGGCAGCAGTTAGGAATCTTCCGCAATGGACGGAAGTCTGACGGAGCGACGCCGCTTGGAGGAGGAAGCCCTTCGGGGTGTAAACTCCTGAACTGGGGACGAAAGCCCCGTGTAGGGGGATGACGGTACCCAGGTAATAGCGCCGGCCAACTCCGTGCCAGCAGCCGCGGTAATACGGAGGGCGCGAGCGTTACCCGGATTTACTGGGCGTAAAGGGCGTGTAGGCGGCCTGGGGCGTCCCATGTGAAAGGCCACGGCTCAACCGTGGGGGAGCGTGGGATACGCTCAGGCTAGAGGGT…
M44_SRR5580903_555	d__Archaea	p__Thermoproteota	c__Bathyarchaeia	o__unclassified	f__unclassified	g__unclassified	AGGATGGCTTTTTCCCAGTGTAGATAGCTGGGGGAATAAGGAGAGGGCAAGTCTGGTGTCAGCCGCCGCGGTAATACCAGCTCTCCGAGTGGTGGGGATGTTTATTGGGCCTGAAGCATCCGTAGCTGGCTGAGCAAGTCCCCCGTTAAATCCAGCGATTTAATCGTTGGACTGCGGGGGATACTGTTCGGCTAGGGGGCGGGAGAGGCCGACGGTATTCTCGGGGTAGGGGTGAAATCCTATAATCCCGGGAAGACCACCAGTGGCGAAGGCTGTCGGCTAGAACGCGCCCGACGGTGAGGGATGAAAGCTGGGGGAGCGAACCGGATTAGATACCCGGGTAGTCCCAGCTGTAAACGATGCAGGCTAGGTGTTGGAGCGGCCACGTGCCGCTCTAGT…
M44_SRR5580903_296	d__Archaea	p__Thermoproteota	c__Bathyarchaeia	o__unclassified	f__unclassified	g__unclassified	TACCCGGGTAGTCCCAGCTGTAAACTATGCAGGCTAGGTGTTTGAGCGGCCACGCGCCGCTCTAGTGCCGCAGGGAAGCTGTTAAGCCTGCCGCCTGGGGAGTACGGCCGCAAGGCTGAAACTTAAAGGAATTGGCGGGGGAGCACCACAAGGGGTGAAGCTTGCGGTTTAATTGGAGTCAACGCCGGAAATCTCACCGGGAGCGACAGCAGTGTGAAGGCCAGATTAAAGGTCTTGCCAGACAAGCTGAGAGGAGGTGCATGGCCGTCGCCAGTTCGTGCCGTGAGGTGTCCTGTTAAGTCAGGCAACGATCGAGACCCGCATCCCCCGTTGCTACCAGTCTTGTGCTGGGCACACCGGGGAAACCGCCGCCGATAAGGCGGAGGAAGGAGCGGGCCA…
M44_SRR5580903_41	d__Bacteria	p__Acidobacteriota	c__Blastocatellia	o__11-24	f__unclassified	g__unclassified	AGAGTTTGATCCTGGCTCAGGGCGAACGCTGGCGGCGTGCCTAACACATGCAAGTCGGACGCGAAAGGCTCCTTCGGGGGCCCGGTAGCGTGGCGAACGGGTGAGTAACACGTGGGTAACCTACCCCTGGGTGGGGAATAACCCCGGGAAACTGGGGCTAATACCGCATAAGGCCAATGGGACGCATGTCCTGTTGGTGAAAGCGGGGGACCCGATGAGGGCCTCGCGCCTGGGGAGGGGCCCGCGGCCGATTAGCTAGTTGGTGGGGTAATGGCCCACCAAGGCGATGATCGGTAGCCGGTCTGAGAGGACGGCCGGCCACACTGGGACTGAGACACGGCCCAGACTCCTACGGGAGGCAGCAGTGGGGAATCTTGGGCAATGGGCGAAAGCCTGACC…
M44_SRR5580903_385	d__Archaea	p__Thermoproteota	c__Bathyarchaeia	o__unclassified	f__unclassified	g__unclassified	CCCGGGAAGACCACCAGTGGCGAAGGCTGTCGGCTAGAACGCGCCCGACGGTGAGGGATGAAAGCTGGGGGAGCGAACCGGATTAGATACCCGGGTAGTCCCAGCTGTAAACGATGCAGGCTAGGTGTTGGAGCGGCCACGTGCCGCTCTAGTGCCGCAGGGAAGCTGTTAAGCCTGCCGCCTGGGGAGTACGGCCGCAAGGCTGAAACTTAAAGGAATTGGCGGGGGAGCACCACAAGGGGTGAAGCTTGCGGTTTAATTGGAGTCAACGCCGGAAATCTCACCGGGAGCGACAGCAGTGTGAAGGCCAGATTAAAGGTCTTGCCAGACAAGCTGAGAGGAGGTGCATGGCCGTCGCCAGTTCGTGCCGTGAGGTGTCCTGTTAAGTCAGGCAACGAT…
M44_SRR5580903_532	d__Bacteria	p__Acidobacteriota	c__Blastocatellia	o__11-24	f__unclassified	g__unclassified	CCCGGTAGCGTGGCGAACGGGTGAGTAACACGTGGGTAACCTACCCCTGGGTGGGGAATAACCCCGGGAAACTGGGGCTAATACCGCATAAGGCCAATGGGACGCATGTCCTGTTGGTGAAAGCGGGGGACCCGATGAGGGCCTCGCGCCTGGGGAGGGGCCCGCGGCCGATTAGCTAGTTGGTGGGGTAATGGCCCACCAAGGCGATGATCGGTAGCCGGTCTGAGAGGACGGCCGGCCACACTGGGACTGAGACACGGCCCAGACTCCTACGGGAGGCAGCAGTGGGGAATCTTGGGCAATGGGCGAAAGCCTGACCCAGCGACGCCGCGTGAGGGAGGAAGCCCTTCGGGGTGTAAACCTCATAAGCAGGGGACGAATAAGGCTGGCCGAATACGT…
M44_SRR5580903_67	d__Bacteria	p__Proteobacteria	c__Deltaproteobacteria	o__unclassified	f__unclassified	g__unclassified	AGAGTTTGATCCTGGCTCAGAACGAACGCTGGCGGCGTGCCTAACACATGCAAGTCGTACGAGAAATCCCGGGCAACTGGGAGAGTAAAGTGGCGCACGGGTGAGTAACGCGTGGGTAACCTGCCCCTGAGTTGGGGATAACCTCGCGAAAGCGGGGCTAATACCGTATGACGTTACAGTCCCTACGGGGATTGTAATGAAAGGTGGCCTCTGCATGCAAGCTACTGCTCAGGGATGGGCCCGCGTACCATTAGCTAGTTGGTAGGGTAATGGCCTACCAAGGCGACGATGGTTAGCTGGTCTGAGAGGACGGCCAGCCACACTGGAACTGAGACACGGTCCAGACTCCTACGGGAGGCAGCAGTGGGGAATCTTGCGCAATGGGGGAAACCCTGACGC…
M44_SRR5580903_374	d__Bacteria	p__Firmicutes	c__Thermoanaerobacteria	o__Thermoanaerobacterales	f__Thermoanaerobacteraceae	g__unclassified	TCAACTCGGGGGCTGCCCGCGAAACCATGGAGCTTGAGGGCAGGAGAGGGGAGTGGAATTCCCGGTGTAGCGGTGAAATGCGTAGATATCGGGAGGAACACCAGTGGCGAAGGCGGCTCTCTGGCCTGGCCCTGACGCTGAGGCGCGAAAGCTGGGGGAGCAAACAGGATTAGATACCCTGGTAGTCCCAGCCGTAAACGATGGGCACTAGGTGTGGGGGAGGGTCTAACTCCTCCGTGCCGAAGGTAACCTATTAAGTGCCCCGCCTGGGGAGTACGGCCGCAAGGTTGAAACTCAAAGGAATTGACGGGGGCCCGCACAAGCGGTGGAGCATGTGGTTTAATTCGACGCAACGCGAAGAACCTTACCAGGGCTTGACATGCCGGTGGTAGCGAACCG…
M44_SRR5580903_540	d__Bacteria	p__GAL15	c__unclassified	o__unclassified	f__unclassified	g__unclassified	AACCGTGGGACGTCGCGGGAAACTGCTCGGCTTGAGGGCAGCAGAGGGTGGTGGAATTCCCGGTGTAGCGGTGAAATGCGTAGAGATCGGGAGGAACGCCAGTGGCGAAGGCGGCCACCTGGGCTGTCCCTGACGCTCAGACCCGAAAGCTGGGGGAGCGAACGGGATTAGATACCCCGGTAGTCCCAGCCCTAAACGATGCTCACTAGGTGTCGGGGGGTCACTCCCTCGGTGCCGAAGCTAACGCATTAAGTGAGCCGCCTGGGGAGTACGGCCGCAAGGCTAAAACTCAAAGGAATTGACGGGGACCCGCACAAGCGGTGGAGCATGTGGTTTAATTCGATGCAAAGCGAAGAACCTTACCAGGCCTTGACATGCCGGAAGTACCGAACCGAAAGG…
M44_SRR5580903_437	d__Bacteria	p__Chloroflexota	c__Dehalococcoidia	o__S085	f__unclassified	g__unclassified	GCATGCAAGTCGTGCGGGGCGCGGGCTTCGGCCTGCGCTCAGCGGCAGACGGCTGAGTAACACGTAGGTAACCTGCCCGGAAGTGGGGGATAACCCGGGGAAACCCGGGCTAATACCGCATGTGGTCCAGGGGGGAAGGGCCCCTGGACTAAAGCCCTCGCGGGCGCTTCCGGAGGGGCCTGCGGCCTATCAGGTAGTTGGTGGGGTAACGGCCCACCAAGCCGACGACGGGTAGCCGGTGTGAGAGCACGACCGGCCAGAGGGGGACTGAGACACGGCCCCCACTCCTACGGGAGGCAGCAGCGAGGAATCTTGGGCAATGGGGGCAACCCTGACCCAGCGACGCCGCGTGGGGGAAGAAGGCCTTCGGGTCGTAAACCCCTTTTGCCGGGGAAGAAG…
M44_SRR5580903_75	d__Bacteria	p__Firmicutes	c__Clostridia	o__unclassified	f__unclassified	g__unclassified	AGGGTTTGATCCTGGCTCAGGACGAACGCTGGCGGCGTGCCTAACACATGCAAGTCGTGCGGACCGGGTGTTGGTTTTCGGACCGGTGTCCGGTTAGCGGCGGACGGGTGAGTAACGCGTGGATAACCTACCCGTAAGGCCGGGATAACACCGGGAAACTGGTGCTAATACCGGATACGCTCCCTGGGGGGCATCCTCGGGGGAGGAAAGGGGGCCTCTGGTTTCAAGCTCCCGCTTACGGATGGGTCCGCGTCCCATTAGCTTGTTGGTGGGGTAACGGCCTACCAAGGCGACGATGGGTAGCCGGCCTGAGAGGGTGGTCGGCCACACTGGGACTGAGACACGGCCCAGACTCCTACGGGAGGCAGCAGTGGGGAATCTTCCGCAATGGGCGCAAGC…
M44_SRR5580903_431	d__Bacteria	p__GAL15	c__unclassified	o__unclassified	f__unclassified	g__unclassified	GGGCGAACGCTGGCGGCGTGCCTAAAACATGCAAGTCGAGCGGGGGTTGGCCGCGGGGCAACCCGCGGTTTCAGCTCTAGCGGCGAACGGGTGAGTAACACGTGGGCAACCTGCCCCGAAGACGGGGATAACCTCGGGAAACCGGGGCTAATACCCGATACCCTCCCCTGGGGGCATCCCCGGGGGAGGAAAGGGTTGGGCGCAAGCCCTTCCGCTTCGGGATGGGCCCGCGGCCTATCAGCTAGTTGGTGGGGTAACGGCCCACCAAGGCGATGACGGGTAGCTGGCCTGAGAGGGTGGTCAGCCACACTGGGACTGAGACACGGCCCAGACTCCTACGGGAGGCAGCAGTTGGGAATCTTGGGCAATGGGCGCAAGCCTGACCCAGCGACGCCGCGT…
M44_SRR5580903_54	d__Bacteria	p__Proteobacteria	c__Deltaproteobacteria	o__unclassified	f__unclassified	g__unclassified	AGAGTTTGATCCTGGCTCAGAACGAACGCTGGCGGCGTGCCTAACACATGCAAGTCGAGCGGGAAAGCGGGGGCAACCCCGCGAGTACAGCGGCGGACGGGTGAGTAACACGTAGGTAACCTACCCCTAGGACTTGGGATAACCTGCCGAAAGGCGGGCTAATACTAGATAAGACCACGGGAGCTCCGGCTCCTGCGGTAAAAGGTGGCCTCTGCTTGCAAGCTACCGCCTAGGGATGGGCCTGCGGGCCATTAGCTAGTTGGTGGGGTAACGGCTCACCAAGGCTACGATGGCTAGCTGGTCTGAGAGGATGGCCAGCCACACTGGGACTGAGACACGGCCCAGACTCCTACGGGAGGCAGCAGTGGGGAATATTGCGCAATGGGCGAAAGCCTGACG…
M44_SRR5580903_151	d__Bacteria	p__Acidobacteriota	c__Acidobacteria	o__Gp2	f__Gp2	g__Gp2	CGGTTGCCGGGATCAAAGCTCGCAAGAGCGCTTGAGGAGGGGCCCGCGCCCGATTAGCTAGTTGGTGAGGTAACGGCTCACCAAGGCGAAGATCGGTAGCCGGTCTGAGAGGATGGCCGGCCACACTGGGACTGAGACACGGCCCAGACTCCTACGGGAGGCAGCAGTGGGGAATCTTGCGCAATGGGCGAAAGCCTGACGCAGCGACGCCGCGTGGAGGATGAAGCCCTTCGGGGTGTAAACTCCTTTCGACCCGGACGAAACGCCCGAGCAATCGGGAACTGACGGTACGGGTAGAAGAAGCCCCGGCTAACTACGTGCCAGCAGCCGCGGTAAAACGTAGGGGGCCAGCGTTGCTCGGAATTACTGGGCGTAAAGGGTCCGTAGGCGGTGCAGCAA…
M44_SRR5580903_276	d__Bacteria	p__GAL15	c__unclassified	o__unclassified	f__unclassified	g__unclassified	TTTGATCCTGGCTCAGGGCGAACGCTGGCGGCGTGCCTAAAACATGCAAGTCGAGCGGGGGTTGGCCGCGGGGCAACCCGCGGTTTCAGCTCTAGCGGCGAACGGGTGAGTAACACGTGGGCAACCTGCCCCGAAGACGGGGATAACCCCGGGAAACCGGGGCTAATACCCGATGCCCTTCCCTAGGGGCATCCCTGGGGAAGGAAACGGTTGGGCGCAAGCCCTTCTGCTCCGGGATGGGCCCGCGGCCTATCAGCTAGTTGGTGGGGTAACGGCCCACCAAGGCGATGACGGGTAGCTGGCCTGAGAGGGTGGTCAGCCACACTGGGACTGAGACACGGCCCAGACTCCTACGGGAGGCAGCAGTTGGGAATCTTGGGCAATGGGCGCAAGCCTGAC…
M44_SRR5580903_424	d__Bacteria	p__Bacteroidota	c__Rhodothermia	o__Rhodothermales	f__Rhodothermaceae	g__Rhodothermus	AGTCGTACGCGGGGCTCTCCTTCGGGAGGGCTGCCGAGTGGCGAACGGGTGCGTAACGCGTAGGTAACCTGCCCTCGAGTGGGGGATAACCCCGGGAAACCGGGGCTAATACCGCATATTGTCTTAGCATCGCATGATGCTAAGATGAAAGCCTTTGGGCGCTCGAGGAGGGGCCTGCGTCGGATTAGCTAGTTGGTGGGGTAATGGCCCACCAAGGCGACGATCCGTAGCTGGTCTGAGAGGACGGCCAGCCACACTGGCACTGAGACACGGGCCAGACTCCTACGGGAGGCAGCAGTGGGGAATCTTGGGCAATGGGCGAAAGCCTGACCCAGCCACGCCGCGTGGAGGATGAAGCCCCTCGGGGTGTAAACTCCTTTTCTGGGGGAAGAAATCCCG…
M44_SRR5580903_88	d__Bacteria	p__unclassified	c__unclassified	o__unclassified	f__unclassified	g__unclassified	AGAGTTTGATCCTGGCTCAGGACTAACGCTGGCGGCGTGTCTTAGACATGCAAGTCGGACGGGCACCTAATTGTAGCAATACAGTTAGGTGTTAGTGGCGAACGGGTGAGTAATACAAAAGTAACTTACCCCGGAGTGGGGCATAACCCCGCGAAAGCGGGGCTAATTCCCCATATGCTCACTGGATGCAGGTTCAGTGAGGAAAGGTTTGTCCTGAACTTGTTTCAGGGCTTAGGTCGCTTCGGGATAGGCTTTTGTCCCATCAGCTAGTTGGTAAGGTAATGGCTTACCAAGGCGATGACGGGTAGGGGGTGTGAGAGCACGTCCCCCCACATGGGAACTGAGACACGGTCCCAACTCCTACGGGAGGCAGCAGTCTAGAAATTTGCGCAATGGGCG…
M44_SRR5580903_452	d__Bacteria	p__GAL15	c__unclassified	o__unclassified	f__unclassified	g__unclassified	GGCGAACGCTGGCGGCGTGCCTAAAACATGCAAGTCGAGCGGGGGTTGGCCGCGGGGCAACCCGCGGTTTCAGCTCTAGCGGCGAACGGGTGAGTAACACGTGGGCAACCTGCCCCGAAGACGGGGATAACCTCGGGAAACCGGGGCTAATACCCGATACCCTCCCCTGGGGGCATCCCCGGGAGAGGAAAGGGTTGGGCGCAAGCCCTTCCGCTTCGGGATGGGCCCGCGGCCTATCAGCTCGTTGGTGGGGTAACGGCCCACCAAGGCGATGACGGGTAGCTGGCCTGAGAGGGTGGTCAGCCACACTGGGACTGAGACACGGCCCAGACTCCTACGGGAGGCAGCAGTTGGGAATCTTGGGCAATGGGCGCAAGCCTGACCCAGCGACGCCGCGTG…
M44_SRR5580903_359	d__Bacteria	p__GAL15	c__unclassified	o__unclassified	f__unclassified	g__unclassified	AGCTAGGGGAGCGAACGGGATTAGATACCCCGGTAGTCCTAGCCGTAAACGATGCTCACTAGGTGTCGGGGGGTTACTCCCTCGGTGCCGAAGCTAACGCATTAAGTGAGCCGCCTGGGGAGTACGGCCGCAAGGCTAAAACTCAAAGGAATTGACGGGGACCCGCACAAGCGGTGGAGCATGTGGTTTAATTCGATGCAAAGCGAAGAACCTTACCAGGCCTTGACATGCCGGAAGTACCGAACCGAAAGGGGAGGGACCCGTAAAGTCGGGAGCCGGCACAGGTGGTGCATGGCTGTCGTCAGCTCGTGCCGTGAGGTGTTGGGTTAAGTCCCGCAACGAGCGCAACCCCCGCCTCTAGTTGCCATCGGTTCGGCCGGGCACTCTAGAGGGACTGCC…
M44_SRR5580903_232	d__Bacteria	p__Chloroflexota	c__Anaerolineae	o__Caldilineales	f__Caldilineaceae	g__Caldilinea	AGAGTTTGATCCTGGCTCAGGATGAACGCTGGCGGCGTGCCTAACACATGCAAGTCGAACGTGAGGGGTGTCTTCGGATGCCCTGAAAGTGGCGAACGGGTGAGTAACACGTAGATAACCTGCCCTGGAGTGGGGGATAACCACTGGAAACGGTGGCTAATACCGCATAGGCCCCAAAAGTCGGGAGGCTTTTGGGGGAAAGCTTTGGCGCTTCAGGAGGGGTCTGCGTCCGATTAGCTAGTTGGCGGGGTAACGGCCCACCAAGGCGACGATCGGTAGCTGGTCTGAGAGGACGATCAGCCACACGGGAACTGAGACACGGTCCCGACTCCTACGGGGGGCAGCAGTGAGGAATATTGGGCAATGGGCGCAAGCCTGACCCAGCAACGCCGCGTGGAG…
M44_SRR5580903_473	d__Bacteria	p__Armatimonadota	c__Chthonomonadetes	o__Chthonomonadales	f__unclassified	g__unclassified	GGGCGAACGCTAGCGGCGTGCCTGCGACATGCAAGTCGAGCGGGGGGAGGAGCTTCGGCTCCGAACCTAGCGGCGAACGGTCGAGTAACACGTAAGCAACCTGCCCCGAAGACCGGGATAACAGCTCGAAAGGGCTGCTAATACCGGATGTGCCCACGCAGAGGCATCTCTGTGTGAGTAAAACCCGCAAGGGGCTTCGGGAGGGGCTTGCGGCCCATCAGCTAGTTGGTAGGGTAACGGCCTACCAAGGCGGCGACGGGTAGCTGGTCTGAGAGGACGGCCAGCCGGACTGGGACTGAGACACGGCCCAGACTCCTACGGGAGGCAGCAGTCGGGAGTCTTGCACAATGGGGGAAACCCTGATGCAGCGACGCCGCGTGCGGGATGAAGTCCTTCGGG…
M44_SRR5580903_14	d__Bacteria	p__Firmicutes	c__Thermoanaerobacteria	o__Thermoanaerobacterales	f__Thermoanaerobacteraceae	g__unclassified	TGAGAGGGTGGTCGGCCACACTGGGACTGAGACACGGCCCAGACTCCTACGGGAGGCAGCAGTGGGGAATCTTCCGCAATGGGCGCAAGCCTGACGGAGCGACGCCGCGTGGGGGACGAAGGCCTTCGGGTTGTAAACCCCTTTTCTGCGGGAAGAAAGCGTATCCTGCGAACAGCGGGGTATGTTGACGGTACCGCAGGAATAAGCCCCGGCTAACTACGTGCCAGCAGCCGCGGTAAGACGTAGGGGGCGAGCGTTGTCCGGAATCACTGGGCGTAAAGGGCGCGTAGGCGGCTTCGGAAGTCGCAGGTGAAAGGCCACGGCTCAACCGTGGAGTGGCCTGCGAAACCACGGGGCTCGAGGGCAGGAGAGGGAAGTGGAATTCCCGGTGTAGCGGTG…
M44_SRR5580903_148	d__Bacteria	p__Chloroflexota	c__Chloroflexia	o__Thermomicrobiales	f__Thermomicrobiaceae	g__Thermomicrobium	CCCGCCGCCTGGGGAGTACGGCCGCAAGGCTAAAACTCAAAGGAATTGACGGGGGCCCGCACAAGCAGCGGAGCGTGTGGTTTAATTCGACGCAACGCGAAGAACCTTACCAGGGCTTGACATGCCCCGGAACCCTGCCGAAAGGTGGGGGTGCCCGTTGAGGGAGCCGGGGCACAGGTGCTGCATGGCTGTCGTCAGCTCGTGCCGTGAGGTGTTGGGTTAAGTCCCGCAACGAGCGCAACCCTCGGGGTCAGTTACGCGGGTGTCTGACCCGACTGCCGGGGAAAGCCCGGAGGAAGGAGGGGATGACGTCAAGTCAGCATGGCCCTGACGCCCTGGGCGACACACACGCTACAGTGACCGGGACAGAGGGCAGCGAAGGGGCGACCCGGAGCCAAT…
M44_SRR5580903_109	d__Bacteria	p__unclassified	c__unclassified	o__unclassified	f__unclassified	g__unclassified	GAGTTTGATCCTGGCTCAGGACGAACGCTGGCGGCGTGCCTCAAACATGCAAGTCGAGGGAGGGTTGCCCGGGGGCTTGCCCTCGGGTTCAACTCTACCGGCGAACGGGTGAGTAACACGTGGGTAACCTGCCCTGAAGACGGGGATAACCTCGGGAAACCGGGGCTAATACCCGATACCCTCATCGGGTCGCATGACCGGGTGAGGAAAGGGTCCGCAAGGTCTGCTTCGGGATGGGCCCGCGGCCTATCAGCTAGTTGGTGGGGTAATGGCCCACCAAGGCGATGACGGGTAGCTGGCCTGAGAGGGTGGTCAGCCACACTGGGACTGAGACACGGCCCAGACTCCTACGGGAGGCAGCAGTTGGGAATCTTGGGCAATGGGCGCAAGCCTGACCCA…
M44_SRR5580903_418	d__Bacteria	p__Chloroflexota	c__Anaerolineae	o__SBR1031	f__unclassified	g__unclassified	AGTCGTACGGAGGGAGCAGGGCTTGCCCTGGTCCCTCAGTGGCGTCCGGGTGCGTAACACGTAGGTGACCTGCCCCTGGATGGGGGATAACGTGCCGAAAGGCGCGCTAATACCGCATGCGCTCTCGGGGTCATAGCCGAGAGGAAAGCCTGGCAACAGGCGTCCAGGGAGGGGCCTGCGGCCCATCAGCTGGTTGGTAGGGTAATGGCCTACCAAGGCGAAGACGGGTAGGGGGCCTGAGAGGGTGGTCCCCCACACGGGCACTGACACACGGGCCCGACTCCTACGGGAGGCAGCAGTGAGGAATATTGCGCAATGGGCGCAAGCCTGACGCAGCAACGCCGCGTGGAGGATGACGGCCTTCGGGTCGTAAACTCCTTTTCTGCCGGAGGAGCAAGG…
M44_SRR5580903_105	d__Bacteria	p__Chloroflexota	c__Anaerolineae	o__Thermoflexales	f__Thermoflexaceae	g__Thermoflexus	AGAGTTTGATCCTGGCTCAGGGTGAACGCTGGCGGCGTGCCTAACACATGCAAGTCGAGCGGGGAGGGGGTAGGCGCAAGCCGAGCCCTCCTAGCGGCAAACGGGTGAGTAACACGTGGGTGACCTGCCCCGGCGTGGGGGATAACCCTCCGAAAGGGGGGCTAATACCGCATACGCTCGGCGGGGGCGGCCCGTCGAGGAAAGGCCCGGGGAGGAGACGAACCGGGTCGCGCCGGGAGGGGCCTGCGGCCCATCAGGTGGTTGGTGGGGTAATGGCCTACCAAGGCGATGACGGGTAGGGGGCCTGAGAGGGTGGTCCCCCACACGGGCACTGACACACGGGCCCGACTCCTACGGGAGGCAGCAGTGAGGGATCTTGGGCAATGGGCGCAAGCCTGA…
M44_SRR5580903_104	d__Bacteria	p__Planctomycetota	c__Planctomycetes	o__Planctomycetales	f__Planctomycetaceae	g__unclassified	AGGGTTTGATCCTGGCTCAGAGCGAACGTTGGCGGCGTGGATAAGGCATGCAAGTCGAGCGAGGCCCACTGGGGCAACTCAGTGGAGTCGAGCGGCGAACGGGGCAGTAATGCTTGGCTAACGTACCCCCAGGACCGGGATAACCCTGGGAAACTGGGGCTAATACCGGGCGATACGGGTGGGCCGCATGGCTCATCCGTCAAAGGGTTGGTCGCCGTGAGGTGGCCTTCCGCCTGGGGAGCGGGCCAAGTGGTATTAGCTAGTTGGTAGGGTAACGGCCTACCAAGGCGAAGATGCCTAGCTGGTGTGAGAGCACGACCAGCGCCACTGGCACTGAGACACGGGCCAGACACCTACGGGTGGCAGCAGCCGAGAATCTTCCGCAATGGGCGCAAGCCT…
M44_SRR5580903_159	d__Bacteria	p__Firmicutes	c__Desulfotomaculia	o__Ammonifexales	f__Ammonificaceae	g__unclassified	GGAATTCCCGGTGTAGCGGTGAAATGCGTAGATATCGGGAGGAACACCAGTGGCGAAGGCGGCTTCCTGGCCTGGCCCTGACGCTGAGGCGCGAAAGCTAGGGGAGCAAACAGGATTAGATACCCTGGTAGTCCTAGCCGTAAACGATGGGCACTAGGTGTGGGAGGTATCGACCCCTTCCGTGCCGTAGGTAACCCAATAAGTGCCCCGCCTGGGGAGTACGGCCGCAAGGTTGAAACTCAAAGGAATTGACGGGGGCCCGCACAAGCGGTGGAGCATGTGGTTTAATTCGACGCAACGCGAAGAACCTTACCAGGCCTTGACATGCCGCGGACCTGGTGGAAACACTGGGGTGCCCTGGGGGGACCCGGGGAGCGCGGACACAGGTGGTGCATGGCT…
M44_SRR5580903_79	d__Bacteria	p__unclassified	c__unclassified	o__unclassified	f__unclassified	g__unclassified	GAGGGGCCCGCGGCCGATTAGCTAGTTGGTGGGGTAATGGCCCACCAAGGCGATGATCGGTAGCCGGTCTGAGAGGACGGCCGGCCACACTGGGACTGAGACACGGCCCAGACTCCTACGGGAGGCAGCAGTGGGGAATCTTGGGCAATGGGCGAAAGCCTGACCCAGCGACGCCGCGTGAGGGAGGAAGCCCTTCGGGGTGTAAACCTCATAAGCAGGGGACGAATAAGGCTGACCTAATACGTCGGCCGATGACGGTACCCTGCGTAAGGGACGGCTAACTACGTGCCAGCAGCCGCGGTAATACGTAGGTCCCGAGCGTTGCCCGGAATCACTGGGCGTAAAGCGCGGGTAGGCGGTTCGGTAAGTCGAACGTGAAATCCCTGGGCTCAACCCAGG…
M44_SRR5580903_537	d__Bacteria	p__Chloroflexota	c__unclassified	o__unclassified	f__unclassified	g__unclassified	TAAAGCGCGCGCAGGCGGTGCGGTAAGGTCGCGGTGAAAGCCCCTGGCTCACCTGGGGGAGGTCCGCGGCGACTGCCGGACTGGAGGGGGGCAGAGGCCGGTGGAATTCCCGGTGTAGTGGTGAAATGCGTAGAGATCGGGAGGAACACCCGTGGCGAAGGCGGCCGGCTGGGCCCTACCTGACGCTGAGGCGCGAAAGCGTGGGGAGCGAACCGGATTAGATACCCGGGTAGTCCACGCCGTAAACGATGGCCACTAGGTGTGGGAGGTATCGACCCCTTCCGTGCCGGAGCGAACGCGTTAAGTGGCCCGCCTGGGGAGTACGGCCGCAAGGCTAAAACTCAAAGGAATTGACGGGGGCCCGCACAAGCAGCGGAGCGTGTGGTTTAATTCGACGCA…
M44_SRR5580903_279	d__Bacteria	p__Chloroflexota	c__Chloroflexia	o__Chloroflexales	f__Chloroflexaceae	g__Chloroflexus	AGAGTTTGATCCTGGCTCAGGACGAACGCTGGCGGCGTGCCTAATGCATGCAAGTCGAACGCAGCAGGCGTGCCTGGCTGCGTGGCGAACGGCTGAGGAACACGTGGGTGACCTGCCCCGGAGTGGGGGATACCCCGTCGAAAGACGGGACAATCCCGCATACGCTCGACGGAGGAAAGCCGCAAGGCGCTCTGGGAGGGGCCTGCGGCCCATCAGGTAGTTGGTGTGGTAACGGCGCACCAAGCCAATGACGGGTACCCGGTCTGAGAGGACGACCGGGCAGACTGGGACTGAGAGACGGCCCAGACTCCTACGGGAGGCAGCAGCAAGGAATTTTCCCCAATGGGCGCAAGCCTGAGGGAGCAACGCCGCGTGGAGGACGACGGCCTTCGGGTTGTA…
M44_SRR5580903_455	d__Bacteria	p__unclassified	c__unclassified	o__unclassified	f__unclassified	g__unclassified	AGCGACGCCGCGTGGGGGATGAAGGCCTTCGGGTCGTAAACCCCTGTCAGGAGGGAAGAAGCCCGCAAGGGTGACGGTACCTCCAGAGGAAGCCCCGGCTAACTACGTGCCAGCAGCCGCGGTAAGACGTAGGGGGCAAGCGTTGTCCGGATTCACTGGGCGTAAAGCGCGTGCAGGCGGCCGGTTAAGTCCCGTGTGAAAGCCTCCGGCTCAACCGGAGGAGGTCGCGGGATACTGGCGGGCTTGAGGGCGGCAGAGGGTGGTGGAATTCCCGGTGTAGCGGTGAAATGCGTAGATATCGGGAGGAACGCCAGTGGCGAAGGCGGCCACCTGGGCCGTCCCTGACGCTGAGACGCGAAAGCTGGGGGAGCGAACGGGATTAGATACCCCGGTAGTCCC…
M44_SRR5580903_280	d__Bacteria	p__Chloroflexota	c__Chloroflexia	o__Chloroflexales	f__Chloroflexaceae	g__Chloroflexus	AGAGTTTGATCCTGGCTCAGGACGAACGCTGGCGGCGTGCCTAATGCATGCAAGTCGAACGCAGCAGGCGTGCCTGGCTGCGTGGCGAACGGCTGAGGAACACGTGGGTGACCTGCCCCGGAGTGGGGGATACCCCGTCGAAAGACGGGACAATCCCGCATACGCTCGACGGAGGAAAGCCGCAAGGCGCTCTGGGAGGGGCCTGCGGCCCATCAGGTAGTTGGTGTGGTAACGGCGCACCAAGCCAATGACGGGTACCCGGTCTGAGAGGACGACCGGGCAGACTGGGACTGAGACACGGCCCAGACTCCTACGGGAGGCAGCAGCAAGGAATTTTCCCCAATGGGCGCAAGCCTGAGGGAGCAACGCCGCGTGGAGGACGACGGCCTTCGGGTTGTA…
M44_SRR5580903_241	d__Bacteria	p__Bacteroidota	c__Kapabacteria	o__Kapabacteriales	f__unclassified	g__unclassified	AGAGTTTGATCCTGGCTCAGGATGAACGCTGGCGGCGTGCCTAACACATGCAAGTCGAGGGGCTCGTTGTAGCAATACGGCGAGCCACTGGCGCACGGGTGAGTAACGCGTAGGTTATCTACCCCCAACTCAGGCATAACACTTCTAACGAGGTGCTAATACCTGATGAGGAGGCAGCTCCAAAGACCTTCGGGTCGGTTGGGGATGAGCCTGCGTCCGATTAGGTAGTTGGTAGGGTAATGGCCTACCAAGCCGACGATCGGTAGCTGGCCTGAGAGGGTGGTCAGCCACACTGGGACTGAGACACGGCCCAGACTCCTACGGGAGGCAGCAGTGAGGAATATTGGGCAATGGGCGCAAGCCTGACCCAGCGACGCCGCGTGTGGGATGACAGGGCTA…
M44_SRR5580903_47	d__Bacteria	p__Firmicutes	c__Thermoanaerobacteria	o__Thermoanaerobacterales	f__Thermoanaerobacteraceae	g__unclassified	TCAACTCGGGGGGTGCCCGTGAAACCATGGAGCTTGAGGGCAGGAGAGGGGAGTGGAATTCCCGGTGTAGCGGTGAAATGCGTAGATATCGGGAGGAACACCAGTGGCGAAGGCGGCTCTCTGGCCTGTCCCTGACGCTGAGGCGCGAAAGCTGGGGGAGCGAACAGGATTAGATACCCTGGTAGTCCCAGCCGTAAACGATGGGCACTAGGTGTGGGGGGGGTTCTACCCTTCCGTGCCGCAGGTAACCTAATAAGTGCCCCGCCTGGGGAGTACGGCCGCAAGGTTGAAACTCAAAGGAATTGACGGGGGCCCGCACAAGCGGTGGAGCATGTGGTTTAATTCGATGCAACGCGAAGAACCTTACCAGGGCTTGACATGCCGGTGGTACCGAACCGA…
M44_SRR5580903_282	d__Bacteria	p__Chloroflexota	c__Chloroflexia	o__Chloroflexales	f__Chloroflexaceae	g__Chloroflexus	AGAGTTTGATCCTGGCTCAGGACGAACGCTGGCGGCGTGCCTAATGCATGCAAGTCGAACGCAGCAGGCGTGCCTGGCTGCGTGGCGAACGGCTGAGGAACACGTGGGTGACCTGCCCCGGAGTGGGGGATACCCCGTCGAAAGACGGGACAATCCCGCATACGCTCGACGGAGGAAAGCCGCAAGGCGCTCTGGGAGGGGCCTGCGGCCCATCAGGTAGTTGGTGTGGTAACGGCGCACCAAGCCAATGACGGGTACCCGGTCTGAGAGGACGACCGGGCAGACTGGGACTGAGACACGGCCCAGACTCCTACGGGAGGCAGCAGCAAGGAATTTTCCCCAATGGGCGCAAGCCTGAGGGAGCAACGCCGCGTGGAGGACGACGGCCTTCGGGTTGTA…
M44_SRR5580903_270	d__Bacteria	p__Deinococcota	c__Deinococci	o__Deinococcales	f__Thermaceae	g__Meiothermus	AGAGTTTGATCCTGGCTCAGGGTGAACGCTGGCGGTATGCCTAAGACATGCAAGTCGAACGGGCTGTTTATGCAGCCAGTGGCGGACGGGTGAGTAACACGTAGGTGACCTACCCCAAAGTCTGGGACAACTAGGAGAAATCTTAGCTAATCCTGGATGTGGACATCTACTTTGGTGGATGTTTAAAGCTTCGGCGCTTTGGGATGGGCCTGCGGCGCATCAGGTAGTTGGTGGGGTAATGGCCTACCAAGCCGACGACGCGTAGCTGGTCTGAGAGGACGATCAGCCACAGGGGTACTGAGACACGGACCCCACTCCTACGGGAGGCAGCAGTTAGGAATCTTCCGCAATGGGCGAAAGCCTGACGGAGCGATACCGCTTGAAGGACGAAGCCCTTCG…
M44_SRR5580903_544	d__Bacteria	p__Chloroflexota	c__Anaerolineae	o__Ardenticatenales	f__Ardenticatenaceae	g__Ardenticatena	GACGAACGCTGGCGGCGTGTATTAGGCATGCAAGTCGCGCGACGAACCGGCTTCGGCCGGGGAAAGCGGCGGACGGGTGAGTAACACGTGGGTAACCTGCCCCGTGGTGGGGGATAACCCGCCGAAAGGTGGGCTAATACCGCATACCACCTCCGGTGAGAGTCCGGACGGTGAAAGCCGCAAGGCGCCACGGGAGGGGCCCGCGGCCGATTAGCTAGTTGGTAGGGTAACGGCCTACCAAGGCGACGATCGGTAGCTGGCCTGAGAGGGTGGTCAGCCACACGGGGACTGAGACACGGCCCCGACTCCTACGGGAGGCAGCAGCTAAGAATCTTGCGCAATGGGCGAAAGCCTGACGCAGCAACGCCGCGTGGGGGAGGAAGGCCTTCGGGTTGTAAA…
M44_SRR5580903_269	d__Bacteria	p__GAL15	c__unclassified	o__unclassified	f__unclassified	g__unclassified	TGACGGTACCTCCAGAGGAAGCCCCGGCTAACTACGTGCCAGCAGCCGCGGTAAGACGTAGGGGGCAAGCGTTGTCCGGATTCACTGGGCGTAAAGCGCGTGCAGGCGGCCGGTTAAGTCCCGTGTGAAAGCCTCCGGCTCAACCGGAGGAGGTCGCGGGATACTGGCGGGCTTGAGGGCGGCAGAGGGTGGTGGAATTCCCGGTGTAGCGGTGAAATGCGTAGATATCGGGAGGAACGCCAGTGGCGAAGGCGGCCACCTGGGCCGTCCCTGACGCTGAGACGCGAAAGCTGGGGGAGCGAACGGGATTAGATACCCCGGTAGTCCCAGCCGTAAACGATGCTCACTAGGTGTTGGGGGGTTACTCCCTCAGTGCCGCAGCTAACGCATTAAGTGAGC…
M44_SRR5580903_445	d__Bacteria	p__Chloroflexota	c__unclassified	o__unclassified	f__unclassified	g__unclassified	CAGTAGGGAATCTTGGACAATGGGGGCAACCCTGGTGCAGCGACGCCGCGTGGGGGACGAAGGCCTTCGGGTTGTAAAGCTCTTTTCTGGGGGATGTGAGTAAGGACAGTACCCCAGGAATAAGTCTCGGCTAACTCCGTGCCAGCAGCCGCGGTAACACGTAGGAGGCGAGCGTTATCCGGATTTACTGGGCGTAAAGCGCGTGCAGGCGGCTGTGCAAGTTGGGCGTGAAATCTCCTGGCTCAACTGGGAGGGGTCGTCCAATACTGCGTGGCTTGAGGGCAGGAGAGGGAAGTGGAATTCCCGGTGTAGCGGTAGTATGTGCTGATATCGGGAGGAACACCAGTGGCGAAGGCGGCTTCCTGGCCTGTACCTGACGCTCAGACGCGAAAGCTAGGG…
M44_SRR5580903_400	d__Bacteria	p__Chloroflexota	c__Anaerolineae	o__Thermoflexales	f__Thermoflexaceae	g__Thermoflexus	GGTGAACGCTGGCGGCGTGCCTAACACATGCAAGTCGAGCGGGCCGGGGCTTCGGCCCCGGCTAGCGGCGAACGGCTGAGTAACACGTGGGTAACCTGCCCCCAAGTGGGGGATAACCCTGGGAAACCGGGGCTAATACCGCATGTGGTTGCCGGGCGGATGCTCGGCAACTAAAGGGCCCGCAAGGGCTCGCTTGGGGAGGGGCCCGCGGCCTATCAGGTAGTTGGTGGGGTAATGGCCCACCAAGCCGATGACGGGTAGCTGGCCTGAGAGGGTGGTCAGCCAGACCGGGACTGAGACACGGCCCGGACTCCTACGGGAGGCAGCAGTGGGGGATCTTGGGCAATGGGCGAAAGCCTGACCCAGCGACGCCGCGTGGAGGAAGAAGCCCTTCGGGGT…
M44_SRR5580903_343	d__Bacteria	p__Chloroflexota	c__Chloroflexia	o__Chloroflexales	f__Chloroflexaceae	g__Chloroflexus	GAGTTTGATCCTGGCTCAGGACGAACGCTGGCGGCGTGCCTAATGCATGCAAGTCGAACGCAGCAGGCGTGCCTGGCTGCGTGGCGAACGGCTGAGGAACACGTGGGTCACCTGCCCCGGAGTGGGGGATACCCCGTCGAAAGACGGGACAATCCCGCATACGCTCTATGGAGGAAAGCCGCAAGGCGCTCTGGGAGGGGCCTGCGGCCCATCAGGTAGTTGGTGTGGTAACGGCGCACCAAGCCAATGACGGGTACCCGGTCTGAGAGGACGACCGGGCAGACTGGGACTGAGACACGGCCCAGACTCCTACGGGAGGCAGCAGCAAGGAATTTTCCCCAATGGGCGCAAGCCTGAGGGAGCAACGCCGCGTGGAGGACGACGGCCTTCGGGTTGTAA…
M44_SRR5580903_244	d__Bacteria	p__Chloroflexota	c__Chloroflexia	o__Thermomicrobiales	f__Thermomicrobiaceae	g__Thermomicrobium	AGAGTTTGATCCTGGCTCAGGGGGAACGCTGGCGGCGTGCCTAATGCATGCAAGTCGGACGGGAGCGCGCGATGAGCGCGCCGACCGTGGCGGACGGGTGCGTAACACGTGGGGAACCTGCCCTGGTGCGGGGGATAACCCGGGGAAACTCGGGCTAATACCCCATACGCTCGTCGAGCGGTGGGCTTGACGAGGAAAGGCCGTGGAGAGCGGCTGCGCTAGGAGGGCCCTGCGGCCTATCAGCTAGACGGTAGGGTAACGGCCTACCGTGGCGATGACGGGTAGCTGGTCTGAGAGGATGGCCAGCCACACGGGCACTGAGACACGGGCCCGACTCCTACGGGAGGCAGCAGCAGGGAATCTTCCGCAATGGGGGCAACCCTGACGGAGCGACGCCGC…
M44_SRR5580903_44	d__Bacteria	p__Chloroflexota	c__unclassified	o__unclassified	f__unclassified	g__unclassified	CCGGATTCACTGGGCGTAAAGCGCGTGCAGGCGGCCGTGCAAGTTGGGCGTGAAATCTCCCGGCTCAACCGGGAGGGGCCGCCCAATACTGCGCGGCTTGAGGGCAGGAGAGGGAAGTGGAATTCCCGGTGTAGCGGTAGAATGTGCTGATATCGGGAGGAACACCAGCGGCGAAGGCGGCTTCCTGGCCTGTCCCTGACGCTCAGACGCGAAAGCTAGGGGAGAGATCAGGATTAGATACCCTGGTATTCCTAGCTGTAAACGATGGATACTAGGTGTTGGTGGTATTGACCCCACCAGTGCCGAAGCTAACGCGTTAAGTATCCCGCCTGGGGACTACGGCCGCAAGGCTAAAACTCAAAGGAATTGACGGGGGCCCGCACAAGCAGCGGAGCGTGT…
M44_SRR5580903_324	d__Bacteria	p__Cyanobacteria	c__Cyanobacteriia	o__unclassified	f__unclassified	g__unclassified	AGAGTTTGATCCTGGCTCAGGATGAACGCTGGCGGTATGCTTAACACATGCAAGTCGAACGGACACCTACAGGTGTCAGTGGCGGACGGGTGAGTAACACGTAGGAATCTACCCTCAGGCGGGGGATAACAGCTGGAAACGGCTGCTAATACCCCATACAAGCGGAAGCTGAAAGGAGCAATCCACCTGAGGATGAGCCTGCGTCGGATTAGCTAGTTGGTGGGGTAACGGCCTACCAAGGCGACGATCCGTAGCGGGTCTGAGAGGATGGCCCGCCACACTGGGACTGAGACACGGCCCAGACTCCTACGGGAGGCAGCAGTGGGGAATTTTCCGCAATGGGCGCAAGCCTGACGGAGCAATACCGCGTGAGGGAGGAAGGCCCTTGGGTTGTAAACC…
M44_SRR5580903_316	d__Bacteria	p__unclassified	c__unclassified	o__unclassified	f__unclassified	g__unclassified	AGAGTTTGATCCTGGCTCAGGGTGAACGCTGGCGGCGTGGATAAGGCATGCAAGTCGTGCACAGACATATTTGTGAGTTTTTCACAAGTATGTCTGAGCGGCGAACGGGGCAGTAACACGTGTCTAACTCACCCTGCACACGGGGATAACTCCGGGAAACTGGAGCTAATACCCGATAGTCCCGTTGGATCATAAGATCTAACGGGTAAAGCCTAAGATAAATCTTAGGCGGTGCAGGAGAGGGACGCGGCCGATCAGCTGGTTGGTGAGGTAATGGCTCACCAAGGCTATGACCGGTAGGGGGCCTTAGAGGGTGTTCCCCGCCAAGGGCACTGAGACACGGGCCCTACTCCTACGGGAGGCAGCAGCCGAGAATATTGGGCAATGGACGAAAGTCTG…
M44_SRR5580903_21	d__Bacteria	p__Fervidibacteria	c__unclassified	o__unclassified	f__unclassified	g__unclassified	AGTGGCGAAGGCGGCTGGCTGGAACGCCCCTGACGCTGAGGGACGAAGGCCGGGGGAGCGAACCGGATTAGATACCCGGGTAGTCCCGGCAGTAAACGTTGGGCGCTAGGTGTGGGGAGCTTCGACCCTCCCCGTGCCGCAGGGAAACCAATAAGCGCCCCGCCTGGGGAGTACGGGCGCAAGCCTGAAACTCAAACCAATTGACGGGGGCCCGCACAAGCGGCGGAGCATGTGGCTTAATTCGATGCTACCCGAAGAACCTTACCAGGGCTTGACATGCTGGCGTAAGCCTGCCCGAAAGGGTGGGGTGGGACGGTTTTCGCCGTCCAGCCAGCACAGGTGGTGCACGGCTGTCGTCAGCTCGTGCCGTGAGGTGTCCGGTTAAGTCCGGCAACGAGC…
M44_SRR5580903_405	d__Bacteria	p__unclassified	c__unclassified	o__unclassified	f__unclassified	g__unclassified	TGTTCCCCGCCAAGGGCACTGAGACACGGGCCCTACTCCTACGGGAGGCAGCAGCCGAGAATATTGGGCAATGGACGAAAGTCTGACCCAGCGACGCCGCGTGCCGGAAGAAGCCCTTCGGGGCGTAAACGGCTTTTCTGGGGGAGGAATCTCTGAGGTAAAACCTCAGAGTGACAGTACCCCAGGAATAAGGGACGACTAACTTCGTGCCAGCAGTCGCGGTAAGACGAAGGTCCCTAGCGTTACCCGGATTTACTGGGCGTAAAGGACGAGAAGGCGGGAGTGTAAGTTTACCCTAAAAGTTACCGAGCCCAACTCGGTAAATGGGGTAAATACTGCGTTCCTAGAGTCTGCCAGGGGCCAGCGGAACGGTCGGTGTAGGGGTGAAATCCGATGATA…
M44_SRR5580903_290	d__Bacteria	p__Chloroflexota	c__Anaerolineae	o__Thermoflexales	f__Thermoflexaceae	g__Thermoflexus	GCTCGGCGGGGGCGGCCCGTCGAGGAAAGGCCCGGGGAGGAGACGAACCGGGTCGCGCCGGGAGGGGCCCGCGGCCCATCAGGTAGTTGGTGGGGTAATGGCCCACCAAGCCGATGACGGGTAGCTGGCCTGAGAGGGTGACCGGCCACACGGGCACTGAGACACGGGCCCGACTCCTACGGGAGGCAGCAGTGGGGGATCTTGGGCAATGGGCGCAAGCCTGACCCAGCGACGCCGCGTGCGGGAAGACGCCCTTCGGGGTGTAAACCGCTTTTGCCGGGGACGAGCAAGGACGGTACCCGGCGAATAAGGCCCGGCCAACTACGTGCCAGCAGCCGCGGTAAAACGTAGGGGCCAAGCGTTACCCGGATTTACTGGGCGTAAAGCGCGCGTAGGTGG…
M44_SRR5580903_117	d__Bacteria	p__Armatimonadota	c__Armatimonadetes	o__Armatimonadetes_gp7	f__Armatimonadetes_gp7	g__Armatimonadetes_gp7	AGAGTTTGATCCTGGCTCAGGGCGAACGCTGGCGGCGTGCCTTAGACATGCAAGTCGAGCGGCAGGCAGTCCTTCGGGGCTGCCGAGAGCGGCGAACGGCGGAGTAACACGTGGGTAACCTGCCCCGAAGACCGGGACAACCCTGGGAAACTGGGGCTAATACCGGATGTGGATACGCTGGCTTCGGCTGGCGTATCTAAAGGGAGCAATCCGCTTCGGGATGGGCCCGCGGCCTATCAGGTAGTTGGTGAGGTAACGGCTCACCAAGCCTGCGACGGGTAGCCGGTCTGAGAGGATGGCCGGCCCGAGGGGCACTGAGACACGGGCCCCACTCCTACGGGAGGCAGCAGTCGGGAATCTTGGGCAATGGGCGAAAGCCTGACCCAGCGACGCCGCGTG…
M44_SRR5580903_423	d__Bacteria	p__Verrucomicrobiota	c__Verrucomicrobiae	o__Pedosphaerales	f__Pedosphaeraceae	g__Limisphaera	GAACGAACGCTGGCGGCGTGGATAAGACATGCAAGTGGAACGCTGGTCGTCGGGTAGCAATATCCGGCGGCCGGAGTCGCGAACGGGTGAGTAACACGTGGGTAATCTGCCGCGAAGACCGGTATAACCCGCCGAAAGGTGGGCTAATTCCGGATGTGGTCCCGTGGGGGCATCCCTGCGGGATTAAAGGGTGGGGACCGCAAGGCCTGCCGCTTCGCGAGGAGCCCGCGGCCTATCAGCTAGTTGGTAGGGTAACGGCCTACCAAGGCTAAGACGGGTAGCTGGTCTGAGAGGATGGCCAGCCACACTGGGACTGAGACACGGCCCAGACACCTACGGGTGGCAGCAGTCGAGAATCTTTCACAATGGGCGAAAGCCTGATGGAGCGACGCCGCGTGG…
M44_SRR5580903_430	d__Bacteria	p__Chloroflexota	c__Chloroflexia	o__Thermomicrobiales	f__Thermomicrobiaceae	g__unclassified	AGGGCCCTGCGGCCTATCAGCTAGACGGTGGGGTAACGGCCCACCGTGGCGATGACGGGTCGCTGGTCTGAGAGGACGGCCAGCCACACGGGGACTGAGACACGGCCCCGACTCCTACGGGAGGCAGCAGCAGGGAATCTTCCGCAATGGGCGCAAGCCTGACGGAGCGACGCCGCGTGGAGGATGACGCCCTTCGGGGTGTAAACTCCTGTTCGGGGGGACGAAGGGTGTGACGGTACCCCCGGAGCAAGCCCCGGCTAACTACGTGCCAGCAGCCGCGGTAACACGTAGGGGGCGAGCGTTGCCCGGAATCACTGGGCGTAAAGGGCGCGTAGGCGGCCTGGCGCGCCGCTCGTGAAAGCCCCCGGCTCAACCGGGGAGGGTCGGGCGGGACGGCCG…
M44_SRR5580903_114	d__Bacteria	p__Armatimonadota	c__Armatimonadetes	o__Armatimonadetes_gp7	f__Armatimonadetes_gp7	g__Armatimonadetes_gp7	AGAGTTTGATCCTGGCTCAGGGCGAACGCTGGCGGCGTGCCTTAGACATGCAAGTCGAGCGGCAGGCAGTCCTTCGGGGCTGCCGAGAGCGGCGAACGGCGGAGTAACACGTGGGTAACCTGCCCCGAAGACCGGGACAACCCTGGGAAACTGGGGCTAATACCGGATGTGGATACGCTGGCTTCGGCTGGCGTATCTAAAGGGAGCAATCCGCTTCGGGATGGGCCCGCGGCCTATCAGGTAGTTGGTGAGGTAACGGCTCACCAAGCCTGCGACGGGTAGCCGGTCTGAGAGGATGGCCGGCCCGAGGGGCACTGAGACACGGGCCCCACTCCTACGGGAGGCAGCAGTCGGGAATCTTGGGCAATGGGCGAAAGCCTGACCCAGCGACGCCGCGTG…
M44_SRR5580903_386	d__Archaea	p__Thermoproteota	c__Bathyarchaeia	o__unclassified	f__unclassified	g__unclassified	CCGGAGATGGGCACTGAGACAAGGGCCCAGGCCCTACGGGGCGCAGCAGTCGCGAAACCTTTGCAATACACGAAAGTGTGACAGGGCTATCCCGAGTGCCGTCCGCTGAGGATGGCTTTTACCCAGTATAGCAAGCTGGGGGAATAAGGAGAGGGCAAGTCTGGTGTCAGCCGCCGCGGTAATACCAGCTCTCCGAGTGGTGGGGACGTTTATTGGGCCTAAAGCATCCGTAGCTGGCCGTTCAAGTCCCCTGTTAAACCCAGCGATTTAATCGTTGGTCTGCGGGGGATACTGTTCGGCTAGGGGGCGGGAGAGGCAGACGGTATTTCCGGGGTAGGGGTGAAATCCTATAATCCCGGGAAGACCACCAGTGGCGAAGGCTGTCTGCTAGAACGCGCC…
M44_SRR5580903_116	d__Bacteria	p__Bacteroidota	c__Ignavibacteria	o__Ignavibacteriales	f__Ignavibacteriaceae	g__SM1H02	AGAGTTTGATCCTGGCTCAGGACGAACGCTGGCGGCGTGCTTAACACATGCAAGTCAGGGAGAAAGGGATAGCAATATCCCGAGTAAACCGGCGCACGGGTGAGTAACGCGTAGGTAATTTACCTTAGAGATTGGGATAACCTTGCGAAAGCGAGGCTAATACCAAATAGGCAATCTTGAGGCATCTCAAGATTGTTAAAGGGTTGGCAACAACCCGCTCTAAGATAAGCCTGCGTCCGATTAGCTAGTTGGTAGGGTAATGGCCTACCAAGGCGACGATCGGTAGCTGGTCTGAGAGGATGATCAGCCACACTGGGACTGAGACACGGCCCAGACTCCTACGGGAGGCAGCAGTGAGGAATATTGGGCAATGCCCGAAAGGGTGACCCAGCAACGCCG…
M44_SRR5580903_56	d__Bacteria	p__Bacteroidota	c__Kryptonia	o__Kryptoniales	f__Kryptoniaceae	g__Kryptonium	AGAGTTTGATGGTGGCTCAGGGCGAACGCTGGCGGCGTGCCTAACACATGCAAGTCAGGGACACGGCGTGTAGCAATACACGTCGTGGACCGGCGCACGGGTGAGTAACGCGTAGGTAACCTACCCGCAGGTTCAGAATAACACCGAGAAATCGGTGCTAATGCTGAATGATGTCTCGGTATCGCATGATACCGGGATTAAAGGTGGCTCGCAAGACGGCTTCCGCCTGCGAGATGGGCCTGCGTCCTATCAGGTAGTTGGTGGGGTAATGGCCCACCAAGCCTATGACGGGTAGCCGGCCTGAGAGGGTGGTCGGCCACATGGGGACTGAGACACGGCCCCGACTCCTACGGGAGGCAGCAGTGAGGAATCTTGGGCAATGCCCGAAAGGGTGACCCA…
M44_SRR5580903_352	d__Bacteria	p__Chloroflexota	c__Anaerolineae	o__Thermoflexales	f__Thermoflexaceae	g__Thermoflexus	GCTCGGCGGGGGCGGCCCGTCGAGGAAAGGCCCGGGGAGGAGACGAACCGGGTCGCGCCGGGAGGGGCCCGCGGCCCATCAGGTAGTTGGTGGGGTAATGGCCCACCAAGCCGATGACGGGTAGCTGGCCTGAGAGGGTGACCGGCCACACGGGCACTGAGACACGGGCCCGACTCCTACGGGAGGCAGCAGTGGGGGATCTTGGGCAATGGGCGCAAGCCTGACCCAGCGACGCCGCGTGCGGGAAGACGCCCTTCGGGGTGTAAACCGCTTTTGCCGGGGACGAGCAAGGACGGTACCCGGCGAATAAGGCCCGGCCAACTACGTGCCAGCAGCCGCGGTAAAACGTAGGGGCCAAGCGTTACCCGGATTTACTGGGCGTAAAGCGCGCGTAGGTGG…
M44_SRR5580903_277	d__Bacteria	p__unclassified	c__unclassified	o__unclassified	f__unclassified	g__unclassified	TCGGTGCCGAAGCTAACGCATTAAGTGAGCCGCCTGGGGAGTACGGCCGCAAGGCTAAAACTCAAAGGAATTGACGGGGACCCGCACAAGCGGTGGAGCATGTGGTTTAATTCGATGCAAAGCGAAGAACCTTACCAGGCCTTGACATGCCGGAAGTACCGAACCGAAAGGGGAGGGACCCGTAAAGTCGGGAGCCGGCACAGGTGGTGCATGGCTGTCGTCAGCTCGTGCCGTGAGGTGTTGGGTTAAGTCCCGCAACGAGCGCAACCCCCGCCTCTAGTTGCCATCGGTTCGGCCGGGCACTCTAGAGGGACTGCCGGCGATGAGCCGGAGGAAGGTGGGGATGACGTCAAGTCATCATGCCCCTGATGGCCTGGGCGACACACATGCTACAATGGC…
M44_SRR5580903_101	d__Bacteria	p__Aquificota	c__Aquificae	o__Aquificales	f__Aquificaceae	g__Hydrogenobacter	AGAGTTTGATCCTGGCTCAGCGCGAACGCTGGCGGCGTGCCTAACACATGCAAGTCGTGCGGGGGTGCCTTCGGGCACCCCAGCGGCAAACGGGTGAGTAACACGTGAGTAACCTGCCCTCAGGAAGGGGATAACCCGGGGAAACTCGGGCTAATACCCTATAATGTCAGTTACCACTAAGGTGGTTGACCAAAGGTGGCCTCTGCTTTGCATGCTACCGCCTGAGGAGGGGCTCGCGGCCCATCAGGTAGTTGGTGGGGTAACGGCCTACCAAGCCTATGACGGGTAGCCGGCCTGAGAGGGTGTCCGGCCACAGTGGGACTGAGACACGGCCCACACCCCTACGGGGGGCAGCAGTGGGGAATCGTGGGCAATGGGCGAAAGCCTGACCCCGCGACG…
M44_SRR5580903_71	d__Bacteria	p__Actinobacteriota	c__RBG-16-55-12	o__unclassified	f__unclassified	g__unclassified	GAGAGGGTGTTCGGCCACACTGGGACTGAGATACGGCCCAGACTCCTACGGGAGGCAGCAGTGAGGAATATTGCGCAATGGGCGAAAGCCTGACGCAGCGACGCCGCGTGGACGATGAAGGCCTTCGGGTTGTAAAGTCCTGTCAGGAGGGACGAAGCGGCCTTGTGCCGTGACGGTACCTCGGTAGGAAGCTCCGGCTAACTACGTGCCAGCAGCCGCGGTAAGACGTAGGGGGCTAGCGTTGTCCGGAATTACTGGGCGTAAAGAGCTCGTAGGCGGCCTGTTAAGTCGGGTGTGAAAGCCCTCGGCTCAACCGAGGAATTGCACTCGATACTGGCAGGCTAGAGTCTAGTAGAGGGAAGTGGAATTCCCGGTGTAGCGGTGAAATGCGGAGATATC…
M44_SRR5580903_141	d__Bacteria	p__unclassified	c__unclassified	o__unclassified	f__unclassified	g__unclassified	GAAGAACACCAGTGGCGAAGGCGGCCGGCTGGGCCGGTGGGCCCTTTGGGGGCCCTTGATCCGACGCTCATGCGCGAAAGCGTGGGGAGCAAACAGGATTAGATACCCTGGTAGTCCACGCTGTAAACGATGGGCGCTAGGTGTCGGGGGGAGCGACCCCTTCGGTGCCGAAGCTCACGCGGTAAGTGCCCCGCCTGGGGAGTACGGCCGCAAGGCTGAAACTCAAAGGAATTGACGGGGGCCCGCACAAGCGGTGGAGCATGTGGTTTAATTCGATGCAACGCGAAGAACCTTACCTGGGCTTGACATGCTGGGGAAAGCCCTTGGAAACGGGGGCCCTCCTTCGGGACTCGTGCACAGGTGCTGCATGGCTGTCGTCAGCTCGTGTCGTGAGATGTT…
M44_SRR5580903_353	d__Bacteria	p__Deinococcota	c__Deinococci	o__Deinococcales	f__Thermaceae	g__Thermus	GACATGCAAGTCGAGCGGGGTAGGTTTATGCCTACCCAGCGGCGGACGGGTGAGTAACGCGTGGGTGACCTACCCGGAAGAGGTGGACAACCTGGGGAAACCCAGGCTAATCCGCCATGTGGTCCTATCCTGTGGGGTAGGACTAAAGGGGTGGATAGCCCCGCTTCCGGATGGGCCCGCGTCCCATCAGCTAGTTGGTGGGGTAAGAGCCCACCAAGGCGACGACGGGTAGCCGGTCTGAGAGGACGGCCGGCCACAGGGGCACTGAGACACGGGCCCCACTCCTACGGGAGGCAGCAGTTAGGAATCTTCCGCAATGGGCGGAAGCCTGACGGAGCGACGCCGCTTGGAGGAGGAAGCCCTTCGGGGTGTAAACTCCTGAACTGGGGACGAAAGCCC…
M44_SRR5580903_278	d__Bacteria	p__Aquificota	c__Aquificae	o__Aquificales	f__Aquificaceae	g__Hydrogenobacter	GTTGGTGGGGTAACGGCCTACCAAGCCTATGACGGGTAGCCGGCCTGAGAGGGTGTCCGGCCACAGTGGGACTGAGACACGGCCCACACCCCTACGGGGGGCAGCAGTGGGGAATCGTGGGCAATGGGCGAAAGCCTGACCCCGCGACGCCGTGTGGAGGAAGAAGCCCTTCGGGGTGTAAACTCCTGTCAGGGGGGAAGATGCTCACAGAGGTGAATAATCTCTGTGGGTGACGGTACCCCCAGAGGAAGGGACGGCTAACTACGTGCCAGCAGCCGCGGTAATACGTAGGTCCCGAGCGTTGCGCGAATTCACTGGGCGTAAAGCGTCCGCAGCCGGATGGGTAAGCGGTTCGTCAAAGCCCACCGCTCAACGGTGGAAAGGCGTACCGAACTGCCC…
M44_SRR5580903_548	d__Bacteria	p__Deinococcota	c__Deinococci	o__Deinococcales	f__Thermaceae	g__Thermus	GGGGATGACGGTACCCAGGTAATAGCGCCGGCCAACTCCGTGCCAGCAGCCGCGGTAATACGGAGGGCGCGAGCGTTACCCGGATTTACTGGGCGTAAAGGGCGTGTAGGCGGCTTGGGGCGTCCCATGTGAAAGACCACGGCTCAACCGTGGGGGAGCGTGGGATACGCTCAAGCTAGAGGGTGGGAGAGGGTGGTGGAATTCCCGGAGTAGCGGTGAAATGCGCAGATACCGGGAGGAACGCCGATGGCGAAGGCAGCCACCTGGTCCACTTCTGACGCTGAGGCGCGAAAGCGTGGGGAGCAAACCGGATTAGATACCCGGGTAGTCCACGCCCTAAACGATGCGCGCTAGGTCTCTGGGTTTTAGTCTGGGGGCCGAAGCTAACGCGTTAAGCGC…
M44_SRR5580903_448	d__Bacteria	p__Chloroflexota	c__Anaerolineae	o__SBR1031	f__unclassified	g__unclassified	AATGCGTAGAGATCCGGAGGAACACCAGTGGCGAAGGCGGCGCGCTGGGCCTGACCTGACGCTGAGGCGCGAAAGCATGGGGAGCGAACGGGATTAGAAACCCCGGTAGTCCATGCTGTAAACGATGCGGACTAGGTGTGGCGGCGGAAGCTGCCGTGCCGGAGCGAACGTGGTAAGTCCGCCACCTGGGGAGTACGGCCGCAAGGTTAAAACTCAAAGGAATTGACGGGGGCCCGCACAAGCAGCGGAGCGTGTGGTTTAATTCGAGGCTACACGAAGAACCTTACCTGGGCTTGACATGGCGGTGGTAGCTCCTTGAAAGGGGAGCGACCTTCGGGAGCCGTCACAGGTGCTGCATGGCTGTCGTCAGCTCGTGTCGTGAGATGTTCGGTTAAGTCC…
M44_SRR5580903_443	d__Bacteria	p__Nitrospirota	c__Thermodesulfovibrionia	o__unclassified	f__unclassified	g__unclassified	GGGGTGATGGTACCTCAGGAAGAAGCCACGGCTAACTCTGTGCCAGCAGCCGCGGTAAGACAGAGGTGGCAAGCGTTGTTCGGATTCACTGGGCTTAAAGCGCGTGTAGGCGTCCTGATAAGTCAATTGTGGAATCCCTGGGCTCAACCCAGGAATTGCACTTGAAACTGTCAGGATTGAGTCATGCATGGGAGGGCGGAATTCCCGGTGTAGCGGTGAAATGCGTAGAGATCGGGAGGAAGGCCTGTGGCGAAGGCGGCCCTCTAGGCAATGACTGACGCTGATGCGCGAAAGCGTGGGGAGCAAACAGGATTAGATACCCTGGTAGTCCACGCCCTAAACGGTGGGTACTAGGTGTGGGTGGCAGTAGCTATCCGTGCCGAAGGGAAACCATTAAGT…
M44_SRR5580903_258	d__Bacteria	p__unclassified	c__unclassified	o__unclassified	f__unclassified	g__unclassified	GTTTGATCCTGGCCCAGGACTAGCGCTGGCGGTGTGTCTTAGACATGCAAGTCGAGCGGAGCACAGTGTGGTAGCAATACCGTGCTGTGCTTAGCGGCGAACGGGTGAGTAATACAAGGGTAACCATCCCCAGGGAGGAGCATAACTCGCCGAAAGGCGGGCTAATTCTCCATACGCTGTCAGGGAGGCATCTTCCTGACAGGAAAGGTGCCGCAAGGTGCCGCCCCGGGACGGGCCCTTGGCCTATCAGCTTGATGGCGGGGTAAAAGCCCACCATGGCTGAGACGGGTAGCTGGCGTGAGAGCGTGACCAGCCACAGGGGAACTGCGACACGGTCCCCACTCCTACGGGAGGCAGCAGTCTAGAAATTTGGGCAATGGGCGAAAGCCTGACCCAGCG…
M44_SRR5580903_255	d__Bacteria	p__Deinococcota	c__Deinococci	o__Deinococcales	f__Thermaceae	g__Thermus	AGAGTTTGATCCTGGCTCAGGGTGAACGCTGGCGGCGTGCCTAAGACATGCAAGTCGAGCGGGGCAGGTTTATACCTGTTCAGCGGCGGACGGGTGAGTAACGCGTGGGTGACCTACCCGGAAGAGGCGGACAACCTGGGGAAACCCAGGCTAATCCGCCATGTGGTCCTGTCCTGTGGGGCAGGACTAAAGGGTGGATAGCCCGCTTCCGGATGGGCCCGCGTCCCATCAGCTAGTTGGTGGGGTAAAGGCCCACCAAGGCGACGACGGGTAGCCGGTCTGAGAGGATGGCCGGCCACAGGGGCACTGAGACACGGGCCCCACTCCTACGGGAGGCAGCAGTTAGGAATCTTCCGCAATGGACGGAAGTCTGACGGAGCGACGCCGCTTGGAGGAGGA…
M44_SRR5580903_243	d__Bacteria	p__Bacteroidota	c__Kapabacteria	o__Kapabacteriales	f__unclassified	g__unclassified	GGTGAAAGGTTCCGGCTCAACCGGAAATATGCCTTGGATACGGCACGTCTTGGGTGCGGGAGAGGACGGTGGAATTCCTGGTGTAGCGGTGAAATGCGTAGATATCAGGAGGAACACCAGTGGCGAAGGCGGCCGTCTGGCCCGCAACCGACGCTGAAACACGAAAGCGTGGGGATCAAACAGGATTAGATACCCTGGTAGTCCACGCCCTAAACGATGCATGCTTGGTGTCGGCGCCTTGCGCGTCGGTGCCGTAGGTAACCCGGTAAGCATGCCACCTGGGAAGTACGGTCGCAAGGCTGAAACTCAAAGGAATTGGCGGGGGCCCGCACAAGCGGTGGATCATGTGGTTTAATTCGATGCAACGCGAAGAACCTTACCTGGGCTTGAACTGGCGGT…
M44_SRR5580903_242	d__Bacteria	p__Bacteroidota	c__Kapabacteria	o__Kapabacteriales	f__unclassified	g__unclassified	GGTGAAAGGTTCCGGCTCAACCGGAAATATGCCTTGGATACGGCACGTCTTGGGTGCGGGAGAGGACGGTGGAATTCCTGGTGTAGCGGTGAAATGCGTAGATATCAGGAGGAACACCAGTGGCGAAGGCGGCCGTCTGGCCCGCAACCGACGCTGAAACACGAAAGCGTGGGGATCAAACAGGATTAGATACCCTGGTAGTCCACGCCCTAAACGATGCATGCTTGGTGTCGGCGCCTTGCGCGTCGGTGCCGTAGGTAACCCGGTAAGCATGCCACCTGGGAAGTACGGTCGCAAGGCTGAAACTCAAAGGAATTGGCGGGGGCCCGCACAAGCGGTGGATCATGTGGTTTAATTCGATGCAACGCGAAGAACCTTACCTGGGCTTGAACTGGCGGT…
M44_SRR5580903_425	d__Bacteria	p__Armatimonadota	c__Armatimonadetes	o__Armatimonadetes_gp7	f__Armatimonadetes_gp7	g__Armatimonadetes_gp7	GTGGATCGCTCGGCTTCGGCTGGGGTATCTAAAGGCGCAAGCCGCTTCGGGATGGGCCCGCGGCCTATCAGGTAGTTGGTGAGGTAACGGCTCACCAAGCCTGCGACGGGTAGCCGGTCTGAGAGGATGGCCGGCCCGAGGGGCACTGAGACACGGGCCCCACTCCTACGGGAGGCAGCAGTCGGGAATCTTGGGCAATGGGCGAAAGCCTGACCCAGCGACGCCGCGTGGAGGACGAAGCCCTTCGGGGTGTAAACTCCTTTTGCCAGGGACGACTTCGGACGGTACCTGGTGAATAAGCCCCGGCTAACTACGTGCCAGCAGCCGCGGTAATACGTAGGGGGCGAGCGTTGCCCGGATTTACTGGGCGTAAAGCGCACGTAGGCGGCTCCGTAAGTC…
M44_SRR5580903_434	d__Bacteria	p__Cyanobacteria	c__Cyanobacteriia	o__PCC-7336	f__JA-3-3Ab	g__JA-3-3Ab	GCGGCTGGTCAAGTCTGGGGTTAAAGGCCACAGCTCAACTGTGGGAAGGCCCTGGAAACTGACCGGCTAGAGTGAGGTAGGGGTTGCGGGAATTCCCGGTGTAGCGGTGAAATGCGTAGAGATCGGGAAGAACACCTGAGGCGGAAGCGCGCAACTGGGCCTCAACTGACGCTGAGGTACGAAAGCTAGGGGAGCGAATGGGATTAGATACCCCAGTAGTCCTAGCCGTAAACGATGGACACTAGACGTTGGCCGTATCGACCCGGTCAGTGTCGGAGCTAACGCGTTAAGTGTCCCGCCTGGGGAGTACGCACGCAAGTGTGAAACTCAAAGGAATTGACGGGGGCCCGCACAAGCGGTGGAGCATGTGGTTTAATTCGATGCAACGCGAAGAACCTT…
M44_SRR5580903_239	d__Bacteria	p__Methylomirabilota	c__Methylomirabilia	o__Rokubacteriales	f__unclassified	g__unclassified	GGGATGCAGAGGAGCCTGGAATTCCCGGTGTAGCGGTGAAATGTGTAGAGATCGGGAGGAACACCGGTGGCGAAGGCGGGGCTCTGGGCATCTCCTGACGCTGAGGCGCGAAAGCGTGGGGAGCAAACGGGATTAGATACCCCGGTAGTCCACGCCGTAAACGATGACGACTAGGTGTGGGGTGGTTCAGTCCACTCCGTGCCGCAGCTAACGCATTAAGTCGTCCGCCTGGGGAGTACGGCCGCAAGGTTGAAACTCAAAGGAATTGACGGGGGCCCGCACAAGCGGTGGAGCATGTGGTTCAATTCGATGCAGAGCGAAGAACCTTACCTGGGCTTGACATGCAGGTAGTAGGACCCCGAAAGGGGGACGACCCGTAAAGGCGGGAGCCTGCACAGG…
M44_SRR5580903_554	d__Archaea	p__Thermoproteota	c__Bathyarchaeia	o__unclassified	f__unclassified	g__unclassified	CAACCCCGGGAAACTGGGGCTAATTCCTGATAGGTGAAGAACTCTGGAATGAGTCTTTGCCGAAAGGGCGTTTACGTCATGCTCGTAGGCGCTGCCCAAGGATGGGGCCGCGGCCGATCAGGTTGTTGGTGGGGTAACGGCTCACCAAGCCTATAACCGGTGCGGGCCGTGAGAGCGGGAGCCCGGAGATGGGCACTGAGACAAGGGCCCAGGCCCTACGGGGCGCAGCAGTCGCGAAACCTTTGCAATACACGAAAGTGTGACAGGGCTATCCCGAGTGCCGTCCGCTGAGGATGGCTTTTACCCAGTATAGCAAGCTGGGGGAATAAGGAGAGGGCAAGTCTGGTGTCAGCCGCCGCGGTAATACCAGCTCTCCGAGTGGTGGGGACGTTTATTGGG…
M44_SRR5580903_360	d__Bacteria	p__Nitrospirota	c__Thermodesulfovibrionia	o__unclassified	f__unclassified	g__unclassified	GTAGCCGGACTGAGAGGTCGGCCGGCCACACTGGAACTGAGACACGGTCCAGACTCCTACGGGAGGCAGCAGTGAGGAATCTTGCGCAATGGGCGAAAGCCTGACGCAGCGACGCCGCGTGGGGGAAGAAGGCCTTCGGGTTGTAAACCCCTTTCGTGAGGGAAAAAGTCTCGCACAATAAAATTGTACGGGGTGATGGTACCTCAGGAAGAAGCCACGGCTAACTCTGTGCCAGCAGCCGCGGTAAGACAGAGGTGGCAAGCGTTGTTCGGATTCACTGGGCTTAAAGCGCGTGTAGGCGTCCTGATAAGTCAATTGTGGAATCCCTGGGCTCAACCCAGGAATTGCACTTGAAACTGTCAGGATTGAGTCATGCATGGGAGGGCGGAATTCCCGGTG…
M44_SRR5580903_175	d__Bacteria	p__Deinococcota	c__Deinococci	o__Deinococcales	f__Thermaceae	g__Thermus	TAGTTGGTGGGGTAAAGGCCCACCAAGGCGACGACGGGTAGCCGGTCTGAGAGGATGGCCGGCCACAGGGGCACTGAGACACGGGCCCCACTCCTACGGGAGGCAGCAGTTAGGAATCTTCCGCAATGGACGGAAGTCTGACGGAGCGACGCCGCTTGGAGGAGGAAGCCCTTCGGGGTGTAAACTCCTGAACTGGGGACGAAAGCCCCGTGTAGGGGGATGACGGTACCCAGGTAATAGCGCCGGCCAACTCCGTGCCAGCAGCCGCGGTAATACGGAGGGCGCGAGCGTTACCCGGATTTACTGGGCGTAAAGGGCGTGTAGGCGGCCTGGGGCGTCCCATGTGAAAGGCCACGGCTCAACCGTGGGGGAGCGTGGGATACGCTCAGGCTAGAGGGT…
M44_SRR5580903_225	d__Bacteria	p__Armatimonadota	c__Armatimonadetes	o__Armatimonadetes_gp7	f__Armatimonadetes_gp7	g__Armatimonadetes_gp7	GTTTGATCCTGGCTCAGGGCGAACGCTGGCGGCGTGCCTTAGACATGCAAGTCGAGCGGTAGGCGTCCTTCGGGGCGTCTATAGCGGCGAACGGCGGAGTAACACGTGGGTAACCTGCCCCGAAGACTGGGATAACCCGGGGAAACTCGGGACAATACCGGATGTGGATGCGTGGGCTTCGGCTTGGGCATCTAAATGGGTTTCCGCTTCGGGATGGGCCCGCGGCCTATCAGGTTGTTGGTGAGGTAACGGCTCACCAAGCCGACGACGGGTAGCCGGTCTGAGAGGATGATCGGCCCGAGGGGCACTGAGACACGGGCCCCACTCCTACGGGAGGCAGCAGTCGGGAATTTTGGGCAATGGGCGCAAGCCTGACCCAGCGACGCCGCGTGGAGGACG…
M44_SRR5580903_245	d__Bacteria	p__Planctomycetota	c__Planctomycetes	o__Gemmatales	f__Gemmataceae	g__Gemmata	TGGATTAGGCATGCAAGTCGAGGGAATCTCCCGCAAGGGAGGGAACCGGCGTAAGGGGCAGTAAGACATGGGTAACCTACCCCGAGGTCCGGGATAGCCATCAGAAATGGTGGGTAATACCGGATGAACTCGTGAGAGCAAAGGTCCGCCGCCTCGGGAGGGGCCCATGTGGTATTAGCTAGTTGGTAGGGTAATGGCCTACCAAGGCGAAGATGCCTAGCGGGTGTGAGAGCACGACCCGCGCCACTGGCACTGAGACACTGGCCAGACACCTACGGGTGGCTGCAGTCGAGAATCTTCGGCAATGGGCGCAAGCCTGACCGAGCGACGCCGCGTGCGCGATGAAGGCCTTCGGGTTGTAAAGCGCTGTCGAGGGGAGGAAAAGCCCCACAAGGGCTT…
M44_SRR5580903_268	d__Bacteria	p__Planctomycetota	c__Planctomycetes	o__Gemmatales	f__Gemmataceae	g__Gemmata	GGTGCGTAGGCGGGTTGTCCAGTCTGGGGTGAAATCCCACGGCTCAACCGTGGAACTGCCTCAGATACTGACGACCTCGAGGGAGGTAGGGGCGAGCGGAACTGTGGGTGGAGCGGTGAAATGCGTTGATATCCACAGGAACTCCGGTGGCGAAGGCGGCTCGCTGGACCTCTGCTGACGCTGAGGCACGAAAGCTAGGGGAGCAAACGGGATTAGATACCCCGGTAGTCCTAGCCCTAAACGATGGGTACTAGGTAGTAGGCTAGACATGGGCTTACTGCCGTAGCAAAAGTGCTAAGTACCCCGCCTGGGGAGTATGGCCGCAAGGCTGAAACTCAAAGGAATTGACGGGGGCTCACACAAGCGGTGGAGCATGTGGCTTAATTCGAGGCTACGCGA…
M44_SRR5580903_471	d__Bacteria	p__Bacteroidota	c__Kapabacteria	o__Kapabacteriales	f__unclassified	g__unclassified	TTCTAACGAGGTGCTAATACCTGATGAGGAGGCAGCTCCAAAGACCTTCGGGTCGGTTGGGGATGAGCCTGCGTCCGATTAGGTAGTTGGTAGGGTAATGGCCTACCAAGCCGACGATCGGTAGCTGGCCTGAGAGGGTGGTCAGCCACACTGGGACTGAGACACGGCCCAGACTCCTACGGGAGGCAGCAGTGAGGAATATTGGGCAATGGGCGCAAGCCTGACCCAGCGACGCCGCGTGTGGGATGACAGGGCTATGCCTTGTAAACCACTGTCGGGTGGGACGAAAAGCGAGCTACGGCTCGCCGGGACGGTACCACCAAAGGAAGGGTCGGCTAACTACGTGCCAGCAGCCGCGGTAATACGTAGGACCCAAGCGTTATCCGGATTCACTGGGTG…
M44_SRR5580903_142	d__Bacteria	p__Armatimonadota	c__Armatimonadetes	o__Armatimonadetes_gp7	f__Armatimonadetes_gp7	g__Armatimonadetes_gp7	TCGGGACAATACCGGATGTGGATGCGTGGGCTTCGGCTTGGGCATCTAAATGGGTTTCCGCTTCGGGATGGGCCCGCGGCCTATCAGGTTGTTGGTGAGGTAACGGCTCACCAAGCCGACGACGGGTAGCCGGTCTGAGAGGATGATCGGCCCGAGGGGCACTGAGACACGGGCCCCACTCCTACGGGAGGCAGCAGTCGGGAATTTTGGGCAATGGGCGCAAGCCTGACCCAGCGACGCCGCGTGGAGGACGAAGCCCTTCGGGGTGTAAACTCCTTTTAGTGGGGACGAACGCAGACGGTACCCACAGAAAAAGCCCCGGCTAACTACGTGCCAGCAGCCGCGGTAATACGTAGGGGGCGAGCGTTGCCCGAATTTACTGGGCGTAAAGCGCACGTA…
M44_SRR5580903_224	d__Bacteria	p__Armatimonadota	c__Armatimonadetes	o__Armatimonadetes_gp7	f__Armatimonadetes_gp7	g__Armatimonadetes_gp7	GAGTTTGATCCTGGCTCAGGGCGAACGCTGGCGGCGTGCCTTAGACATGCAAGTCGAGCGGTAGGCGTCCTTCGGGGCGCCGAGAGCGGCGAACGGCGGAGTAACACGTGGGTAACCTGCCCCGAAGACTGGGACAACCCGGGGAAACTCGGGACAATACCGGATGTGGATGCGTGGGCTTCGGCTTGGGCATCTAAATGGGTTTCCGCTTCGGGATGGGCCCGCGGCCTATCAGGTTGTTGGTGAGGTAACGGCTCACCAAGCCGACGACGGGTAGCCGGTCTGAGAGGATGATCGGCCCGAGGGGCACTGAGACACGGGCCCCACTCCTACGGGAGGCAGCAGTCGGGAATTTTGGGCAATGGGCGCAAGCCTGACCCAGCGACGCCGCGTGGAGGA…
M44_SRR5580903_341	d__Bacteria	p__Deinococcota	c__Deinococci	o__Deinococcales	f__Thermaceae	g__Meiothermus	TGGCGGACGGGTGAGTAACACGTAGGTGACCTACCCCAAAGTCTGGGACAACTAGGAGAAATCTTAGCTAATCCCGGATGTGAACCTCGGTTTTGACCGATGTTTAAAGCTTCGGCGCTTTGGGATGGGCCTGCGGCGCATCAGGTAGTTGGTGGGGTAATGGCCTACCAAGCCGACGACGCGTAGCTGGTCTGAGAGGACGATCAGCCACAGGGGTACTGAGACACGGACCCCACTCCTACGGGAGGCAGCAGTTAGGAATCTTCCGCAATGGGCGAAAGCCTGACGGAGCGATACCGCTTGAAGGACGAAGCCCTTCGGGGTGTAAACTTCTGAACTCGGGACGATAATGACGGTACCGAGGTAATAGCACCGGCTAACTCCGTGCCAGCAGCCGCG…
M44_SRR5580903_291	d__Bacteria	p__Bacteroidota	c__Kapabacteria	o__Kapabacteriales	f__unclassified	g__unclassified	GTCGGTTGGGGATGAGCCTGCGTCCGATTAGGTAGTTGGTAGGGTAATGGCCTACCAAGCCGACGATCGGTAGCTGGCCTGAGAGGGTGGTCAGCCACACTGGGACTGAGACACGGCCCAGACTCCTACGGGAGGCAGCAGTGAGGAATATTGGGCAATGGGCGCAAGCCTGACCCAGCGACGCCGCGTGTGGGATGACAGGGCTATGCCTTGTAAACCACTGTCGGGTGGGACGAAAAGCGAGCTACGGCTCGCCGGGACGGTACCACCAAAGGAAGGGTCGGCTAACTACGTGCCAGCAGCCGCGGTAATACGTAGGACCCAAGCGTTATCCGGATTCACTGGGTGTAAAGGGTGTGTAGGCGGGCGTGCGCGTCTGGGGTGAAAGGTTCCGGCTCA…
M44_SRR5580903_474	d__Bacteria	p__Armatimonadota	c__Armatimonadetes	o__Armatimonadetes_gp7	f__Armatimonadetes_gp7	g__Armatimonadetes_gp7	GACATGCAAGTCGAGCGGTAGGCGTCCTTCGGGGCGTCTATAGCGGCGAACGGCGGAGTAACACGTGGGTAACCTGCCCCGAAGACTGGGATAACCCGGGGAAACTCGGGACAATACCGGATGTGGATGCGTGGGCTTCGGCTTGGGCATCTAAATGGGTTTCCGCTTCGGGATGGGCCCGCGGCCTATCAGGTTGTTGGTGAGGTAACGGCTCACCAAGCCGACGACGGGTAGCCGGTCTGAGAGGATGATCGGCCCGAGGGGCACTGAGACACGGGCCCCACTCCTACGGGAGGCAGCAGTCGGGAATTTTGGGCAATGGGCGCAAGCCTGACCCAGCGACGCCGCGTGGAGGACGAAGCCCTTCGGGGTGTAAACTCCTTTTAGTGGGGACGAACG…
M44_SRR5580903_284	d__Bacteria	p__Chloroflexota	c__Anaerolineae	o__Caldilineales	f__Caldilineaceae	g__Caldilinea	CAGCCACACGGGAACTGAGACACGGTCCCGACTCCTACGGGGGGCAGCAGTGAGGAATATTGGGCAATGGGCGCAAGCCTGACCCAGCAACGCCGCGTGGAGGAAGAAGGCCTTCGGGTTGTAAACTCCTTTTGCGGGGGAAGAGAGAGGACGGTACCCTGCGAATCAGTCACGGCTAACTACGTGCCAGCAGCCGCGGTAATACGTAGGTGGCGAGCGTTATCCGGAATTACTGGGCGTAAAGCGCACGCAGGCGGCCTGGTAAGTCTGACGTGAAATCTCCTGGCTTAACTGGGAGGGGTCGTTGGAAACTGCTGGGCTTGAGGCAGCGAGAGGGGTGCGGAATTCCCGGTGTAGTGGTGGAATACGTAGAGATCGGGAGGAACACCAGAGGCGAAA…
M46_SRR2625865_41	d__Bacteria	p__Aquificota	c__Aquificae	o__Hydrogenothermales	f__Hydrogenothermaceae	g__Sulfurihydrogenibium	TAATAGTGCTGGCGACCGGCAAACGGGTGAGTAACGCGTAGCTAACCTACCCATAGGTTGGGGATAACCATCCGAAAGGGTGGCTAATACCCAATAATGAGGAGACTCCAAAGCCCTTTTGGGCGCCTATGGATGGGGCTGCGTCCCATCAGCTAGTTGGTGAGGTAATGGCTCACCAAGGCTACGACGGGTAACCGGTCTGAGAGGATGATCGGTCACAGCGGGACTGAGACACGGCCCGCACCCCTACGGGGGGCAGCAGTGGGGAATATTGGGCAATGGCCGAAAGGCTGACCCAGCAACGCCGCGTGGTGGATGAAGCCCTTCGGGGTGTAAACACCTTTTCTGGGGGAAGATAATGACGGTACCCCAGGAATAAGGGACGGCTAACTACGTGCC…
M46_SRR2626160_76	d__Bacteria	p__Bacteroidota	c__Chlorobia	o__Chlorobiales	f__unclassified	g__unclassified	CACAGGTCTCTGCGAACTCGAAAGAGGATGTATAGGGCCTGAAACCTGCCCAGTGCCGGAAGGTTAAGGGGAGGGGTTACTGGCAAGTTGAGAAGCTCTGAACCGAAGCCCCGGTAAACGGCGGCCGTAACTATAACGGTCCTAAGGTAGCGAAATTCCTTGTCGGGTAAGTTCCGACCTGCACGAATGGTGTAACGATTTGGGCACTGTCTCAGCCACGGGCTCGGTGAAATTGTAGTGCCGGTGAAGATGCCGGTTACCCGCAGCGGGACGGAAAGACCCCGTGAACCTTGATCTACCCATGGTCAGGGTGAAGGATGGGTAACACCGTCTGGAGGTCCGAACCGGTGTGGGTTGAAAACCGCTCGGATGACCTGTGGGTAGGGGTGAAATGCCAAT…
M46_SRR2626160_201	d__Bacteria	p__Cyanobacteria	c__Cyanobacteriia	o__Thermosynechococcales	f__Thermosynechococcaceae	g__Thermosynechococcus	GCCCCGGTGAACGGCGGCCGTAACTATAACGGTCCTAAGGTAGCGAAATTCCTTGTCGGGTAAGTTCCGACCCGCACGAAAGGCGTAACGATCTGGGCGCTGTCTCGGCGAGGGGCTCGGTGAAATTGAAATGGCCGTGAAGATGCGGCCTACCCGCAGCAGGACAAAAAGACCCCGTGGAGCTTTACTGTAGCCTGGAATTGAGTTCGGGCTTTGCTTGCGCAGGATAGGTGGGAGACGTTGAAGTATCCCTTGCGGGGGATACGGAGTCGCCAGTGAGATACCACTCTGGCAAGGCTAGAATTCTAACCTTCTGCTGTTAGCCAGCGAAGGAACAGTTTCAGGTGGGCAGTTTGACTGGGGCGGTCGCCTCCTAAATGGTAACGGAGGCGCGCAAAG…
M46_SRR2626160_195	d__Bacteria	p__Bacteroidota	c__Chlorobia	o__Chlorobiales	f__Chloroherpetonaceae	g__GBChlB	AAGGAAAGTAGCAATACGAGTACTTGGCGCAAGGGTGCGTAATGTATAGGTTATCTGCCCTTTGGTCTGGGATAACTCATCGAAAGATGAGATAAAACCAGATGATGAGGAAACTCCAAAGGTAACGCCAAAGGATGAGCCTATATCCCATCAGGTAGTTGGTAGGGTAATGGCCTACCAAGCCTACGACGGGTAGCTGGTCTGAGAGGATGATCAGCCACACTGGAACTGAGACACGGTCCAGACATCTACGGATGGCAGCAGTGAGGAATATTGCTCAATGGGTGAAAGCCTGAAGCAGCAACGCCGCGTGGGCGATGAAGGTCTTCGGATTGTAAAGCCCTTTTGCAGGGGACGAAAAACTCGCTCGGCGAGCCTGACGGTACCCTGCGAATAAGC…
M46_SRR2626160_149	d__Bacteria	p__Chloroflexota	c__Chloroflexia	o__Chloroflexales	f__Chloroflexaceae	g__Chloroploca	CTTAAAACTCAAAGGAATTGACGGGGGCCCGCACAAGCAGCGGAGCGTGTGGTTTAATTCGACGCAACGCGAAGCACCTTACCCAGGCTTGACATGCCGCTGCACGCGCCGGAAACGGCGCCGCCTGCGAGGGTGCGGCACAGGTGCTGCATGGCTGTCGTCAGCTCGTGTCGTGAGATGTTGGGTTAAGTCCCGCAACGAGCGCAACCCGCGTCGGCAGTTACCCGTGTCTGCCGAGACAGCCGCCTTGATGGGCGGAGGAAGGCGCGGATGACGTCAAGTCAGCATGGCCCTGACGCCTGGGGCGACACACACGCTACAATGGCCAGGACAGTGCGTCGCGCGCCGGCAACGGTCAGCAAATCGCCAAACCTGGCCCCAGTGCAGATCGGGGGCTGC…
M46_SRR2626160_194	d__Bacteria	p__Chloroflexota	c__Chloroflexia	o__Chloroflexales	f__Roseiflexaceae	g__Roseiflexus	GACGAACGCTGGCGGCGTGCCTAATGCATGCAAGTCGAACGCACGCGCTTCGGCGCGTGAGTGGCGCACGGCTGAGTAACACGTGGGAACCCGCCCCCCCGGTGGGGGGATAACGAGGCGAAAGTCGCGCTAATCCCGCATACGTCCGCAAGGGGAAAGCGCAATCGCGCGCCGGGGGAGGGGCCTGCGGCCCATCAGGTGGTTGGCAGGGTAACGGCCTACCAAGCCGATGACGGGTAGCTGGTCTGGGAGGATGACCAGCCAGACTGGGACTGAGACACGGCCCAGACTCCTACGGGAGGCAGCAGCAAGGAATTTTCGGCAATGGGCGCAAGCCTGACCGAGCAACGCCGCGTGCGGGATGACGGCCTTCGGGTTGTAAACCGCTTTTCGGGGGGA…
M46_SRR2626160_58	d__Bacteria	p__Aquificota	c__Aquificae	o__Hydrogenothermales	f__Hydrogenothermaceae	g__Sulfurihydrogenibium	CCCAGGAATAAGGGACGGCTAACTACGTGCCAGCAGCCGCGGTAATACGTAGGTCCCGAACGTTGCGCGAAATTACTGGGCGTAAAGGGTCCGTAGGCGGTCTGGTAAGTGGAAGGTGAAATCCTACGGCTCAACCGTAGAATTGCCTTCCAAACTGCTGGACTTGAGGCAGGGAGAGGTCGGCGGAATTCCCGGTGTAGCGGTGAAATGCGTAGATATCGGGAGGAACACCAGTGGCGAAGGCGGCCGACTGGAACTGTCCTGACGCTGAGGGACGAAAGCTAGGGGAGCAAACCGGATTAGATACCCGGGTAGTCCTAGCCGTAAACGATGGATGCTAGATGTGGCCTACGAAAGTAGGCTGTGCCGCAAGCTAACGCGTTAAGCATCCCGCCTGGG…
M46_SRR2626160_99	d__Bacteria	p__Cyanobacteria	c__Cyanobacteriia	o__Thermosynechococcales	f__Thermosynechococcaceae	g__Thermosynechococcus	AGAGTTTGATCCTGGCTCAGGATGAACGCTGGCGGTCTGCTTAACACATGCAAGTCGAACGAGCACTTCGGTGCTAGTGGCGGACGGGTGAGTAACACGTGAGAATCTACCCTCAGGAGGGGGATAACGGCTGGAAACGGCCGCTAATACCCCATATGCCGCAAGGTGAAATCTTTTTTGGCCTGAGGATGAGCTCGCGGTGGATTAGCTAGTTGGTGGGGTAATGGCCTACCAAGGCGACGATCCATAGCTGGTCTGAGAGGATGATCAGCACACTGGGACTGAGACACGGCCCAGACTCCTACGGGAGGCAGCAGTGGGGAATTTTCCGCAATGGGCGAAAGCCTGACGGAGCAAGACCGCGTGAGGGATGAAGGCCTTTGGGTTGTAAACCTCTTT…
M46_SRR2626160_145	d__Bacteria	p__Aquificota	c__Aquificae	o__Hydrogenothermales	f__Hydrogenothermaceae	g__Sulfurihydrogenibium	TAATAGTGCTGGCGACCGGCAAACGGGTGAGTAACGCGTAGCTAACCTACCCATAGGTTGGGGATAACCATCCGAAAGGGTGGCTAATACCCAATAATGAGGAGACTCCAAAGCCCTTTTGGGCGCCTATGGATGGGGCTGCGTCCCATCAGCTAGTTGGTGAGGTAATGGCTCACCAAGGCTACGACGGGTAACCGGTCTGAGAGGATGATCGGTCACAGCGGGACTGAGACACGGCCCGCACCCCTACGGGGGGCAGCAGTGGGGAATATTGGGCAATGGCCGAAAGGCTGACCCAGCAACGCCGCGTGGTGGATGAAGCCCTTCGGGGTGTAAACACCTTTTCTGGGGGAAGATAATGACGGTACCCCAGGAATAAGGGACGGCTAACTACGTGCC…
M46_SRR2626160_172	d__Bacteria	p__Chloroflexota	c__Anaerolineae	o__SBR1031	f__unclassified	g__unclassified	GATGAACGCTGGCGGCGTGCCTAATACATGCAAGTCGAACGGGGATGCAGCGATGTATCCTAGTGGCGACCGGGTGCGTAACACGTAGCTGACCTGCCCGTTCAGCGGGGGACAACATGCCGAAAGGCGTGCTAATACCGCATAGACTGGGGGGTGCTTAGAAAGCCCTCAGGAAACTTCCGGGGCTGAAGGAGGGGGCTGCGGCTCATCAGGTAGTTGGTGGGGTAACGGCTCACCAAGCCGACGACGAGTAGGGGGCCTGAGAGGGTGACCCCCCACACTGGAACTGACACACGGTCCAGACTCCTGCGGGAGGCAGCAGTAAGGGATATTGGGCAATGGGCGCAAGCCTGACCCAGCAACGCCGCGTGGAGGAAGAAGGTCTTCGGATCGTAAACT…
M46_SRR2626160_132	d__Bacteria	p__Cyanobacteria	c__Cyanobacteriia	o__Thermosynechococcales	f__Thermosynechococcaceae	g__Thermosynechococcus	CGGTGGATTAGCTAGTTGGTGGGGTAATGGCCTACCAAGGCGACGATCCATAGCTGGTCTGAGAGGATGATCAGCACACTGGGACTGAGACACGGCCCAGACTCCTACGGGAGGCAGCAGTGGGGAATTTTCCGCAATGGGCGAAAGCCTGACGGAGCAAGACCGCGTGAGGGATGAAGGCCTTTGGGTTGTAAACCTCTTTTCTCAGGGAAGAACACAATGACGGTACCTGAGGAATAAGCCTCGGCTAACTCCGTGCCAGCAGCCGCGGTAAGACGGAGGAGGCAAGCGTTATCCGGAATTATTGGGCGTAAAGCGTCCGCAGGTGGCTTTCCAAGTCTGCCGTCAAAGCCCGAGGCTTAACCTCGGATCGGCGGTGGAAACTGGATCGCTAGAGTG…
M46_SRR2626160_15	d__Bacteria	p__Desulfobacterota	c__Thermodesulfobacteria	o__Thermodesulfobacteriales	f__Thermodesulfobacteriaceae	g__Caldimicrobium	CTGCATAGCAAGCTCTTGCCTGAGGAGGGGCTCGCGGCCCATCAGCTAGTTGGTGGGGTAACGGCCTACCAAGGCGATGACGGGTAGCCGGCCTGAGAGGGTGGTCGGCCACACGGGCACTGAGACACGGGCCCGACTCCTACGGGAGGCAGCAGTGGGGAATCTTGGGCAATGGGCGAAAGCCTGACCCAGCGACGCCGCGTGGGGGAAGAAGGCCTTCGGGTTGTAAACCCCTGTTCTGTGGGAAGAACCTTAGGTATGTGAATAACATATCTAAGCTGACGGTACCACAGGAGCAAGCCACGGCTAACTGCGTGCCAGCAGCCGCGGTAATACGCAGGTGGCGAGCGTTGCCCGGAATTACTGGGCGTAAAGGGTGCGTAGGCGGTGTAGCAAGTT…
M46_SRR2626160_121	d__Bacteria	p__Spirochaetota	c__Brevinematia	o__Brevinematales	f__Brevinemataceae	g__Brevinema	TGTAAACGATGTGCACTAGGAGTTGGGGGTTACCTTGGCTCCGTAGCAAACGCGATAAGTGCACCGCCTGGGGAGTACGGCCGCAAGGTTGAAACTCAAAGAAATTGACGGGGGCCCGCACAAGCAGTGGAGTATGTGGTTTAATTCGATGATAAACGAAGAACCTTACCAGGGCTTGACATGCACTGGGCGGAGGGTGAAAGCTCTCTTTCCCGCAAGGGACTGGTGCGCAGGTGCTGCATGGCTGTCGTCAGCTCGTGCCGTGAGGTGTTGGGTTAAGTCCCGCAACGAGCGCAACCCCTATTCATAGTTGCCACCCTGTAAGGGGGGAACTCTATGGAGACTGCCGGCGATAAGTCGGAGGAAGGAGGGGATGACGTCAAGTCATCATGGCCTTTA…
M46_SRR2626160_65	d__Bacteria	p__Bacteroidota	c__Bacteroidia	o__Bacteroidales	f__SB-5	g__unclassified	AGAGTTTGATCCTGGCTCAGGATGAACGCTAGCGGCAGGCCTAACACATGCAAGTCGAGGGGCAGCGGGTGTAGCAATACATGCCGGCGACCGGCGCACGGGTGAGTAACGCGTATGCAACCTACCTCTAACTGGGGCATAACGTTGAGAAATCGACGCTAATTCCCCATAATATTCATCCAAGGCATCTTGGTTGAATTAAAGCTCCGGCGGTTAGAGATGGGCATGCGTGCTATTAGCTAGTTGGTGAGGTAACGGCTCACCAAGGCTATGATGGCTAGGGGGTCTGAGAGGATGATCCCCCACATTGGTACTGAGACACGGACCAGACTCCTACGGGAGGCAGCAGTGAGGAATATTGGTCAATGGGCGAAAGCCTGAACCAGCCATGCCGCGTGA…
M46_SRR2626160_187	d__Bacteria	p__Thermotogota	c__Thermotogae	o__Thermotogales	f__Thermotogaceae	g__Pseudothermotoga	CCCTTCGGGGTGTAAACCCCTGTTGTGAGGGACGAATAAGGTCTGGAGGAAATGCCAGATCGATGACGGTACCTCACGAGAAAGCCCCGGCTAACTACGTGCCAGCAGCCGCGGTAATACGTAGGGGGCGAGCGTTACCCGGATTCACTGGGCGTAAAGGGGGCGTAGGCGACTTGGTGTGTCGGGTGTGAAATCCCACGGCTCAACCGTGGAATTGCGCCCGAAACTACCAGGTTTGGGGCCGGTAGAGGGAGATGGAACTGCTGGTGTAGGGGTGAAATCCGTAGATATCAGCAGGAACGCCGGTGGGGAAGCCGGTCTCCTGGGCCGTGCCCGACGCTGAGGCCCGAAAGCTAGGGGAGCAAACCGGATTAGATACCCGGGTAGTCCTAGCCGTAA…
M46_SRR2626160_71	d__Bacteria	p__Proteobacteria	c__Gammaproteobacteria	o__Halothiobacillales	f__Halothiobacillaceae	g__Thiofaba	TCGGACCTCTCGCTATGAGATGAGCCCACGTCTGATTAGCTAGTTGGTGGGGTAAAGGCCTACCAAGGCGACGATCAGTAGCCGGCCTGAGAGGGTGGACGGCCACACTGGGACTGAGACACGGCCCAGACTCCTACGGGAGGCAGCAGTGGGGAATATTGGACAATGGGCGAAAGCCTGATCCAGCAATGCCGCGTGTGTGAAGAAGGCCTGCGGGTTGTAAAGCACTTTAAGTGGGGAAGAAAGGGATTGTGCTAATACCATGATCCTTTGACGTTACCCACAGAATAAGCACCGGCTAACTCCGTGCCAGCAGCCGCGGTAATACGGAGGGTGCGAGCGTTAATCGGAATTACTGGGCGTAAAGCGCATGTAGGCGGTTTGATAAGTCGGATGTGA…
M46_SRR2626160_223	d__Bacteria	p__Chloroflexota	c__Anaerolineae	o__Anaerolineales	f__Anaerolineaceae	g__unclassified	TCGGCTAACTACGTGCCAGCAGCCGCGGTAAAACGTAGGAGGCAAGCGTTATCCGAATTTACTGGGCGTAAAGCGCGTGCAGGCGGTTCGGTAAGTTGGATGTGAAAGCTCCCGGCTCAACTGGGAGAGGTCGTTCAATACTGTCGAACTCGAGGATGGTAGAGGGAGGTGGAATTCCCGGTGTAGTGGTGAAATGCGTAGATATCGGGAGGAACACCAGTGGCGAAGGCGGCCTCCTGGGCCATTCCTGACGCTCAGACGCGAAAGCTAGGGGAGCGAACGGGATTAGAAACCCCGGTAGTCCTAGCCGTAAACGATGTGGACTTGGCGTCGGTGGGGTAAAACCTGTCGGTGCCGCAGCTAACGCGTTAAGTCCACCGCCTGGGGACTACGGCCGCA…
M46_SRR2626160_78	d__Bacteria	p__Chloroflexota	c__Anaerolineae	o__Anaerolineales	f__Anaerolineaceae	g__Anaerolinea	TCTCAGCAGTTAGAGGGGCTGAGAAGAAAGCCGAAAGGCGCTCTGGGAGGGGCCTGCGTCCCATCAGCTAGTTGGTAGGGTAACGGCCTACCAAGGCGAAGACGGGTAGGGGACCTGAGAGGGTGGCCCCCCACAATGGAACTGAAACACGGTCCATACACCTACGGGTGGCAGCAGTAGGGGATATTGGTAAATGGGCGAAAGCCTGACCCAGCAACGCCGCGTGCGCGAAGAAGGCCTTCGGGTTGTAAAGCGCTTTTCTGAGGGATGAGGAAGGACAGTACCTGAGGAATAAGTCTCGGCTAACTACGTGCCAGCAGCCGCGGTAAGACGTAGGAGACGAGCGTTATCCGGATTTACTGGGCGTAAAGCGCGTGCAGGCGGCTCGTTAAGTTGGAT…
M46_SRR2626160_184	d__Bacteria	p__Chloroflexota	c__Anaerolineae	o__Anaerolineales	f__Anaerolineaceae	g__unclassified	GCGGCCTTGTAAGTTGGGCGTGAAAGCTCCGGGCTTAACCTGGAGAGGCCGTCCAATACTGCAGGGCTAGAGGATGTCAGAGGAAGGTGGAATTCCTGGTGTAGTGGTGAAATGCGTAGATATCAGGAGGAACACCCGTGGCGAAGGCGGCCTTCTGGGGCATTCCTGACGCTGAGAAGCGAAAGCTAGGGGAGCAAACAGGATTAGAAACCCTGGTAGTCCTAGCCGTAAACGATGGATGCTAGGTGTTGGCGGATTTAAACCCGTCAGTGCCGAAGCTAACGCGTTAAGCATCCCGCCTGGGGAGTACGACCGCAAGGTTAAAACTCAAACGGAATTGACGGGGACCCGCACAAGCAGCGGAGCGTGTGGTTTAATTCGATGCTACACGAAGAACCT…
M46_SRR5216251_379	d__Bacteria	p__Bacteroidota	c__Bacteroidia	o__unclassified	f__unclassified	g__unclassified	CACAGGTCTCTGCAAACTCGTAAGAGGACGTATAGGGGCTGACACCTGCCCGGTGCCGGAAGGTTAAGAGGAGAGGTTATCGCGCAAGGAGAAGCTTTGAACCGAAGCCCCGGTAAACGGCGGCCGTAACTATAACGGTCCTAAGGTAGCGAAATTCCTTGTCGGGTAAGTTCCGACCTGCACGAATGGTGTAACGATCTGGGCACTGTCTCAACCACGAGCTCGGTGAAATTGTAGTAGCGGTGAAGATGCCGGTTACCCGCAGCAGGACGGAAAGACCCCGTGAACCTTGATCTACCCATGGCCAGGTTGAAGCGCCGGTAACACGGGGTGGAGGCCCGAACCGGTGAAGGTTGAAAAGTTCTCGGATGAGCTGTGGGTAGGGGTGAAAGGCCAATC…
M46_SRR5216251_684	d__Bacteria	p__Chloroflexota	c__Chloroflexia	o__Chloroflexales	f__Chloroflexaceae	g__Chloroploca	AGAGTTTGATCCTGGCTCAGGACGAACGCTGGCGGCGTGCCTAATGCATGCAAGTCGAACGCAGGGCGCTTGCGCCGCTGCGTGGCGCACGGCTGAGGAACACGTGGGTATCTGCCCCGGAGTGGGGGATATCGCCGCGAAAGCGGTGGCAATCCCGCATACGCTCGGCAACGAGGAAAGGCGTCAGCCGCTCCGGGATGAGCCTGCGGCCCATCAGGTAGTTGGGGGGGTAATGGCCTCCCAAGCCACTGACGGGTCCCTGGTCTGAGAGGACGACCAGGCAGACTGGGACTGAGAGACGGCCCAGACTCCTACGGGAGGCAGCAGCAAGGAATTTTCCCCAATGGGCGCAAGCCTGAGGGAGCAACGCCGCGTGGAGGATGACGGCCTTCGGGTTGT…
M46_SRR5216251_442	d__Bacteria	p__TA06	c__unclassified	o__unclassified	f__unclassified	g__unclassified	AGGCATCTTTCGGTCAGGAAAGGTGCCGCAAGGTGCCGCCTTGGGACGGGCTCCTGGCCTATCAGCTTGATGGCGGGGTAAAGGCCCACCATGGCTGAGACGGGTAGCTGGCGTGAGAGCGTGACCAGCCACAGGGGAACTGAGACACGGTCCCCACTCCTACGGGAGGCAGCAGTCTAGAAATTTGGGCAATGGGCGAAAGCCTGACCCAGCGACACCGCGTGGAGGATGAAGTCCTTCGGGATGTAAACTCCTGTCAGGGAGAACGAAGCCCGTCTTTGGCGGGTGACGGTACTCCCAGAGGAAGCCCCGGCTAACTACGTGCCAGCAGCCGCGGTAATACGTAGGGGGCGAGCGCTGTCCGGATTCACTGGGCGTAAAGGGTGTGTAGGCGGACAG…
M46_SRR5216251_931	d__Bacteria	p__TA06	c__unclassified	o__unclassified	f__unclassified	g__unclassified	ACTAGCGCTGGCGGTGTGTCTTAGACATGCAAGTCGAGCGGGGCGCAGTGTGGTAGCAATACCGTGCTGCGCTTAGCGGCGAACGGGTGAGTAATACAGGGGTAACCACCCCCAAGGAGGAGAATAACCCACCGAAAGGTGGGCTAATACTCCATGTGCTGACCGGAAGGCATCTTTCGGTCAGGAAAGGTGCCGCAAGGTGCCGCCTTGGGACGGGCTCCTGGCCTATCAGCTTGATGGCGGGGTAAAGGCCCACCATGGCTGAGACGGGTAGCTGGCGTGAGAGCGTGACCAGCCACAGGGGAACTGAGACACGGTCCCCACTCCTACGGGAGGCAGCAGTCTAGAAATTTGGGCAATGGGCGAAAGCCTGACCCAGCGACACCGCGTGGAGGATGA…
M46_SRR5216251_135	d__Bacteria	p__Verrucomicrobiota	c__Kiritimatiellae	o__unclassified	f__unclassified	g__unclassified	GAACAAGGCCGGGCGGGTGAATAGCTCGTCCGGAGAGAGAGTACCGGAAGAGGAAGCCACGGCTAACTCTGTGCCAGCAGCCGCGGTAATACAGAGGTGGCGAGCGTTGTTCGGATTTACTGGGCGTAAAGGGTGCGTAGGCGGTTCCGCGTGTCGGATGTGAAATCTGGAGGCTCACCCTTCAGGCGGCATTCGAAACTGCGGGGCTAGAGGGCAGGAGAGGAGAGCGGAATTCTTGGTGTAGCGGTGAAATGCGTTGATATCAAGAAGAACACCGGTGGCGAAGGCGGCTCTCTGGAATGCTTCTGACGCTGAGGCACGAAAGTTGGGGGAGCAAACAGGATTAGATACCCTGGTAGTCCCAACCCTAAACGGTGCACACTTGACGTGGGAGGAGTC…
M46_SRR5216251_906	d__Bacteria	p__unclassified	c__unclassified	o__unclassified	f__unclassified	g__unclassified	ACGAACGCTGGCAGCGTGGATGAGGCATGCAAGTCGAGCGGGATTGCCGTAGTAGCAATATTGCGGCATGAGAGCGGCGGAAGGGTGAGTAACGCGTAGGTAATCTGCCTTCAAGTTCGGGATACCTCTGCGAAAGCGGAATCAATACCGAATGGGATTCGCTGGTCGCATGGCTGGCGGATCAAAGATGGGGACCCTTCGGGGCCTGTCGCTTGTTGAGGAGCCTGCGTCCTATCAGCTAGTTGGTGAGGTAACGGCCCACCAAGGCTTACGGGTAGGTGGACTGAGAGGTTGGTCACCCACACTGGGACTGAGACACTGCCCAGACTCCTACGGGAGGCTGCAGTCGAGAATCATTCGCAATGCGCGAAAGCGTGACGATGCGACGCTGCGTGGAGG…
M46_SRR5216251_269	d__Bacteria	p__Planctomycetota	c__Phycisphaerae	o__mle1-8	f__unclassified	g__unclassified	CGCTGGCGGCATGGCTAAGACATGCAAGTCGTACGGACCACAGTAGCAATATTGTGGTTAGTGGCGGAAGGGTGAGTAATGCATGGGTAACGTACCCTGAACACGGGGATAACAGCGGGAGCAATCCCTTTGCGAAAGTGCTGCTAATACCCGATGAAGTCCCGGGGCCGCATGGTCCGGGGACCAAAGGTGGGGACCGCAAGGCCTACTGGTTTGGGAGCGGCCCATGTCCTATCAGCTAGTTGGTGAGGTAACGGCCCACCAAGGCTGCGACGGGTAGCGGGACTGAGAGGTTGGCCCGCCACATCGGGACTGAGACACTGCCCGGACACCTACGGGTGGCTGCAGTAACGAATATTGGGCAATGGGCGCAAGCCTGACCCAGCGATGCCGCGTGCA…
M46_SRR5216251_670	d__Bacteria	p__Chloroflexota	c__Chloroflexia	o__Chloroflexales	f__Chloroflexaceae	g__Chloroploca	AAGAGACAGCGGTGGGGAAGCCGGCCGCCTGGGCCTGACCTGACGCTGAGACGCGACAGCGTGGGGAGCAAACCGGATTAGATACCCGGGTAGTCCACGCCGTAAACGCTGCCGGCTCGGTGACTGGGCGCCTGTGAAGGCGCCTGGGCGCCTTAGCTCACGCGGGAAGCCGGCCGCCTGGGGAGTACGAGCGCAAGCTTAAAACTCAAAGGAATTGACGGGGGCCCGCACAAGCAGCGGAGCGTGTGGTTTAATTCGACGCAACGCGAAGCACCTTACCCAGGCTTGACATGCCGCTGCAAGCGTCGGAAACGGCGCTGCCTTCGAGGGTGCGGCACCGGTGCTGCATGGCTGTCGTCAGCTCGTGTCGTGAGATGTTGGGTTAAGTCCCGCAACGAG…
M46_SRR5216251_531	d__Bacteria	p__Chloroflexota	c__Anaerolineae	o__Anaerolineales	f__Anaerolineaceae	g__Bellilinea	GCTACACGAAGAACCTTACCTGGGTTTGACATGCACGTAGTAGGGATCCGAAAGGTGACCGACCTTCGGGAGCGTGCACAGGTGCTGCATGGCTGTCGTCAGCTCGTGCCGTGAGGTGTCGGGTTAAGTCCCGTAACGAGCGCAACCCTTGCCCTTAGTTACATGTGTCTAAGGGGACTGCCCGGGATAACTGGGAGGAAGGTGGGGATGACGTCAAGTCAGCATGGCCTTTATGTCCAGGGCTACACACACGCTACAATGGCCGGTACAATGGGTTGCCAAGCCGCGAGGCGGAGCCAATCCCCAAAGCCGGTCTCAGTTCGGATTGCAGGCTGCAACCCGCCTGCATGAAGCTGGAGTTGCTAGTAACCGCGCGTCAGCCATAGTGCGGTGAATACG…
M46_SRR5216251_63	d__Bacteria	p__Acidobacteriota	c__unclassified	o__unclassified	f__unclassified	g__unclassified	GATCGGCCACATTGGGACTGAGACACGGCCCAGACTCCTACGGGAGGCAGCAGTGGGGAATATTGGGCAATGGGCGAAAGCCTGACCCAGCGACGCCGCGTGGGGGATGAAGGCCTTCGGGTTGTAAACCTCTGTCAGGAGGGACGAACGCGTGCCGGTGAACAGCCGGCGCGTCTGACGGTACCTCCAAAGGAAGCCCCGGCTAACTCCGTGCCAGCAGCCGCGGTAATACGGAGGGGGCGAGCGTTATTCGGAATTACTGGGCGTAAAGCGCGCGCAGGTGGCTGGGTAAGTGGCAGGTGAAATCCCTTGGCTCAACCGAGGAACTGCCTGCCAAACTGCTCTGCTTGAGGCCGGGAGGGGGAAGCGGAATTCCTGGTGTAGCGGTGAAATGCGTAG…
M46_SRR5216251_721	d__Bacteria	p__Bacteroidota	c__Bacteroidia	o__Chitinophagales	f__Saprospiraceae	g__Phaeodactylibacter	ATACATGCAAGTCGAACGGGCCTGGGTTTTACTCAGGTTAGTGGCGCACGGGTGCGTAACGCGTACACAACATACCCTTGACTGGGGGATAGCGGTGGGAAACTGCCAGTAATCCCGCATGGTCTTCTGAGTTGGCATCGACTTGGGAGTAAAGCTGAGGCGGTCGAGGATTGGTGTGCGTCCGATTAGCTAGTTGGTGGGGTAACGGCCTACCAAGGCGACGATCGGTAGGGGGTGTGAGAGCATGGCCCCCCACACGGGTACTGAGACACGGACCCGACTCCTACGGGAGGCAGCAGTAAGGAATATTGGACAATGGTCGCAAGACTGATCCAGCCATGCCGCGTGCAGGAAGAAGGCCCTCTGGGTTGTAAACTGCTTTTGGACGGGAATAAACCA…
M46_SRR5216251_57	d__Bacteria	p__Planctomycetota	c__Phycisphaerae	o__unclassified	f__unclassified	g__unclassified	TGCTCTCCGGGGATAACTCGGAGCGCTGCCCTTCGGGGTGAAACGTGCACAGGTGTTGCATGGCTGTCGTCAGCTCGTGCTGTGAAGTGTCGGGTTAAGTCCCTTAACGAGCGAAACCCCTGCCGCTAGTTGCCAGCGGGTCATGCCGGGGACTCTAGCGGGACTGCCGGCGTCAAGCCGGAGGAAGGTGGGGACGACGTCAAGTCATCATGGCCTTTATGCCCAGGGATGCACACGTGCTACAATGGCGACTACAGAGCGAAGCGATACCGCGAGGTGGAGCAAATCGCAAAAAAGTCGCCCCAGTTCGGATTGGAGTCTGCAATTCGACTCCATGAAGTCGGAATCGCTAGTAATCGCGTATCAGCTACGACGCGGTGAATGTGTTCCTGAGCCTTG…
M46_SRR5216251_582	d__Bacteria	p__Chloroflexota	c__unclassified	o__unclassified	f__unclassified	g__unclassified	AGAGTTTGATCGTGGCTCAGGATGAACGCTGGCGGCGTGCCTAATACATGCAAGTCGAGCGGGATCCCCTGGATTCGTCTGGGGGTGAGAGCGGCGAACGGGTGAGTAACACGTAGGTGACCTGCCCCGAAGACGGGGATAACTACTGGAAACGGTGGCTAATACCCGATGTGCTTGGCGGTTCGTTCCGTCAAGTAAAGCTCCGGCGCTTCGGGAGGGGCCTGCGGCCTATCAGCTGGTTGGTAGGGTAACGGCCTACCAAGGCGAAGACGGGTAGGGGGCGTGAGAGCGCGGCCCCCCACACTGGCACTGAGACACGGGCCAGACTCCTACGGGAGGCAGCAGTCGGGGATATTGCACAATGGGCGCAAGCCTGATGCAGCGACGCCGCGTGGGCGA…
M46_SRR5216251_1171	d__Bacteria	p__Patescibacteria	c__Dojkabacteria	o__unclassified	f__unclassified	g__unclassified	CAGACTGGCACTGCGACACGGGCCAGACTCCTACGGGAGGCAGCAATTAGGAATCTTGCGCAATGGGCGAAAGCCTGACGCAGCGACGCCGCGTGGTGGATGAAGGCTCTAGAGTTGTAAACACCTTTTATCTAAGAACAAGTTCTGAGTGTATTAGATGAATAAGCACCTTCCAACTACGTGCCAGAAGAATCGGTGATACGTAGGGTGCAAGCGTTATCCGGAATTACTGGGCGTAAAGAGAAGCGTAGGCGTCTTAGTAAGTCATCTGTGAAAGCTTTCGGCTTAACCGAAAAAACGCTGATGAAACTACTTCGATTGAGGCAGATAGAGGAAGGGGGAATTCCTGGTGGAGCGGTGAAATGCGTTGATATCAGGAGGAATACCAATGGCGAAGGC…
M46_SRR5216251_42	d__Bacteria	p__Planctomycetota	c__Phycisphaerae	o__mle1-8	f__unclassified	g__unclassified	AGAGTTTGATCCTGGCTCAGAACGAACGCTGGCGGCATGGCTAAGACATGCAAGTCGTACGGACCACAGTAGCAATATTGTGGTTAGTGGCGGAAGGGTGAGTAATGCATGGGTAACGTACCCTGAACACGGGGATAACAGCGCCCGCAAGGGCTTTAGCGAAAGTGCTGCTAATACCCGATGATGTCACCGGGCCGCATGGTCTGGTGACCAAAGGTGGGGACCGCAAGGCCTGCCGGTTTGGGAGCGGCCCATGTCCTATCAGCTAGTTGGTGAGGTAACGGCTCACCAAGGCTACGACGGGTAGCGGGACTGAGAGGTCGGCCCGCCACATCGGGACTGAGACACTGCCCGGACACCTACGGGTGGCTGCAGTAACGAATATTGGGCAATGGGCGC…
M46_SRR5216251_798	d__Bacteria	p__Chloroflexota	c__Anaerolineae	o__unclassified	f__unclassified	g__unclassified	CTCAAAGGAATTGACGGGGGCCCGCACAAGCAGCGGAGCGTGTGGTTTAATTCGAGGCAACACGAAGAACCTTACCTGGGCTTGACATGCACGTAGTAGTGAAGCGAAAGCGGAACGACCCTTCGGGGAGCGTGCACAGGTGCTGCATGGCTGTCGTCAGCTCGTGCCGTGAGGTGTTCGGTTAAGTCCGGTAACGAGCGCAACCCTCGCTGTTAGTTACATGTGTCTAACGGGACTGCCGGTTTCATGCCGGAGGAAGGTGGGGATGACGTCAAGTCAGCATGGCCTCTATGTCCAGGGCTACACACACGCTACAATGGCCGGTACAATGGGTTGCCAAGCCGCGAGGCGGAGCTAATCCTCCAAAGCCGGTCTCAGTTCGGATTGCAGGCTGCAACC…
M46_SRR5216251_928	d__Bacteria	p__unclassified	c__unclassified	o__unclassified	f__unclassified	g__unclassified	TAGTGGCGAACGGGTGAGTAACACGTAGGTGACCTGCCCCGAAGTGGGGAATAACTGCTCGAAAGGGCAGCTAATACCGCATACGCTCGGCGATTCGGTTCGTCGAGGAAAGGCTTCGGTCGCTTCGGGAGGGGCCTGCGTCCGATTAGCTAGTTGGTGGGGTAATGGCTCACCAAGGCGACGATCGGTAGCTGGTCTGAGAGGATGGTCAGCCACACTGGCACTGAGACACGGGCCAGACTCCTACGGGAGGCAGCAGTGAGGAATATTCCACAATGGGCGCAAGCCTGATGGAGCGACGCCGCGTGGACGACGAAGGCCTTCGGGTTGTAAAGTCCTTTTCTGGGGGACGAGAACCAGGACGGTACCCCAGGAATAAGCCTCGGCTAACTACGTGCC…
M46_SRR5216251_814	d__Bacteria	p__Chloroflexota	c__Anaerolineae	o__SBR1031	f__unclassified	g__unclassified	GATGAACGCTGGCGGCGTGCCTAATACATGCAAGTCGAGCGATGAGGCCCTTCGGGGCACATCAGCGGCGAACGGGTGAGTAACACGTGGGTGACCTGCCCCGAAGAGGGGGATAACCCTGGGAAACTGGGGCTAATACCCCATGTGCTGGGCGATTCGGTTCGTCCAGTAAAGCCGCAAGGCGCTTCGGGAGGGGCCCGCGGCCCATCAGCTGGTTGGTAGGGTAATGGCCTACCAAGGCGAAGACGGGTAGGGGGCGTGAGAGCGCGGCCCCCCACACTGGCACTGAGACACGGGCCAGACTCCTACGGGAGGCAGCAGTAAGGAATATTGCCCAATGGGCGAAAGCCTGAGGCAGCGACGCCGCGTGGGCGATGAAGGCCTTCGGGTCGTAAAGCC…
M46_SRR5216251_1062	d__Bacteria	p__Patescibacteria	c__Microgenomatia	o__unclassified	f__unclassified	g__unclassified	TGATCCTGGCCCAGGGTAAACGCTGGCGGCGTACTTTATGCATGCAAGTGGAACGGTAAAGCTTCGGCTTGAGAGTCGCGAACGGCTGAGTAACACGTAGGGATCTGCCCATTGGTGGGGAATAGTCCACCGAAAGGTGGGGTAATACCGCATAAGTCTCGTGTTTTGCACGAGGGAAAGGGCGTAACTGCCCGCCGATGGAGGAACCTGCGCACCATCAGCTTGTTGGTGAGGTAACGGCTCACCAAGGCTACGACGGTTAGGGGGCGTGAGAGCGCGTACCCCCAGAATAGGACTGAGACACGGCCTATACACCTACGGGTGGCAGCAACAGGGAATCGTGCACAATGGGCGAAAGCCTGATGCCGTGACGCCGCGTGAAGGATGAAGGCCTTAGGG…
M46_SRR5216251_834	d__Archaea	p__unclassified	c__unclassified	o__unclassified	f__unclassified	g__unclassified	GGTACCTCCTCGAGAGGTATCAGTGCTGTAGAGAAGTCGGAGAGTGTGCTACCTGGGAAGTATAGTCGCAAGACCGAAACTTAAAGGAATAGGCGGCGGGATACTACAACCAGTGACGCGTGCGGTTCAATTAGATTCTACACCGTGAACCTCACCAGGATCGACAGCAGAATGAAGGTCAGTCTGAAGGGCTTACCTGACACGCTGAGAGGAGATGCATGGCCGACGTCAGCCTGTGTCGTGAGATGATCTGTTAAATCTGGTAACAGGCGAGACCCGTGTGTATATTTGCATTTGCACAATGTACAGACTGCCTGGGTAACCAGGAGGAAGGTGCGGGCTACGTTAGGTGAGTACGTCCCAAATGCCCTGGGCTACACGCGCGCGTCAATGCTGCAC…
M46_SRR5216251_936	d__Bacteria	p__Planctomycetota	c__Planctomycetes	o__Pirellulales	f__Thermoguttaceae	g__Thermogutta	GAATGAACGTTGGCGGCGTGGATTAGGCATGCAAGTCGTGCGGTAGTCCTCCGCAAGGGGGGCGAGAGCGGCGAAAGGGAGAGTAACGCGTGGGTAACCTACCCCCGGGACCGGGATAGCCGCGGGAAACTGCGGGTAATACCGGATAACGTCTCCGGACCAAAAGGTGGGATTCCGCCTGGGGAGGGGCCCGCGTCCTATTAGCTAGTTGGTGAGGTAATGGCTCACCAAGGCGAAGATGGGTACGGGGTGTGAGAGCATGTCCCCGCTCACTGGGACTGAGACACTGCCCAGACACCTACGGGTGGCTGCAGTCGAGGATCTTCGGCAATGGGCGAAAGCCTGACCGAGCGACGCCGCGTGCGGGATGAAGGCCTTCGGGTTGTAAACCGCTGTCAG…
M46_SRR5216251_335	d__Bacteria	p__Chloroflexota	c__Anaerolineae	o__Adurb.Bin180	f__unclassified	g__unclassified	AGAGTTTGATCCTGGCTCAGGATGAACGCTGGCGGCGTGCCTAACACATGCAAGTCGAACGAACCTGATCTGGATTCTTCGGATGACAGAGAGGGTTAGTGGCGGATGGGTGAGTAACACGTAGGTGACCTACCCCGATGAGGGGAATAACCATTGGAAACGATGGCTAATACCCCGTGTGGTCGGCAATTCGGTTTGTCGATTAAAGCTTCGGCGCGTCGGGAGGGGCCTGCGGCCCATCAGGTAGTTGGTAGGGTAATGGCCTACCAAGCCGATGACGGGTAGCTGGTCTGAGAGGATGATCAGCCACACTGGAACTGAAACACGGTCCAGACTCCTACGGGAGGCAGCAGTGAGGAATATTGCGCAATGGACGAAAGTCTGACGCAGCAACGCCGC…
M46_SRR5216251_664	d__Bacteria	p__Cyanobacteria	c__unclassified	o__unclassified	f__unclassified	g__unclassified	AGTTTGATCCTGGCTCAGGATGAACGCTGGCGGTATGCTTAACACATGCAAGTCGGACGGACACCTTCGGGTGTTAGTGGCGGACGGGTGAGTAACACGTAGGAATCTACCCTTAGGCGGGGGACAACAGCTGGAAACGGCTGCTAATACCCCATACAGGCGCAAGCTGAAAGGAGCGATCCACCTAAGGATGAGCCTGCGTCGGATTAGCTAGTTGGTGGGGTAAGGGCCTACCAAGGCGACGATCCGTAGCGGGTCTGAGAGGATGGCCCGCCACACTGGGACTGAGACACGGCCCAGACTCCTACGGGAGGCAGCAGTGGGGAATTTTCCGCAATGGGCGCAAGCCTGACGGAGCAATACCGCGTGAGGGAGGAAGGCCCTTGGGTTGTAAACCTC…
M46_SRR5216251_653	d__Bacteria	p__Chloroflexota	c__Anaerolineae	o__SBR1031	f__unclassified	g__unclassified	AGAGTTTGATCGTGGCTCAGGATGAACGCTGGCGGCGTGCCTAATACATGCAAGTCGAGCGGTGAGGTCCCTTCGGGGGTACATCAGCGGCGAACGGGTGAGTAACACGTGGGTGACCTGCCCCGAAGACGGGGATAACCCTTGGAAATGAGGGCTAATACCCGATGTGCTCGGCGGTTCGTTCTGTCGAGTAAAGTTCCGGCGCTTCGGGAGGGGCCCGCGGCCCATCAGCTTGTTGGTGGGGTAACGGCCTACCAAGGCGAAGACGGGTAGGGGGCGTGAGAGCGCGGCCCCCCACACTGGCACTGAGACACGGGCCAGACTCCTACGGGAGGCAGCAGTAAGGAATATTGCGCAATGGGCGAAAGCCTGACGCAGCGACGCCGCGTGGGTGATGAA…
M46_SRR5216251_1025	d__Bacteria	p__Chloroflexota	c__Anaerolineae	o__Anaerolineales	f__Anaerolineaceae	g__Bellilinea	GGCTAACTACGTGCCAGCAGCCGCGGTAACACGTAGGAACCAAGCGTTATCCGGATTCACTGGGCGTAAAGTGCGTTGAGGCGGTTTCGTAAGTTGGGCGTGAAAGCCCCGGGCTTAACTCGGGGAGGCCGTTCAATACTGCGAGACTTGAGGGCAGCAGAGGGAGGTGGAATTCCCGGTGTAGCGGTGAAATGCGTAGATATCGGGAGGAACACCAGTGGCGAAGGCGGCCTCCTGGGCTGTCCCTGACGCTGAAGGCGAAAGCCAGGGTAGCGAACGGGATTAGATACCCCGGTAGTCCTGGCTGTAAACGATGGATGCTAGGTGTGGGGGGGAAAAACCTCTTCGTGCCGAAGCTAACGCGTTAAGCATCCCGCCTGGGGACTACGGCCGCAAGGC…
M46_SRR5216251_250	d__Bacteria	p__Planctomycetota	c__Planctomycetes	o__Pirellulales	f__Thermoguttaceae	g__Thermogutta	TCACCCCTCTAGTTGACCTATCCTAGGAAGAAGGACGGGCTAAGTTCGTGCCAGCAGCCGCGGTAATACGAACCGTCCAAACGTTATTCGGAATTACTGGGCTTAAAGGGTGCGTAGGCGGCCCGGTAAGTTGGGTGTGAAATCCCTCGGCTTAACCGAGGAATTGCGCCCAAAACTGTCGGGCTCGAGGAAGATAGAGGTGAGCGGAACTTAGGGTGGAGCGGTGAAATGCGTTGATATCCTAAGGAACACCGGTGGCGAAAGCGGCTCACTGGGTCTTTTCTGACGCTGAGGCACGAAAGCTAGGGGAGCGAAGAGGATTAGATACCCTCGTAGTCCTAGCCCTAAACGATGAGCACTAGATCGAGGAACACTCCATAGTTTCTTGGTCGAAGCGAA…
M46_SRR5216251_437	d__Bacteria	p__Patescibacteria	c__Microgenomatia	o__unclassified	f__unclassified	g__unclassified	TTAGGCATGGCGAAGGTAACCCGTTAAGCAGACCGCCTGGGGATTACGGCCGCAAGGCTAAAACTCAAAGGAATTGGCGGGGAGGCACACAACCAGTGGAACATGTGGTTCAATTCGAGACGAACCGAAGCACCTCACCAGGGTTTGACATGCTATCGTGTACCTGAAAGGAAACTTTTGGGGATCCTCAAGGATGATAGCATAAGGTGCTGCATGGCTGTCGTCAGCTCGTTCCGTGAGGAGTGCCCTTAAGTGGGACAACGAGCGCAACCCCCATCCTGTGTTAGAAATGTCACAGGAAACTGTCCCGACGTGACGTCGGGAAGGAAGGAGGGGTAGACGTCAAGTCAGCATGGTCCTTATGCCCTGGGCTACACACATGTTACAATGGGAAGGACA…
M46_SRR5216251_510	d__Bacteria	p__Proteobacteria	c__Deltaproteobacteria	o__unclassified	f__unclassified	g__unclassified	GATATGACCACGGGTACTTCGGTATCTGCGGTGAAAGGTGGCGTGTTTGCACGCTACCTCTCGAGGATGGGCCTGCGCGCCATTAGCTAGTTGGTGGGGTAATGGCCTACCAAGGCGATGATGGCTAGCTGGTCTGAGAGGATGGCCAGCCACACTGGGACTGGAACACGGCCCAGACTCCTACGGGAGGCAGCAGTGGGGGATATTGCGCAATGGGCGAAAGCCTGACGCAGCGACGCCGCGTGGGTGATGAAGGCCTTCGGGTCGTAAAGCCCTGTCGAGGGGGACGAAGGCGCTCCGGCCGAATACGTCGGGGCCTTGACGGTACCTCTAAAGGAAGCACCGGCTAACTCCGTGCCAGCAGCCGCGGTAATACGGAGGGTGCGAGCGTTGTTCGGA…
M46_SRR5216251_1083	d__Bacteria	p__Chloroflexota	c__unclassified	o__unclassified	f__unclassified	g__unclassified	TAAACGGTGCGGACTAGGTGTTGGGGGTATCGACCCCCCCAGTGCCGTAGCTAACGCGTTAAGTCCGCCGCCTGGGGACTACGGCCGCAAGGCTAAAACTCAAAGGAATTGACGGGTCCCCGCACAAGCAGCGGAGCGTGTGGTTTAATTCGATGCAACACGAAGAACCTTACCTGGGCTTGACATGCACTCGCAAGCGGCGGAAACGTCGCCCTCCGCGAGGACGGGTGCACAGGTGCTGCATGGCTGTCGTCAGCTCGTGCCGTGAGGTGTTGGGTTAAGTCCCGCAACGAGCGCAACCCTCGTCGCTAGTTAAATATCTCTAGCGAGACTGCCGAGTATAATCTCGGAGGAAGGTGGGGATGAAGTCAAGTCAGCATGGCTCTTACGTCCAGGGCT…
M46_SRR5216251_1137	d__Bacteria	p__Planctomycetota	c__Planctomycetes	o__unclassified	f__unclassified	g__unclassified	GAGAGTGGCAGACGGGTGAGTAACACGTAGGTGACCTGCCCCGAAGAGGGGGATAACAGTTGGAAACGACTGCTAATACCCCATAAGCTCACGGGAGTTAGAGAGCCGGTGAGAAAAAGCTGAGGTGCTTCGGGAGGGGCCTGCGGCCCATCAGCTGGTTGGTGAGGTAACGGCTCACCAAGGCGAAGACGGGTAGGGGGCCTGAGAGGGTGGTCCCCCACACGGGCACTGAGAGACGGGCCCGACTCCTACGGGAGGCAGCAGTAAGGGATATTGCCCAATGGGCGGAAGCCTGAGGCAGCAACGCCGCGTGCCCGAGGAAGGCCTTCGGGTCGTAAAGGGCTTTTCTGGGGGAAGAGGGAGGACGGTAACCCAGGAAGAAGTGTCGGCTAACTACGT…
M46_SRR5216251_679	d__Bacteria	p__Bacteroidota	c__Kapabacteria	o__Kapabacteriales	f__unclassified	g__unclassified	AGAGTTTGATCCTGGCTCAGGACGAACGCTGGCGGCGTGCCTAACACATGCAAGTCAAGGGGTAGCAATACCACTGGCGCACGGGTGAGTAACGCGTAGATAATCTGCCCTTATCCCTGACATAACATCGAGAAATCGGTGCTAATATCAGATGAGGTGGAAACATCAAAGGCTACGGCTGGATAAGGATGAGTCTGCGTCTGATTAGCTAGTTGGCGGGGTAAAAGCCCACCAAGGCGACGATCAGTAGCTGGTCTGAGAGGACGATCAGCCACACTGGAACTGAGACACGGTCCAGACTCCTACGGGAGGCAGCAGTGAGGAATATTGGTCAATGGGGGAAACCCTGAACCAGCGACGCCGCGTGCGGGATGACGGAGCTTTGCTCTGTAAACCGCT…
M46_SRR5216251_1121	d__Bacteria	p__Patescibacteria	c__Dojkabacteria	o__unclassified	f__unclassified	g__unclassified	GGAATAGCTTACCGAAAGGTAGGGTAATACCAGATGGTCTTTGTAGTTGAGATACTGCAAAGTAAAGAATTTCGGTATAGAAGAGGCTTGTGGCCTATCAGCTTGTTGGTGAGGTAAAGGCTCACCAAGGCTATGACGGGTAGGGGGTGTGAGAGCATGACCCCCCAGAATGGCACTGAGATACGGGCCATACTCCTACGGGAGGCAGCAATTGGGAATATTGCACAATGGACGAAAGTCTGATGCAGCGACGCCGCGTGAAGGAAGAAGCTTTTCGGAGTGTAAACTTCTTTTGCTAAGGAGTAGGAAGGAATTAACTTGGCGAATAAGGACCTGCTAACTGCGTGCCAGAAGCATCGGTGATACGTGGGGTCCGAGCGTTGTCCGGAGTTATTGGGC…
M46_SRR5216251_589	d__Bacteria	p__Bacteroidota	c__Kapabacteria	o__Kapabacteriales	f__unclassified	g__unclassified	CCACCTGGGGAGTACGATCGCAAGGTTGAAACTCAAAGGAATTGACGGGGGCCCGCACAAGCGGTGGATCATGTGGTTTAATTCGATGCAACGCGAAGAACCTTACCTGGGCTTGAAGTGTAGTGGACAACATCTGAAAGGATGTTTTCCTTCGGGACTGCTACAGAGGTGCTGCATGGCTGTCGTCAGCTCGTGCCGTGAGGTGTTGGGTTAAGTCCCGCAACGAGCGCAACCCCTATTCATAGTTGCCATCAGGTAATGCTGGGAACTCTATGGAGACTGCCTACGCAAGTAGAGAGGAAGGTGGGGATGACGTCAAGTCATCATGGCCCTTATGTCCAGGGCTACACACGTGATACAATGGTCGGTACAATGGGCGAAACCGCGAGGTGGAGGTAA…
M46_SRR5216251_999	d__Bacteria	p__Chloroflexota	c__Anaerolineae	o__Anaerolineales	f__Anaerolineaceae	g__unclassified	AGAGTTTGATCCTGGCTCAGGATGAACGCTGGCGGCGTGCCTAACACATGCAAGTCGAACGGTGGCTGATTTCGGTTGGTCACAGTGGCGCACGGGTGAGTAACACGTAGCTAACCTGCCCTGGAGAGCGGGATAACTTTGGGAAACCAGAGCTAATACCGCATAAGCTCACGGCGAATAGAGAGGCGTGAGAAAAGGGGAAACCCGCTCTGGGATGGGGCTGCGGCCCATCAGCTGGTTGGTGGGGTAACGGCCTACCAAGGCGACGACGGGTAGGGGGCCTGAGAGGGTGGTCCCCCACACTGGGACTGAGAGACGGCCCAGACTCCTACGGGAGGCAGCAGTGAGGAATATTGGTCAATGGGCGCAAGCCTGAACCAGCGACGCCGCGTGGGTGAA…
M46_SRR5216251_844	d__Bacteria	p__Bdellovibrionota	c__Oligoflexia	o__0319-6G20	f__unclassified	g__unclassified	AAAGGAATTGACGGGGGCCCGCACAAGCGGTGGAGTATGTGGTTTAATTCGATGCAACGCGAAGAACCTTACCTGGGCTTGACATCCTCCTGGATGGACCCAGAGATGGGACCAGGCCCTTCGGGGACAGGAGAGACAGGTGCTGCATGGCTGTCGTCAGCTCGTGTTGTGAGATGTTGGGTTAAGTCCCGCAACGAGCGCAACCCTCGCTGTTAGTTGCTCCGCGTCATGGCGAGCACTCTAACGGGACTGCCGAGGTTAACTCGGAGGAAGGTGGGGATGACGTCAAGTCCTCATGGCCCTTATGTCCAGGGCTACACACGTACTACAATGGTGCAGACAAAGGGGCGCGAGACCGCAAGGTGGAGCAAATCCCACAAACTGCATCTCAGTTCGGAT…
M46_SRR5216251_764	d__Bacteria	p__Proteobacteria	c__Deltaproteobacteria	o__unclassified	f__unclassified	g__unclassified	AGGAAGCACCGGCTAACTCCGTGCCAGCAGCCGCGGTAATACGGAGGGTGCAAGCGTTGTTCGGAATTATTGGGCGTAAAGCGCGTGTAGGCGGTTGAGTAAGTCAGATGTGAAAGCCTTCCGCTTAACGGAAGAAGTGCATTTGAAACTGCTCAGCTAGAGTACGGGAGAGGAGAGTGGAATTCCCGGTGTAGAGGTGAAATTCGTAGATATCGGGAGGAACACCAGTGGCGAAGGCGGCTCTCTGGTCCGATACTGACGCTGAGACGCGAAAGCGTGGGGAGCAAACAGGATTAGATACCCTGGTAGTCCACGCCGTAAACGATGGGCACTAGGTGTAGGAGGTATTGACCCCTTCTGTGCCGAAGCTAACGCATTAAGTGCCCCGCCTGGGGAGTA…
M46_SRR5216251_574	d__Bacteria	p__Chloroflexota	c__Anaerolineae	o__Anaerolineales	f__Anaerolineaceae	g__unclassified	CAGCCACAATGGCACTGAAACACGGGCCATACTCCTACGGGAGGCAGCAGTGAGGAATATTGGACAATCCACGCAAGTGGGATCCAGCAACGCCGCGTGGACGATGAAGGCCTTCGGGTTGTAAAGTCCTTTTAAGGGGAAAGAGGAAGGACGGTACCCCTTGAAAAAGTCTCGGCTAACTACGTGCCAGCAGCCGCGGTAACACGTAGGAGGCTAGCGTTATCCGGATTTATTGGGCGTAAAGCGCGCGCAGGTGGTTAGGCAAGTCGGATGTGAAAGCTCCGGACTTAACCCGGAGAGGTCATTCGATACTGTCTGGCTTGAGAGCGAGAGAGGAAAGCGGAATTCCCGGTGGAGTGGTGAAATGCGTAGATATCGGGAGGAACACCAGTGGCGAAG…
M46_SRR5216251_1048	d__Bacteria	p__Chloroflexota	c__Anaerolineae	o__SBR1031	f__unclassified	g__unclassified	GGATGAACGCTGGCGGCGTGCCTAATACATGCAAGTCGAGCGATGAGGCCCTTCGGGGCACATCAGCGGCGAACGGGTGAGTAACACGTGGGTGACCTGCCCCGAAGAGGGGGATAACCCTGGGAAACTGGGGCTAATACCCCATGTGCTGGGCGATTCGGTTCGTCCAGTAAAGCCGCAAGGCGCTTCGGGAGGGGCCCGCGGCCCATCAGCTGGTTGGTAGGGTAATGGCCTACCAAGGCGAAGACGGGTAGGGGGCGTGAGAGCGCGGCCCCCCACACTGGCACTGAGACACGGGCCAGACTCCTACGGGAGGCAGCAGTAAGGAATATTGCCCAATGGGCGAAAGCCTGAGGCAGCGACGCCGCGTGGGCGATGAAGGCCTTCGGGTCGTAAAGC…
M46_SRR5216251_956	d__Bacteria	p__Patescibacteria	c__Microgenomatia	o__unclassified	f__unclassified	g__unclassified	GATGGGAACTTGCGGAGGAGTAGTGAAATGCGTTGATACCGCAGGGAACACCAGTGGCGAAGGCGCATCTTTCTAAGAATGTTGACGCTGAGACACGAAAGCTAGGGGAGCGAAGCAGATTAGAGACCTGCGTAGTCCTAGCCATAAACGCATGTCTGCTAGCTGTGTTTTTTCCGCCATTTTGGCGGATTAGGCATGGCGAAGGTAACCCGTTAAGCAGACCGCCTGGGGACTACGGCCGCAAGGCTAAAACTCAAAGGAATTGGCGGGGAGGCACACAACCAGTGGAACATGTGGTTCAATTCGAGACGAACCGAAGAACCTCACCAGGGTTTGACATGCTATCGTTCACCTAGAAGGAAACTTCTTGGGATCCGCAAGGATGATAGCATAAGGTGC…
M46_SRR5216251_448	d__Bacteria	p__Acidobacteriota	c__Thermoanaerobaculia	o__Thermoanaerobaculales	f__Thermoanaerobaculaceae	g__Thermoanaerobaculum	TAGCCGGCCTGAGAGGGTGATCGGCCACATTGGGACTGAGACACGGCCCAGACTCCTACGGGAGGCAGCAGTGGGGAATATTGGGCAATGGGCGAAAGCCTGACCCAGCGACGCCGCGTGGGGGATGAAGGCCTTCGGGTTGTAAACCTTCTGTCAGGAGGGACGAACGCGTGCCGGTGAACAGCCGGCGCGTCTGACGGTACCTCCAAAGGAAGCCCCGGCTAACTCCGTGCCAGCAGCCGCGGTAATACGGAGGGGGCGAGCGTTATTCGGAATTACTGGGCGTAAAGCGCGCGCAGGTGGCTGGGTAAGTGGCAGGTGAAATCCCTTGGCTCAACCGAGGAACTGCCTGCCAAACTGCTCTGCTTGAGGCCGGGAGGGGGAAGCGGAATTCCTGGT…
M46_SRR5216251_405	d__Bacteria	p__Proteobacteria	c__unclassified	o__unclassified	f__unclassified	g__unclassified	GAATTACTGGGCGTAAAGGGCGTGTAGGCGGTTCGTTAAGTCCGGTGTGAAATCCCTGGATTCAATCCAGGAAGTGCATTGGATACTGGCGAACTAGAGCGCAGGAGAGGGGGACGGAATTCCTGGTGTAGAGGTGAAATTCGTAGATATCAGGAGGAACAACAGTGGCGAAGGCGGTTCCCTGGACTGTTGCTGACGCTGAGGCGCGAAAGCGTGGGGAGCAAACAGGATTAGATACCCTGGTAGTCCACGCCGTAAACTATGGACACTAGATGTCGGGAGTTCTTACCCTCCCGGTGTCGCAGCTAACGCATTAAGTGTCCCGCCTGGGGAGTACGGCCGCAAGGTTAAAACTCAAAGAAATTGACGGGGGCCCGCACAAGCAGTGGAGTATGTGGT…
M46_SRR5216251_796	d__Bacteria	p__unclassified	c__unclassified	o__unclassified	f__unclassified	g__unclassified	AGAGTTTGATCCTGGCTCAGGATGAACGTTGACGGCGTGCCTGAGATATGCAAGTCGAGCGAGTCCGACGTTACGTCGGACAGCGGCGAACGGCTGAGTAACACGTAGGAACCTACCCCTAAGTAAAGAATAGTCTATCGAAAGGTGGAGTAATGGTTTATAGTATCCGACGTCACGTCGGATTAAAGAGCGTAACTTCTCGGAAAGGGATGGGCCTGCGGCCTATCAGGTAGTTGGTAGGGTAACGGCCTACCAAGCCTACGACGGGTAGCTGATCTGAGAGGATGGACAGCCAGAGGGGCACTGAGACACGGGCCCCACTCCTACGGGAGGCAGCAATCAGGAATAGTCGGCAATGGGCGAAAGCTTGACCGCGCGACGCCGCGTGCGGGATGAAGA…
M46_SRR5216251_314	d__Bacteria	p__unclassified	c__unclassified	o__unclassified	f__unclassified	g__unclassified	GGGAGGAAGTCCGCCAACTGGCGGAATGACAGTACCCTGCTAGAAAGGGGCCGCTAACTGCGTGCCAGAAGCGTCGGTAATACGTGGGCCCCAAACGTTATCCGGTTTTACTGGGCGTAAAGGGTCGTGTAGGCGGCTTAATAAGTTTTTGCTTAAAGACTACGGCTCAACCGTAGATCTGGCTAAGATACTATTAAGATAGAGTTATCTTTAGGGGAATTGGAACTCAAGGAGGAGTAGTGAAATGCGTTGATACCTTGGGGAACACCAGTGGCGAAGGCGAATTCCTGGAAGGTAACTGACGCTGAGACACGAAAGCTAGGGGAGCGAAGCAGATTAGAGACCTGCGTAGTCCTAGCTGTAAATGTATGCTTGCTGGCTGCATTTCCCGACAATACG…
M46_SRR5216251_516	d__Bacteria	p__Chloroflexota	c__unclassified	o__unclassified	f__unclassified	g__unclassified	GAGTGGCGGACGGGTGAGTAACACGTAGGTGACCTGCCCTGGAGAGGGGGATAACGGTTCGAAAGGGCTGCTAATCCCCCGTACGCTCGCCGGGGTTAGAGGCTGGCGAGGGAAGGGTGCACGGGAGTGCACCTGCTCTAGGAGGGGCCTGCGGCCCATCAGGTAGTTGGCGGGGTAAAGGCCCACCAAGCCGAGGACGGGTAGGGGGCCTGAGAGGGTGGTCCCCCACACGGGCACTGAGAGACGGGCCCGACTCCTACGGGAGGCAGCAGTAAGGGATATTGCGCAATGGGCGAAAGCCTGACGCAGCAACGCCGCGTGCCCGAGGAAGGCCTTCGGGTCGTAAAGGGCTTTTCTGGCTGAGGAGGGAGGACGGTAACCCAGGAAGAAGTGTCGGCT…
M46_SRR5216251_109	d__Bacteria	p__Hydrogenedentota	c__Hydrogenedentia	o__Hydrogenedentiales	f__Hydrogenedentaceae	g__Hydrogenedens	AGAGTTTGATCCTGGCTCAGAACGAACGCTGGCGGCAGGCTTCATACATGCAAGTCGAGCGGTAAGGTCCCTTCGGGGACCCTAGAGCGGCGAACGGGTGAGTAACAGGTGGATAACCTACCTTTGGGTGGAGGATAACACTGCGAAAGCGGTGCTAATACTGCATGTGGTTGCCTTTTCCTGTGATTAGGCAAAGAAAGATGCTCAAAAGGCATCGCCCGAAGATGGGTCCGCCTCCCATTAGCTAGTTGGTAGGGTAATGGCCTACCAAGGCGACGATGGGTAGCCGAGCTGAGAGGTTGGTCGGCCACACTGGAACTGAGACACGGTCCAGACACCTACGGGTGGCAGCAGTAGGGAATATTGGACAATGGGCGAAAGCCTGATCCAGCCATGCCG…
M46_SRR5216251_436	d__Bacteria	p__unclassified	c__unclassified	o__unclassified	f__unclassified	g__unclassified	GAGTTTGATCCTGGCTCAGGATGAACGTTGGCGGCGTGCCTGAGATATGCAAGTCGAGCGAGTCCGACCTTGTGTCGGACAGCGGCGAACGGCTGAGTAATACGTAGGAACCTACCTCTAAGTAGAGGATAGCCCACCGAAAGGTGGGGTAATACTTTATAGTCCTCGACTTTACGTCAAGGTAAAGGACTTAACTGTCCGCTTAGAGAGGGGCCTACGGCCCATCAGGTAGTTGGCGGAGTAATAGCCCACCAAGCCTACGACGGGTAGCTGGCCTTATGAGGGTGGTCAGCCAGAGGGGGACTGAGACACGGCCCCCACTCCTACGGGAGGCAGCAATCAGGAATAGTCGGCAATGGGCGAAAGCCTGACCGCGCGACGCCGTGTGCGGGAAGAAAC…
M46_SRR5216251_1049	d__Bacteria	p__Chloroflexota	c__Anaerolineae	o__Anaerolineales	f__Anaerolineaceae	g__unclassified	ATGAACGCTAGCGGCGTGCCTAATACATGCAAGTCGAACGGGGAGGTTTGTAGCAATACGGACCTCCTAGTGGCGAACGGGTGAGTAACGCGTTGGTGACCTGCCCCGAAGAGGGGGATAACAGCTCGAAAGGGCTGCTAATACCCCATGTGGTCAGCCTGGTTAGAGGCTGGCTGACTAAAGGAGCAATCCGCTTCGGGAGGGGCCTGCGTCCCATCAGCTAGTTGGTAGGGTAACGGCCTACCAAGGCGACGACGGGTAGGGGGCCTGAGAGGGTGACCCCCCACAATGGCACTGAAACACGGGCCATACACCTACGGGTGGCAGCAGTAGGGAATATTGCACAATGGGCGAAAGCCTGATGCAGCAACGCCGCGTGCGCGATGAAGGCCTTCGGGT…
M46_SRR5216251_499	d__Bacteria	p__Verrucomicrobiota	c__Kiritimatiellae	o__unclassified	f__unclassified	g__unclassified	AGTAGCAATACGGGAACACTTCGGGGAGAGTGGCGGAAGGGTGAGTAATGCGCGGGTAACCTGCCCCTGAGATGGGGATAACCTCGCGAAAGCGGGGCTAATACCGAATGTGGTAGTGTCGCGCATGCGGCATTTACTGAAGGCGGGGATCCTTACGGACCTGTCGCTCGGGGAGGGGCCCGCGTCCTATCAGCTTGTTGGTGGGGTAACGGCTCACCAAGGCTATGACGGGTAGCTGGTCTGAGAGGATGGTCAGCCACACTGGGACTGAGACACTGCCCAGACTCCTACGGGAGGCTGCAGTCGAGGATCATTTGCAATGGGCGCAAGCCTGACAGTGCGACGCTGCGTGGAGGATGAAGGCCTTCGGGTTGTAAACTCCTGTCATCCGGGAACAAC…
M46_SRR5216251_557	d__Bacteria	p__unclassified	c__unclassified	o__unclassified	f__unclassified	g__unclassified	TAGGGGGCCTGAGAGGGTGGTCCCCCACACGGGCACTGAGAGACGGGCCCGACTCCTACGGGAGGCAGCAGTAAGGGATATTGCGCAATGGGCGAAAGCCTGACGCAGCAACGCCGCGTGCCCGAGGAAGGCCTTCGGGTCGTAAAGGGCTTTTCTGGCTGAGGAAGGCTGAGAGGCTTGACGGCAGGCCAGGAAGAAGTGTCGGCTAACTACGTGCCAGCAGCCGCGGTAAAACGTAGGACGCGAGCGTTATCCGGAGTTACTGGGCGTAAAGGGCGGGCAGGCGGTGGCTCAAGTGGGACGTGAAAGCGCCGGGCTTAACCGGGCGAGGCCGTTCGAGACTGAGCCACTGGAGGGTCGCAGAGGCGCGTGGAATTCCCGGTGGAGTGGTGAAATGCG…
M46_SRR5216251_935	d__Bacteria	p__Chloroflexota	c__Anaerolineae	o__unclassified	f__unclassified	g__unclassified	GGTTCGTTCCGTCGAGTAAAGCCCCTTCGGGGACGCTTTGGGAGGGGCCTGCGGCCCATCAGGTAGTTGGTAGGGTAATGGCCTACCAAGCCGATGACGGGTAGGGGGCGTGAGAGCGTGATCCCCCACACTGGCACTGCGACACGGGCCAGACTCCTACGGGAGGCAGCAGTGAGGAATATTGAGCAATGGGCGCAAGCCTGACTCAGCAACGCCGCGTGGGCGATGAAGGCCTTCGGGTTGTAAAGCCCTTTTCTGGGGGACGAGGAAGGACGGTACCCCAGGAATAAGTCACGGCTAACTACGTGCCAGCAGCCGCGGTAACACGTAGGTGGCGAGCGTTATCCGGATTCACTGGGCGTAAAGCGCGTGCAGGCGGTTCCGTAAGTCGGACGTGAA…
M46_SRR5216251_1092	d__Bacteria	p__Desulfobacterota	c__unclassified	o__unclassified	f__unclassified	g__unclassified	GGAGGAATACCGGTGGCGAAGGCGGCTCTCTGGACGGTGACTGACGCTGAGACGCGAAAGCGTGGGGAGCAAACAGGATTAGATACCCTGGTAGTCCACGCTGTAAACGATGAGCACTAGGTGTCGCGGGTATTGACCCCTGCGGTGCCGCAGCTAACGCATTAAGTGCTCCGCCTGGGGACTACGGCCGCAAGGTTAAAACTCAAAGGAATTGACGGGGGCCCGCACAAGCGGTGGAGCATGTGGTTCAATTCGACGCAACGCGAAGAACCTTACCTGGGCTAGACAACGGTGGACCGCCCCGGAGACGGGGCTTTCCCTTCGGGGACCGCCGGATCAGGTGCTGCATGGCTGTCGTCAGCTCGTGTCGTGAGATGTTGGGTTAAGTCCCGCAACGAG…
M46_SRR5216251_288	d__Bacteria	p__Planctomycetota	c__Planctomycetes	o__Pirellulales	f__Thermoguttaceae	g__Thermogutta	GATCCTGGCTCAGAATGAACGTTGGCGGCGTGGATTAGGCATGCAAGTCGTGCGGCAACAGGCCCCGCAAGGGGTGCTGGCGAGCGGCGAAAGGGATAGTAATGTGTGGATACCTGCCTCTGGGACGGGGATAGCTGCTGGAAACGGCAATTAATACCCGATAACGTCTCCGGACCAAAGGTGTGATTCCGCCTGGAGAGGGGTCCACATCCTATTAGCTAGTTGGTGAGGTAATGGCTCACCAAGGCCACGATGGGTAGCGGGTGTGAGAGCACGACCCGCATCACTGGGACTGAGACACTGCCCAGACACCTACGGGTGGCTGCAGTCGAGGATCTTCGGCAATGGGCGAAAGCCTGACCGAGCGACGCCGCGTGCGGGATGAAGGCCTTCGGGTTG…
M46_SRR5216251_1036	d__Bacteria	p__Proteobacteria	c__unclassified	o__unclassified	f__unclassified	g__unclassified	GCGGGGGATAACCAGGCGAAAGCTTGGCTAATACCGACAATGGTCCGAGGAGGACTCCGGTCTTCTTCGGTAAAGCCGTAAGGCGCGGGAGGAGCAGCCTGAGGCCCATTAGCTAGTTGGCGGAGTAATAGCCCACCAAGGCTTCGATGGGTAGCTGGTCTGAGAGGATGATCAGCCACACTGGTACTGGAACACGGACCAGACTCCTACGGGAGGCAGCAGTTAGGAGTTTTGCGCAATGGGAGAAATCCTGACGCAGCAACGCCGCGTGGGGGATGAAGGCCTTCGGGTCGTAAACCCCTTTTAGCCGGGACGAAAAAAATGACGGTACCGGCAGAAAAAGCACCGGCTAACTCTGTGCCAGCAGCCGCGGTAATACAGAGGGTGCGAGCGTTATTC…
M46_SRR5216251_735	d__Bacteria	p__Patescibacteria	c__Paceibacteria	o__unclassified	f__unclassified	g__unclassified	AGAGTTTGATCCTGGCTCAGGATGAACGCTGGCGGCGTGTCTAAGGCATGCAAGTCGAATGGGTTTAGACCCATGGCAAACGGGAGAGTAACACATTGGTAACCTACTTCCAACTGGAGCATAACTCATCGAAAGGTGAGATAATTCTCCATTAATTGGATAATCATAAGATTGTTCAATAAAGATTTATCGGTTGGAAAGGGGCCTATGGTCTATCAGCTAGTTGGTGGTGTAATGGACTACCAAGGCTATGACGGATAGCGGGTGTGAGAGCACGACCCGCCTCACTGGGACTGAGACACTGCCCAGACACCTACGGGTGGCTGCAGTCAAGAATATTCCTCAATGGACGAAAGTCTGAAGGAGCGACGCCGCGTGACTGATGAAGTCCTTCGGGAT…
M46_SRR5216251_193	d__Bacteria	p__Desulfobacterota	c__unclassified	o__unclassified	f__unclassified	g__unclassified	GCACCGGCTAACTCCGTGCCAGCAGCCGCGGTAATACGGAGGGTGCGAGCGTTGTTCGGAATCACTGGGCGTAAAGCGCGTGTAGGCGGTCTGGCAAGTCTGGTGTGAAAGCCCGGGGCTCACCCCCGGAAGTGCACTGGAAACTGCCAGACTCGAGTCCCGGAGAGGAGAGTAGAATTCCTGGTGTAGCGGTGAAATGCGTAGATATCAGGAGGAATACCGGTGGCGAAGGCGGCTCTCTGGACGGTGACTGACGCTGAGACGCGAAAGCGTGGGGAGCAAACAGGATTAGATACCCTGGTAGTCCACGCTGTAAACGATGAGCACTAGGTGTCGCGGGTATTGACCCCTGCGGTGCCGCAGCTAACGCATTAAGTGCTCCGCCTGGGGACTACGGCC…
M46_SRR5216251_957	d__Bacteria	p__Patescibacteria	c__Microgenomatia	o__unclassified	f__unclassified	g__unclassified	GGGGTAAAGGATTTAACCGTCCGCTTAGGGAAGGGCCTGCGGCCTATCAGGTAGTTGGTAGGGTAACGGCCTACCAAGCCTATGACGGGTAGCTGGCCTTATGAGGGTGGTCAGCCAGAGGGGGACTGAGACACGGCCCCCACTCCTACGGGAGGCAGCAATCAGGAATAGTCGGCAATGGGCGAAAGCCTGACCGCGCGACGCCGTGTGCGGGAAGAAGCTCTTCGGAGTGTAAACCGCTGTGATAGGGAAGGAAACCCTCTAAATTAGAGGGATGACAGTACCCTATTAGAAAGGGGCCGCTAACTGCGTGCCAGAAGCGTCGGTAATACGTGGGCCCCAAACGTTATCCGGTTTTACTGGGCGTAAAGGGTCGTGTAGGTGGCTTATTAAGTTTTT…
M46_SRR5216251_1229	d__Archaea	p__Nanoarchaeota	c__Nanoarchaeia	o__Pacearchaeales	f__unclassified	g__unclassified	AGGATGGGGCTGCGGCTGATTAGCTTGTTGGCGGGGTAATAGCCCACCAAGGCGACGATCAGTAAGGGCTCTTAGCGGAGAAGCCCTGAGAGGGAATCTGAGACACTATTCCCAGCCCTACGGGGTGCAGCAGTCGGGAAACTTCTGCAATACACGAAAGTGTGACAGAGCAAGCCAGAGTGCGTTTCTATTATTGAGACGCTTTTGTGCGATGTAAAAAGTTTCATGAATAAGGACTGGGCAAGATTGGTGCCAGCCGCCGCGGTAATCCCAGCAGTCCAAGTCGCAGCCACAATTATTGGGTCTAAAACATCCGTAGCTTGCTTGTAAGTCTTTTGTTAAATCGGGCCTCTCAAGGGTCCGGCGTGCAAGAGATACTGCTTGGCTAGAGACCGGGGG…
M46_SRR5216251_789	d__Bacteria	p__Patescibacteria	c__Dojkabacteria	o__unclassified	f__unclassified	g__unclassified	GATTAACGCTAGCGGCGTGCCTAAGGTATGCAAGTCGAACGGTTTGATTTTCGCAAGAAAATCAAATAGTGGCAGACGGCTGAGTAACGCGTAAGTACTTACCTCTGTCTCGGGCATAACTTTGCGAAAGTAAAGGTAATTCCCGATGGTCCCTTACGGGTAAAGATTTATCGGACAGAGATAGGCTTGCGTCCTATCAGGTAGTTGGTGGGGTAATGGCCTACCAAGCCTACAACGGGTAGCTGGCCTGAGAGGGTGGTCAGCCAGACTGGGACTGAGACACGGCCCAGACTCCTACGGGAGGCAGCAACTAGGAATTATGCGCAATGGAGGAAACTCTGACGCTGCGACGCCGCGTGGAGGAAGAAGGTCTTCGGATTGTAAACTCCTTTTGTCGAG…
M46_SRR5216251_581	d__Bacteria	p__Planctomycetota	c__Planctomycetes	o__Pirellulales	f__Thermoguttaceae	g__Thermogutta	TTTGGAGGGTCCTCCACAACCTTCCAGACGAAGCGAAAGTGTTAAGTGCTCCGCCTGGGGAGTATGGTCGCAAGGCTGAAACTCAAAGGAATTGACGGGGGCTCACACAAGCGGTGGAGGATGTGGCTTAATTCGAGGCTACGCGAAGAACCTTATCCTGGTCTTGACATGCACGGATTAACCCTGGGAAAGCAGGGCCACGCCCGCAAGGGTGGAACGTGCACAGGTGCTGCATGGCTGTCGTCAGCTCGTGTCGTGAGATGTCGGGTTAAGTCCCTTAACGAGCGAAACCCTTGTCGCTAGTTGCCAGCGGGTAATGCCGGGAACTCTAGCGAGACTGCCGGCGTTAAGCCGGAGGAAGGTGGGGATGACGTCAAGTCCTCATGGCCCTTATGACCA…
M46_SRR5216251_617	d__Bacteria	p__Chloroflexota	c__Chloroflexia	o__Chloroflexales	f__Roseiflexaceae	g__Roseiflexus	CCAAGCCGATGACGGGTAGCTGGTCTGGGAGGATGACCAGCCAGACTGGGACTGAGACACGGCCCAGACTCCTACGGGAGGCAGCAGCAAGGAATTTTCGGCAATGGGCGCAAGCCTGACCGAGCAACGCCGCGTGCGGGATGACGGCCTTCGGGTTGTAAACCGCTTTTCGGGGGGACGACCCTGACGGTACCCCCGGAATCAGCCCCGGCTAACTCTGTGCCAGCAGCCGCGGTAAGACAGAGGGGGCGAGCGTTGTCCGGAGTCACTGGGCGTAAAGCGCGCGCAGGCGGCAACCTCAGTGTCGTGTGAAAGCCCCCGGCTCAACCGGGGGAGGCCATGGCAAACTGGGTCGCTCGAGCTGCGGAGAGGCCCCTCGAATTGCCGGTGTAGCGGTGA…
M46_SRR5216251_856	d__Archaea	p__Nanoarchaeota	c__Nanoarchaeia	o__Pacearchaeales	f__unclassified	g__unclassified	TCCAGTTTATCCTGCTGGCGGCTGCGGCTATCTGATTTGCACTAAGACATGCAAGTTTCTCCGAAAGGAGGGCGAACTGCTCAGTAACACGTAGCTAACCTGCCCTATGGTTAAGGATATCCTCGGGAAACTGAGAGTAACACTTAATAGGGTATGATTTCTGGAATGAGTTATATCTGAAAGGCAACGCCATAGGATGGGGCTGCGGCGGATTAGGTTGTTGGCGGGGTAACTGCCCACCAAGCCAGTGATCCGTAAGGGCTCTTAGCGGAGAGGCCCTGAGAGGGAGTCTGAGACACTACTCCCAGCCCTACGGGGTGCAGCAGTTAGGAATATTCTGCAATGCGCGCAAGCGTGACAGAGCGAACCAGAGTGTTTCTCTATTTAGAGAAGCTTTTG…
M46_SRR5216251_850	d__Bacteria	p__unclassified	c__unclassified	o__unclassified	f__unclassified	g__unclassified	GGGTCTAATACCGAATAACATCGCCGGGTGGCATCACCTGGCGATCAAAGGCGGCTTCGGCTGTCGTCTGAAGAGGGGCCCGCGGTCCATTAGCCAGTTGGCGGGGTAATGGCCCACCAAAGCTACGATGGATAGCCGGCCTGAGAGGGTGTCCGGCCACACTGGGACTGAGATACGGCCCAGACTCCTACGGGAGGCAGCAGTAGGGAATATTGGGCAATGCCCGCAAGGGTGACCCAGCGACGCCGCGTGGGCGATGAAGCTCCTTGGAGTGTAAAGCCCTGTCGGGAGGGAAGAATGGCCGCAATCCTAATACGATTGCGGCTTGACGGTACCTTCAGAGGAAGCTCCGGCCAACTCCGTGCCAGCAGCCGCGGTAACACGGGGGGAGCAAGCGTT…
M46_SRR5216251_1001	d__Bacteria	p__Chloroflexota	c__Anaerolineae	o__Anaerolineales	f__Anaerolineaceae	g__unclassified	GGTCCAGACTCCTACGGGAGGCAGCAGTGAGGAATATTGCGCAATGGGCGAAAGCCAGACGCAGCAACGCCGCGTGGAGGAAGACGGCCTTCGGGTTGTAAACTCCTTTTCTGGGGGAAGAGACGGACGGTACCTCAGGAAGAAGTCTCGGCTAACTACGTGCCAGCAGCCGCGGTAAAACGTAGGAGACGAGCGTTATCCGGATTTACTGGGCGTAAAGCGCGTGCAGGCGGTTGGGCAAGTCGTGCGTGAAAGCTCCTGGCTTAACCGGGAGAGGTCGTACGAAACTGCGCAACTGGAGGGCAGGCGAGGGGTGTGGAATTCCGGGTGTAGTGGTGAAATGCGTAGATATCCGGAGGAACACCAGTGGCGAAGGCGACACCCTGGACTGTACCTGAC…
M46_SRR5216251_740	d__Bacteria	p__unclassified	c__unclassified	o__unclassified	f__unclassified	g__unclassified	AGCGGCGAACGGCTGAGTAACACGTAGGAACCTACCCCTAAGTAAAGAATAGTCTATCGAAAGGTGGAGTAATGCTTTATAATTCCCGACATCATGTCGGGATAAAGGATTTAACTGTCCGCTTAGGGATGGGCCTGCGGCCTATCAGGTAGTTGGTAGGTTAATAGCCTACCAAGCCTATGACGGGTAGCTGGTCTTATGAGGATGGTCAGCCAGAGGGGGACTGAGACACGGCCCCCACTCCTACGGGAGGCAGCAATCAGGAATAGTCGGCAATGGGCGAAAGCCTGACCGCGCGACGCCGTGTGCGGGAAGAAACTCTTCGGAGTGTAAACCGCTGTGGTAGGGGAGGAAGTCCGCCAACTGGCGGATTGACAGTACCCTGCTAGAAAGGGGCCG…
M46_SRR5216251_186	d__Bacteria	p__Bacteroidota	c__Ignavibacteria	o__Ignavibacteriales	f__Ignavibacteriaceae	g__Ignavibacterium	GTAGCTGGTCTGAGAGGATGATCAGCCACACTGGAACTGAGACACGGTCCAGACTCCTACGGGAGGCAGCAGTGAGGAATATTGGGCAATGCCCGCAAGGGTGACCCAGCAACGCCGCGTGGAGGATGAAGGTCGTTAGATTGTAAACTCCTGTTGAAGAGGACGAAAAATCCCGATAGCATCGGGACTTGACTGTACTCTTAGAGGAAGCCCCGGCTAACTACGTGCCAGCAGCCGCGGTAATACGTAGGGGGCAAGCGTTGTCCGGATTTACTGGGTGTAAAGGGCGCGTAGGCGGGTTAGCAAGTCAGAGGTGAAATACTACAGCTTAACTGTAGAACTGCCTTTGAAACTGTTAATCTTGAGTGCGGAAGAGAGAGACGGAATTCCAGGTGTAGC…
M46_SRR5216251_595	d__Bacteria	p__Chloroflexota	c__Anaerolineae	o__unclassified	f__unclassified	g__unclassified	ACCTGACGCTAAGACGCGAAAGCGTGGGGAGCAAACAGGCTTAGATACCCTGGTAGTCCACGCTGTAAACGGTGGATACTAGGTGTTGGTGGCTATCGCCATCAGTGCCGTAGCTAACGCGTTAAGTATCCCGCCTGGGGACTACGGCCGCAAGGCTAAAACTCAAAGGAATTGACGGGGGCCCGCACAAGCAGCGGAGCGTGTGGTTTAATTCGAGGCAACACGAAGAACCTTACCTGGGCTTGACATGCACGTAGTAGTGAAGCGAAAGCGGAACGACCCTTCGGGGAGCGTGCACAGGTGCTGCATGGCTGTCGTCAGCTCGTGCCGTGAGGTGTTCGGTTAAGTCCGGTAACGAGCGCAACCCTCGCTGTTAGTTACATGTGTCTAACGGGACTG…
M46_SRR5216251_988	d__Bacteria	p__Chloroflexota	c__Anaerolineae	o__Anaerolineales	f__Anaerolineaceae	g__unclassified	CCCGGTGTAGTGGTGAAATGCGTAGATATCGGGAGGAACACCAGTGGCGAAGGCGGCCTCCTGGGCCATTCCTGACGCTCAGACGCGAAAGCTAGGGGAGCGAACGGGATTAGAAACCCCGGTAGTCCTAGCCGTAAACGATGTGGACTTGGCGTCGGTGGGGTAAAACCTGTCGGTGCCGTAGCTAACGCGTTAAGTCCACCGCCTGGGGACTACGGCCGCAAGGTTAAAACTCAAAGGAATTGACGGGTCCCCGCACAAGCAGCGGAGCGTGTGGTTTAATTCGTTGCTACGCGAAGAACCTTACCCAGGCTTGACATACAGGTGGTAGGGATCCGAAAGGTGACCGACCCTTCGGGGAGCCTGTACAGGTGCTGCATGGCTGTCGTCAGCTCGTGT…
M46_SRR5216251_347	d__Bacteria	p__Planctomycetota	c__Phycisphaerae	o__Pla1	f__unclassified	g__unclassified	CGACTGGAACGTTAGGTGGAGCGGTGAAATGCGTAGATATCTAACGGAACGCCGGTGGCGAAAGCGGGTCGCTGGGCCTGTCCTGACGCTGAGACGCGAAAGCGTAGGGAGCAAACGGGATTAGATACCCCGGTAGTCTACGCCCTAAACGATGCGCACTAGGTACGGGAGTCTCTGACGGCGTCCGTGCCGAAGCAAAAGTGCTAAGTGCGCCGCCTGGGGAGTACGGCCGCAAGGCTAAAACTCAAAGGAATTGACGGGGGCTCACACAAGCGGTGGAGCATGTGGCTCAATTCGAAGCAACGCGAAGAACCTTACCCGGGTTCAAGTCCAGGGATGCCTACCTGGAAACAGGTTTGGTTGCCCTTCGGGGTGAAACCTGGACCGGTGCTGCATGGC…
M46_SRR5216251_736	d__Bacteria	p__Patescibacteria	c__ABY1	o__unclassified	f__unclassified	g__unclassified	ATCCCACCTGGGAAGTACGGCCGCAAGGCTAAAACTCAAAGGAATTGACGGGGGCCCGCACAAGCGGTGGAGCATGTGGTTTAATTCGACGATAACCGGAAAACCTCACCAGGGCTTGAAATGTAGCTGCAAATTCGCTGAAAGGCGAACTTCTTCGAGAGTGCTACACAGGTGCTGCATGGTTGTCGTCAGCTCGTGTCGTGAGATGTCGGGTTAAGTCCTTTAACGAGCGCAACCCTCATCTTGTGTTAAATATTCACAAGAGACTGCCCAGCTTAACTGGGAGGAAGGTGGGGATGACGTCAAATCAGCATGGCCCTTACGCCCTGGGCAACACACGTGCTACAATGGCCGGTACAAAGGGCTGCTAAGTCGCGAGACGGAGCTAATCCTTAAAAC…
M46_SRR5216251_143	d__Bacteria	p__Desulfobacterota	c__Desulfobacteria	o__Desulfobacterales	f__Desulfobacteraceae	g__Sva0081_sediment_group	CAATACTGACGCTGAGGCGCGAAGGCGTGGGGAGCAAACAGGATTAGATACCCTGGTAGTCCACGCAGTAAACGGTGAACACTAGGTGTAGCGGGTATTGACCCCTGCTGTGCCGAAGCTAACGCATTAAGTGTTCCGCCTGGGAAGTACGGCCGCAAGGTTAAAACTCAAAGGAATTGACGGGGGCCCGCACAAGCGGTGGAGCATGTGGTTTAATTCGACGCAACGCGAAGAACCTTACCTGGGTTTGACATCCCGGGAATCCCCTGGAAACAGGGGAGTGCCCTTCGGGGAGCCCGGAGACAGGTGCTGCATGGCTGTCGTCAGCTCGTGTCGTGAGATGTTGGGTTAAGTCCCGCAACGAGCGCAACCCCTGTCTTCAGTTACCAGCATTCAGTT…
M46_SRR5216251_1210	d__Archaea	p__Thermoproteota	c__Bathyarchaeia	o__unclassified	f__unclassified	g__unclassified	CGATAATCCTGAGGGGACCACCAGTGGCGAAGGCGCTCGACTGGAACGCGCTCGACGGTGAGGGACGAAAGCTAGGGGAGCGAACCGGATTAGATACCCGGGTAGTCCTAGCTGTAAACGATGTGGACTAAGTGTTAGGGCGGCCACGAGCTGCCCTAGTGCTGCAGGGAAGCCGTTAAGTCCACCGCCTGGGGAGTACGGCCGCAAGGCTGAAACTTAAAGGAATTGGCGGGGGAGCACCACAAGGGGTGAAGCCTGCGGTTTAATTGGACTCAATGCCGGGAATCTTATCGGGAGCGACAGCAGAATGAAGGCCAGGCTGACGACCTTGCCAGACAAGCTGAGAGGAGGTGCATGGCCGTCGACAGTTCGTGCCGTGAGGTGTCCTGTTAAGTCAGG…
M46_SRR5216251_947	d__Bacteria	p__Planctomycetota	c__Phycisphaerae	o__Tepidisphaerales	f__unclassified	g__unclassified	TGCCCGGACTCCTACGGGGGGCTGCAGTAACGAATCTTCCCCAATGCGCGAAAGCGTGAGGGAGCGACGCCGCGTGGAGGACGAAGTCCTTCGGGATGTAAACTCCTGTCAGGGGTTACCAAGTTCTGAGGAGCCCCAAAGGAAGTGGCGGCTAACTCTGTGCCAGCAGCCGCGGTAAGACAGAGGCCACAAGCGTTAGGCGGAATCACTGGGCTTAAAGCGTGTGTAGGCGGACCGTTAAGTGCTTTGTGAAATCCCACGGCTCAACCGTGGAATGGCTTGGCATACTGGCGGTCTTGAGCCACTCAGGGGCAACTGGAACTAACGGTGGAGCGGTGAAATGCGTAGATATCGTTAGGAACGCCGAAGGTGAAAACAGGTTGCTGGGGGTGTGCTGAC…
M46_SRR5216251_951	d__Bacteria	p__Spirochaetota	c__Spirochaetia	o__Spirochaetales	f__Spirochaetaceae	g__Sphaerochaeta	AAACACGGGGTAATACCGAATACGCTCTGGGGGCTATGGTCCTTGGAGGAAAGGCGCGGGTGCGTCGACCTGGGGGGAGCCTGCGGTCCATTAGCTAGTTGGTGGGGTAAGAGCCTACCAAGGCGATGATGGATAGCCGGCCTGAGAGGGTGTACGGCCACACTGGGACTGAGATACGGCCCAGACTCCTACGGGAGGCAGCAGCTAAGAATCTTCCGCAATGGGCGCAAGCCTGACGGAGCGACGCCGCGTGGACGATGAAGGCCGCAAGGTTGTAAAGTCCTTTTCTCTGTGAAGAATAAGCGGGGGAGGAAATGCCCCTGTGATGACGTTAGCAGAGGAATAAGCCCCGGCTAATTACGTGCCAGCAGCCGCGGTAATACGTAAGGGGCGAGCGTT…
M46_SRR5216251_647	d__Bacteria	p__unclassified	c__unclassified	o__unclassified	f__unclassified	g__unclassified	AGAGTTTGATCCTGGCTCAGAACGAACGCTGGCGGCGTGGATTAGGCATGCAAGTCGAACGGACACTTTGTAGCAATATGAAGTGTTAGTGGCGTAAGGGCGAGTAACACGTGGGTAACGTACCTCTGTGATGGGGATAACCCCGCGAAAGCGGGGCTAATACCGAATGTGGTCGTTGCGTGATGCGCAACGGGCAAAGGGTGGGGATCGCAAGACCTGCCGCACGGAGAGCGGCCCGCGTCCTATCAGCTAGTTGGTGGGGTAATGGCCTACCAAGGCGATGACGGGTAGCCGAGTTGAGAGACCGACCGGCCGCACTGGGACTGAGACACTGCCCAGACTCCTACGGGAGGCTGCAGTCGAGAATCATTCGCAATGGGCGCAAGCCTGACGATGCGA…
M46_SRR5216251_992	d__Bacteria	p__Chloroflexota	c__Anaerolineae	o__RBG-13-54-9	f__unclassified	g__unclassified	AGAGTTTGATCCTGGCTCAGGGCGAACGCTGGCGGCGCGCCTAAAGCATGCAAGTCGAACGGAGCATCCTTCGGGGTGCTCAGTGGCGGACGGCTGATTAACACGTGGGTAACCTGCCCGGAAGTGGGGAATAACTCGTGGAAACAGGGGCTAATACCGCATGTGGTCTGTTGCCGCTGGGCAACAGATTAAAGGCACCTTCGGGTGTCGCTTCGGGAGGGGCCCGCGTCCCATCAGCTTGTTGGTGGGGTAATGGCTCACCAAGGCGATGACGGGTAGCTGGCCTGAGAGGGTGGTCAGCCAGACTGGGACTGAGACACGGCCCAGACTCCTACGGGAGGCAGCAGCTAGGAATCTTGCACAATGGGCGAAAGCCTGATGCAGCGACGCCGCGTGGGC…
M46_SRR5216251_241	d__Bacteria	p__Planctomycetota	c__unclassified	o__unclassified	f__unclassified	g__unclassified	CAATATGGCGTATAGTGGCGAACGGGTGAGTAATGAATAGGTAACGTGCCCCGGGCACAGGGATACCGCCGAACCCCGCGAGGGGTTCTTTGCGAAAGTGGCGTTAATACCTGATGACGTTCATGGGAGGCATCTCCCGCGAATCAAAGGGTGGGGACCGCAAGGCCTACCGGCCTGGGATCGGCCTATTTCCTATCAGCTAGTTGGTGAGGTAACGGCTCACCAAGGCTGCGACGGGTAGCGGGACTGAGAGGTCGGCCCGCCACATCGGGACTGAGACACTGCCCGGACACCTACGGGTGGCTGCAGTAACGAATCTTCCGCAATGGGCGAAAGCCTGACGGAGCGACGCCGCGTGAAGGACGAATTCCCTCGGGATGTAAACTTCTTTTCGGGTGA…
M46_SRR5216251_199	d__Bacteria	p__unclassified	c__unclassified	o__unclassified	f__unclassified	g__unclassified	CAAGTTGTGCGAGAAAGTGGGAGCAATCCCGCGAGTACAGCGGCGCACGGGTGAGTAACACGTAAGCAACCTTCCTTCAAGTCTGGAATAACCTTGCCAACGCGGGGCTAATACCGGATGTGGTCCCAGAGTCGCATGATTTTGGGATTAAAGCTGACCTCTACACGTAAGTTTGCGCTTGAAGATGGGCTTGCGCACCATTAGCTAGTTGGCAGGGTAACGGCCTACCAAGGCTGTGATGGTTAGCCGACCTGAGAGGGTGATCGGCCACATTGGGACTGAGATACGGCCCAGACTCCTACGGGAGGCAGCAGTAGGGAATTTTGCGCAATGGACGAAAGTCTGACGCAGCGACGCCGCGTGAGGGATGAAGGTCTTCGGATTGTAAACCTCTGTTGA…
M46_SRR5216251_819	d__Bacteria	p__Chloroflexota	c__Anaerolineae	o__SBR1031	f__unclassified	g__unclassified	GATGAACGCTGGCGGCGTGCCTAATACATGCAAGTCGAGCGATGAGGCCCTTCGGGGCACATCAGCGGCGAACGGGTGAGTAACACGTGGGTGACCTGCCCCGAAGAGGGGGATAACCCTGGGAAACTGGGGCTAATACCCCATGTGCTGGGCGATTCGGTTCGTCCAGTAAAGCCGCAAGGCGCTTCGGGAGGGGCCCGCGGCCCATCAGCTGGTTGGTAGGGTAATGGCCTACCAAGGCGAAGACGGGTAGGGGGCGTGAGAGCGCGGCCCCCCACACTGGCACTGAGACACGGGCCAGACTCCTACGGGAGGCAGCAGTAAGGAATATTGCCCAATGGGCGAAAGCCTGAGGCAGCGACGCCGCGTGGGCGATGAAGGCCTTCGGGTCGTAAAGCC…
M46_SRR5216251_780	d__Bacteria	p__Chloroflexota	c__Anaerolineae	o__SBR1031	f__unclassified	g__unclassified	GTGCCTAATACATGCAAGTCGAGCGGGATCCCTTGGATTCGTCTGGGGGTGAGAGCGGCGAACGGGTGAGTAACACGTAGGTGACCTGCCCCGAAGACGGGGATAACTACTGGAAACGGTAGCTAATACCCGATGTGCTCGGCGATTCGTTTCGTCGAGTAAAGCTCCGGCGCTTCGGGATGGGCCTGCGGCCTATCAGCTAGTTGGTAGGGTAACGGCCTACCAAGGCGAAGACGGGTAGGGGGCGTGAGAGCGTGGTCCTCCACACTGGCACTGAGACACGGGCCAGACTCCTACGGGAGGCAGCAGTCGGGGATATTGCACAATGGGCGAAAGCCTGATGCAGCAACGCCGCGTGGGCGATGAAGGCCTTCGGGTTGTAAAGCCCTTTTCTGGGGG…
M46_SRR5216251_1224	d__Archaea	p__unclassified	c__unclassified	o__unclassified	f__unclassified	g__unclassified	GGAATGAAGGCCAGGGGCGCAAAATGGATTAGATACCCATGTAGTCCTGGCAGTAAACTCTGATTACTAAACATTGTGTTTTCTTCGTGAGAATGCAGTGCTGAAGCGAAGGCGGAAGTAATCTACCTGGGGAGTATAGCCGCAAGGCCGAAACTTAAAGGAATTGGCGGGGGGGCACTACAAGGGGTGACGCGTGCGGTTCAATTAGATTCTACACCGTGAACCTCACCAGGAGCGACAGCAGAATGAAGGTCAGTCTGAAGGGCTTACCTAACACGCTGAGAGGAGGTGCATGGCCGTCGTCAGCTTGTGTCGTGAGATGCCCTGTTAAATCAGGTAACAAGCGAGACCTGCATGTACAATTGCGATTCGGAGAGAAAGCACATTGTACAGACTGCT…
M46_SRR5216251_357	d__Bacteria	p__Armatimonadota	c__Armatimonadetes	o__Armatimonadetes_gp7	f__Armatimonadetes_gp7	g__Armatimonadetes_gp7	GAGTTTGATCCTGGCTCAGGGCGAACGCTGGCGGCGTGCCTTAGACATGCAAGTCGAGCGGTAGGCGTCCTTCGGGGCGCCGAGAGCGGCGAACGGCGGAGTAACACGTGGGTAACCTGCCCCGAAGACTGGGACAACCCGGGGAAACTCGGGCTAATACCGGATGTGGATGCGCGGGCTTCGGCTTGGGCATCTAAAAGGGTTTCCGCTTCGGGATGGGCCCGCGGCCTATCAGGTTGTTGGTGAGGTAACGGCTCACCAAGCCGACGACGGGTAGCCGGTCTGAGAGGATGATCGGCCCGAGGGGCACTGAGACACGGGCCCCACTCCTACGGGAGGCAGCAGTCGGGAATTTTGGGCAATGGGCGCAAGCCTGACCCAGCGACGCCGCGTGGAGGA…
M46_SRR5216251_761	d__Bacteria	p__Cyanobacteria	c__Cyanobacteriia	o__PCC-7336	f__JA-3-3Ab	g__JA-3-3Ab	GAGTTTGATCCTGGCTCAGGATGAACGCTGGCGGTATGCTTAACACATGCAAGTCGGACGGACACCTTCGGGTGTTAGTGGCGGACGGGTGAGTAACACGTAGGAATCTACCCTTAGGCGGGGGACAACAGCTGGAAACGGCTGCTAATACCCCATACAGGCGCAAGCTGAAAGGAGCGATCCACCTAAGGATGAGCCTGCGTCGGATTAGCTAGTTGGTGGGGTAAGGGCCTACCAAGGCGACGATCCGTAGCGGGTCTGAGAGGATGGCCCGCCACACTGGGACTGAGACACGGCCCAGACTCCTACGGGAGGCAGCAGTGGGGAATTTTCCGCAATGGGCGCAAGCCTGACGGAGCAATACCGCGTGAGGGAGGAAGGCCCTTGGGTTGTAAACCT…
M46_SRR5216251_154	d__Bacteria	p__Planctomycetota	c__Phycisphaerae	o__Pla1	f__unclassified	g__unclassified	GACGCCGCGTGGAGGATGAAGTCCCTCGGGATGTAAACTTCAATAGTTTGTCAGGAAGCAAAAGGACCTAATACGTCCTTAGTTGACCATCAAACGAAAGGGGTGGCTAACTCCGTGCCAGCAGCCGCGGTAAGACGGAGACCCCAAGCGTTGTTCGGAATCACTGGGCTTAGAGCGGGTGTAGGCGGGACGGTAAGTACTGAGTGAAATCCCCGGTCTCAACCCGGGAACTGCTTGGTATACTGCCGTTCTTGAGGCAGGTAGGGGTCACTGGAACCTTAGGTGGAGCGGTGAAATGCGTAGATATCTAAGGGAACGCCTGTGGCGAAAGCGGGTGACTGGGCCTGTTCTGACGCTGAGACCCGAAAGCGTAGGGAGCAAACGGGATTAGATACCCCG…
M46_SRR5216251_1014	d__Bacteria	p__Proteobacteria	c__Gammaproteobacteria	o__Burkholderiales	f__Hydrogenophilaceae	g__unclassified	GAGCGTTAATCGGAATTACTGGGCGTAAAGGGTGCGCAGGCGGATGTTTAAGCCAGACGTGAAAGCCCCGGGCTTAACCTGGGAGGTGCGTTTGGAACTGGACGTCTAGAGTGCGGCAGAGGGAGGTGGAATTCCACGTGTAGCAGTGAAATGCGTAGAGATGTGGAGGAACACCGATGGCGAAGGCAGCCTCCTGGGCTGACACTGACGCTCATGCACGAAAGCGTGGGGAGCAAACAGGATTAGATACCCTGGTAGTCCACGCCCTAAACGATGTCGACTGGCTGTTGGGCGGGCAACCGCTTGGTAGCGAAGCTAACGCGTGAAGTCGACCGCCTGGGGAGTACGGCCGCAAGGTTGAAACTCAAAGGAATTGACGGGGGCCCGCACAAGCGGTGG…
M46_SRR5216251_93	d__Bacteria	p__Verrucomicrobiota	c__Kiritimatiellae	o__unclassified	f__unclassified	g__unclassified	TGATGGTACCGGAAGAGGAAGCCACGGCTAACTCTGTGCCAGCAGCCGCGGTAATACAGAGGTGGCGAGCGTTGTTCGGATTTACTGGGCGTAAAGGGTGCGTAGGTGGTTCCGTGTGTCGGGTGTGAAATCCCACTGCTCAACGGTGGAATTGCGCTCGAAACTACGGGGCTAGAGTGCAGGAGGGGAGAGCGGAATTCTTGGTGTAGCGGTGAAATGCGTTGATATCAAGAAGAACGCCGGTGGCGAAGGCGGCTCTCTGGAATGCAACTGACACTGAGGCACGAAAGCTGGGGGAGCAAACAGGATTAGATACCCTGGTAGTCCCAGCCCTAAACGGTGTGCACTTGGTGTGGGGAGAATCAATCCTTCCCGTGCCGGAGCTAACGCGTTAAGTGC…
M46_SRR5216251_973	d__Bacteria	p__Chloroflexota	c__Anaerolineae	o__SBR1031	f__unclassified	g__unclassified	GGGAAACTGGGGCTAATACCCCATGTGCTGGGCGATTCGGTTCGTCCAGTAAAGCCGCAAGGCGCTTCGGGAGGGGCCCGCGGCCCATCAGCTGGTTGGTAGGGTAATGGCCTACCAAGGCGAAGACGGGTAGGGGGCGTGAGAGCGCGGCCCCCCACACTGGCACTGAGACACGGGCCAGACTCCTACGGGAGGCAGCAGTAAGGAATATTGCCCAATGGGCGAAAGCCTGAGGCAGCGACGCCGCGTGGGCGATGAAGGCCTTCGGGTCGTAAAGCCCTTTTCTGGGGGAAGAGGAAGGACGGTACCCCAGGAATAAGCGCCGGCGAACTACGTGCCAGCAGCCGCGGTAAAACGTAGGGCGCGAGCGTTATCCGGATTCACTGGGCGTAAAGCGCG…
M46_SRR5216251_715	d__Bacteria	p__Bacteroidota	c__Kapabacteria	o__Kapabacteriales	f__unclassified	g__unclassified	ACCCAAGCGTTGTCCGGATTTACTGGGTGTAAAGGGTGCGCAGGCGGAACTGTGCGTCGAGGGTTAAAGACTTAGGCTTAACCTAAGGAGTGCCCTCGATACGGCAGATCTTGAGTGCGAGAGAGGATAGTGGAATTCCTGGTGTAGCGGTGAAATGCGTAGATATCAGGAGGAACACCAGTGGCGAAGGCGGCTATCTGGCTCGCAACTGACGCTCAGGCACGAAAGCGTGGGGAGCAAACAGGATTAGATACCCTGGTAGTCCACGCCTTAAACGATGTATGCTTGGTGTTGGGACATCAGTCTCAGTGCCGGAGGAAACCCATTAAGCATACCACCTGGGGAGTACGATCGCAAGGTTGAAACTCAAAGGAATTGACGGGGGCCCGCACAAGCGGT…
M46_SRR5216251_1042	d__Bacteria	p__Proteobacteria	c__Deltaproteobacteria	o__unclassified	f__unclassified	g__unclassified	GTACCCATTCGCTGGGGATAACGAGGCGAAAGCTTCGCTAATACCGAATGACTCTGTGCTTATCTGCGGTTTGTTTTCGGGAAAGCCGAAAGGCGCGAGCGGAGCGGCCTGAGCCTCATTAGCTGGTTGGTAGGGTAACGGCCTACCAAGGCTGTGATGGGTAGCTGGTCTGAGAGGATGATCAGCCACACTGGCACTGGAACACGGGCCAGACTCCTACGGGAGGCAGCAGTTAGGAATTTTGCGCAATGGGAGAAATCCTGACGCAGCAACGCCGCGTGGGTGATGAAGGCCTTCGGGTTGTAAAGCCCTTTTAGCGGGGACGAAAAAAATGACGGTACCGGCAGAAAAAGCACCGGCTAACTCTGTGCCAGCAGCCGCGGTAATACAGAGGGTGCT…
M46_SRR5216251_972	d__Bacteria	p__Chloroflexota	c__Chloroflexia	o__Chloroflexales	f__Roseiflexaceae	g__Roseiflexus	AGAGTTTGATCCTGGCTCAGGACGAACGCTGGCGGCGTGCCTAATGCATGCAAGTCGAACGCACCCGCTTCGGCGGGTGAGTGGCGCACGGCTGAGTAACACGTGGGAACCCGCCCCCCGGTGGGGGATAACGCGACGAAAGTTGCGCTAATCCCGCATACGTCCTTCGGGGGAAAGCGCCTGCGCGCGCCGGGGGAGGGGCCTGCGGCCCATCAGGTCGTTGGTGGGGTAATGGCCCACCAAGCCGATGACGGGTAGCTGGTCTGGGAGGATGACCAGCCAGACTGGGACTGAGACACGGCCCAGACTCCTACGGGAGGCAGCAGCAAGGAATTTTCGGCAATGGGCGCAAGCCTGACCGAGCAACGCCGCGTGCGGGATGACGGCCTTCGGGTTGTA…
M46_SRR5216251_1095	d__Bacteria	p__Chloroflexota	c__Anaerolineae	o__SBR1031	f__unclassified	g__unclassified	GGATGAACGCTGGCGGCGTGCCTAATACATGCAAGTCGAGCGATGAGGCCCTTCGGGGCACATCAGCGGCGAACGGGTGAGTAACACGTGGGTGACCTGCCCCGAAGAGGGGGATAACCCCGGGAAACTGGGGCTAATACCCCATGTGCTGGGCGATTCGGTTCGTCCAGTAAAGCCGCAAGGCGCTTCGGGAGGGGCCCGCGGCCCATCAGCTGGTTGGTAGGGTAATGGCCTACCAAGGCGAAGACGGGTAGGGGGCGTGAGAGCGCGGCCCCCCACACTGGCACTGAGACACGGGCCAGACTCCTACGGGAGGCAGCAGTAAGGAATATTGCCCAATGGGCGAAAGCCTGAGGCAGCGACGCCGCGTGGGCGATGAAGGCCTTCGGGTCGTAAAGC…
M46_SRR5216251_408	d__Bacteria	p__Acidobacteriota	c__Acidobacteriae	o__Bryobacterales	f__Bryobacteraceae	g__Paludibaculum	GCATACGTCCGAGAGGAGAAAGCCGAAAGGCGCAGGGAGAGGAGCCCGCGGCCGATTAGCTAGTTGGTGGGGTAAAAGCTCACCAAGGCGACGATCGGTAGCCGGCCTGAGAGGGCACACGGCCACACTGGCACTGAAACACGGGCCAGACTCCTACGGGAGGCAGCAGTGGGGAATCTTGCACAATGGGGGAAACCCTGATGCAGCGACGCCGCGTGAGCGATGAAGCCCCTCGGGGTGTAAAGCTCTTTCGGCAGGGACGATAATGACGGTACCTGCAGAAGAAGCTGCGGCTAACTACGTGCCAGCAGCCGCGGTAATACGTAGGCAGCAAGCGTTGTTCGGAATTACTGGGCGTAAAGCGTGCGTAGGCGGTTGGCTAAGTTTGGTGTGAAATCT…
M46_SRR5216251_833	d__Archaea	p__Nanoarchaeota	c__Nanoarchaeia	o__Pacearchaeales	f__unclassified	g__unclassified	TCCAGTTTATCCTGCTGGCGGCTGCGGCTATCTGGTTTGCAATAAGACATGCAAGTCTCTTGAAAGAGGGCGAACTGCTCAGTAACACGTAGCTAACCTGCCCTATGGTTGGGATAACCTCGGGAAACTGAGGCTAATGTCCGGATAGGTGACAGTTACTGGAATGTTTTCTTCCTCTTAAGGCAACGCCTTAGGATGGGGCTGCGGCTGATTAGCTTGTTGGCGGGGTAATTGCCCACCAAGGCTATGATCAGTAAGGGCTCTTAGCGGAGAAGCCCTGAGAGGGAATCTGAGACACTATTCCCAGCCCTACGGGGTGCAGCAGTTGGGAAACTTCTGCAATGCGCGAAAGTGTGACAGAGCAAGCCAGAGTGCTTTTCTATTATTGAGACGCTTTTG…
M46_SRR5216251_545	d__Bacteria	p__Verrucomicrobiota	c__Kiritimatiellae	o__WCHB1-41	f__unclassified	g__unclassified	ATACAGAGGTGTCGAGCGTTGTTCGGATTTACTGGGCGTAAAGGGTGCGTAGGCGGTCTCGTGTGTCGGATGTGAAATCTTGCCGCTCAACGGCGAAACGGCATCCGAAACTACGGGGCTCGAGGGCAGGAGAGGAAGGCGGAATTCTCGGTGTAGCGGTGAAATGCGTAGATATCGAGAGGAACACCGGTGGCGAAGGCGGCCTTCTGGACTGTTTCTGACGCTGAGGCACGAAGGCTGGGGGAGCAAACAGGATTAGATACCCTGGTAGTCCCAGCAGTAAACGGTGCGCACTTGGTGTGGGGCGGGCTATCCCGTTCCGTGCCGGAGCTAACGCGTTAAGTGCGCCGCCTGGGGAGTACGGCCGCAAGGTTAAAACTCAAAGGAATTGACGGGGGC…
M46_SRR5216251_493	d__Archaea	p__Thermoproteota	c__Bathyarchaeia	o__unclassified	f__unclassified	g__unclassified	CGGTTGATCCTGCCGGACTTGACCGCTATCGGGTTGGGACTAAGCCATGCAAGTTGTACGTCTCAAGCCACGCTGAGACGTAGCGCACTGCTCAGTAACACGTTGTCAATCTACCCTCAGGACGGGCATAACCTCGGGAAACTGAGGATAATACCCGATAGAGAACACGGCCTGGAACGGTGTGTTCTCCAAAAGACACCAGCGGCATGCTCGCTGGCGTCGCCTGAGGATGAGACTGCGGCTGATTAGGTTGTTGGTGGGGTAGAGACGTAACGCACCAAAAACCCGAAACCAAAAATTGGAAGCCCAAAACAAAACAAAAAAGGCTTCAAAAACAGCGGGAAACGTTACGCTAAAAGCCCACCAAGCCGATTATCAGTACGGGCCACGGGAGTGGTA…
M46_SRR5216251_1237	d__Archaea	p__Nanoarchaeota	c__Nanoarchaeia	o__Pacearchaeales	f__unclassified	g__unclassified	TCCAGTTTATCCTGCTGGGGGCTGCTGCTATCTGGTTTGCAATTAGACATGCAAGTCTTTTTTGTTTCGCAAGAAATGAAGGGCGAACTGCTCAGTAACACGTAGCTAACCTGCCCTATGGTTAGGGAATATTGTCGGGAAACTGAGCCTAATGTCCGATAGGAGACAGTTTCTGGAATGATTCCTTCCTCTTAAGGCAACGCCTTAGGATGGGGCTGCGGCTGATTAGCTTGTTGGCGGGGTAATTGCCCACCAAGGCTATGATCAGTAAGGGCTCTTAGCGGAGAAGCCCTGAGAGGGAATCTGAGACACTATTCCCAGCCCTACGGGGTGCAGCAGTCGGGAAACTTCTGCAATACACGAAAGTGTGACAGAGCAAGCCAGAGTGCGTTTCTATAA…
M46_SRR5216251_722	d__Bacteria	p__unclassified	c__unclassified	o__unclassified	f__unclassified	g__unclassified	ATGTGGTCGTTGCGTGATGCGCAACGGGCAAAGGGTGGGGATCGCAAGACCTGCCGCACGGAGAGCGGCCCGCGTCCTATCAGCTAGTTGGTGGGGTAATGGCCTACCAAGGCGATGACGGGTAGCCGAGTTGAGAGACCGACCGGCCGCACTGGGACTGAGACACTGCCCAGACTCCTACGGGAGGCTGCAGTCGAGAATCATTCGCAATGGGCGCAAGCCTGACGATGCGACGCCGCGTGGACGAAGAAGGCCTTCGGGTTGTAAAGTCCTTTGAGCAGGGAAGAAAGCTTCCCTACGAATACTAGGTGAAGTGTGACGGTACCTGCAGAACAAGCCACGGCTAATCTCGTGCCAGCAGCCGCGGTAAGACGAGAGTGGCTAGCGTTGTTCGGATTT…
M46_SRR5216251_210	d__Bacteria	p__Bacteroidota	c__Ignavibacteria	o__Ignavibacteriales	f__Ignavibacteriaceae	g__Ignavibacterium	TAAAGTTTCGACGTCTAAGGATGAGCTTGCGTCTGATTAGCTAGTTGGTGAGGTAATGGCCCACCAAGGCAACGATCAGTAGCTGGTCTGAGAGGATGGTCAGCCACACTGGAACTGAGACACGGTCCAGACTCCTACGGGAGGCAGCAGTGAGGAATATTGGGCAATGCCCGCAAGGGTGACCCAGCAACGCCGCGTGGAGGATGAATGCCGTAAGGTTGTAAACTCCTGTTAGAGGGGACGAATAATTCCGATTGCATCGGAACTTGACGGTACCCTCAGAGAAAGCCCCGGCTAACTACGTGCCAGCAGCCGCGGTAATACGTAGGGGGCAAGCGTTGTCCGGATTTACTGGGTGTAAAGGGCGCGCAGGTGGGCTTGATAGTTAGAGGTGAAATC…
M46_SRR5216251_912	d__Bacteria	p__BRC1	c__unclassified	o__unclassified	f__unclassified	g__unclassified	CCGCATGGTCTCTCCGGGCACCAAGCCCGGCGAGTAAAGCAGCAATGCGCCCGAGGATCGGTTCACCTCCCATTAGCTAGTTGGTGGGGTAATGGCCTACCAAGGCTACGATGGGTAGCTGGTCTGAGAGGATGGTCAGCCACACTGGGACTGAGATACGGCCCAGACTCCTACGGGGGGCAGCAGTCTAGAGGCTTCGTCAATGCCCGAAAGGGTGAACGAGCGACGCCGCGTGCGGGATGAAGGCCTTCGGGTTGTAAACCGCTTTTGTTCGGGAAGAATACCTGGGTCGCGCACCCGGGGGTGACGGTACCGGACGAATAAGCCTCGGCTAACTCCGTGCCAGCAGCCGCGGTAAGACGGAGGAGGCAAGCGTTGTTCGGAATTATTGGGCGTAAA…
M46_SRR5216251_990	d__Bacteria	p__Armatimonadota	c__Armatimonadetes	o__Armatimonadetes_gp7	f__Armatimonadetes_gp7	g__Armatimonadetes_gp7	GGTAACGGCTCACCAAGCCGACGACGGGTAGCCGGTCTGAGAGGATGATCGGCCCGAGGGGCACTGAGACACGGGCCCCACTCCTACGGGAGGCAGCAGTCGGGAATTTTGGGCAATGGGCGCAAGCCTGACCCAGCGACGCCGCGTGGAGGACGAAGCCCTTCGGGGTGTAAACTCCTTTTAGTGGGGACGAACGCAGACGGTACCCACAGAAAAAGCCCCGGCTAACTACGTGCCAGCAGCCGCGGTAATACGTAGGGGGCGAGCGTTGCCCGAATTTACTGGGCGTAAAGCGCACGTAGGCGGCTTCGTAAGTCTGGTGTGAAATCTCACGGCTCAACCGGGAGGCTGCACCAGATACTGCGAAGCTCGAGGACGGGAGAGGAGATCGGAATTCCC…
M46_SRR5216251_258	d__Bacteria	p__Verrucomicrobiota	c__Kiritimatiellae	o__WCHB1-41	f__unclassified	g__unclassified	AAGGAATTGACGGGGGCCCGCACAAGCGGTGGAGCATGTGGCTTAATTCGATGCAACGCGAAGAACCTTACCTGGGCTTGACATGCAGCTGCAGGCCCCGTGAAAGCGGGGCGGCCTTCGAGGGTGCTGCACAGGTGCTGCATGGCTGTCGTCAGCTCGTGCCGTGAGGTGTTGGGTTAAGTCCCGCAACGAGCGCAACCCTTGTGACTAGTTGCCACTCCGCAAGGAAGCACTCTAGTCAGACTGCCTGTGATAAGCAGGAGGAAGGTGGGGATGACGTCAAGTCCGTATGGCCTTTATGCCCAGGGCTGCACACGTGCTACAATGAGCGGTACAGAAGGAAGCAAAACCGCGAGGTGGAGCAGATCCCCAAAACCGTTCCCAGTTCAGATTGGAGTC…
M46_SRR5216251_749	d__Bacteria	p__Chloroflexota	c__Chloroflexia	o__Chloroflexales	f__Roseiflexaceae	g__Roseiflexus	GAGTTTGATCCTGGCTCAGGACGAACGCTGGCGGCGTGCCTAATGCATGCAAGTCGCACGCATCCGCTTCGGCGGGTGAGTGGCGCACGGCTGAGTAACACGTGGGAACCCGCCCCCCGGTGGGGGATAACGCGACGAAAGTTGCGCTAATCCCGCATACGTCCTTCGGGAGAAAGCGCTTCTGCGCGCCGGGGGAGGGGCCTGCGGCCCATCAGGTCGTTGGTGGGGTAATGGCCTACCAAGCCGATGACGGGTAGCTGGTCTGGGAGGATGACCAGCCAGACTGGGACTGAGACACGGCCCAGACTCCTACGGGAGGCAGCAGCAAGGAATTTTCGGCAATGGGCGCAAGCCTGACCGAGCAACGCCGCGTGCGGGATGACGGCCTTCGGGTTGTAA…
M46_SRR5216251_893	d__Bacteria	p__Spirochaetota	c__Spirochaetia	o__Spirochaetales	f__Spirochaetaceae	g__Sphaerochaeta	GGCTCAGAACGAACGCTGGCGGCGCGTTTTAAGCATGCAAGTCGGACGGTAGGGGGGAGCGATTCTCCTGAGAGTGGCGAACGGGTGAGTAACACGTAGGTGATCTGTCCTGGGTTTGGGGATAGCCTGTGGAAACACGGGGTAATACCGAATACGCTCTGGGGGCTATGGTCCTTGGAGGAAAGGCGCGGGTGCGTCGACCTGGGGGGAGCCTGCGGTCCATTAGCTAGTTGGTGGGGTAAGAGCCTACCAAGGCGATGATGGATAGCCGGCCTGAGAGGGTGTACGGCCACACTGGGACTGAGATACGGCCCAGACTCCTACGGGAGGCAGCAGCTAAGAATCTTCCGCAATGGGCGCAAGCCTGACGGAGCGACGCCGCGTGGACGATGAAGGCCG…
M46_SRR5216251_1105	d__Bacteria	p__Chloroflexota	c__Chloroflexia	o__Chloroflexales	f__Roseiflexaceae	g__Roseiflexus	GCAAGTCGAACGCACCCGCTTCGGCGGGTGAGTGGCGCACGGCTGAGTAACACGTGGGAACCCGCCCCCCGGTGGGGGATAACGCGACGAAAGTTGCGCTAATCCCGCATACGTCCTTCGGGGGAAAGCGCCGCGCGCGCGCCGGGGGAGGGGCCTGCGGCCCATCAGGTCGTTGGTGGGGTAATGGCCCACCAAGCCGATGACGGGTAGCTGGTCTGGGAGGATGACCAGCCAGACTGGGACTGAGACACGGCCCAGACTCCTACGGGAGGCAGCAGCAAGGAATTTTCGGCAATGGGCGCAAGCCTGACCGAGCAACGCCGCGTGCGGGATGACGGCCTTCGGGTTGTAAACCGCTTTTCGGGGGGACGACCCTGACGGTACCCCCGGAATCAGCCC…
M46_SRR5216251_962	d__Bacteria	p__Armatimonadota	c__Armatimonadetes	o__Armatimonadetes_gp7	f__Armatimonadetes_gp7	g__Armatimonadetes_gp7	CAAGTCGAGCGGTAGGCGTCCTTCGGGGCGCCGAGAGCGGCGAACGGCGGAGTAACACGTGGGTAACCTGCCCCGAAGACTGGGACAACCCGGGGAAACTCGGGCTAATACCGGATGTGGATGCGCGGGCTTCGGCTTGGGCATCTAAAAGGGTTTCCGCTTCGGGATGGGCCCGCGGCCTATCAGGTTGTTGGTGAGGTAACGGCTCACCAAGCCGACGACGGGTAGCCGGTCTGAGAGGATGATCGGCCCGAGGGGCACTGAGACACGGGCCCCACTCCTACGGGAGGCAGCAGTCGGGAATTTTGGGCAATGGGCGCAAGCCTGACCCAGCGACGCCGCGTGGAGGACGAAGCCCTTCGGGGTGTAAACTCCTTTTAGTGGGGACGAACGCAGACG…
M46_SRR5216251_375	d__Bacteria	p__unclassified	c__unclassified	o__unclassified	f__unclassified	g__unclassified	AGGGGCCGCTAACTGCGTGCCAGAAGCGTCGGTAATACGTGGGCCCCAAACATTATCCGGTTTTATTGGGCGTAAAAGGTCATGTAGGCGTCCTAATAAGTTTCTGTTTAAAGTCCTCGACTCAATCGAGGAAATGGCAGAAATACTATTAGGATTGAGTTTTCTTAAGGGAGATCGGAACTTAGGGAGGAGTAGTGAAATGCGTTGATACCCTAGGGAACACCAGTGGCGAAGGCGGATCTCTGGAAGAAAACTGACGCTGAGATACGAAAGCTAGGGGAGCGAAGCAGATTAGAGACCTGCGTAGTCCTAGCCGTAAACGAATGCCTGCTAACTGCACCTTTTTCAACTTTTGTTGGATTAAAGATGTGGTGAAGGAAACCCGTTAAGCAGGCCGCC…
M46_SRR5216256_177	d__Bacteria	p__Acidobacteriota	c__Aminicenantia	o__Aminicenantales	f__unclassified	g__unclassified	GACGGGTAGCCGGCCTGAGAGGGTGTCCGGCCACACTGGGACTGAGACACGGCCCAGACTCCTACGGGAGGCAGCAGTGAGGAATTTTGCGCAATGGGCGAAAGCCTGACGCAGCGACGCCGCGTGGAGGATGAAGGCCTTCGGGTTGTAAACTCCTGTTAGAGGGGAAGAAGCCCCGCGAGGGGTTGACGGTACCCTCAGAGGAAGCCCCGGCTAACTACGTGCCAGCAGCCGCGGTAATACGTAGGGGGCAAGCGTTACTCGGAATTACTGGGCGTAAAGGGTGTGTAGGCGGCCGAGCAAGTCGAAGATGAAATCCCAGGGCTCAACCCTGGAATTGTCTTTGATACTGCTTGGCTTGAGGGTAGTGGAGGAGAGCGGAATTCCCGGTGGAGCGGT…
M46_SRR5216256_389	d__Bacteria	p__Patescibacteria	c__Microgenomatia	o__UBA1400	f__CG1-02-47-37	g__unclassified	AGAGTTTGATCCTGGCTCAGGATGAACGTTGGCGGCGTGCCTTAGGCATGCAAGTCGAGCGGTCCCGAAGTGAACTTTGTTCTACTTTGGGATTAGCGGCAGACGGGTGAGTAACGCGTAGGAACCTACCCTTTGGTCGAGGATAGCCCGCCGAAAGGCGGGGTAATCCTGGATAAGCCCGCCATTGGCGGGGAAAGGCCGTAACTGGCCGCCGAAGGATGGGCCTGCGTCCTATCAGCTTGTTGGTAGGGTAATGGCCTACCAAGGCGATGACGGGTAGGGGCGCTGAGAGGCTGGACCCCCACAATAGCACTGAGACACGGGCTATACACCTACGGGTGGCAGCAACCGGGAATCGTGGACAATGGGCGAAAGCCTGATCCCGCGACGCCGCGTGGA…
M46_SRR5216256_192	d__Bacteria	p__Acidobacteriota	c__Aminicenantia	o__Aminicenantales	f__unclassified	g__unclassified	TCGCAAGGCTGAAACTCAAAGGAATTGACGGGGGCCCGCACAAGCGGTGGAGCATGTGGTTTAATTCGACGCAACGCGAAGAACCTTACCTGGGCTTGAACTGCCGGTGTAGGGTTCCGAAAGGAATCTGAGCCTGGTTTCCAGGAAACCGGCAGAGGTGCTGCATGGCTGTCGTCAGCTCGTGTCGTGAGATGTTGGGTTAAGTCCCGCAACGAGCGCAACCCTTGCCTTTAGTTGCCAGCGGGTAATGCCGGGCACTCTAAGGGGACTGCCCCGGATAACGGGGAGGAAGGTGGGGATGACGTCAAGTCAGCATGGCCTTTATGTCCAGGGCTACACACGTGCTACAATGGGCGGTACAAAGGGCAGCAGAGCCGCGAGGCCGAGCTAATCCCCAAA…
M46_SRR5216256_432	d__Bacteria	p__Patescibacteria	c__Microgenomatia	o__unclassified	f__unclassified	g__unclassified	ACTGAGACACGGCCCATACACCTACGGGTGGCAGCAACTGGGAATCGTGCGCAATGGACGAAAGTCTGACGCCGCGACGCCGCGTGTGGGATGAAGGCCTTCGGGTTGTAAACCACTTTTGCCGTGAGGGAGACCGAACGGAGAATAAGCACCGGCTAACTCTGTGCCAGCAGCAGCGGTAATACAGAGGGTGCAAGCGTTGTCCGGATTTATTGGGCGTAAAGAGTTCGTAGGCGTTTCTTTAAGTTATCTTTCAAAGACCGGGGCTTAACCTCGGAAAGGGAGGTAATACTGAAGAAATCGAAACATTTAGGGGTTACCGGAACTTGCGGTGTAGGGGTGAAATCCGTTGATATCGCAAGGAACACCGAGGGCGAAGGCAGGTAACTATGAACTGTT…
M46_SRR5216256_579	d__Bacteria	p__Patescibacteria	c__Microgenomatia	o__unclassified	f__unclassified	g__unclassified	AAGCTAACGCGTTAAGCGAGCCGCCTGGGGAGTACGAACGCAAGTTTAAAACTCAAAGGAATTGACGGGGACCCGCACAACCAGTGGAGCATGTGGTTTAATTCGAGACGGACCGAAGAACCTTACCTGGACTTGACATCCTACCGTTTATGTTACTAGAAATGTGAGCGCGATCCTTTCGAAGAGTTTAAGGATGGTAGGACAGGTGTTGCATGGCTGTCGTCAGTTCGTGCCGTGGGGTGTTCCCTTCAGTGGGGTAACGAGCGCAACCCCTGTCGTGTGTTAGATTGTTCATACGGGACTGCCAAGTTAAACTTGGAGGAAGGCGGGGATGACGTTAAGTCAGCATGGCCCTTATGTCCAGGGCTACACGCATGCTACAATGGAGCCGACAATGGG…
M46_SRR5216256_81	d__Bacteria	p__Desulfobacterota	c__unclassified	o__unclassified	f__unclassified	g__unclassified	GCTAACGCATTAAGTGCCCCGCCTGGGGAGTACGGCCGCAAGGCTAAAACTCAAAGGAATTGACGGGGGCCCGCACAAGCGGTGGAGCATGTGGTTCAATTCGACGCAACGCGAAGAACCTTACCTGGGTTTGAAATCCCGAGAATCCCGCAGAAATGTGGGAGTGCCTCTTTGAGGAACTCGGTGACAGGTGCTGCATGGCTGTCGTCAGCTCGTGTCGTGAGATGTTGGGTTAAGTCCCGCAACGAGCGCAACCCTCGCCTTTAGTTGCCAGCATTAAGTTGGGCACTCTAAAGGGACTGCCGGTGTTAAACCGGAGGAAGGTGGGGATGACGTCAAGTCCTCATGGCCCTTATGCCCAGGGCTACACACGTGCTACAATGGCCGATACAAAGGGCT…
M46_SRR5216256_77	d__Bacteria	p__Proteobacteria	c__Deltaproteobacteria	o__unclassified	f__unclassified	g__unclassified	AGAGTTTGATCCTGGCTCAGAACGAACGCTGGCGGCGTGCCTAACACATGCAAGTCGTACGAGAAATCCCGGGCAACTGGGAGAGTAAAGTGGCGCACGGGTGAGTAACGCGTGGGTAACCTGCCCCTGAGTTGGGGATAACCTCGCGAAAGCGGGGCTAATACCGAATAACGTTACAGTCCCTACGGGGATTGTAATGAAAGGTGGCCTCTGCATGCAAGCTACTGCTCAGGGATGGGCCCGCGTACCATTAGCTAGTTGGTAGGGTAATGGCCTACCAAGGCGACGATGGTTAGCTGGTCTGAGAGGACGGCCAGCCACACTGGAACTGAGACACGGTCCAGACTCCTACGGGAGGCAGCAGTGGGGAATCTTGCGCAATGGGGGAAACCCTGACGC…
M46_SRR5216256_158	d__Bacteria	p__TA06	c__unclassified	o__unclassified	f__unclassified	g__unclassified	GTTAAGTGTGCCGCCTGGGGACTACGGCCGCAAGGTTGAAACTCAAAGGAATTGACGGGGACCCGCACAAGCGGTGGAGGATGTGGTTTAATTCGATGCTACGCGAAGAACCTTACCTGGGTTTGACATGTCGGTAGTAGTAACCCGAAAGGGAAGCGACCCGGGATTTTCCTGGGAGCCGGCACAGGTGCTGCATGGCTGTCGTCAGCTCGTGCCGTGAGGTGTATGGTTAAGTCCCACAACGAGCGCAACCCCTGCCCTTAGTTGCTAACCCGCAAGGGTGCACTCTAAGGGGACTGCCTCCGTCAAGGAGGAGGAAGGTGGGGATGACGTCAAGTCAGCATGGCCTTTATGCCCAGGGCTACACACGTCCTACAGTGGCCGTTACAATGGGCTGCG…
M46_SRR5216256_454	d__Bacteria	p__Patescibacteria	c__Microgenomatia	o__unclassified	f__unclassified	g__unclassified	TAAAGGGTGTAACTTCTCGCTATGGGGAGGGGCCTGCGTCCTATCAGCTTGTTGGTAGGGTAATGGCCTACCAAGGCTTTGACGGGTAGCTGGACTGAGAGGTCGGTCAGCCACAAGGAGACTGAGACACGGCTCCTACGACTACGGTCGGCAGCAACCAGGAATCTTGGGCAATGGGCGAAAGCCTGACGCAGCGACGCCGCGTGGAGGATGAAGGCCTTCGGGTTGTAAACTCCTCATTTCCTTGCCACAAGCGGGGAAGGATTAAGGGCCTGCCAACTACGTGCCAGCAGCCGCGGTAATACGTAGGGTGCGAGCGTTATCCGGATTTATTGGGCGTAAAGTGTCTCGTAGGCGGTTTTCTAAGTCTGGGTTTAAAGACCGAGGCTCAACTTCGGA…
M46_SRR5216256_630	d__Archaea	p__Thermoproteota	c__Bathyarchaeia	o__unclassified	f__unclassified	g__unclassified	CGGTTGATCCTGCCGGACCCCACTGCTATCGGGATGGGACTAAGACATGCTAGTCGTGCGCTTCCAAGCCACGGTGGAGGCGCGGCGCACAGCTCAGTAACACGTGGCTAACCTACCCTTGGGACAGGGACAACTCCGGGAAACTGGAGCTAATCCCTGATAGGTGAAGACTCCTGGAATGGGTCTTCGCCGAAAAGGCGTCTAAACCATGCTTTTAGGCGCCGCCCAAGGATGGGGCCGCGGCCGATCAGGTTGTTGGTGAGGTAACGGCTCACCAAGCCTATAACCGGTACGGGCCGTGGGAGCGGGAGCCCGGAGATGGGCACTGAGACAAGGGCCCAGGCCCTACGGGGCGCAGCAGTCGCGAAAACTCCGCAATACACGAAAGTGTGACGGGGC…
M46_SRR5216256_496	d__Bacteria	p__Patescibacteria	c__Microgenomatia	o__unclassified	f__unclassified	g__unclassified	CCGTGTAGTCCTAGCTGTAAACTTTGCTCGCTAGCTATTCTCTAATTTTAGGGGGTGGCGTAAGCTAACGCGTGAAGCGAGCCGCCTGGGGAGTACGAACGCAAGTTTAAAACTCAAAGGAATTGACGGGGACCCGCACAACCAGTGGAGCATGTGGTTTAATTCGAGACGAACCGAAGAACCTTACCCGGGCTTGACATCCCGATGACAGTCCTAGAGATAGGATCTTCTTAAGCAATTAAGACATCGGGACAGGTGTTGCATGGCTGTCGTCAGCTCGTGCCGTGGGGTGTTCCCTTAAGTGGGGTAACGAGCGCAACCCCTGTCTTGTGTTGGATGTTCACAAGAGACTGCCCCGATTTAATCGGGGAGGAAGGAGGGGATGACGTCAAGTCAGCA…
M46_SRR5216256_242	d__Bacteria	p__unclassified	c__unclassified	o__unclassified	f__unclassified	g__unclassified	TTTGATCCTGGCTCAGGACTAGCGCTGGCGGTGTGTCTTAGACATGCAAGTCGAGCGGGGCGCAGTGTGGTAGCAATACCGTGTTGCGCTTAGCGGCGAACGGGTGAGTAATACAAGGGTAACCACCCCTGAGGAGGGGTATAACCCGCCGAAAGACGGGCTAATTCCTCATATTCTGTCGGTGAGGCATCTTACTGGCAGGAAAGGTTCCGCAAGGCACCACCTCAGGACGGGCTCTTGGCCTATCAGCTTGATGGCGGGGTAAAAGCCCACCATGGCTGAAACGGGTAGCTGGCGTGAGAGCGTGACCAGCCACAGGGGAACTGAGACACGGTCCCCACTCTTACGGGAGGCAGCAGTCTAGAAATTTGGGCAATGGGCGAAAGCCTGACCCAGCGA…
M46_SRR5216256_783	d__Bacteria	p__Chloroflexota	c__Dehalococcoidia	o__Dehalococcoidales	f__Dehalococcoidaceae	g__Dehalococcoides	GTCCCATGTGGTGATGAGGCGCAAGCCTCATTACTAAAGCTTTCGGGCGCTCCAAGAGGGGCTTGCGTCTGATTAGCTAGTTGGTAGGGTAATGGCCTACCAAGGCAAGGATCAGTAGCTGGTCTGAGAGGATGGCCAGCCAGATGGGGACTGGGACACGGCCCCAACTCCTACGGGAGGCAGCAGCAAGGAATCTTGGGCAATGGGCGAAAGCCTGATCCAGCGACACCGCGTGAAGGAAGAAGGCCTTCGGGTTGTAAACTTCTTTTTTCGGGGAAGAATTCTGACGGTACCCGAGGAATAAGCCTCGGCCAACTACGTGCCAGCAGCCGCGGTAATACGTAGGAGGCAAACGTTATTCGGATTTACTGGGCGTAAAAGGAGCGTAGGCGGTTCCTT…
M46_SRR5216256_269	d__Bacteria	p__Chloroflexota	c__Dehalococcoidia	o__Dehalococcoidales	f__Dehalococcoidaceae	g__Dehalococcoides	AGAGTTTGATCCTGGCTCAGGATGAACGCTAGCGGCGTGCCTGATGCATGCAAGTCGTACGCTCTGTTGGTTCGCAAGGACTATCAGAGAGTGGCGAACGGCTGAGTAACACGTAAGTAACCTATCTTCAAGTGGGGGATAACTTGTCGAAAGGCGAGCTAATACCGCATGTGGTGGTAGGGCAGATGCTTGTACCACTAAAGCCGTAAGGCGCTTGAAGAGGGGCTTGCGTCCTATTAGGTAGTTGGCAGGGTAATGGCCTACCAAGCCGATGATGGGTAGCTGGTCTGAGAGGACGACCAGCCAGACGGGGACTGAGACACGGCCCCGACTCCTACGGGAGGCAGCAGCAAGGAATCTTGGGCAATGGGCGAAAGCCTGACCCAGCAACGCCGCGTG…
M46_SRR5216256_449	d__Bacteria	p__Chloroflexota	c__Dehalococcoidia	o__GIF9	f__AB-539-J10	g__unclassified	TATCGACCCTTTCTGTGTCGAAGCTAACGCTTTAAGTGTCCTGCCTGGGGAGTACGGCCGCAAGGTTGAAACTCAAAGGAATTGACGGGGGCCCGCACAAGCAGCGGAGCGTGTGGTTTAATTCGATGCTACACGAAGAACCTTACCAGGACTTGACATGACAGTAGTAGGAATCCGAAAGGAGGACGACCCCGATTTTATCGGGGAGCTGTCACAGGTGCTGCATGGCTGTCGTCAGCTCGTGCCGTGAGGTGTTGGGTTAAGTCCCGCAACGAGCGCAACCCTTGTCCTATGTTAAGTTCTCATAGGAGACTGCCTTGTACAGCAAGGAGGAAGGAGAGGATGACGTCAAGTCAGCACGGCCTTTATGTCCTGGGCTACACACACGCTACAATGGAC…
M46_SRR5216256_363	d__Bacteria	p__Chloroflexota	c__Dehalococcoidia	o__GIF9	f__unclassified	g__unclassified	CGCAAGGCTAAAACTCAAAGGAATTGACGGGGGCCCGCACAAGCAGCGGAGCGTGTGGTTTAATTCGATGCAACGCGAAGAACCTTACCAGGGCTTGACATGCTGGAAGTAGGAACCCGAAAGGGGGACGACCTGTATCCAGTCAGGAGCTAGCACAGGTGCTGCATGGCTGTCGTCAGCTCGTGCCGTGAGGTGTTGGGTTAAGTCCCGCAACGAGCGCAACCCTCGTCGCTAGTTACTCTCTCTAGCGAGACTGCCCGTAAAACGTGGAGGAAGGAGAGGATGACGTCAAGTCAGCATGGCCCTTATGCCCTGGGCGACACACACGCTACAATGGATGCTACAAAGGGTAGCGAAGGAGCGATCCGGAGCCAATCCCAAAAAAGCATCCTCAGTTCG…
M46_SRR5216256_738	d__Archaea	p__Thermoproteota	c__Bathyarchaeia	o__unclassified	f__unclassified	g__unclassified	GCTCAGTAACACGTGGTCAACCTACCCTTAGGACAGAGATAACCCCGGGAAACTGGGGACAATATCTGATAGGTGAGAAGGCCTGGAACGGTTTCTCGCTCAAAAGGTGTTAGAACCACGCTTCTAACATCGCCTAAGGATGGGGCTGCGGCCGATCAGGTAGTTGGTGAGGTAATGGCTCACCAAGCCTATAACCGGTACGGGCCGTGAAAGCGGGAGCCCGGAGATGGGCACTGAGACAAGGGCCCAGGTCCTACGGGGCGCAGCAGCTACGAAAACTCTGAAATGTGCGTAAGCGCGACAGGGCTATCCCGAGTGCTGTCCGCTGAGGATAGCTTTTCCCTAGTGTAATGAGCTAGGGGGATAAGGGGAGGGCAAGTTTCTGGTGTCAGCCGCCGC…
M46_SRR5216256_743	d__Archaea	p__Thermoproteota	c__Bathyarchaeia	o__unclassified	f__unclassified	g__unclassified	CGGATTAGATACCCGGGTAGTCCCAGCTGTAAACGATGCAGGCTAGGTGTTAGAGCGGCCACGTGCCGCTCTAGTGCCGCAGGGAAGCTGTTAAGCCTGCCGCCTGGGGAGTACGGCCGCAAGGCTGAAACTTAAAGGAATTGGCGGGGGAGCACCACAAGGGGTGAAGCTTGCGGTTTAATTGGAGTCAACGCCGGAAACCTTACCGGGGGCGACAGCAGAATGAAGGCCAGATTGAAGGTCTTGCCAGACAAGCTGAGAGGAGGTGCATGGCCGTCGCCAGTTCGTGCCGTGAGGTGTCCTGTTAAGTCAGGCAACGATCGAGACCCGCATCCCCTGTTGCAACCAGCCTTGAGCTGGGCACTCTGGGGAGACTGCCGCCGATAAGGCGGAGGAAGG…
M46_SRR5216256_753	d__Archaea	p__Thermoproteota	c__Bathyarchaeia	o__unclassified	f__unclassified	g__unclassified	CGGGCCGTGGGAGCGGGAGCCCGGAGATGGGCACTGAGACAAGGGCCCAGGCCCTACGGGGCGCAGCAGTCGCGAAAACTCCGCAATACACGAAAGTGTGACGGGGCCATCCCGAGTGCCGTCCGCTGAGGACGGCTTTTCCCCAGTGTAGACAGCTGGGGGAATAAGGAGAGGGCAAGTCTGGTGTCAGCCGCCGCGGTAATACCAGCTCTCCGAGTGGTGGGGACGCTTATTGGGCCTAAAGCATCCGTAGCCGGCTGGTCAAGTCCCCTGTTAAATCCAGCGATTCAATCGTTGGACTGCGGGGGATACTGTCCAGCTAGGGGGCGGGAGAGGCCGACGGTATTCCCGGGGTAGGGGTGAAATCTTATAATCCCGGGAGGACCACCAGTGGCGAAG…
M46_SRR5216256_773	d__Bacteria	p__Armatimonadota	c__DG-56	o__unclassified	f__unclassified	g__unclassified	ACTGGGACTGAGACACGGCCCAGACTCCTACGGGAGGCAGCAAGCGGGAATATTGCACAATGGGCGAAAGCCTGATGCAGCGACGCCGCGTGAGGGATGAAGGCCTTCGGGTTGTAAACCTCTGTTGGCGGGGACGAAACTCTGACGGTACCCGCTGAGGAAGCCCCGGCCAACTCCGTGCCAGCAGCCGCGGTAAGACGGAGGGGGCAAGCGTTGTCCGGATTTACTGGGCGTGAAGCGCGCGTAGGCGGTCCGCTAAGTCAGCTGTGAAAGCGCCGGGCTCAACTCGGCAAGGTCAGTTGATACTGGCGGACTCGAGTCCGGGAGAGGGAAGTGGAATTGCTGGTGTAGCGGTGGAATGCGTAGAGATCAGCAAGAACACCGGTGGCGAAGGCGGCT…
M46_SRR5216256_359	d__Bacteria	p__Chloroflexota	c__unclassified	o__unclassified	f__unclassified	g__unclassified	AACGCCTTAAGTGTCCCGCCTGGGGAGTACGGCCGCAAGGTTGAAACTCAAAGGAATTGACGGGGGCCCGCACAAGCAGCGGAGCGTGTGGTTTAATTCGATGCTACGCGAAGAACCTTACCAGGACTTGACATGACAGTAGTAGGAATCCGAAAGGAGGACGAGTCCGAGCAATCGGACAGCTGTCACAGGTGCTGCATGGCTGTCGTCAGCTCGTGCCGTGAGGTGTTGGGTTAAGTCCCGCAACGAGCGCAACCCTTGTCCTATGTTAAGTTCTCATAGGAGACTGCCTTGTACAGCAAGGAGGAAGGAGAGGATGACGTCAAGTCAGCACGGCCTTTATGTCCTGGGCTACACACACGCTACAATGGACGATACAAAGGGTTGCTAAGGAGCGAT…
M46_SRR5216256_235	d__Bacteria	p__unclassified	c__unclassified	o__unclassified	f__unclassified	g__unclassified	GTAGCTGGCGTGAGAGCGTGACCAGCCACAGGGGAACTGAGACACGGTCCCCACTCCTACGGGAGGCAGCAGTCTAGAAATTTGGGCAATGGGCGAAAGCCTGACCCAGCGACACCGCGTGGAGGATGAAGTCCTTCGGGATGTAAACTCCTGTCAGGGGGAACGATGCCCTGATTCTGTCGGGGTGACGGTACTTCCAGAGGAAGCCCCGGCTAACTACGTGCCAGCAGCCGCGGTAATACGTAGGGGGCAAGCGCTGTCCGGATTCACTGGGCGTAAAGGGTGTGTAGGCGGACCGGTGTGTTGATGGTGAAAGCCCTCCGCTTAACGGAGGAACTGCTGTCAAAACTACCGGACTAGAGGGTGGGAGAGGGAGCCGGAACTTCCGGTGTAGCGGTA…
M46_SRR5216256_651	d__Bacteria	p__Chloroflexota	c__unclassified	o__unclassified	f__unclassified	g__unclassified	TGCCAGCAGCCGCGGTAATACGTAGGAGGCGAGCGTTATCCGGATTTACTGGGCGTAAGGTGGGTGTAGGCGGCTCTTCAAGTCAAATGTAAAATCTCTCGGCTTAACTGAGAGGGAACATTTGATACTGTTGGGCTTGAGTGCAGTAGAGGGAAGCGGAATTCCCGGTGTAGTGGTGAAATGCGTAGATATCGGGAGGAACACCAGTGGCGAAAGCGGCTTCCTGGGCTGCCACTGACGCTGAGGCCCGAAAGCGTGGGGAGCGAACAGGATTAGATACCCTGGTAGTCCACGCCCTAAACGATGGACACTAGGTATGGGGAGTATCGACCCTCTCCGTGCCGAAGCTAACGCATTAAGTGTCCCGCCTGGGGAGTACGGCCGCAAGGCTAAAACTCA…
M46_SRR5216256_604	d__Archaea	p__Thermoproteota	c__Bathyarchaeia	o__unclassified	f__unclassified	g__unclassified	CCGGTTGATCCTGCCGGACCCCACCGCTATCGGGATGGGACTAAGCCATGCGAGTCGTGCGGCCCGGTCAGCGGGCAGCGGCGTACGGCTCCGTAATACGTGGTCAACCTACTCGGGGCACCGGGATACCCGCTGGGAAACTGCGGCTAATCCCGGATGGGCGAGGAGGCTTGGAACACCTTCTCGTCGAAAGGCCGGGTTAACGATGCTTAGCCCGGCGGCTCCGAATGGGACCACGGCCGATCAGGTTGTTGGTGAGGTAACGGCTCACCAAGCCTAAGACCGGTACGGGCCCTGAGAGGGGGAGCCCGGAGATGGGGACTGAGACAAGGCCCCAGGCCCTACGGGGCGCAGCAGGTACGAAACTTTTGCAATGCGCGAAAGCGTGACAAAGTCATC…
M46_SRR5216256_297	d__Bacteria	p__unclassified	c__unclassified	o__unclassified	f__unclassified	g__unclassified	GCGGCGTGCCTAAGCTATGCAAGTCGAGCGAGGTGGCGGGGCCGAATCCCCTTCGGGGGAGGAGGCGCTGTCGCCTAGCGGCGAACGGGTGAGTAACACGTGAGCAACCTGCCTCGCTGACCGGGATAGCTACCCGAAAGGGTAGGTAATACCGGATAGGAGGCTCCCTCGCATGGGGGGGCCTGGAAAGGTCGCCTCTGGCGGCCGCAGCGAGAGGGGCTCGCGGCCTATCAGCTAGTTGGTGAGGTAACGGCCCACCAAGGCGACGACGGGTAGCCGACCTGAGAGGGTGACCGGCCACACTGGGACTGAGACACGGCCCAGACTCCTACGGGAGGCAGCAAGCGGGAATATTGCACAATGGGCGAAAGCCTGATGCAGCGACGCCGCGTGAGGGAT…
M46_SRR5216256_201	d__Bacteria	p__Desulfobacterota	c__unclassified	o__unclassified	f__unclassified	g__unclassified	ATGGTTAGCTGGTCTGAGAGGATGGCCAGCCACACTGGAACTGAGACACGGTCCAGACTCCTACGGGAGGCAGCAGTGAGGAATCTTGCGCAATGGGGGCAACCCTGACGCAGCGACGCCGCGTGAGCGAAGAAGGCCTTCGGGTCGTAAAGCTCTGTCAGATGGGAAGAAAATTCTGCCTGCGAATAACAGGCAGAATTGCCGGTACCATCAAAGGAAGCACCGGCTAACTCCGTGCCAGCAGCCGCGGTAATACGGAGGGTGCAAGCGTTGTTCGGAATTACTGGGCGTAAAGCGCGTGTAGGCGGTCTAGCAAGTCAGATGTGAAATCCCTTGGCTCAACCAAGGAAGGGCATTTGAAACTGCTGGACTTGAGTACGGGAGGGGGAAGCGGAATTC…
M46_SRR5216256_73	d__Bacteria	p__unclassified	c__unclassified	o__unclassified	f__unclassified	g__unclassified	GGAAAGGTCTACCGCAAGGTAGACTGCCGGGAGATGGGCCTGAGACCTATCAGCTAGTTGGTGGGGTAATGGCTCACCAAGGCTAAGACGGGTAGCTGGTCTGAGAGGACGGCCAGCCACACGGGGATTGAGACACGGCCCCGACTCCTACGGGAGGCAGCAGTGAGGAATCTTGGACAATGCCCGAAAGGGTGATCCAGCGACGCCGCGTGGGTGATGAAGGTCTTCGGATCGTAAAACCCTGTCGAGCGGGAGGAAGTTCTGATAACCTCAGAATTGACAGTACCGCTAAAGGAAGCCCCGGCTAATCCCGTGCCAGCAGCCGCGGTAAGACGGGAGGGGCGAGCGTTACCCGGATTTACTGGGTGTAAAGGGTCTGTAGGCGGTTGGGCGTGTCAG…
M46_SRR5216256_544	d__Bacteria	p__unclassified	c__unclassified	o__unclassified	f__unclassified	g__unclassified	AAGACGGAACTACCGGTGTAGCGGTGAAATGCGTAGATATCGGTAGGAACACCAGTGGCGAAGGCGGTCTTCTATTCCTGAACCGACGCTCAGGGACGAAAGCGTGGGGAGCGATCGGGATTAGATACCCCGGTAGTCCACGCTGTAAACGATGGGTGTTAGGTGTCGGTCCGTTAAGGATCGGTGCCGAAGCTAACGCGTTAAACACCCCACCTGGGGACTACGGCCGCAAGGTTGAAACCCAAAGGAATTGACGGGGGCCCGCACAACCGGTGGAACATGTGGTTTAATTCGACGATACACGAAGAACCTCACCTGGGCTTGACATGCCGGTAGTAGGACCCCGAAAGGGGAACGATCCGCCGTAAGGTGGAAGCCGGCACAGGTGGTGCATGGCTG…
M46_SRR5216256_858	d__Archaea	p__Methanobacteriota	c__Thermococci	o__Methanofastidiosales	f__unclassified	g__unclassified	GAGGGCATTGCTATTGGGGTTCGACTAAGGAATGCTAGTCACCGACGTCCCTTCGGGGGCGTTGGGGCGTACGGCTCAGTAACACGTGGCTAACCTGCCCTTGCGTGGCGAATAACCTCGGGAAACTGAGGCTAATGCGCCATAGGCGGGGAAGTCTGGAAGGGCTCTCCGCTGAAAGCTCCGGCGCGCAAGGATGGGGCTGCGGCCGATTAGGTTGTAGGTAGTGTAACGGACCACCTAGCCTACGATCGGTACGGGACGTGGGAGCGTGAGCCCGGAGATGGGTACTGAGACAAGGACCTGGGCCCTAAGGGGCGCAGCATTCGCGAAAACTCCGCAATGCGCGAAAGCGTGACGGGGGAACCCCAAGTGCCAGCACAATGTGCTGTCTTTTCTGGA…
M46_SRR5216256_603	d__Archaea	p__Thermoproteota	c__Bathyarchaeia	o__unclassified	f__unclassified	g__unclassified	GTGTAGATAGCTGGGGGAATAAGGAGAGGGCAAGTCGGGTGTCAGCCGCCGCGGTAATACCCGCTCTCCGAGTGGTGGGGACGCTTATTGGGCTTAAAGCATCCGTAGCTGGCTGGACAAGTCCTTTGTTAAATCCAACGATTCAATCGTTGGACTGCGGGGGATACTGCCCGGCTAGGGGGCGAGAGAGGCCGACGGTATTCTCGGGGTAGGGGTGAAATCTTATAATCCCGGGAGGACCACCAGTGGCGAAGGCTGTCGGCTAGAGCGCGCCCGACGGTGAGGGATGAAAGCTGGGGGAGCGAACCGGATTAGATACCCGGGTAGTCCCAGCCGTAAACGATGCAGGCTAGGTGTTCGAGTGGCTATGTGCTACTCGAGTGCCGCAAGGAAACCATT…
M46_SRR5216256_275	d__Archaea	p__Thermoproteota	c__Bathyarchaeia	o__unclassified	f__unclassified	g__unclassified	CGGTTGATCCTGCCGGACTTGACCGCTATCGGGTTGGGACTAAGCCATGCAAGTTGTACGTCTCAAGCCACGCTGAGACGTAGCGCACTGCTCAGTAACACGTTGTCAATCTACCCTCAGGACGGGCATAACCTCGGGAAACTGAGGATAATACCCGATAGAGAACACGGCCTGGAACGGTGTGTTCTCCAAAAGACACCAGCGGCATGCTCGCTGGCGTCGCCTGAGGATGAGACTGCGGCTGATTAGGTTGTTGGTGGGGTAGAGACGTAACGCACCAAAAACCCGAAACCAAAAATTGGAAGCCCAAAACAAAACAAAAAAGGCTTCAAAAACAGCGGGAAACGTTACGCTAAAAGCCCACCAAGCCGATTATCAGTACGGGCCACGGGAGTGGTA…
M48_SRR5451033_311	d__Bacteria	p__Chloroflexota	c__Anaerolineae	o__SBR1031	f__A4b	g__unclassified	GTCCACGCCGTAAACGATGCAGACTAGATGTTCGTGCCGGGAAACCGGGATGAGCGTCGCAGCTAACGCGCTAAGTCTGCCGCCTGGGGAGTACGGTCGCAAGACTAAAACTCAAAGGAATTGACGGGGGCCCGCACAAGCAGCGGAGCGTGTGGTTTAATTCGAGGCTACACGAAGAACCTTACCTGGGTTTGACATCACGGTGGTAGTGAAGCGAAAGCGGAACGACCTACGGGAGCCGTGACAGGTGCTGCATGGCTGTCGTCAGCTCGTGTCGTGAGATGTTCGGTTAAGTCCGAAAACGAGCGCAACCCTCGGTGCCAGTTACAGGTGTCTGGCGCGACTGCCTTCGAGAAGGAGGAGGAAGGTGGGGATGACGTCAAGTCAGCATGGCCTTTA…
M48_SRR5451033_763	d__Bacteria	p__Cyanobacteria	c__Cyanobacteriia	o__Cyanobacteriales	f__Nostocaceae	g__Fischerella	GCCCCGGTGAACGGCGGCCGTAACTATAACGGTCCTAAGGTAGCGAAATTCCTTGTCGGGTAAGTTCCGACCCGCACGAAAGGCGTAACGATCTGGATGGTGTCTCGGAGAGAGACTCGGCGAAATAGGATTGTCTGTGAAGATACGGACTACCTGCACCTGGACAGAAAGACCCTATGAAGCTTTACTGTAACCTGGAATGGTGTCCGGGCTGAGCTTGCGCAGGATAGGTGGGAGGCGTTGAGGCATTCCTTGTGGGGGATGCGGAGCCAACGGTGAGATACCACTCTAGTTCAGCTAGGATTCTAACCTTGTCCGTGAGGTCCTCCGGGCCGGGGACAGTTTCAGGCGGGCAGTTTGACTGGGGCGGTCGCCTCCTAAAAGGTAACGGAGGCGCGC…
M48_SRR5451033_228	d__Bacteria	p__Bacteroidota	c__Bacteroidia	o__Flavobacteriales	f__Flavobacteriaceae	g__unclassified	CACAGGTCTCTGCGAAATCGAAAGATGAGGTATAGGGGCTGACGCCTGCCCGGTGCCGGAAGGTTAAGAGGAGATGTTACGGAGCAATGAGAAGCATTGAATCGAAGCCCCGGTAAACGGCGGCCGTAACTATAACGGTCCTAAGGTAGCGAAATTCCTTGTCGGGTAAGTTCCGACCTGCACGAATGGCGTAACGATCTGGCCACTGTCTCAGCCACGAGCTCGGCGAAATTGAAGTGGCGGTGAAGATGCCGCTTACCCGCAGCTGGACGGAAAGACCCCGTGCACCTTGATCTACCCATGGCCAGGCTGAAGTTTGGGTAACACCCAATGGAGGGCCGAACCGGTGAATGTTGAAAAGTTCTCGGATGAGCTGTGGGTAGGGGTGAAAGGCCAATC…
M48_SRR5451033_666	d__Bacteria	p__Proteobacteria	c__Alphaproteobacteria	o__Rhodospirillales	f__Geminicoccaceae	g__Candidatus_Alysiosphaera	GGGAAACTGCGGCTGATACCGGATAGCCCCTGCGGGGGAAAGGCCTTTTGGTTGCCTGGGGATGGGCCCGCGTCCGATTAGGTGGTTGGCGGGGTAATGGCCCACCAAGCCTGTGATCGGTAGCCGGTCTGAGAGGACGATCGGCCACACTGGGACTGAGACACGGCCCAGACTCCTACGGGAGGCAGCAGTGGGGAATCTTGGACAATGGGCGAAAGCCTGATCCAGCGACGCCGCGTGGGTGATGAAGGCCTTCGGGTTGTAAAGCCCTTTTCCCGGGGACGATGGTGACGGTACCCGGGGAATAAGCACCGGCCAACTCCGTGCCAGCAGCCGCGGTAAGACGGAGGGTGCGAGCGTTGTTCGGAATCACTGGGCGTAAAGGGCGCGTAGGCGGTC…
M48_SRR5451033_500	d__Bacteria	p__Chloroflexota	c__Chloroflexia	o__Chloroflexales	f__Chloroflexaceae	g__Chloroflexus	CTGGGAGGGGCCTGCGGCCCATCAGGTAGTTGGTGTGGTAAGGGCGCACCAAGCCAATGACGGGTACCCGGTCTGAGAGGACGACCGGGCAGACTGGGACTGCGACACGGCCCAGACTCCTACGGGAGGCAGCAGCAAGGAATTTTCCCCAATGGGCGCAAGCCTGAGGGAGCAACGCCGCGTGGAGGACGACGGCCTTCGGGTTGTAAACTCCTTTCGGGTGGGACGAAGCTGACGGTACCACCAGAAGCAGCCCCGGCTAACTCTGTGCCAGCAGCCGCGGTAAGACAGAGGGGGCAAGCGTTGTCCGGAGTTACTGGGCGTAAAGGGCGCGCAGGCGGTGGGCTGCGTCGGCGCTGAAAGCGCCCCGCTTAACGGGGCGAGGTGCGCCGATACGAG…
M48_SRR5451033_231	d__Bacteria	p__Planctomycetota	c__Phycisphaerae	o__Tepidisphaerales	f__Tepidisphaeraceae	g__Tepidisphaera	AGAGTTTGATCCTGGCTCAGCCTGAACGCTGGCGGCGTGGCTAAGACATGCAAGTCGTACGGGTGTAGCAATACACCAGTGGCGCACGGGTGAGTAATGTATAGCTAACCTACCCCGGAATCTGGGATAGCTGTCCGAAAGGACAGGTAATACCAGATGATATAACGGTGTCGCATGACATCGTTCTCAAAGGGTAACCGTTCTGGGATGGGGCTATATTGTATCAGCTAGTTGGTAGGGTAATGGCCTACCAAGGCAATGACGCATAGCCGGGCTGAGAGGTCGGCCGGCCACATCGGAACTGAGACACTGTCCGGACTCCTACGGGGGGCTGCAGTAACGAATCTTCCGCAATGCACGAAAGTGTGACGGAGCGACGCCGCGTGTGGGATGAAGTCC…
M48_SRR5451033_209	d__Bacteria	p__Cyanobacteria	c__Cyanobacteriia	o__Cyanobacteriales	f__Nostocaceae	g__Fischerella_PCC-9339	AGAGTTTGATCCTGGCTCAGGATGAACGCTGGCGGTATGCTTAACACATGCAAGTCGAACGATGTGGGGACGTAGCAATGCTACGTCTGTACATAGTGGCGGACGGGTGAGTAACGCGTGAGAATCTAGCTTCAGGTTCGGGACAACATTGGGAAACCGATGCTAATACCGGATGTGCCGAGAGGTGAAAGGCTAGCCGCCTGAAGAAGAGCTCGCGTCTGATTAGCTAGTTGGTGGTGTAAGGGACTACCAAGGCGACGATCAGTAGCTGGTCTGAGAGGATGATCAGCCACACTGGAACTGAGACACGGTCCAGACTCCTACGGGAGGCAGCAGTGGGGAATTTTCCGCAATGGGCGAAAGCCTGACGGAGCAATACCGCGTGAGGGAGGAAGGCTC…
M48_SRR5451033_390	d__Bacteria	p__Chloroflexota	c__Anaerolineae	o__Anaerolineales	f__Anaerolineaceae	g__unclassified	AGAGTTTGATCCTGGCTCAGGATAAACGCTGGCGGCGTGCCTAACCCATGCAAGTCGGACGATCCCGCAAGGGAGAGTGGCGGAAGGGTGAGTAACACGTAGAAATCTACCTCGTCGGAGGGAATAACCCCGCGAAAGCGGGGCTAATACCCAAGAAGATCTGCAAAGATCAGAGTCCGCAAGGGCCCGGCGAGAGGAGTCTGCGGCCCATCAGCTCGTTGGTGGGGTAATGGCCTACCAAGGCTACGACGGGTAGGGGGTCTGAGAGGATGTCCCCCCACACTGGAACTGAAACACGGTCCAGACGCCTACGGGTGGCAGCAGGGAGGAATATTGGACAATGGGGGAAACCCCGATCCAGCAACGCCGCGTGAGGGAAGAAGGCCTTCGGGTTGTAAA…
M48_SRR5451033_111	d__Bacteria	p__Myxococcota	c__Myxococcia	o__Myxococcales	f__unclassified	g__unclassified	GGCCAATACCCTCTGGTTTTGACGGTATCTCCTTAGCAAGCATCGGCTAACTCTGTGCCAGCAGCCGCGGTAAGACAGAGGATGCAAACGTTGCTCGGAATTACTGGGCGTAAAGCGCGCGCAGGCGGTTTCGTAAGTCGGGTGTGAAAGCCCCGGGCTCAACCCGGGAAGTGCATTCGATACTGCGGGACTAGAGTACTGGAGAGGAGAGCGGAATTCCCGGTGTAGAGGTGAAATTCGTAGATATCGGGAGGAACACCAGTGGCGAAGGCGGCTCTCTGGACAGATACTGACGCTGAGGCGCGAAAGCGTGGGAAGCAAACAGGATTAGATACCCTGGTAGTCCACGCCGTAAACGATGGCAACTGGGTGTTTCGGGTATTGACCCCCGATGCGCCG…
M48_SRR5451033_582	d__Bacteria	p__Chloroflexota	c__Chloroflexia	o__Chloroflexales	f__Chloroflexaceae	g__Chloroflexus	CTACGAGCGCAAGCTTAAAACTCAAAAGAATTGACGGGGGCCCGCACAAGCAGCGGAGCGTGTGGTTTAATTCGACGCAACACGAAGAACCTTACCCGGACTTGACATGGTGCTGCATCTCCTGGAAACAGGAGCGCCTGCGAGGGTGCACCACAGGTGCTGCATGGCTGTCGTCAGCTCGTGTCGTGAGATGTTGGGTTCAGTCCCGCAACGAGCGCAACCCGTGTCGGTAGTTATAGGTGTCTACCGAGACTGCCGCCGTGACCGGCGGAGGAAGGCGCGGATGACGTCAAGTCAGCATGGCCCGTACGTCCGGGGCGACACACACGCTACAATGGTCACGACAATGCGTTGCCAAGCCGCAAGGCGGAGCTAATCGCTCAAACGTGGTCTCAGTGC…
M48_SRR5451033_174	d__Bacteria	p__Proteobacteria	c__Gammaproteobacteria	o__Burkholderiales	f__unclassified	g__unclassified	TACGGTCGCAAGATTAAAACTCAAAGGAATTGACGGGGACCCGCACAAGCGGTGGATGATGTGGATTAATTCGATGCAACGCGAAAAACCTTACCTACCCTTGACATGGCAGGAACGAGGCAGAGATGTCTCGGTGCCCGAAAGGGAACCTGCACACAGGTGCTGCATGGCTGTCGTCAGCTCGTGTCGTGAGATGTTGGGTTAAGTCCCGCAACGAGCGCAACCCTTGTCACTAGTTGCTACGCAAGGGCACTCTAGTGAGACTGCCGGTGACAAACCGGAGGAAGGTGGGGATGACGTCAAGTCCTCATGGCCCTTATGGGTAGGGCTTCACACGTCATACAATGGCCGGTACAGAGGGCAGCCAACCCGCGAGGGGGAGCCAATCCCAGAAAACCG…
M48_SRR5451033_307	d__Bacteria	p__Proteobacteria	c__Alphaproteobacteria	o__Acetobacterales	f__Elioraea	g__Elioraea	AGAGTTTGATCCTGGCTCAGAGCGAACGCTGGCGGCAGGCCTAACACATGCAAGTCGTGCGCCCCGCAAGGGGAGCGGCGGACGGGTGAGTAACGCGTGGGAATGTGTCCTCGGGTGGGGGATAACCCTGGGAAACTAGGGCTAATACCGCATGATGTCTGCGGACCAAAGCCGCAAGGCGCCCGAGGAGCAGCCCGCGTCCGATTAGCTAGTTGGTGGGGTAATGGCCTACCAAGGCGACGATCGGTAGCTGGTCTGAGAGGATGATCAGCCACACTGGGACTGAGACACGGCCCAGACTCCTACGGGAGGCAGCAGTGGGGAATATTGGACAATGGGCGAAAGCCTGATCCAGCCATGCCGCGTGGGTGAAGAAGGCCCTAGGGTTGTAAAGCCCTT…
M48_SRR5451033_795	d__Bacteria	p__Bacteroidota	c__Kapabacteria	o__Kapabacteriales	f__unclassified	g__unclassified	AAGACCTTCGGGTCGGTTGGGGATGAGCCTGCGTCCGATTAGGTAGTTGGTAGGGTAATGGCCTACCAAGCCGACGATCGGTAGCTGGCCTGAGAGGGTGGTCAGCCACACTGGGACTGAGACACGGCCCAGACTCCTACGGGAGGCAGCAGTGAGGAATATTGGGCAATGGGCGCAAGCCTGACCCAGCGACGCCGCGTGTGGGATGACAGGGCTATGCCTTGTAAACCACTGTCGGGTGGGACGAAAAGCGAGCTACGGCTCGCCGGGACGGTACCACCAAAGGAAGGGTCGGCTAACTACGTGCCAGCAGCCGCGGTAATACGTAGGACCCAAGCGTTATCCGGATTCACTGGGTGTAAAGGGTGTGTAGGCGGGCGTGCGCGTCCGGGGTGAAAG…
M48_SRR5451033_903	d__Bacteria	p__Armatimonadota	c__unclassified	o__unclassified	f__unclassified	g__unclassified	CCAGCCCGACTGGGACTGAGACACGGCCCAGACTCCTACGGGAGGCAGCAGTTGGGAATCTTGGGCAATGGGCGCAAGCCTGACCCAGCGACGCCGCGTGGAGGATGAAGCCTTTCGGGGTGTAAACTCCTTTTGTTAAGGACGAATCTGTGACGGTACTTAACGAATAAGCCCCGGCAAACTACGTGCCAGCAGCCGCGGTAATACGTAGGGGGCGAGCGTTGCCCGGATTTACTGGGCGTGAAGCGCGCGTAGGCGGCTTCGCAAGTCTGGTGTGAAATCTCACGGCTCAACCGGGAGGCTGCACTGGATACTGCGAGGCTAGAGGGCAAGAGAGGGGATTGGAATTCCTGGTGTAGCGGTGGAATGCGTTGATATCAGGAGGAACACCAATGGCGA…
M48_SRR5451033_326	d__Bacteria	p__Cyanobacteria	c__Cyanobacteriia	o__Cyanobacteriales	f__Nostocaceae	g__Fischerella_PCC-9339	AGAGTTTGATCTGGCTCAGGATGAACGCTGGCGGTATGCTTAACACATGCAAGTCGAACGATGTGGGGACGTAGCAATGCTACGTCTGTACATAGTGGCGGACGGGTGAGTAACGCGTGAGAATCTAGCTTCAGGTTCGGGACAACATTGGGAAACCGATGCTAATACCGGATGTGCCGAGAGGTGAAAGGCTAGCCGCCTGAAGAAGAGCTCGCGTCTGATTAGCTAGTTGGTGGTGTAAGGGACTACCAAGGCGACGATCAGTAGCTGGTCTGAGAGGATGATCAGCCACACTGGAACTGAGACACGGTCCAGACTCCTACGGGAGGCAGCAGTGGGGAATTTTCCGCAATGGGCGAAAGCCTGACGGAGCAATACCGCGTGAGGGAGGAAGGCTCT…
M48_SRR5451033_747	d__Bacteria	p__Proteobacteria	c__Gammaproteobacteria	o__Burkholderiales	f__Burkholderiaceae	g__unclassified	AGAGTTTGATCCTGGCTCAGATTGAACGCTGGCGGCATGCCTTACACATGCAAGTCGAACGGCAGCACGGGGGCAACCCTGGTGGCGAGTGGCGAACGGGTGAGTAATGCATCGGAACGTGCCCCGTAGCGGGGGATAACCAGTCGAAAGATTGGCTAATACCGCATACGCTCTACGGAGGAAAGCAGGGGACCGCAAGGCCTTGCACTATGGGAGCGGCCGATGTCCGATTAGCTAGTTGGTGAGGTAAAGGCTCACCAAGGCGACGATCGGTAGCTGGTCTGAGAGGACGACCAGCCACACTGGGACTGAGACACGGCCCAGACTCCTACGGGAGGCAGCAGTGGGGAATTTTGGACAATGGGCGAAAGCCTGATCCAGCCATGCCGCGTGCGGGAA…
M48_SRR5451033_126	d__Bacteria	p__Armatimonadota	c__Armatimonadetes	o__Armatimonadetes_gp7	f__Armatimonadetes_gp7	g__Armatimonadetes_gp7	AGAGTTTGATCCTGGCTCAGGGCGAACGCTGGCGGCGTGCTTTAGACATGCAAGTCGCGCGGTAGGCACCCCTCGGGGTGCTGAGAGCGGCGAACGGCGGAGTAACACGTGGGTAACCTGCCCCGAAGACTGGGACAACCCGGGGAAACTCGGGCTAATACCGGATGTGGATGCGAGAGCTTTGGCTTGTGCATCTAAAAGGGTTTCCGCTTCGGGATGGGCCCGCGGCCTATTAGGTAGTTGGTGAGGTAACGGCTCACCAAGCCTACGACGGGTAGCCGGTCTGAGAGGATGATCGGCCCGAGGGGCACTGAGACACGGGCCCCACTCCTACGGGAGGCAGCAGTCGGGAATTTTGGGCAATGGGCGCAAGCCTGACCCAGCGACGCCGCGTGGAGG…
M48_SRR5451033_794	d__Bacteria	p__Cyanobacteria	c__Cyanobacteriia	o__Cyanobacteriales	f__Nostocaceae	g__Fischerella_PCC-9339	ATTTCCTGGTGTAGCGGTGAAATGCGTAGAGATCAGGAAGAACACCGGTGGCGAAAGCGCTCTGCTAGGCCGCAACTGACACTGAGGGACGAAAGCTAGGGGAGCGAATGGGATTAGATACCCCAGTAGTCCTAGCCGTAAACGATGGATACTAGGCGTTGAGAGTATCGACCCTCTCAGTGCCGTAGCTAACGCGTTAAGTATCCCGCCTGGGGAGTACGCACGCAAGTGTGAAACTCAAAGGAATTGACGGGGGCCCGCACAAGCGGTGGAGTATGTGGTTTAATTCGATGCAACGCGAAGAACCTTACCAGGGCTTGACATGTCTGGAACTTCGGTGAAAGCTGAAGGTGCCTTCGGGAGCCAGAACACAGGTGGTGCATGGCTGTCGTCAGCTCG…
M48_SRR5451033_815	d__Bacteria	p__Cyanobacteria	c__Cyanobacteriia	o__Cyanobacteriales	f__Nostocaceae	g__Fischerella_PCC-9339	ATGCGTAGAGATCAGGAAGAACACCGGTGGCGAAAGCGCTCTGCTAGGCCGCAACTGACACTGAGGGACGAAAGCTAGGGGAGCGAATGGGATTAGATACCCCAGTAGTCCTAGCCGTAAACGATGGATACTAGGCGTTGAGAGTATCGACCCTCTCAGTGCCGTAGCTAACGCGTTAAGTATCCCGCCTGGGGAGTACGCACGCAAGTGTGAAACTCAAAGGAATTGACGGGGGCCTGCACAAGCGGTGGAGTATGTGGTTTAATTCGATGCAACGCGAAGAACCTTACCAGGGCTTGACATGTCTGGAACTTCGGTGAAAGCTGAAGGTGCCTTCGGGAGCCAGAACACAGGTGGTGCATGGCTGTCGTCAGCTCGTGTCGTGAGATGTTGGGTTAA…
M48_SRR5451033_946	d__Bacteria	p__Proteobacteria	c__Alphaproteobacteria	o__Rhodospirillales	f__Geminicoccaceae	g__Candidatus_Alysiosphaera	GAATCACTGGGCGTAAAGGGCGCGTAGGCGGTCGCGCGTGTCGGGTGTGAAAGCCCGGGGCTCAACCCCGGAACGGCACCCGGGACTGCGTGGCTGGAGACCGGGAGAGGAGGGTGGAATACCCAGTGTAGAGGTGAAATTCGTAGATATTGGGTGGAACACCGGTGGCGAAAGCGGCTCTCTGGCCCGGTTCTGACGCTGAGGCGCGAAAGCGTGGGGAGCAAACAGGATTAGATACCCTGGTAGTCCACGCCCTAAACGATGCAGGCCAGATGTCGGGGGACGTGTCCCTCGGTGTCGCAGCCAACGTGGTAAGCCTGCCGCCTGGGGAGTACGGCCGCAAGGTTAAAACTCAAAGGAATTGACGGGGGCCCGCACAAGCGGTGGAGCATGTGGTTT…
M48_SRR5451033_826	d__Bacteria	p__Cyanobacteria	c__Cyanobacteriia	o__Cyanobacteriales	f__Nostocaceae	g__Fischerella_PCC-9339	GACTGGGCGTAAAGCGTCCGCAGGTGGTTGTGTGTGTCTATTGTCAAAGCATCATGCTTAACATGATAAAGGCAGTAGAAACTACACGACTAGAGTGCGTTCGGGGCAGAGGGAATTCCTGGTGTAGCGGTGAAATGCGTAGAGATCAGGAGGAACACCGGTGGCGAAAGCGCTCTGCTAGGCCGCAACTGACACTGAGGGACGAAAGCTAGGGGAGCGAATGGGATTAGATACCCCAGTAGTCCTAGCCGTAAACGATGGATACTAGGCGTTGAGAGTATCGACCCTCTCAGTGCCGTAGCTAACGCGTTAAGTATCCCGCCTGGGGAGTACGCACGCAAGTGTGAAACTCAAAGGAATTGACGGGGGCCCGCACAAGCGGTGGAGTATGTGGTTTAA…
M48_SRR5451033_167	d__Bacteria	p__Proteobacteria	c__Gammaproteobacteria	o__Burkholderiales	f__Burkholderiaceae	g__unclassified	GGAGCGGCCGATGCCCGATTAGCTAGTTGGTGAGGTAAAGGCTCACCAAGGCGACGATCGGTAGCTGGTCTGAGAGGACGACCAGCCACACTGGGACTGAGACACGGCCCAGACTCCTACGGGAGGCAGCAGTGGGGAATTTTGGACAATGGGCGAAAGCCTGATCCAGCCATGCCGCGTGCGGGAAGAAGGCCTTCGGGTTGTAAACCGCTTTTGGCAGGAACGAAACGGCGCCCGCTAATACCGGGCGCTAATGACGGTACCTGCAGAATAAGCACCGGCTAACTACGTGCCAGCAGCCGCGGTAATACGTAGGGTGCGAGCGTTAATCGGAATTACTGGGCGTAAAGCGTACGCAGGCGGCTGGGTAAGACAGGTGTGAAATCCCCGGGCTTAACC…
M48_SRR5451033_404	d__Bacteria	p__Acidobacteriota	c__Acidobacteriae	o__Bryobacterales	f__Bryobacteraceae	g__Bryobacter	CCCTAAACGATGCATACTTGGTGTTGGCCATTCAGTTGGTCAGTGCCGGAGCTAACGCGTTAAGTATGCCGCCTGGGGAGTACGGTCGCAAGGCTGAAACTCAAAGGAATTGACGGGGGCCCGCACAAGCGGTGGAGCATGTGGTTTAATTCGACGCAACGCGAAGAACCTTACCTGGGCTCGAACGGCTGGTCAACGATCGTGGAAACACGGTTAATCCGCAAGGATGTCCAGTCGAGGTGCTGCATGGCTGTCGTCAGCTCGTGTCGTGAGATGTTGGGTTAAGTCCCGCAACGAGCGCAACCCTTGTCCTGTGTTGCCATCATTCAGTTGGGCACTCTCAGGAGACCGCCAGCGATAAGTTGGAGGAAGGTGGGGATGACGTCAAGTCATCATGGC…
M48_SRR5451033_416	d__Bacteria	p__Chloroflexota	c__Chloroflexia	o__Chloroflexales	f__Roseiflexaceae	g__Roseiflexus	AGAGTTTGATCCTGGCTCAGGACGAACGCTGGCGGCGTGCCTAATGCATGCAAGTCGAACGCACTCGCTTCGGCGAGTGAGTGGCGCACGGCTGAGTAACACGTGGGAACCCGCCCCCCGGTGGGGGATAACGCGACGAAAGTTGCGCTAATCCCGCATACCTCCGCAACGAGAAAGCGCCTCCGCGCGCCGGGGGAGGGGCCTGCGGCCCATCAGGTCGTTGGTGGGGTAATGGCCTACCAAGCCGATGACGGGTAGCTGGTCTGGGAGGATGACCAGCCAGACTGGGACTGAGACACGGCCCAGACTCCTACGGGAGGCAGCAGCAAGGAATTTTCGGCAATGGGCGCAAGCCTGACCGAGCAACGCCGCGTGCGGGATGACGGCCTTCGGGTTGTA…
M48_SRR5451033_1052	d__Bacteria	p__Armatimonadota	c__Armatimonadetes	o__Armatimonadetes_gp7	f__Armatimonadetes_gp7	g__Armatimonadetes_gp7	GCCCCGGTAAACTACGTGCCAGCAGCCGCGGTAATACGTAGGGGGCGAGCGTTGCCCGGATTTACTGGGCGTGAAGCGCGCGTAGGCGGCTTCGCAAGTCTGGTGTGAAATCTCACGGCTCAACCGGGAGGCTGCACTGGATACTGCGAGGCTAGAGGGCAAGAGAGGGGATTGGAATTCCTGGTGTAGCGGTGGAATGCGTTGATATCAGGAGGAACACCAATGGCGAAGGCAGATCCCTGGCTTGTTTCTGACGCTGAGGTGCGAAAGCTGGGGGAGCGAAAGGGATTAGATACCCCTGTAGTCCCAGCCCTAAACGATGGATGCTAGGTGTTGGCAGTTCAACTGTCGGTGCCGCAGCTAACGCATTAAGCATCCCGCCTGGGGAGTACGGCCGCA…
M48_SRR5451033_830	d__Bacteria	p__Cyanobacteria	c__Cyanobacteriia	o__Cyanobacteriales	f__Nostocaceae	g__Fischerella_PCC-9339	GACGGGTGAGTAACGCGTGAGAATCTAGCTTCAGGTTCGGGACAACATTGGGAAACCGATGCTAATACCGGATGTGCCGAGAGGTGAAAGGCTAGCCGCCTGAAGAAGAGCTCGCGTCTGATTAGCTAGTTGGTGGTGTAAGGGACTACCAAGGCGACGATCAGTAGCTGGTCTGAGAGGATGATCAGCCACACTGGAACTGAGACACGGTCCAGACTCCTACGGGAGGCAGCAGTGGGGAATTTTCCGCAATGGGCGAAAGCCTGACGGAGCAATACCGCGTGAGGGAGGAAGGCTCTTGGGTTGTAAACCTCTTTTCTCAAGGAAGAAGTTCTGACGGTACTTGAGGAATCAGCATCGGCTAACTCCGTGCCAGCAGCCGCGGTAATACGGAGGATG…
M48_SRR5451033_293	d__Bacteria	p__Cyanobacteria	c__Cyanobacteriia	o__Cyanobacteriales	f__Nostocaceae	g__Fischerella_PCC-9339	AGGATGAACGCTGGCGGTATGCTTAACACATGCAAGTCGAACGGTGCCTAAGGGCATAGTGGCGGACGGGTGAGTAACGCGTGAGAATCTAGCTTCAGGTTCGGGACAACATTGGGAAACCGATGCTAATACCGGATGTGCCGAGAGGTGAAAGGCTTGCTGCCTGAAGAAGAGCTCGCGTCTGATTAGCTAGTTGGTGGTGTAAGGGACTACCAAGGCGACGATCAGTAGCTGGTCTGAGAGGATGATCAGCCACACTGGAACTGAGACACGGTCCAGACTCCTACGGGAGGCAGCAGTGGGGAATTTTCCGCAATGGGCGAAAGCCTGACGGAGCAATACCGCGTGAGGGAGGAAGGCTCTTGGGTTGTAAACCTCTTTTCTCAAGGAAGAAGAACT…
M48_SRR5451033_837	d__Bacteria	p__Cyanobacteria	c__Cyanobacteriia	o__Cyanobacteriales	f__Nostocaceae	g__Fischerella_PCC-9339	GACGGGTGAGTAACGCGTGAGAATCTAGCTTCAGGTTCGGGACAACATTGGGAAACCGATGCTAATACCGGATGTGCCGAGAGGTGAAAGGCTAGCCGCCTGAAGAAGAGCTCGCGTCTGATTAGCTAGTTGGTGGTGTAAGGGACTACCAAGGCGACGATCAGTAGCTGGTCTGAGAGGATGATCAGCCACACTGGAACTGAGACACGGTCCAGACTCCTACGGGAGGCAGCAGTGGGGAATTTTCCGCAATGGGCGAAAGCCTGACGGAGCAATACCGCGTGAGGGAGGAAGGCTCTTGGGTTGTAAACCTCTTTTCTCAAGGAAGAAGTTCTGACGGTACTTGAGGAATCAGCATCGGCTAACTCCGTGCCAGCAGCCGCGGTAATACGGAGGATG…
M48_SRR5451033_812	d__Bacteria	p__Cyanobacteria	c__Cyanobacteriia	o__Cyanobacteriales	f__Nostocaceae	g__Fischerella_PCC-9339	GACGGGTGAGTAACGCGTGAGAATCTAGCTTCAGGTTCGGGACAACATTGGGAAACCGATGCTAATACCGGATGTGCCGAGAGGTGAAAGGCTAGCCGCCTGAAGAAGAGCTCGCGTCTGATTAGCTAGTTGGTGGTGTAAGGGACTACCAAGGCGACGATCAGTAGCTGGTCTGAGAGGATGATCAGCCACACTGGAACTGAGACACGGTCCAGACTCCTACGGGAGGCAGCAGTGGGGAATTTTCCGCAATGGGCGAAAGCCTGACGGAGCAATACCGCGTGAGGGAGGAAGGCTCTTGGGTTGTAAACCTCTTTTCTCAAGGAAGAAGTTCTGACGGTACTTGAGGAATCAGCATCGGCTAACTCCGTGCCAGCAGCCGCGGTAATACGGAGGATG…
M48_SRR5451033_824	d__Bacteria	p__Cyanobacteria	c__Cyanobacteriia	o__Cyanobacteriales	f__Nostocaceae	g__Fischerella_PCC-9339	GACGGGTGAGTAACGCGTGAGAATCTAGCTTCAGGTTCGGGACAACATTGGGAAACCGATGCTAATACCGGATGTGCCGAGAGGTGAAAGGCTAGCCGCCTGAAGAAGAGCTCGCGTCTGATTAGCTAGTTGGTGGTGTAAGGGACTACCAAGGCGACGATCAGTAGCTGGTCTGAGAGGATGATCAGCCACACTGGAACTGAGACACGGTCCAGACTCCTACGGGAGGCAGCAGTGGGGAATTTTCCGCAATGGGCGAAAGCCTGACGGAGCAATACCGCGTGAGGGAGGAAGGCTCTTGGGTTGTAAACCTCTTTTCTCAAGGAAGAAGTTCTGACGGTACTTGAGGAATCAGCATCGGCTAACTCCGTGCCAGCAGCCGCGGTAATACGGAGGATG…
M48_SRR5451033_807	d__Bacteria	p__Cyanobacteria	c__Cyanobacteriia	o__Cyanobacteriales	f__Nostocaceae	g__Fischerella_PCC-9339	GACGGGTGAGTAACGCGTGAGAATCTAGCTTCAGGTTCGGGACAACATTGGGAAACCGATGCTAATACCGGATGTGCCGAGAGGTGAAAGGCTAGCCGCCTGAAGAAGAGCTCGCGTCTGATTAGCTAGTTGGTGGTGTAAGGGACTACCAAGGCGACGATCAGTAGCTGGTCTGAGAGGATGATCAGCCACACTGGAACTGAGACACGGTCCAGACTCCTACGGGAGGCAGCAGTGGGGAATTTTCCGCAATGGGCGAAAGCCTGACGGAGCAATACCGCGTGAGGGAGGAAGGCTCTTGGGTTGTAAACCTCTTTTCTCAAGGAAGAAGTTCTGACGGTACTTGAGGAATCAGCATCGGCTAACTCCGTGCCAGCAGCCGCGGTAATACGGAGGATG…
M48_SRR5451033_184	d__Bacteria	p__Bacteroidota	c__Bacteroidia	o__Cytophagales	f__Bernardetiaceae	g__Thermoflexibacter	AGAGTTTGATCCTGGCTCAGGATGAACGCTAGCGGCAGGCTTAATACATGCAAGTCGAACGGGTGTAGCAATACATTAGTGGCAGACGGGTGCGTAACACGTATGCAATCTACCTTTCACAGGGGGATAACTCAGGGAAACTTGAGCTAATACCGCATAACATTAGGTAAGGCATCTTACTTAATTAAAATCTACGGAGGTGAGAGATGAGCATGCGACCGATTAGCTAGTTGGTAGGGTAACGGCTTACCAAGGCGACGATCGGTAGGGGATCTGAGAGGATGACCCCCCACACTGGTACTGAGATACGGACCAGACTCCTACGGGAGGCAGCAGTAGGGAATATTGGGCAATGGAAGGAATTCTGACCCAGCCATGCCGCGTGCAGGAAGAAGGCGC…
M48_SRR5451033_792	d__Bacteria	p__Cyanobacteria	c__Cyanobacteriia	o__Cyanobacteriales	f__Nostocaceae	g__Fischerella_PCC-9339	GACGGGTGAGTAACGCGTGAGAATCTAGCTTCAGGTTCGGGACAACATTGGGAAACCGATGCTAATACCGGATGTGCCGAGAGGTGAAAGGCTAGCCGCCTGAAGAAGAGCTCGCGTCTGATTAGCTAGTTGGTGGTGTAAGGGACTACCAAGGCGACGATCAGTAGCTGGTCTGAGAGGATGATCAGCCACACTGGAACTGAGACACGGTCCAGACTCCTACGGGAGGCAGCAGTGGGGAATTTTCCGCAATGGGCGAAAGCCTGACGGAGCAATACCGCGTGAGGGAGGAAGGCTCTTGGGTTGTAAACCTCTTTTCTCAAGGAAGAAGTTCTGACGGTACTTGAGGAATCAGCATCGGCTAACTCCGTGCCAGCAGCCGCGGTAATACGGAGGATG…
M48_SRR5451033_827	d__Bacteria	p__Cyanobacteria	c__Cyanobacteriia	o__Cyanobacteriales	f__Nostocaceae	g__Fischerella_PCC-9339	GACGGGTGAGTAACGCGTGAGAATCTAGCTTCAGGTTCGGGACAACATTGGGAAACCGATGCTAATACCGGATGTGCCGAGAGGTGAAAGGCTAGCCGCCTGAAGAAGAGCTCGCGTCTGATTAGCTAGTTGGTGGTGTAAGGGACTACCAAGGCGACGATCAGTAGCTGGTCTGAGAGGATGATCAGCCACACTGGAACTGAGACACGGTCCAGACTCCTACGGGAGGCAGCAGTGGGGAATTTTCCGCAATGGGCGAAAGCCTGACGGAGCAATACCGCGTGAGGGAGGAAGGCTCTTGGGTTGTAAACCTCTTTTCTCAAGGAAGAAGTTCTGACGGTACTTGAGGAATCAGCATCGGCTAACTCCGTGCCAGCAGCCGCGGTAATACGGAGGATG…
M48_SRR5451033_846	d__Bacteria	p__Cyanobacteria	c__Cyanobacteriia	o__Cyanobacteriales	f__Nostocaceae	g__Fischerella_PCC-9339	ACGCGTGAGAATCTAGCTTCAGGTTCGGGACAACATTGGGAAACTGATGCTAATACCGGATGTGCCGAGAGGTGAAAGGCTAGCCGCCTGAAGAAGAGCTCGCGTCTGATTAGCTAGTTGGTGGTGTAAGGGACTACCAAGGCGACGATCAGTAGCTGGTCTGAGAGGATGATCAGCCACACTGGAACTGAGACACGGTCCAGACTCCTACGGGAGGCAGCAGTGGGGAATTTTCCGCAATGGGCGAAAGCCTGACGGAGCAATACCGCGTGAGGGAGGAAGGCTCTTGGGTTGTAAACCTCTTTTCTCAAGGAAGAAGTTCTGACGGTACTTGAGGAATCAGCATCGGCTAACTCCGTGCCAGCAGCCGCGGTAATACGGAGGATGCAAGCGTTATCC…
M48_SRR5451033_838	d__Bacteria	p__Cyanobacteria	c__Cyanobacteriia	o__Cyanobacteriales	f__Nostocaceae	g__Fischerella_PCC-9339	GACGGGTGAGTAACGCGTGAGAATCTAGCTTCAGGTTCGGGACAACATTGGGAAACCGATGCTAATACCGGATGTGCCGAGAGGTGAAAGGCTAGCCGCCTGAAGAAGAGCTCGCGTCTGATTAGCTAGTTGGTGGTGTAAGGGACTACCAAGGCGACGATCAGTAGCTGTCTGAGAGGATGATCAGCCACACTGGAACTGAGACACGGTCCAGACTCCTACGGGAGGCAGCAGTGGGGAATTTTCCGCAATGGGCGAAAGCCTGACGGAGCAATACCGCGTGAGGGAGGAAGGCTCTTGGGTTGTAAACCTCTTTTCTCAAGGAAGAAGTTCTGACGGTACTTGAGGAATCAGCATCGGCTAACTCCGTGCCAGCAGCCGCGGTAATACGGAGGATGC…
M48_SRR5451033_115	d__Bacteria	p__Armatimonadota	c__Armatimonadetes	o__Armatimonadetes_gp7	f__Armatimonadetes_gp7	g__Armatimonadetes_gp7	AGAGTTTGATCCTGGCTCAGGGCGAACGCTGGCGGCGTGCTTTAGACATGCAAGTCGCGCGGTAAGCGTCCCTTCGGGGGCGCCGAGAGCGGCGAACGGCGGAGTAACACGTGGGTAATCTGCCCCAAAGTTGGGGACAACCTCTGGAAACGGAGGCTAATACCGAATGTGGATGTTGGAACCTCGGTTTCAGCATCTAAAGGAGCAATTCACTTTGGGATGAGCCCGCGTCCTATCAGGTAGTTGGTGAGGTAATGGCTCACCAAGCCGACGACGGGTAGCTGGTCTGAGAGGATGGCCGGCCCGAGTGGGACTGAGACACGGGCCCGACTCCTACGGGAGGCAGCAGTCGGGAATCTTGGGCAATGGGCGCAAGCCTGACCCAGCGACGCCGCGTGG…
M48_SRR5451033_1014	d__Bacteria	p__Cyanobacteria	c__Cyanobacteriia	o__Cyanobacteriales	f__Nostocaceae	g__Fischerella_PCC-9339	CTAATACCGGATGTGCCGAGAGGTGAAAGGCTTGCTGCCTGAAGAAGAGCTCGCGTCTGATTAGCTAGTTGGTGGTGTAAGGGACTACCAAGGCGACGATCAGTAGCTGGTCTGAGAGGATGATCAGCCACACTGGAACTGAGACACGGTCCAGACTCCTACGGGAGGCAGCAGTGGGGAATTTTCCGCAATGGGCGAAAGCCTGACGGAGCAATACCGCGTGAGGGAGGAAGGCTCTTGGGTTGTAAACCTCTTTTCTCAAGGAAGAAGTTCTGACGGTACTTGAGGAATCAGCATCGGCTAACTCCGTGCCAGCAGCCGCGGTAATACGGAGGATGCAAGCGTTATCCGGAATGATTGGGCGTAAAGCGTCCGCAGGTGGTTGTGTGTGTCTATTGT…
M48_SRR5451033_778	d__Archaea	p__Thermoproteota	c__Nitrososphaeria	o__Nitrososphaerales	f__Nitrosopumilaceae	g__Nitrosopumilus	CGTAGGATGAGACTGCGGCCTATCAGCTAGTTGGCGGGGTAATGGCCCACCAAGGCTATAACAGGTACGGGCTCTGAGAGGAGGGGCCCGGAGATGGGTACTGAGACACGGACCCAGGCCCTATGGGGCGCAGCAGGCGAGAAACCTTTGCAATGTGCGAAAGCACGACAAGGTTAATCCGAGTGTCTCCTGCTAAAGGAGTCTTTTGCCAGTCCTAGAAACACTGGTGAATAAGGGGTGGGCAAGTTCTGGTGTCAGCCGCCGCGGTAATACCAGCACCTCGAGTGGTCAGGAGGTTTATTGGGCCTAAAGCATCCGTAGCCGGCTGTCTAAGTTTTCGGTTAAATCTATGCGCTTAACGTATAGGCCGCCGAAAATACTGGGCAGCTAGGGAGTGGG…
M48_SRR5451033_116	d__Bacteria	p__Proteobacteria	c__Gammaproteobacteria	o__Burkholderiales	f__Burkholderiaceae	g__Caldimonas	AGAGTTTGATCCTGGCTCAGATTGAACGCTGGCGGCATGCTTTACACATGCAAGTCGAACGGCAGCGGGTCCTTCGGGATGCCGGCGAGTGGCGAACGGGTGAGTAATGCATCGGAACGTACCCAGTCGTGGGGGATAACTACTCGAAAGAGTAGCTAATACCGCATACGACCTGAGGGTGAAAGCGGGGGACCGCAAGGCCTCGCGCGATTGGAGCGGCCGATGTCGGATTAGCTAGTTGGTGGGGTAAAGGCTTACCAAGGCGACGATCCGTAGCTGGTCTGAGAGGACGGCCAGCCACACTGGGACTGAGACACGGCCCAGACTCCTACGGGAGGCAGCAGTGGGGAATTTTGGACAATGGGCGCAAGCCTGATCCAGCCATGCCGCGTGCGGGAA…
M48_SRR5451033_288	d__Bacteria	p__Bacteroidota	c__Bacteroidia	o__Cytophagales	f__Thermonemataceae	g__Raineya	AGAGTTTGATCCTGGCTCAGGATGAACGCTAGCGGCGGGCCTAATACATGCAAGTCGAACGGGAAAGGTGGCAACACCTTGAGAGTGGCGTACGGGTGCGTAACGCGTATACAACCTGCCTGTTACACGGGGATAGCCTTGCGAAAGCGAGATTAATACCCGATGGTACTACTGAGTGGCATCGCTTAGTAGTTAAAGCTGAGGCGGTAACAGAGGGGTATGCGTCCCATTAGCTAGTTGGTAGTGTAACGGACTACCAAGGCGACGATGGGTAGGGGTTCTGAGAGGATGATCCCCCACACTGGTACTGAGATACGGACCAGACTCCTACGGGAGGCAGCAGTAGGGAATATTGGGCAATGGACGGAAGTCTGACCCAGCCACGCCGCGTGCAGGAAG…
M48_SRR5451033_796	d__Bacteria	p__Cyanobacteria	c__Cyanobacteriia	o__Cyanobacteriales	f__Nostocaceae	g__Fischerella_PCC-9339	GACGGGTGAGTAACGCGTGAGAATCTAGCTTCAGGTTCGGGACAACATTGGGAAACCGATGCTAATACCGGATGTGCCGAGAGGTGAAAGGCTAGCCGCCTGAAGAAGAGCTCGCGTCTGATTAGCTAGTTGGTGGTGTAAGGGACTACCAAGGCGACGATCAGTAGCTGGTCTGAGAGGATGATCAGCCACACTGGAACTGAGACACGGTCCAGACTCCTACGGGAGGCAGCAGTGGGGAATTTTCCGCAATGGGCGAAAGCCTGACGGAGCAATACCGCGTGAGGGAGGAAGGCTCTTGGGTTGTAAACCTCTTTTCTCAAGGAAGAAGTTCTGACGGTACTTGAGGAATCAGCATCGGCTAACTCCGTGCCAGCAGCCGCGGTAATACGGAGGATG…
M48_SRR5451033_831	d__Bacteria	p__Cyanobacteria	c__Cyanobacteriia	o__Cyanobacteriales	f__Nostocaceae	g__Fischerella_PCC-9339	GACGGGTGAGTAACGCGTGAGAATCTAGCTTCAGGTTCGGGACAACATTGGGAAACCGATGCTAATACCGGATGTGCCGAGAGGTGAAAGGCTAGCCGCCTGAAGAAGAGCTCGCGTCTGATTAGCTAGTTGGTGGTGTAAGGGACTACCAAGGCGACGATCAGTAGCTGGTCTGAGAGGATGATCAGCCACACTGGAACTGAGACACGGTCCAGACTCCTACGGGAGGCAGCAGTGGGGAATTTTCCGCAATGGGCGAAAGCCTGACGGAGCAATACCGCGTGAGGGAGGAAGGCTCTTGGGTTGTAAACCTCTTTTCTCAAGGAAGAAGTTCTGACGGTACTTGAGGAATCAGCATCGGCTAACTCCGTGCCAGCAGCCGCGGTAATACGGAGGATG…
M48_SRR5451033_436	d__Bacteria	p__Armatimonadota	c__Armatimonadetes	o__Armatimonadetes_gp7	f__Armatimonadetes_gp7	g__Armatimonadetes_gp7	GTAATACGTAGGGGGCGAGCGTTGCCCGGATTTACTGGGCGTGAAGCGCGCGTAGGCGGCTTCGCAAGTCTGGTGTGAAATCTCACGGCTCAACCGGGAGGCTGCACTGGATACTGCGAGGCTAGAGGGCAAGAGAGGGGATTGGAATTCCTGGTGTAGCGGTGAAATGCATTGATATCGGGAGGAACACCAGTGGCGAAGGCGGATCTCTGGCCTGCTTCTGACGCTGAGGTGCGAAAGCTGGGGGAGCGAAAGGGATTAGATACCCCTGTAGTCCCAGCCCTAAACGATGGGTGCTAGGTGTTGGGGGTTCAGCTGTCGGTGCCGCAGCTAACGCATTAAGCGTCCCGCCTGGGGAGTACGGCCGCAAGGTTGAAACTCAAAGGAATTGACGGGGAC…
M48_SRR5451033_445	d__Bacteria	p__Bacteroidota	c__Ignavibacteria	o__Ignavibacteriales	f__Ignavibacteriaceae	g__Ignavibacterium	CCACCTGGGGAGTACGATCGCAAGGTTGAAACTCAAAGGAATTGACGGGGGCCCGCACAAGCAGTGGAGCATGTGGTTTAATTCGATGCAACGCGAAGAACCTTACCTAGGCTTGAAAGGCAGATGACAGGGTATGAAAGTACCCCTCCCCTCGGGGCATCTGTACAGGTGCTGCATGGCTGTCGTCAGCTCGTGCCGTGAGGTGTTGGGTTAAGTCCCGCAACGAGCGCAACCCCTACCATTAGTTGCCACCAGGTAAAGCTGAGCACTCTAATGGGACTGCCTACGCAAGTAGTGAGGAAGGTGGGGATGACGTCAAGTCCGCATGGCCCTTACGCCTAGGGCTACACACGTGCTACAATGGATGCCACAATGGGTTGCAAGACCGCGAGGTTAAGC…
M48_SRR5451033_835	d__Bacteria	p__Cyanobacteria	c__Cyanobacteriia	o__Cyanobacteriales	f__Nostocaceae	g__Fischerella_PCC-9339	GACGGGTGAGTAACGCGTGAGAATCTAGCTTCAGGTTCGGGACAACATTGGGAAACCGATGCTAATACCGGATGTGCCGAGAGGTGAAAGGCTAGCCGCCTGAAGAAGAGCTCGCGTCTGATTAGCTAGTTGGTGGTGTAAGGGACTACCAAGGCGACGATCAGTAGCTGGTCTGAGAGGATGATCAGCCACACTGGAACTGAGACACGGTCCAGACTCCTACGGGAGGCAGCAGTGGGGAATTTTCCGCAATGGGCGAAAGCCTGACGGAGCAATACCGCGTGAGGGAGGAAGGCTCTTGGGTTGTAAACCTCTTTTCTCAAGGAAGAAGTTCTGACGGTACTTGAGGAATCAGCATCGGCTAACTCCGTGCCAGCAGCCGCGGTAATACGGAGGATG…
M48_SRR5451033_688	d__Bacteria	p__Bacteroidota	c__Chlorobia	o__Chlorobiales	f__Chloroherpetonaceae	g__GBChlB	AGACTCCTACGGGAGGCAGCAGTGAGGAATATTGCTCAATGGGTGAAAGCCTGAAGCAGCAACGCCGCGTGAACGATGAAGGTCTTCGGATTGTAAAGTTCTTTTGCAGGGGACGAAAAACTCGCTCGGCGAGTCTGACGGTACTCTGCGAATAAGCCACGGCTAACTCTGTGCCAGCAGCCGCGGTGATACAGAGGTGGCAAGCGTTGTCCGGATTTACTGGGTGTAAAGGGTGCGTAGGCGGATTTGCAAGTCGGGGGTTAAAGACTCTTGCTCAACAAGAGAAGTGCCTTCGATACTGCATGTCTAGAGTGCCGAAGAGGAAACTGGAATTTCCGGTGTAGCGGTGGAATGTGCAGAGATCGGAAAGAACACCAGTGGCGAAGGCAGGTTTCTGGT…
M48_SRR5451033_483	d__Bacteria	p__Cyanobacteria	c__Cyanobacteriia	o__Cyanobacteriales	f__Nostocaceae	g__Fischerella_PCC-9339	GGACGGGTGAGTAACGCGTGAGAATCTAGCTTCAGGTTCGGGACAACATTGGGAAACCGATGCTAATACCGGATGTGCCGAGAGGTGAAAGGCTTGCTGCCTGAAGAAGAGCTCGCGTCTGATTAGCTAGTTGGTGGTGTAAGGGACTACCAAGGCGACGATCAGTAGCTGGTCTGAGAGGATGATCAGCCACACTGGAACTGAGACACGGTCCAGACTCCTACGGGAGGCAGCAGTGGGGAATTTTCCGCAATGGGCGAAAGCCTGACGGAGCAATACCGCGTGAGGGAGGAAGGCTCTTGGGTTGTAAACCTCTTTTCTCAAGGAAGAAGTTCTGACGGTACTTGAGGAATCAGCATCGGCTAACTCCGTGCCAGCAGCCGCGGTAATACGGAGGAT…
M48_SRR5451033_272	d__Bacteria	p__Bacteroidota	c__Bacteroidia	o__Chitinophagales	f__Saprospiraceae	g__Phaeodactylibacter	AACGCTAGCGGCAGGCCTAATACATGCAAGTCGAACGGGCTTCGAGCGATCGAAGTTAGTGGCGCACGGGTGCGTAACGCGTACACAACATACCCTTGACAGGGGGATAGCGGTGGGAAACTGCCAGTAATACCCCATGTGCTCACGGTTTGGCATCGAGCGGTGAGTAAAGTTGAGGCGGTCAAGGATTGGTGTGCGTCCGATTAGCTAGTTGGTAGGGTAACGGCCTACCAAGGCGACGATCGGTAGGGGGTGTGAGAGCATGGCCCCCCACACGGGTACTGAGACACGGACCCGACTCCTACGGGAGGCAGCAGTAAGGAATATTGGACAATGGTCGGAAGACTGATCCAGCCATGCCGCGTGCAGGAGGAAGGCCCTCTGGGTTGTAAACTGCTT…
M48_SRR5451033_790	d__Bacteria	p__Cyanobacteria	c__Cyanobacteriia	o__Cyanobacteriales	f__Nostocaceae	g__Fischerella_PCC-9339	GACGGGTGAGTAACGCGTGAGAATCTAGCTTCAGGTTCGGGACAACATTGGGAAACCGATGCTAATACCGGATGTGCCGAGAGGTGAAAGGCTAGCCGCCTGAAGAAGAGCTCGCGTCTGATTAGCTAGTTGGTGGTGTAAGGGACTACCAAGGCGACGATCAGTAGCTGGTCTGAGAGGATGATCAGCCACACTGGAACTGAGACACGGTCCAGACTCCTACGGGAGGCAGCAGTGGGGAATTTTCCGCAATGGGCGAAAGCCTGACGGAGCAATACCGCGTGAGGGAGGAAGGCTCTTGGGTTGTAAACCTCTTTTCTCAAGGAAGAAGTTCTGACGGTACTTGAGGAATCAGCATCGGCTAACTCCGTGCCAGCAGCCGCGGTAATACGGAGGATG…
M48_SRR5451033_757	d__Bacteria	p__Bacteroidota	c__Bacteroidia	o__Chitinophagales	f__Saprospiraceae	g__unclassified	AGAGTTTGATCCTGGCTCAGGATGAACGCTAGCGGCAGGCCTAATACATGCAAGTCGAACGGGCTTCGAGCGATCGAAGTTAGTGGCGCACGGGTGCGTAACGCGTACACAACATACCCTTGACAGGGGGATAGCGGTGGGAAACTGCCAGTAATACCCCATGTGCTCACGGTTTGGCATCGAGCGGTGAGTAAAGTTGAGGCGGTCAAGGATTGGTGTGCGTCCGATTAGCTAGTTGGTAGGGTAACGGCCTACCAAGGCGACGATCGGTAGGGGGTGTGAGAGCATGGCCCCCCACACGGGTACTGAGACACGGACCCGACTCCTACGGGAGGCAGCAGTAAGGAATATTGGACAATGGTCGGAAGACTGATCCAGCCATGCCGCGTGCAGGAGGAA…
M48_SRR5451033_300	d__Bacteria	p__Deinococcota	c__Deinococci	o__Deinococcales	f__Thermaceae	g__Meiothermus	AGGGGTACTGAGACACGGACCCCACTCCTACGGGAGGCAGCAGTTAGGAATCTTCCGCAATGGGCGAAAGCCTGACGGAGCGATACCGCTTGAAGGACGAAGCCCTTCGGGGTGTAAACTTCTGAACTCGGGACGATAATGACGGTACCGAGGTAATAGCACCGGCTAACTCCGTGCCAGCAGCCGCGGTAATACGGAGGGTGCGAGCGTTACCCGGATTTACTGGGTGTAAAGGGCGTGTAGGCGGTCTCTCAAGTCCGATGCTAAAGACCGAAGCTCAACTTCGGGGGTGCGTTGGATACTGTGAGGCTAGACGGTCGGAGAGGGTAGCGGAATTTCCGGAGTAGCGGTGAAATGCGCAGATACCGGAAGGAACGCCAATAGCGAAAGCAGCTACCT…
M48_SRR5451033_814	d__Bacteria	p__Cyanobacteria	c__Cyanobacteriia	o__Cyanobacteriales	f__Nostocaceae	g__Fischerella_PCC-9339	GGGTGAGTAACGCGTGAGAATCTAGCTTCAGGTTCGGGACAACATTGGGAAACCGATGCTAATACCGGATGTGCCGAGAGGTGAAAGGCTAGCCGCCTGAAGAAGAGATCGCGTCTGATTAGCTAGTTGGTGGTGTAAGGGACTACCAAGGCGACGATCAGTAGCTGGTCTGAGAGGATGATCAGCCACACTGGAACTGAGACACGGTCCAGACTCCTACGGGAGGCAGCAGTGGGGAATTTTCCGCAATGGGCGAAAGCCTGACGGAGCAATACCGCGTGAGGGAGGAAGGCTCTTGGGTTGTAAACCTCTTTTCTCAAGGAAGAAGTTCTGACGGTACTTGAGGAATCAGCATCGGCTAACTCCGTGCCAGCAGCCGCGGTAATACGGAGGATGCAA…
M48_SRR5451033_639	d__Bacteria	p__Cyanobacteria	c__Cyanobacteriia	o__Cyanobacteriales	f__Geitlerinemaceae	g__Geitlerinema_PCC-8501	GAATCAGCATCGGCTAACTCCGTGCCAGCAGCCGCGGTAATACGGAGGATGCAAGCGTTATCCGGAATTATTGGGCGTAAAGCGTCCGTAGGTGGTTGTTCAAGTCTGCTGTTAAAGCGTGCGGCTTAACCGCATATCAGCAGTGGAAACTGGGCGACTAGAGTGCGGTAGGGGTCAGGGGAATTCCCAGTGTAGCGGTGAAATGCGTAGATATTGGGAAGAACACCGGTGGCGAAAGCGCCTGACTGGACCTGCACTGACACTGAGGGACGAAAGCTAGGGGAGCGAAAGGGATTAGATACCCCTGTAGTCCTAGCCGTAAACGATGGACACTAGGTGTTGCCCGTATCGACCCGGGCAGTGCCGTAGCCAACGCGTTAAGTGTCCCGCCTGGGGAGT…
M48_SRR5451033_1036	d__Bacteria	p__Deinococcota	c__Deinococci	o__Deinococcales	f__Thermaceae	g__Meiothermus	AGTAACACGTAGGTGACCTACCCCAAAGTCTGGGACAACTAGGAGAAATCTTAGCTAATCCCGGATGTGAACCTCGGTTTTGACCGATGTTTAAAGCTTCGGCGCTTTGGGATGGGCCTGCGGCGCATCAGGTAGTTGGTGGGGTAATGGCCTACCAAGCCGACGACGCGTAGCTGGTCTGAGAGGACGATCAGCCACAGGGGTACTGAGACACGGACCCCACTCCTACGGGAGGCAGCAGTTAGGAATCTTCCGCAATGGGCGAAAGCCTGACGGAGCGATACCGCTTGAAGGACGAAGCCCTTCGGGGTGTAAACTTCTGAACTCGGGACGATAATGACGGTACCGAGGTAATAGCACCGGCTAACTCCGTGCCAGCAGCCGCGGTAATACGGAGGG…
M48_SRR5451033_274	d__Bacteria	p__Proteobacteria	c__Alphaproteobacteria	o__Acetobacterales	f__Acetobacteraceae	g__Roseomonas	AGAGTTTGATCCTGGCTCAGAGCGAACGCTGGCGGCATGCTTAACACATGCAAGTCTGACGGGTGGCTTCGGCCATCAGTGGCGGACGGGTGAGTAACGCGTAGGAACGTACCCTGAGGTGGGGGATAACCCTGGGAAACTGGGGCTAATACCGCATGTGCCCTGAGGGGCAAAGCCGAGAGGCGCCTTGGGAGCGGCCTGCGTCCGATTAGGTAGTTGGTGGGGTAATGGCCTACCAAGCCTGCGATCGGTAGCTGGTCTGAGAGGACGACCAGCCACACTGGGACTGAGACACGGCCCAGACTCCTACGGGAGGCAGCAGTGGGGAATATTGGACAATGGGCGAAAGCCTGATCCAGCAATGCCGCGTGGGTGAAGAAGGTCTTCGGATTGTAAAGC…
M48_SRR5451033_220	d__Bacteria	p__Bacteroidota	c__Bacteroidia	o__Cytophagales	f__Cyclobacteriaceae	g__Ohtaekwangia	AGAGTTTGATCCTGGCTCAGGACGAACGCTAGCGGCAGGCCTAATACATGCAAGCCGAACGGTAATCCTGACGGCAACGTCAGGACTAGAGTGGCGTAAGGGTGCGTAACACGTATGCAATCTGCCCTCAACTGGGGGATAGCTCCCGGAAACGGGAATTAATACCCCATAACATGCCAGCGAGGCATCTTGCTGGCATTAAAGCTACGGCGGTTGAGGATGAGCATGCGTCTGATTAGCTAGTTGGTGAGGTAACGGCTCACCAAGGCGATGATCAGTAGGGGAACTGAGAGGTTGATCCCCCACACTGGCACTGAGACACGGGCCAGACTCCTACGGGAGGCAGCAGTAGGGAATATTGGACAATGGGTGCGAGCCTGATCCAGCCATGCCGCGTGC…
M48_SRR5451033_735	d__Bacteria	p__Bacteroidota	c__Chlorobia	o__Chlorobiales	f__Chloroherpetonaceae	g__Chloroherpeton	CAACAAGAGAAGTGCCTTCGATACTGCATGTCTAGAGTGCCGAAGAGGAAACTGGAATTTCCGGTGTAGCGGTGGAATGTGCAGAGATCGGAAAGAACACCAGTGGCGAAGGCAGGTTTCTGGTCGGTAACTGACGCTGATGCACGAAAGCGTGGGGAGCAAACAGGATTAGATACCCTGGTAGTCCACGCCCTAAACGATGGATGCTAGATGTCGGACTTCGGTTCGGTGTCGCAGCTAACGCAGTAAGCATCCCACCTGGGGAGTACGCGCGCAAGCGTGAAACTCAAAGGAATTGACGGGGGCCCGCACAAGCGGTGGAGTATGTGGTTTAATTCGATGCAACGCGAAGAACCTTACCTAGGCTTGACATAGTAGCTAATATCTATGAAAGTAGAT…
M48_SRR5451033_495	d__Bacteria	p__Deinococcota	c__Deinococci	o__Deinococcales	f__Thermaceae	g__Meiothermus	GGTGTAAAGGGCGTGTAGGCGGTCTTTCAAGTCCGATGCTAAAGACCGAAGCTCAACTTCGGGGGTGCGTTGGATACTGTAAGACTAGACGGTCGGAGAGGGTAGCGGAATTTCCGGAGTAGCGGTGAAATGCGCAGATACCGGAAGGAACGCCGATAGCGAAAGCAGCTACCTGGACGATTTGTGACGCTGAGGCGCGAAAGCGTGGGGAGCAAACCGGATTAGATACCCGGGTAGTCCACGCCCTAAACGATGAGTGCTGGGTGTCCGACATCTGTTGGGTGCCGTAGCTAACGCGTTAAGCACTCCACCTGGGAAGTACGGTCGCAAGACTGAAACTCAAAGGAATTGACGGGGGCCCGCACAAGCGGTGGAGCATGTGGTTTAATTCGAAGCAAC…
M48_SRR5451033_289	d__Bacteria	p__Bacteroidota	c__Bacteroidia	o__Cytophagales	f__Thermonemataceae	g__Raineya	TCAACGATTGTAAGGTTCTCATACTGGTTGTCTTGAGAGTAGTGGAGGCAGATGGAATGAGTGGAGTAGCGGTGAAATGCATAGATACCACTTGGAACACCGATTGCGAAGGCAGTCTGCTACGCTATATCTGACGCTGAGGCACGAAAGCGTGGGGAGCAAACAGGATTAGATACCCTGGTAGTCCACGCCCTAAACGATGGTTACTCGGTGTTCGCCTGAATAGGTGAGTGCCTAAGCGAAAGCGATAAGTAACCCACCTGGGGAGTACGACCGCAAGGTTGAAACTCAAAGGAATTGACGGGGGTCCGCACAAGCGGTGGAGCATGTGGTTTAATTCGACGATACGCGAGGAACCTTACCTGGTCTAGAATGTGAGGGAATGATGCAGAGATGTGT…
M48_SRR5451033_451	d__Bacteria	p__Deinococcota	c__Deinococci	o__Deinococcales	f__Thermaceae	g__Meiothermus	GAGGCTAGACGGTCGGAGAGGGTAGCGGAATTTCCGGAGTAGCGGTGAAATGCGCAGATACCGGAAGGAACGCCGATAGCGAAAGCAGCTACCTGGACGATTTGTGACGCTGAGGCGCGAAAGCGTGGGGAGCAAACCGGATTAGATACCCGGGTAGTCCACGCCCTAAACGATGAGTGCTGGGTGTCCGACATCTGTTGGGTGCCGTAGCTAACGCGTTAAGCACTCCACCTGGGAAGTACGGTCGCAAGACTGAAACTCAAAGGAATTGACGGGGGCCCGCACAAGCGGTGGAGCATGTGGTTTAATTCGAAGCAACGCGCAGAACCTTACCAGGTCTTGACATCCACGGAACCCTGGTGAAAGCCGGGGGTGCCCGCAAGGGAGCCGTGAGACAGG…
M48_SRR5451033_218	d__Bacteria	p__Bacteroidota	c__Bacteroidia	o__Cytophagales	f__Cyclobacteriaceae	g__Ohtaekwangia	GAGTTTGATCCTGGCTCAGGACGAACGCTAGCGGCAGGCCTAATACATGCAAGCCGAACGGTAATCCTGACGGCAACGTCAGGACTAGAGTGGCGTAAGGGTGCGTAACACGTATGCAATCTGCCCTCAACTGGGGGATAGCTCCCGGAAACGGGAATTAATACCCCATAACATGCCAGCGAGGCATCTTGCTGGCATTAAAGCTACGGCGGTTGAGGATGAGCATGCGTCTGATTAGCTAGTTGGTGAGGTAACGGCTCACCAAGGCGATGATCAGTAGGGGAACTGAGAGGTTGATCCCCCACACTGGCACTGAGACACGGGCCAGACTCCTACGGGAGGCAGCAGTAGGGAATATTGGACAATGGGTGCGAGCCTGATCCAGCCATGCCGCGTGCA…
M48_SRR5451033_153	d__Bacteria	p__Spirochaetota	c__Leptospirae	o__Turneriellales	f__Turneriellaceae	g__Turneriella	TGGCGAAGGCGGCTATCTGGCTCGTAACTGACACTCATGAGCGAAAGTGCGGGGAGCAAACAGGATTAGATACCCTGGTAGTCCGCACCGTAAACGTTGTGTACTAGATGTTGGTGGTTTCAACGCCATCAGTGTCGGCGCTAACGCATTAAGTACACCGCCTGGGGAGTATGCTCGCAAGGGTGAAACTCAAAGAAATTGACGGGGGCCCGCACAAGCGGTGGAGCATGTGGTTTAATTCGACGATACGCGAGGAACCTTACCTGGGTTTGACATGGACTTGACTGGGGTAGAGATACCCCTTCCCGCAAGGGCAGGTTCACAGGTGTTGCATGGTCGTCGTCAGCTCGTGTTGTGAGATGTTGGGTTAAGTCCCGCAACGAGCGCAACCCCTATCTT…
M48_SRR5451033_227	d__Bacteria	p__Spirochaetota	c__Leptospirae	o__Turneriellales	f__Turneriellaceae	g__Turneriella	CCAGCAGCCGCGGTAATACGTATGGGGCAAGCGTTGTTCGGAATCATTGGGCGTAAAGGGCTCGCAGGTGGTCTGTTAAGTTGGGGGTTTAATCTCTGGGCTCAACCCAGAGTCAGCCTTCAAAACTGGCGGACTTGAGTACGAGAGGGGATAGCGGAATTCTCGGTGTAGCGGTGGAATGCGTAGATATCGAGAGGAACACCAGTGGCGAAGGCGGCTATCTGGCTCGTAACTGACACTCATGAGCGAAAGTGCGGGGAGCAAACAGGATTAGATACCCTGGTAGTCCGCACCGTAAACGTTGTGTACTAGATGTTGGTGGTTTCAACGCCATCAGTGTCGGCGCTAACGCATTAAGTACACCGCCTGGGGAGTATGCTCGCAAGGGTGAAACTCAAA…
M48_SRR5451033_182	d__Bacteria	p__Bacteroidota	c__Bacteroidia	o__Cytophagales	f__Thermonemataceae	g__Raineya	GACCAGACTCCTACGGGAGGCAGCAGTAGGGAATATTGGGCAATGGACGGAAGTCTGACCCAGCCACGCCGCGTGCAGGAAGAAGGTCCTCTGGATTGTAAACTGCTTTTCTTGGGGAAGAAAAAGCTTCTGCGGAAGTTATTGACGGTACTCAAGGAATAAGCATCGGCTAACTCCGTGCCAGCAGCCGCGGTAATACGGAGGATGCGAGCGTTGTCCGGATTTACTGGGTTTAAAGGGTGCGTAGGCGGGCGATTAAGTGAGAATTGAAAGGCAGTCGCTCAACGATTGTAAGGTTCTCATACTGGTTGTCTTGAGAGTAGTGGAGGCAGATGGAATGAGTGGAGTAGCGGTGAAATGCATAGATACCACTTGGAACACCGATTGCGAAGGCATTCT…
M50_ERR1543536_17	d__Bacteria	p__Proteobacteria	c__Gammaproteobacteria	o__Burkholderiales	f__Rhodocyclaceae	g__unclassified	GTGGGTAAAACCATTTAGTACCGTAGCTAACGCGTGAAGTTGACCGCCTGGGGAGTACGGCCGCAAGGTTAAAACTCAAAGGAATTGACGGGGACCCGCACAAGCGGTGGATGATGTGGATTAATTCGATGCAACGCGAAAAACCTTACCTACCCTTGACATGTCTGGAATCCTGAAGAGATTTGGGAGTGCCCGAAAGGGAACCGGAACACAGGTGCTGCATGGCTGTCGTCAGCTCGTGTCGTGAGATGTTGGGTTAAGTCCCGCAACGAGCGCAACCCTTGTCGTTAATTGCCATCATTAAGTTGGGCACTTTAACGAGACTGCCGGTGACAAACCGGAGGAAGGTGGGGATGACGTCAAGTCCTCATGGCCCTTATGGGTAGGGCTTCACACGTC…
M50_ERR1543536_16	d__Bacteria	p__Proteobacteria	c__Gammaproteobacteria	o__Burkholderiales	f__Rhodocyclaceae	g__Dechloromonas	AGAGTTTGATCCTGGCTCAGATTGAACGCTGGCGGCATGCCTTACACATGCAAGTCGAACGGCAGCGGGGACTTCGGTCCGCCGGCGAGTGGCGAACGGGTGAGTAATGTATCGGAACGTACCTTTCAGTGGGGGATAACGTAGCGAAAGTTACGCTAATACCGCATATTCTGTGAGCAGGAAAGCAGGGGATCGCAAGACCTTGCGCTGATTGAGCGGCCGATATCAGATTAGCTAGTTGGTGGGGTAAAGGCCTACCAAGGCGACGATCTGTAGCGGGTCTGAGAGGATGATCCGCCACACTGGAACTGAGACACGGTCCAGACTCCTACGGGAGGCAGCAGTGGGGAATTTTGGACAATGGGCGCAAGCCTGATCCAGCCATGCCGCGTGAGTGAA…
M50_ERR1543536_15	d__Bacteria	p__Proteobacteria	c__Gammaproteobacteria	o__Burkholderiales	f__Burkholderiaceae	g__Ralstonia	CACGTGTAGCAGTGAAATGCGTAGATATGTGGAGGAATACCGATGGCGAAGGCAGCCTCCTGGGATAACACTGACGCTCATGCACGAAAGCGTGGGGAGCAAACAGGATTAGATACCCTGGTAGTCCACGCCCTAAACGATGTCAACTAGTTGTTGGGGATTCATTTCCTTAGTAACGTAGCTAACGCGTGAAGTTGACCGCCTGGGGAGTACGGTCGCAAGATTAAAACTCAAAGGAATTGACGGGGACCCGCACAAGCGGTGGATGATGTGGATTAATTCGATGCAACGCGAAAAACCTTACCTACCCTTGACATGCCACTAACGAAGCAGAGATGCATTAGGTGCTCGAAAGAGAAAGTGGACACAGGTGCTGCATGGCTGTCGTCAGCTCGTGTC…
M50_ERR1543536_27	d__Bacteria	p__Proteobacteria	c__Gammaproteobacteria	o__Burkholderiales	f__Burkholderiaceae	g__Noviherbaspirillum	GTTTGATCCTGGCTCAGATTGAACGCTGGCGGCATGCCTTACACATGCAAGTCGAACGGCAGCGCGGGCTTCGGCCTGGCGGCGAGTGGCGAACGGGTGAGTAACATATCGGAACGTGCCCTGGAGTGGGGGATAACTAGTCGAAAGACTGGCTAATACCGCATACGATCTACGGATGAAAGTGGGGGATCGCAAGACCTCATGCTCCTGGAGCGGCCGATATCTGATTAGCTAGTTGGTGGGGTAAAGGCCTACCAAGGCGACGATCAGTAGCTGGTCTGAGAGGACGATCAGCCACACTGGGACTGAGACACGGCCCAGACTCCTACGGGAGGCAGCAGTGGGGAATTTTGGACAATGGGGGCAACCCTGATCCAGCAATGCCGCGTGTGTGAAGAA…
M50_ERR1543536_18	d__Bacteria	p__Proteobacteria	c__Gammaproteobacteria	o__Burkholderiales	f__Burkholderiaceae	g__Ralstonia	AGAGTTTGATCCTGGCTCAGATTGAACGCTGGCGGCATGCCTTACACATGCAAGTCGAACGGCAGCGGGGGAAAGCTTGCTTTCCTGCCGGCGAGTGGCGAACGGGTGAGTAATACATCGGAACGTGCCCTGTAGTGGGGGATAACTAGTCGAAAGATTAGCTAATACCGCATACGACCTGAGGGTGAAAGTGGGGGACCGCAAGGCCTCATGCTATAGGAGCGGCCGATGTCTGATTAGCTAGTTGGTGGGGTAAAGGCCTACCAAGGCGACGATCAGTAGCTGGTCTGAGAGGACGATCAGCCACACTGGGACTGAGACACGGCCCAGACTCCTACGGGAGGCAGCAGTGGGGAATTTTGGACAATGGGCGAAAGCCTGATCCAGCAATGCCGCGTG…
M52_SRR3961733_273	d__Bacteria	p__Bacteroidota	c__Bacteroidia	o__Flavobacteriales	f__Flavobacteriaceae	g__unclassified	CACAGGGCTCTGCAAAATCGTAAGATGAAGTATAGGGCCTGACACCTGCCCGGTGCTGGAAGGTTAAGAGGAGATGTTATCTTCGGAGAAGCATTGAATTGAAGCCCCGGTAAACGGCGGCCGTAACTATAACGGTCCTAAGGTAGCGAAATTCCTTGTCGGGTAAGTTCCGACCTGCACGAATGGCGTAACGATTGGCCACTGTCTCAGCCATGAGCTCAGTGAAATTGAAGTATCGGTGAAGATGCCGATTACCCGCAGTGGGACGGAAAGACCCTGTGCACCTTGATCTATCCATGAGCAGGTTGAAGGTTGGGTAACACTAACTGGAGGTCCGAACCGGTTAACGTTGAAAAATTCTGGGATGACTTGTGGATAGGGGTGAAAGGCCAATCAAAC…
M52_SRR3961733_535	d__Bacteria	p__Bacteroidota	c__Bacteroidia	o__Flavobacteriales	f__Flavobacteriaceae	g__Flavobacterium	GATGAACGCTAGCGGCAGGCCTAACACATGCAAGTCGAGGGGTAGAGGAAGCTTGCTTCCTTGAGACCGGCGCACGGGTGCGTAACGCGTATGCAATCTACCTTGTACAGGGGAATAGCCCAGAGAAATTTGGATTAATGCCCCATGGTATAATTGAATGGCATCATTTAATTATTAAAGATTTATCGGTACAAGATGAGCATGCGTCCCATTAGTTAGTTGGTAAGGTAACGGCTTACCAAGACGATGATGGGTAGGGGTCCTGAGAGGGAGATCCCCCACACTGGTACTGAGACACGGACCAGACTCCTACGGGAGGCAGCAGTGAGGAATATTGGGCAATGGGCGGAAGCCTGACCCAGCCATGCCGCGTGCAGGAAGACGGTCCTATGGATTGTA…
M52_SRR3961733_306	d__Bacteria	p__Bacteroidota	c__Bacteroidia	o__Flavobacteriales	f__Flavobacteriaceae	g__Flavobacterium	AGAGTTTGATCCTGGCTCAGGATGAACGCTAGCGGCAGGCCTAACACATGCAAGTCGAGGGGTAGAACACTTCGGTGTTTGAGACCGGCGCACGGGTGCGTAACGCGTATGCAATCTACCTTGTACAGGGGAATAGCCCAGAGAAATTTGGATTAATGCCCCATAGTATATAACCTTCGCATGTTGGTTATATTAAAGTTCCAACGGTACAAGATGAGCATGCGTCCCATTAGTTAGTTGGTAAGGTAACGGCTTACCAAGACGATGATGGGTAGGGGTCCTGAGAGGGAGATCCCCCACACTGGTACTGAGACACGGACCAGACTCCTACGGGAGGCAGCAGTGAGGAATATTGGTCAATGGTCGCAAGACTGAACCAGCCATGCCGCGTGCAGGAAG…
M52_SRR3961733_265	d__Bacteria	p__Bacteroidota	c__Bacteroidia	o__Flavobacteriales	f__Flavobacteriaceae	g__Flavobacterium	TGTTTGAGACCGGCGCACGGGTGCGTAACGCGTATGCAATCTACCTTGTACAGGGGAATAGCCCAGAGAAATTTGGATTAATGCCCCATAGTATATAACCTTCGCATGTTGGTTATATTAAAGTTCCAACGGTACAAGATGAGCATGCGTCCCATTAGTTAGTTGGTAAGGTAACGGCTTACCAAGACGATGATGGGTAGGGGTCCTGAGAGGGAGATCCCCCACACTGGTACTGAGACACGGACCAGACTCCTACGGGAGGCAGCAGTGAGGAATATTGGTCAATGGTCGCAAGACTGAACCAGCCATGCCGCGTGCAGGAAGACGGTCCTATGGATTGTAAACTGCTTTTATACAGGAAGAAACCCTCCCACGTGTGGGAGCTTGACGGTACTGTAG…
M52_SRR3961733_556	d__Bacteria	p__Proteobacteria	c__Alphaproteobacteria	o__Caulobacterales	f__Caulobacteraceae	g__Brevundimonas	AGAGTTTGATCCTGGCTCAGAGCGAACGCTGGCGGCAGGCCTAACACATGCAAGTCGAACGAAGTCTTCGGACTTAGTGGCGGACGGGTGAGTAACACGTGGGAACGTGCCTTTAGGTTCGGAATAACTCAGGGAAACTTGTGCTAATACCGAATGTGCCCTTCGGGGGAAAGATTTATCGCCTTTAGAGCGGCCCGCGTCTGATTAGCTAGTTGGTGAGGTAAAGGCTCACCAAGGCGACGATCAGTAGCTGGTCTGAGAGGATGATCAGCCACATTGGGACTGAGACACGGCCCAAACTCCTACGGGAGGCAGCAGTGGGGAATCTTGCGCAATGGGCGAAAGCCTGACGCAGCCATGCCGCGTGAATGATGAAGGTCTTAGGATTGTAAAATTCTT…
M52_SRR3961733_352	d__Bacteria	p__Proteobacteria	c__Alphaproteobacteria	o__Rhizobiales	f__Rhizobiaceae	g__Rhizobium	AGAGTTTGATCCTGGCTCAGAACGAACGCTGGCGGCAGGCTTAACACATGCAAGTCGAACGCCCCGCAAGGGGAGTGGCAGACGGGTGAGTAACGCGTGGGAACATACCCTTTTCTACGGAATAGCTCTGGGAAACTGGAATTAATACCGTATACGCCCTACGGGGGAAAGATTTATCGGGGAAGGATTGGCCCGCGTTGGATTAGCTAGTTGGTGGGGTAAAGGCCTACCAAGGCGACGATCCATAGCTGGTCTGAGAGGATGATCAGCCACATTGGGACTGAGACACGGCCCAAACTCCTACGGGAGGCAGCAGTGGGGAATATTGGACAATGGGCGCAAGCCTGATCCAGCCATGCCGCGTGAGTGATGAAGGCCTTAGGGTTGTAAAGCTCTTTC…
M52_SRR3961733_269	d__Bacteria	p__Proteobacteria	c__Gammaproteobacteria	o__Enterobacterales	f__Alteromonadaceae	g__Rheinheimera	AGAGTTTGATCATGGCTCAGATTGAACGCTGGCGGCAGGCCTAACACATGCAAGTCGAGCGGGAACTTCGGTTCTAGCGGCGGACGGGTGAGTAATGCGTAGGAAGCTACCCGACAGAGGGGGATACCAGTTGGAAACGACTGTTAATACCGCATAATGTCTACGGACCAAAGTGTGGGACCTTCGGGCCACATGCTGTCGGATGCGCCTACGTGGGATTAGCTAGTTGGTGAGGTAATGGCTCACCAAGGCGACGATCCCTAGCTGGTTTGAGAGGATGATCAGCCACACTGGAACTGAGACACGGTCCAGACTCCTACGGGAGGCAGCAGTGGGGAATATTGGACAATGGGCGCAAGCCTGATCCAGCCATGCCGCGTGTGTGAAGAAGGCCTTCGG…
M52_SRR3961733_249	d__Bacteria	p__Proteobacteria	c__Gammaproteobacteria	o__Burkholderiales	f__Burkholderiaceae	g__Tepidimonas	AGAGTTTGATCCTGGCTCAGATTGAACGCTGGCGGCATGCTTTACACATGCAAGTCGAACGGTAACAGGCCTTCGGGTGCTGACGAGTGGCGAACGGGTGAGTAATGCATCGGAACGTGCCCAGAGGTGGGGGATAACGCAGCGAAAGCTGTGCTAATACCGCATGTGATCTGAGGATGAAAGCGGGGGACCTTCGGGCCTCGCGCCTCTGGAGCGGCCGATGTCAGATTAGGTAGTTGGTGGGGTAAAGGCCTACCAAGCCGACGATCTGTAGCTGGTCTGAGAGGACGACCAGCCACACTGGGACTGAGACACGGCCCAGACTCCTACGGGAGGCAGCAGTGGGGAATTTTGGACAATGGGCGCAAGCCTGATCCAGCAATGCCGCGTGCGGGAAGA…
M52_SRR3961733_236	d__Bacteria	p__Bacteroidota	c__Bacteroidia	o__Flavobacteriales	f__Flavobacteriaceae	g__Flavobacterium	GATGAGCATGCGTCCCATTAGTTAGTTGGTAAGGTAACGGCTTACCAAGACGATGATGGGTAGGGGTCCTGAGAGGGAGATCCCCCACACTGGTACTGAGACACGGACCAGACTCCTACGGGAGGCAGCAGTGAGGAATATTGGTCAATGGTCGCAAGACTGAACCAGCCATGCCGCGTGCAGGAAGACGGTCCTATGGATTGTAAACTGCTTTTATACAGGAAGAAACCCTCCCACGTGTGGGAGCTTGACGGTACTGTAGGAATAAGGATCGGCTAACTCCGTGCCAGCAGCCGCGGTAATACGGAGGATCCAAGCGTTATCCGGAATCATTGGGTTTAAAGGGTCCGTAGGCGGTCTTATAAGTCAGTGGTGAAAGCCCATCGCTCAACGATGGAA…
M52_SRR3961733_693	d__Bacteria	p__Proteobacteria	c__Gammaproteobacteria	o__Burkholderiales	f__Burkholderiaceae	g__Tepidimonas	GCTGGAGTGCGGCAGAGGGGGATGGAATTCCGCGTGTAGCAGTGAAATGCGTAGATATGCGGAGGAACACCGATGGCGAAGGCAGTCCCCTGGGCCTGCACTGACGCTCATGCACGAAAGCGTGGGGAGCAAACAGGATTAGATACCCTGGTAGTCCACGCCCTAAACGATGTCGACTGGTTGTTGGGCCTTAGGTGGCTCAGTAACGAAGCTAACGCGTGAAGTCGACCGCCTGGGGAGTACGGCCGCAAGGTTGAAACTCAAAGGAATTGACGGGGACCCGCACAAGCGGTGGATGATGTGGTTTAATTCGATGCAACGCGAAAAACCTTACCTACCCTTGACATGCCAGGAACCCTGCAGAGATGTGGGGGTGCTCGCAAGAGAGCCTGGACACAG…
M52_SRR3961733_551	d__Bacteria	p__Bacteroidota	c__Bacteroidia	o__Flavobacteriales	f__Flavobacteriaceae	g__Flavobacterium	TGAAACTCAAAGGAATTGACGGGGGCCCGCACAAGCGGTGGAGCATGTGGTTTAATTCGATGATACGCGAGGAACCTTACCAAGGCTTAAATGTAGAGTGACAGTTCTGGAAACAGGATTTTCTTCGGACACTTTACAAGGTGCTGCATGGTTGTCGTCAGCTCGTGCCGTGAGGTGTCAGGTTAAGTCCTATAACGAGCGCAACCCCTGTTGTTAGTTGCCAGCGAGTGATGTCGGGAACTCTAGCAAGACTGCCGGTGCAAACCGTGAGGAAGGTGGGGATGACGTCAAATCATCACGGCCCTTACGCCTTGGGCTACACACGTGCTACAATGGCCGGTACAGAGAGCAGCCACTGGGTGACCAGGAGCGAATCTACAAAACCGGTCTCAGTTCGGA…
M52_SRR3961733_660	d__Bacteria	p__Proteobacteria	c__Alphaproteobacteria	o__Rhizobiales	f__Rhizobiaceae	g__Rhizobium	CACATGCAAGTCGAACGCATCGCAAGATGAGTGGCAGACGGGTGAGTAACGCGTGGGAACATACCCTTTTCTACGGAATAGCTCTGGGAAACTGGAATTAATACCGTATACGCCCTACGGGGGAAAGATTTATCGGGGAAGGATTGGCCCGCGTTGGATTAGCTAGTTGGTGGGGTAAAGGCCTACCAAGGCGACGATCCATAGCTGGTCTGAGAGGATGATCAGCCACATTGGGACTGAGACACGGCCCAAACTCCTACGGGAGGCAGCAGTGGGGAATATTGGACAATGGGCGCAAGCCTGATCCAGCCATGCCGCGTGAGTGATGAAGGCCTTAGGGTTGTAAAGCTCTTTCACCGATGAAGATAATGACGGTAGTCGGAGAAGAAGCCCCGGCTA…
M52_SRR3961733_322	d__Bacteria	p__Deinococcota	c__Deinococci	o__Deinococcales	f__Thermaceae	g__Meiothermus	AGAGTTTGATCCTGGCTCAGGGTGAACGCTGGCGGTATGCCTAAGACATGCAAGTCGCACGGACTGTTTCGGCAGTTAGTGGCGGACGGGTGGGTAACACGTAGGTGACCTACCCCAAAGTCTGGGACAACTAGGAGAAATCTTAGCTAATCCTGGATGTGAACCTCAGCTGTGGCTGATGTTTAAAGCTTCGGCGCTTTGGGATGGGCCTGCGGCGCATCAGGTAGTTGGTGGGGTAACGGCCCACCAAGCCGACGACGCGTAGCTGGTCTGAGAGGACGACCAGCCACAGGGGTACTGAGACACGGACCCCACTCCTACGGGAGGCAGCAGTTAGGAATCTTCCGCAATGGGCGAAAGCCTGACGGAGCGATACCGCTTGAAGGACGAAGCCCTTCG…
M52_SRR3961733_112	d__Bacteria	p__Proteobacteria	c__Gammaproteobacteria	o__Methylococcales	f__Methylococcaceae	g__Methylococcus	AGAGTTTGATCATGGCTCAGATTGAACGCTGGCGGCATGCTTAACACATGCAAGTCGAACGGTAACAGGCCTTCGGGCGCTGACGAGTGGCGGACGGGTGAGTAATGCGTAGGAATCTGCCTTGTTGTGGGGGATAACTCGGGGAAACCCGAGCTAATACCGCATACGCTCCACGGAGGAAAGCGGGGGATCTTCGGACCTCGCGCAATAAGATGAGCCTACGTCGGATTAGCTGGTTGGTGGGGTAAAGGCCTACCAAGGCGACGATCCGTAGCTGGTCTGAGAGGACGATCAGCCACACTGGGACTGAGACACGGCCCAGACTCCTACGGGAGGCAGCAGTGGGGAATATTGGACAATGGGCGCAAGCCTGATCCAGCAATGCCGCGTGTGTGAAGA…
M52_SRR3961733_527	d__Bacteria	p__Proteobacteria	c__Alphaproteobacteria	o__Caulobacterales	f__Caulobacteraceae	g__Brevundimonas	AGAGTTTGATCCTGGCTCAGAGCGAACGCTGGCGGCAGGCCTAACACATGCAAGTCGAACGAACTCTTCGGAGTTAGTGGCGGACGGGTGAGTAACACGTGGGAACGTGCCTTTAGGTTCGGAATAACTCAGGGAAACTTGTGCTAATACCGAATGTGCCCTTCGGGGGAAAGATTTATCGCCTTTAGAGCGGCCCGCGTCTGATTAGCTAGTTGGTGAGGTAAAGGCTCACCAAGGCGACGATCAGTAGCTGGTCTGAGAGGATGATCAGCCACATTGGGACTGAGACACGGCCCAAACTCCTACGGGAGGCAGCAGTGGGGAATCTTGCGCAATGGGCGAAAGCCTGACGCAGCCATGCCGCGTGAATGATGAAGGTCTTAGGATTGTAAAATTCTT…
M52_SRR3961733_67	d__Bacteria	p__Proteobacteria	c__Gammaproteobacteria	o__Burkholderiales	f__Burkholderiaceae	g__Tepidimonas	GGCCTCGCGCCTCTGGAGCGGCCGATGTCAGATTAGGTAGTTGGTGGGGTAAAGGCCTACCAAGCCGACGATCTGTAGCTGGTCTGAGAGGACGACCAGCCACACTGGGACTGAGACACGGCCCAGACTCCTACGGGAGGCAGCAGTGGGGAATTTTGGACAATGGGCGCAAGCCTGATCCAGCAATGCCGCGTGCGGGAAGAAGGCCTTCGGGTTGTAAACCGCTTTTGTACGGAACGAAAAGGCTCTGGCTAATACCTGGGGCTGATGACGGTACCGTAAGAATAAGCACCGGCTAACTACGTGCCAGCAGCCGCGGTAATACGTAGGGTGCGAGCGTTAATCGGAATTACTGGGCGTAAAGCGTGCGCAGGCGGTCTTGTAAGACAGAGGTGAAAT…
M52_SRR3961733_688	d__Bacteria	p__Proteobacteria	c__Alphaproteobacteria	o__Caulobacterales	f__Caulobacteraceae	g__Brevundimonas	GGTGACGCAGCTAACGCATTAAGCAATCCGCCTGGGGAGTACGGTCGCAAGATTAAAACTCAAAGGAATTGACGGGGGCCCGCACAAGCGGTGGAGCATGTGGTTTAATTCGAAGCAACGCGCAGAACCTTACCACCTTTTGACATGCCCGGACCGCCACAGAGATGTGGCTTTCTCTTCGGAGACTGGGACACAGGTGCTGCATGGCTGTCGTCAGCTCGTGTCGTGAGATGTTGGGTTAAGTCCCGCAACGAGCGCAACCCTCGCCATTAGTTGCCATCATTCAGTTGGGAACTCTAATGGGACTGCCGGTGCTAAGCCGGAGGAAGGTGGGGATGACGTCAAGTCCTCATGGCCCTTACAGGGTGGGCTACACACGTGCTACAATGGCGACTACAG…
M52_SRR3961733_464	d__Bacteria	p__Deinococcota	c__Deinococci	o__Deinococcales	f__Thermaceae	g__Meiothermus	GACTGTTTTTGCAGTTAGTGGCGGACGGGTGAGTAACACGTAGGTGACCTACCCCAAAGTCTGGGACAACTAGGAGAAATCTTAGCTAATCCCGGATGTGAACCTCGGTTTTGACCGATGTTTAAAGCTTCGGCGCTTTGGGATGGGCCTGCGGCGCATCAGGTAGTTGGTGGGGTAATGGCCTACCAAGCCGACGACGCGTAGCTGGTCTGAGAGGACGATCAGCCACAGGGGTACTGAGACACGGACCCCACTCCTACGGGAGGCAGCAGTTAGGAATCTTCCGCAATGGGCGAAAGCCTGACGGAGCGATACCGCTTGAAGGACGAAGCCCTTCGGGGTGTAAACTTCTGAACTCGGGACGATAATGACGGTACCGAGGTAATAGCACCGGCTAAC…
M52_SRR3961733_557	d__Bacteria	p__Proteobacteria	c__Alphaproteobacteria	o__Caulobacterales	f__Caulobacteraceae	g__Brevundimonas	CACAAGCGGTGGAGCATGTGGTTTAATTCGAAGCAACGCGCAGAACCTTACCACCTTTTGACATGCCCGGACCGCCACAGAGATGTGGCTTTCTCTTCGGAGACTGGGACACAGGTGCTGCATGGCTGTCGTCAGCTCGTGTCGTGAGATGTTGGGTTAAGTCCCGCAACGAGCGCAACCCTCGCCATTAGTTGCCATCATTCAGTTGGGAACTCTAATGGGACTGCCGGTGCTAAGCCGGAGGAAGGTGGGGATGACGTCAAGTCCTCATGGCCCTTACAGGGTGGGCTACACACGTGCTACAATGGCGACTACAGAGGGTTAATCCTTAAAAGTCGTCTCAGTTCGGATTGTCCTCTGCAACTCGAGGGCATGAAGTTGGAATCGCTAGTAATCGCG…
M52_SRR3961733_518	d__Bacteria	p__Proteobacteria	c__Alphaproteobacteria	o__Caulobacterales	f__Caulobacteraceae	g__Brevundimonas	GGTGACGCAGCTAACGCATTAAGCAATCCGCCTGGGGAGTACGGTCGCAAGATTAAAACTCAAAGGAATTGACGGGGGCCCGCACAAGCGGTGGAGCATGTGGTTTAATTCGAAGCAACGCGCAGAACCTTACCACCTTTTGACATGCCTGGACCGCCAGAGAGATCTGGCTTTCCCTTCGGGGACTAGGACACAGGTGCTGCATGGCTGTCGTCAGCTCGTGTCGTGAGATGTTGGGTTAAGTCCCGCAACGAGCGCAACCCTCGCCATTAGTTGCCATCATTCAGTTGGGAACTCTAATGGGACTGCCGGTGCTAAGCCGGAGGAAGGTGGGGATGACGTCAAGTCCTCATGGCCCTTACAGGGTGGGCTACACACGTGCTACAATGGCGACTACAG…
M52_SRR3961733_89	d__Bacteria	p__Proteobacteria	c__Gammaproteobacteria	o__Pseudomonadales	f__Pseudomonadaceae	g__Pseudomonas	AGAGTTTGATCATGGCTCAGATTGAACGCTGGCGGCAGGCCTAACACATGCAAGTCGAGCGGATGAGTGGAGCTTGCTCCATGATTCAGCGGCGGACGGGTGAGTAATGCCTAGGAATCTGCCTGGTAGTGGGGGACAACGTTTCGAAAGGAACGCTAATACCGCATACGTCCTACGGGAGAAAGTGGGGGATCTTCGGACCTCACGCTATCAGATGAGCCTAGGTCGGATTAGCTAGTTGGTGAGGTAAAGGCTCACCAAGGCGACGATCCGTAACTGGTCTGAGAGGATGATCAGTCACACTGGAACTGAGACACGGTCCAGACTCCTACGGGAGGCAGCAGTGGGGAATATTGGACAATGGGCGAAAGCCTGATCCAGCCATGCCGCGTGTGTGAA…
M52_SRR3961733_522	d__Bacteria	p__Proteobacteria	c__Alphaproteobacteria	o__Caulobacterales	f__Caulobacteraceae	g__Brevundimonas	AGAGTTTGATCCTGGCTCAGAGCGAACGCTGGCGGCAGGCCTAACACATGCAAGTCGAACGAACTCTTCGGAGTTAGTGGCGGACGGGTGAGTAACACGTGGGAACGTGCCTTTAGGTTCGGAATAACTCAGGGAAACTTGTGCTAATACCGAATGTGCCCTTCGGGGGAAAGATTTATCGCCTTTAGAGCGGCCCGCGTCTGATTAGCTAGTTGGTGAGGTAATGGCTCACCAAGGCGACGATCAGTAGCTGGTCTGAGAGGATGATCAGCCACATTGGGACTGAGACACGGCCCAAACTCCTACGGGAGGCAGCAGTGGGGAATCTTGCGCAATGGGCGAAAGCCTGACGCAGCCATGCCGCGTGAATGATGAAGGTCTTAGGATTGTAAAATTCTT…
M52_SRR3961733_210	d__Bacteria	p__Proteobacteria	c__Gammaproteobacteria	o__Burkholderiales	f__Burkholderiaceae	g__Acidovorax	GAAAGCGTGGGGAGCAAACAGGATTAGATACCCTGGTAGTCCACGCCCTAAACGATGTCAACTGGTTGTTGGGTCTTAACTGACTCAGTAACGAAGCTAACGCGTGAAGTTGACCGCCTGGGGAGTACGGCCGCAAGGTTGAAACTCAAAGGAATTGACGGGGACCCGCACAAGCGGTGGATGATGTGGTTTAATTCGATGCAACGCGAAAAACCTTACCCACCTTTGACATGTACGGAATCCTTTAGAGATAGAGGAGTGCTCGAAAGAGAGCCGTAACACAGGTGCTGCATGGCTGTCGTCAGCTCGTGTCGTGAGATGTTGGGTTAAGTCCCGCAACGAGCGCAACCCTTGCCATTAGTTGCTACGAAAGGGCACTCTAATGGGACTGCCGGTGAC…
M52_SRR3961733_155	d__Bacteria	p__Proteobacteria	c__Gammaproteobacteria	o__Burkholderiales	f__Burkholderiaceae	g__Tepidimonas	GATTGAACGCTGGCGGCATGCTTTACACATGCAAGTCGAACGGTAACAGGCCTTCGGGTGCTGACGAGTGGCGAACGGGTGAGTAAAGCATCGGAACGTACCCAGAGGTGGGGGATAACGCAGCGAAAGCTGTGCTAATACCGCATGTGATCTGAGGATGAAAGCGGGGGACCTTCGGGCCTCGCGCCTTTGGAGCGGCCGATGTCGGATTAGCTAGTTGGTGGGGTAAAGGCCTACCAAGGCGACGATCCGTAGCTGGTCTGAGAGGACGACCAGCCACACTGGGACTGAGACACGGCCCAGACTCCTACGGGAGGCAGCAGTGGGGAATTTTGGACAATGGGCGCAAGCCTGATCCAGCAATGCCGCGTGCGGGAAGAAGGCCTTCGGGTTGTAAAC…
M52_SRR3961733_231	d__Bacteria	p__Proteobacteria	c__Gammaproteobacteria	o__Pseudomonadales	f__Pseudomonadaceae	g__Pseudomonas	AGTTTGATCATGGCTCAGATTGAACGCTGGCGGCAGGCCTAACACATGCAAGTCGAGCGGATGAGTGGAGCTTGCTTCATGATTCAGCGGCGGACGGGTGAGTAATGCCTAGGAATCTGCCTGGTAGTGGGGGACAACGTTTCGAAAGGAACGCTAATACCGCATACGTCCTACGGGAGAAAGTGGGGGATCTTCGGACCTCACGCTATCAGATGAGCCTAGGTCGGATTAGCTAGTTGGTGAGGTAAAGGCTCACCAAGGCGACGATCCGTAACTGGTCTGAGAGGATGATCAGTCACACTGGAACTGAGACACGGTCCAGACTCCTACGGGAGGCAGCAGTGGGGAATATTGGACAATGGGCGAAAGCCTGATCCAGCCATGCCGCGTGTGTGAAGA…
M52_SRR3961733_130	d__Bacteria	p__Proteobacteria	c__Gammaproteobacteria	o__Burkholderiales	f__Burkholderiaceae	g__Acidovorax	AGAGTTTGATCCTGGCTCAGATTGAACGCTGGCGGCATGCCTTACACATGCAAGTCGAACGGTAACAGGTCTTCGGATGCTGACGAGTGGCGAACGGGTGAGTAATACATCGGAACGTGCCCGAGAGTGGGGGATAACGAAGCGAAAGCTTTGCTAATACCGCATACGATCTCAGGATGAAAGCAGGGGACCGCAAGGCCTTGCGCTCACGGAGCGGCCGATGGCAGATTAGGTAGTTGGTGGGATAAAAGCTTACCAAGCCGACGATCTGTAGCTGGTCTGAGAGGACGACCAGCCACACTGGGACTGAGACACGGCCCAGACTCCTACGGGAGGCAGCAGTGGGGAATTTTGGACAATGGGCGCAAGCCTGATCCAGCCATGCCGCGTGCAGGATGA…
M52_SRR3961733_554	d__Bacteria	p__Proteobacteria	c__Gammaproteobacteria	o__Pseudomonadales	f__Pseudomonadaceae	g__Pseudomonas	AGCGGATGAGTGGAGCTTGCTCCATGATTCAGCGGCGGACGGGTGAGTAATGCCTAGGAATCTGCCTGGTAGTGGGGGACAACGTTTCGAAAGGAACGCTAATACCGCATACGTCCTACGGGAGAAAGTGGGGGATCTTCGGACCTCGCGCTATCAGATGAGCCTAGGTCGGATTAGCTAGTTGGTGAGGTAAAGGCTCACCAAGGCGACGATCCGTAACTGGTCTGAGAGGATGATCAGTCACACTGGAACTGAGACACGGTCCAGACTCCTACGGGAGGCAGCAGTGGGGAATATTGGACAATGGGCGAAAGCCTGATCCAGCCATGCCGCGTGTGTGAAGAAGGTCTTCGGATTGTAAAGCACTTTAAGTTGGGAGGAAGGGCAGTAAGTTAATAC…
M52_SRR3961733_570	d__Bacteria	p__Proteobacteria	c__Alphaproteobacteria	o__Caulobacterales	f__Caulobacteraceae	g__Brevundimonas	AAAGCGTGGGGAGCAAACAGGATTAGATACCCTGGTAGTCCACGCCGTAAACGATGATTGCTAGTTGTCGGGATGCATGCATTTCGGTGACGCAGCTAACGCATTAAGCAATCCGCCTGGGGAGTACGGTCGCAAGATTAAAACTCAAAGGAATTGACGGGGGCCCGCACAAGCGGTGGAGCATGTGGTTTAATTCGAAGCAACGCGCAGAACCTTACCACCTTTTGACATGCCTGGACCGCCACGGAGACGTGGCTTTCCCTTCGGGGACTGGGACACAGGTGCTGCATGGCTGTCGTCAGCTCGTGTCGTGAGATGTTGGGTTAAGTCCCGCAACGAGCGCAACCCTCGCCATTAGTTGCCATCATTCAGTTGGGAACTCTAATGGGACTGCCGGTG…
M52_SRR3961733_317	d__Bacteria	p__Deinococcota	c__Deinococci	o__Deinococcales	f__Thermaceae	g__Meiothermus	ATGTTTAAAGCTTCGGCGCTTTGGGATGGGCCTGCGGCGCATCAGGTAGTTGGTGGGGTAATGGCCTACCAAGCCGACGACGCGTAGCTGGTCTGAGAGGACGATCAGCCACAGGGGTACTGAGACACGGACCCCACTCCTACGGGAGGCAGCAGTTAGGAATCTTCCGCAATGGGCGAAAGCCTGACGGAGCGATACCGCTTGAAGGACGAAGCCCTTCGGGGTGTAAACTTCTGAACTCGGGACGATAATGACGGTACCGAGGTAATAGCACCGGCTAACTCCGTGCCAGCAGCCGCGGTAATACGGAGGGTGCGAGCGTTACCCGGATTTACTGGGTGTAAAGGGCGTGTAGGCGGTCTCTCAAGTCCGATGCTAAAGACCGAAGCTCAACTTCGG…
M52_SRR3961733_447	d__Bacteria	p__Proteobacteria	c__Gammaproteobacteria	o__Pseudomonadales	f__Pseudomonadaceae	g__Pseudomonas	AGAGGGTGGTGGAATTTCCTGTGTAGCGGTGAAATGCGTAGATATAGGAAGGAACACCAGTGGCGAAGGCGACCACCTGGGCTAATACTGACACTGAGGTGCGAAAGCGTGGGGAGCAAACAGGATTAGATACCCTGGTAGTCCACGCCGTAAACGATGTCGACTAGCCGTTGGGATCCTTGAGATCTTAGTGGCGCAGCTAACGCATTAAGTCGACCGCCTGGGGAGTACGGCCGCAAGGTTAAAACTCAAATGAATTGACGGGGGCCCGCACAAGCGGTGGAGCATGTGGTTTAATTCGAAGCAACGCGAAGAACCTTACCAGGCCTTGACATGCAGAGAACTTTCCAGAGATGGATTGGTGCCTTCGGGAACTCTGACACAGGTGCTGCATGGCTG…
M52_SRR3961733_482	d__Bacteria	p__Proteobacteria	c__Gammaproteobacteria	o__Enterobacterales	f__Alteromonadaceae	g__Alishewanella	TAGCGGCGGACGGGTGAGTAATGCGTAGGAAGCTGCCCGATAGAGGGGGATACCAGTTGGAAACGACTGTTAATACCGCATAATGTCTACGGACCAAAGTGTGGGACCTTCGGGCCACATGCTATCGGATGCGCCTACGTGGGATTAGCTAGTTGGTGGGGTAATGGCTCACCAAGGCGACGATCCCTAGCTGGTTTGAGAGGATGATCAGCCACACTGGAACTGAGACACGGTCCAGACTCCTACGGGAGGCAGCAGTGGGGAATATTGGACAATGGGCGCAAGCCTGATCCAGCCATGCCGCGTGTGTGAAGAAGGCCTTAGGGTTGTAAAGCACTTTCAGTGGGGAGGAAGGGTGTTGTGTTAATAGTACAGCACTTTGACGTTACCCACAGAAGA…
M52_SRR3961733_594	d__Bacteria	p__Proteobacteria	c__Alphaproteobacteria	o__Caulobacterales	f__Caulobacteraceae	g__Brevundimonas	TCTTGAGTGTGAGAGAGGTATGTGGAACTCCGAGTGTAGAGGTGAAATTCGTAGATATTCGGAAGAACACCAGTGGCGAAGGCGACATACTGGCTCATTACTGACGCTGAGGCTCGAAAGCGTGGGGAGCAAACAGGATTAGATACCCTGGTAGTCCACGCCGTAAACGATGATTGCTAGTTGTCGGGATGCATGCATTTCGGTGACGCAGCTAACGCATTAAGCAATCCGCCTGGGGAGTACGGTCGCAAGATTAAAACTCAAAGGAATTGACGGGGGCCCGCACAAGCGGTGGAGCATGTGGTTTAATTCGAAGCAACGCGCAGAACCTTACCACCTTTTGACATGCCTGGACCGCCTCAGAGATGAGGTTTTCCCTTCGGGGACCAGGACACAGGT…
M52_SRR3961733_588	d__Bacteria	p__Proteobacteria	c__Gammaproteobacteria	o__Pseudomonadales	f__Pseudomonadaceae	g__Pseudomonas	AGGGTGGTGGATTTTCCTGTGTAGCGGTGAAATGCGTAGATATAGGAAGGAACACCAGTGGCGAAGGCGACCACCTGGGCTAATACTGACACTGAGGTGCGAAAGCGTGGGGAGCAAACAGGATTAGATACCCTGGTAGTCCACGCCGTAAACGATGTCGACTAGCCGTTGGGATCCTTGAGATCTTAGTGGCGCAGCTAACGCATTAAGTCGACCGCCTGGGGAGTACGGCCGCAAGGTTAAAACTCAAATGAATTGACGGGGGCCCGCACAAGCGGTGGAGCATGTGGTTTAATTCGAAGCAACGCGAAGAACCTTACCAGGCCTTGACATGCAGAGAACTTTCCAGAGATGGATTGGTGCCTTCGGGAACTCTGACACAGGTGCTGCATGGCTGTC…
M52_SRR3961733_480	d__Bacteria	p__Proteobacteria	c__Gammaproteobacteria	o__Pseudomonadales	f__Pseudomonadaceae	g__Pseudomonas	AGCGGATGAGTGGAGCTTGCTCCATGATTCAGCGGCGGACGGGTGAGTAATGCCTAGGAATCTGCCTGGTAGTGGGGGACAACGTTTCGAAAGGAACGCTAATACCGCATACGTCCTACGGGAGAAAGTGGGGGATCTTCGGACCTCACGCTATCAGATGAGCCTAGGTCGGATTAGCTAGTTGGTGAGGTAAAGGCTCACCAAGGCGACGATCCGTAACTGGTCTGAGAGGATGATCAGTCACACTGGAACTGAGACACGGTCCAGACTCCTACGGGAGGCAGCAGTGGGGAATATTGGACAATGGGCGAAAGCCTGATCCAGCCATGCCGCGTGTGTGAAGAAGGTCTTCGGATTGTAAAGCACTTTAAGTTGGGAGGAAGGGCAGTAAGTTAATAC…
M52_SRR3961733_81	d__Bacteria	p__Proteobacteria	c__Gammaproteobacteria	o__Pseudomonadales	f__Pseudomonadaceae	g__Pseudomonas	GTTTGATCATGGCTCAGATTGAACGCTGGCGGCAGGCCTAACACATGCAAGTCGAGCGGATGAAGGGAGCTTGCTCCATGATTTAGCGGCGGACGGGTGAGTAATGCCTAGGAATCTGCCTGGTAGTGGGGGACAACGTTTCGAAAGGAACGCTAATACCGCATACGTCCTACGGGAGAAAGTGGGGGATCTTCGGACCTCACGCTATCAGATGAGCCTAGGTCGGATTAGCTAGTTGGTGAGGTAAAGGCTCACCAAGGCGACGATCCGTAACTGGTCTGAGAGGATGATCAGTCACACTGGAACTGAGACACGGTCCAGACTCCTACGGGAGGCAGCAGTGGGGAATATTGGACAATGGGCGAAAGCCTGATCCAGCCATGCCGCGTGTGTGAAGAA…
M52_SRR3961733_716	d__Bacteria	p__Proteobacteria	c__Alphaproteobacteria	o__Caulobacterales	f__Caulobacteraceae	g__Brevundimonas	GGTGACGCAGCTAACGCATTAAGCAATCCGCCTGGGGAGTACGGTCGCAAGATTAAAACTCAAAGGAATTGACGGGGGCCCGCACAAGCGGTGGAGCATGTGGTTTAATTCGAAGCAACGCGCAGAACCTTACCACCTTTTGACATGCCCGGACCGCCACAGAGATGTGGCTTTCCCTTCGGGGACTGGGACACAGGTGCTGCATGGCTGTCGTCAGCTCGTGTCGTGAGATGTTGGGTTAAGTCCCGCAACGAGCGCAACCCTCGCCATTAGTTGCCATCATTCAGTTGGGAACTCTAATGGGACTGCCGGTGCTAAGCCGGAGGAAGGTGGGGATGACGTCAAGTCCTCATGGCCCTTACAGGGTGGGCTACACACGTGCTACAATGGCGACTACAG…
M52_SRR3961733_182	d__Bacteria	p__Proteobacteria	c__Gammaproteobacteria	o__Enterobacterales	f__Alteromonadaceae	g__Alishewanella	GTTGTAAAGCACTTTCAGTGGGGAGGAAGGGTGTTGTGTTAATAGCACAGCATTTTGACGTTACCCACAGAAGAAGCACCGGCTAACTCCGTGCCAGCAGCCGCGGTAATACGGAGGGTGCAAGCGTTAATCGGAATTACTGGGCGTAAAGCGCACGCAGGCGGCTTTTTAAGTCGGATGTGAAAGCCCCGGGCTCAACCTGGGAATTGCATCTGATACTGGGAAGCTAGAGTATGTGAGAGGGGGGTAGAATTCCAAGTGTAGCGGTGAAATGCGTAGAGATTTGGAGGAATACCAGTGGCGAAGGCGGCCCCCTGGCACAATACTGACGCTCAGGTGCGAAAGCGTGGGGAGCAAACAGGATTAGATACCCTGGTAGTCCACGCCGTAAACGATGTC…
M52_SRR3961733_497	d__Bacteria	p__Proteobacteria	c__Alphaproteobacteria	o__Caulobacterales	f__Caulobacteraceae	g__Brevundimonas	AGAGTTTGATCCTGGCTCAGAGCGAACGCTGGCGGCAGGCCTAACACATGCAAGTCGAACGAACTCTTCGGAGTTAGTGGCGGACGGGTGAGTAACACGTGGGAACGTGCCTTTAGGTTCGGAATAACTCAGGGAAACTTGTGCTAATACCGAATGTGCCCTTCGGGGGAAAGATTTATCGCCTTTAGAGCGGCCCGCGTCTGATTAGCTAGTTGGTGAGGTAAAGGCTCACCAAGGCGACGATCAGTAGCTGGTCTGAGAGGATGACCAGCCACATTGGGACTGAGACACGGCCCAAACTCCTACGGGAGGCAGCAGTGGGGAATCTTGCGCAATGGGCGAAAGCCTGACGCAGCCATGCCGCGTGTATGATGAAGGTCTTAGGATTGTAAAATACTT…
M52_SRR3961733_553	d__Bacteria	p__Proteobacteria	c__Gammaproteobacteria	o__Pseudomonadales	f__Pseudomonadaceae	g__Pseudomonas	CGCTATCAGATGAGCCTAGGTCGGATTAGCTAGTTGGTGAGGTAAAGGCTCACCAAGGCGACGATCCGTAACTGGTCTGAGAGGATGATCAGTCACACTGGAACTGAGACACGGTCCAGACTCCTACGGGAGGCAGCAGTGGGGAATATTGGACAATGGGCGAAAGCCTGATCCAGCCATGCCGCGTGTGTGAAGAAGGTCTTCGGATTGTAAAGCACTTTAAGTTGGGAGGAAGGGCAGTAAGTTAATACCTTGCTGTTTTGACGTTACCGACAGAATAAGCACCGGCTAACTTCGTGCCAGCAGCCGCGGTAATACGAAGGGTGCAAGCGTTAATCGGAATTACTGGGCGTAAAGCGCGCGTAGGTGGTTCGTTAAGTTGGATGTGAAAGCCCCGGG…
M52_SRR3961733_271	d__Bacteria	p__Bacteroidota	c__Bacteroidia	o__Cytophagales	f__Cyclobacteriaceae	g__Ohtaekwangia	AGAGTTTGATCCTGGCTCAGGACGAACGCTAGCGGCAGGCCTAATACATGCAAGCCGAACGGTAATCCTGACGGCAACGTCAGGACTAGAGTGGCGTAAGGGTGCGTAACACGTATGCAATCTGCCCTCAACTGGGGGATAGCTCCCGGAAACGGGAATTAATACCCCATAACATGCCAGCGAGGCATCTTGCTGGCATTAAAGCTACGGCGGTTGAGGATGAGCATGCGTCTGATTAGCTAGTTGGTGAGGTAACGGCTCACCAAGGCGATGATCAGTAGGGGAACTGAGAGGTTGATCCCCCACACTGGCACTGAGACACGGGCCAGACTCCTACGGGAGGCAGCAGTAGGGAATATTGGACAATGGGTGCGAGCCTGATCCAGCCATGCCGCGTGC…
M52_SRR3961733_704	d__Bacteria	p__Proteobacteria	c__Alphaproteobacteria	o__Caulobacterales	f__Caulobacteraceae	g__Brevundimonas	CCAAGGCGACGATCAGTAGCTGGTCTGAGAGGATGACCAGCCACATTGGGACTGAGACACGGCCCAAACTCCTACGGGAGGCAGCAGTGGGGAATCTTGCGCAATGGGCGAAAGCCTGACGCAGCCATGCCGCGTGTATGATGAAGGTCTTAGGATTGTAAAATACTTTCACCGGTGAAGATAATGACTGTAGCCGGAGAAGAAGCCCCGGCTAACTTCGTGCCAGCAGCCGCGGTAATACGAAGGGGGCTAGCGTTGCTCGGAATTACTGGGCGTAAAGGGAGCGTAGGCGGACATTTAAGTCAGGGGTGAAATCCCAGAGCTCAACTCTGGAACTGCCTTTGATACTGGATGTCTTGAGTGTGAGAGAGGTATGTGGAACTCCGAGTGTAGAGGTGA…
M52_SRR3961733_545	d__Bacteria	p__Proteobacteria	c__Alphaproteobacteria	o__Caulobacterales	f__Caulobacteraceae	g__Brevundimonas	CTGGGGAGTACGGTCGCAAGATTAAAACTCAAAGGAATTGACGGGGGCCCGCACAAGCGGTGGAGCATGTGGTTTAATTCGAAGCAACGCGCAGAACCTTACCACCTTTTGACATGCCTGGATCGCCACAGAGATGTGGTTTTCTCTTCGGAGACCGGGACACAGGTGCTGCATGGCTGTCGTCAGCTCGTGTCGTGAGATGTTGGGTTAAGTCCCGCAACGAGCGCAACCCTCGCCATTAGTTGCCATCATTCAGTTGGGAACTCTAATGGGACTGCCGGTGCTAAGCCGGAGGAAGGTGGGGATGACGTCAAGTCCTCATGGCCCTTACAGGGTGGGCTACACACGTGCTACAATGGCGACTACAGAGGGTTAATCCTTAAAAGTCGTCTCAGTTCG…
M52_SRR3961733_330	d__Bacteria	p__Proteobacteria	c__Alphaproteobacteria	o__Rhizobiales	f__Beijerinckiaceae	g__Bosea	AGAGTTTGATCCTGGCTCAGAGCGAACGCTGGCGGCAGGCTTAACACATGCAAGTCGAACGGGCACTTCGGTGCTAGTGGCAGACGGGTGAGTAACACGTGGGAACGTACCTTTCGGTTCGGAATAATACAGGGAAACTTGTACTAATACCGGATACGCCCTTTGGGGGAAAGATTTATCGCCGATTGATCGGCCCGCGTCTGATTAGCTAGTTGGTGAGGTAATGGCTCACCAAGGCGACGATCAGTAGCTGGTCTGAGAGGATGATCAGCCACACTGGGACTGAGACACGGCCCAGACTCCTACGGGAGGCAGCAGTGGGGAATATTGGACAATGGGCGCAAGCCTGATCCAGCCATGCCGCGTGAGTGATGAAGGCCTTAGGGTTGTAAAGCTCTT…
M52_SRR3961733_190	d__Bacteria	p__Actinobacteriota	c__Actinomycetia	o__Actinomycetales	f__Micrococcaceae	g__Arthrobacter	TGAACCGGTAACGCCTGGAGACAGGTGCCCCGCTTGCGGTCGGTTTACAGGTGGTGCATGGTTGTCGTCAGCTCGTGTCGTGAGATGTTGGGTTAAGTCCCGCAACGAGCGCAACCCTCGTTCTATGTTGCCAGCACGTGATGGTGGGGACTCATGGGAGACTGCCGGGGTCAACTCGGAGGAAGGTGGGGACGACGTCAAATCATCATGCCCCTTATGTCTTGGGCTTCACGCATGCTACAATGGCCGGTACAAAGGGTTGCGATACTGTGAGGTGGAGCTAATCCCAAAAAGCCGGTCTCAGTTCGGATTGGGGTCTGCAACTCGACCCCATGAAGTCGGAGTCGCTAGTAATCGCAGATCAGCAACGCTGCGGTGAATACGTTCCCGGGCCTTGTA…
M52_SRR3961733_203	d__Bacteria	p__Proteobacteria	c__Gammaproteobacteria	o__Pseudomonadales	f__Pseudomonadaceae	g__Pseudomonas	AGGGTGGTGGAATTTCCTGTGTAGCGGTGAAATGCGTAGATATAGGAAGGAACACCAGTGGCGAAGGCGACCACCTGGGCTAATACTGACACTGAGGTGCGAAAGCGTGGGGAGCAAACAGGATTAGATACCCTGGTAGTCCACGCCGTAAACGATGTCGACTAGCCGTTGGGATCCTTGAGATCTTAGTGGCGCAGCTAACGCATTAAGTCGACCGCCTGGGGAGTACGGCCGCAAGGTTAAAACTCAAATGAATTGACGGGGGCCCGCACAAGCGGTGGAGCATGTGGTTTAATTCGAAGCAACGCGATGAACCTTACCAGGCCTTGACATGCAGAGAACTTTCCAGAGATGGATTGGTGCCTTCGGGAACTCTGACACAGGTGCTGCATGGCTGTC…
M52_SRR3961733_158	d__Bacteria	p__Bacteroidota	c__Ignavibacteria	o__Ignavibacteriales	f__Ignavibacteriaceae	g__Ignavibacterium	AGAGTTTGATCCTGGCTCAGGACGAACGCTGGCGGCGTGCTTAACACATGCAAGTCAGGGAGAAAGGGATAGCAATATCCCGAGTAAACCGGCGCACGGGTGAGTAACGCGTAGGTAATTTACCTTAGAGATTGGGATAACCTTGCGAAAGCGAGGCTAATACCAAATAGGCAATCTTGAGGCATCTCAAGATTGTTAAAGGGTTGGCAACAACCCGCTCTAAGATAAGCCTGCGTCCGATTAGCTAGTTGGTAGGGTAATGGCCTACCAAGGCGACGATCGGTAGCTGGTCTGAGAGGATGATCAGCCACACTGGGACTGAGACACGGCCCAGACTCCTACGGGAGGCAGCAGTGAGGAATATTGGGCAATGCCCGAAAGGGTGACCCAGCAACGCCG…
M52_SRR3961733_176	d__Bacteria	p__Proteobacteria	c__Gammaproteobacteria	o__Burkholderiales	f__Hydrogenophilaceae	g__unclassified	AGATTGAACGCTGGCGGCATGCCTTACACATGCAAGTCGAACGGCAGCACGGGGGGCGACCCCTGGTGGCGAGTGGCGAACGGGTGAGTAATGCATCGGAACGTGCCCGGTAGTGGGGGATAACCCCGAGAAATCGGGGCTAATACCGCATGAGCCCGGGAGGGGAAAGCGGGGGACCTGATGAGGGCCTCGCGCTATCGGAGCGGCCGATGTCCGATTAGCTGGTTGGTGGGGTAAAGGCCCACCAAGGCGACGATCGGTAGCGGGTCTGAGAGGACGGCCCGCCACACTGGGACTGAGACACGGCCCAGACTCCTACGGGAGGCAGCAGTGGGGAATTTTGGACAATGGGCGAAAGCCTGATCCAGCCATGCCGCGTGCGGGAAGAAGGCCTTCGGG…
M52_SRR3961733_151	d__Bacteria	p__Bacteroidota	c__Ignavibacteria	o__Ignavibacteriales	f__Melioribacteraceae	g__Melioribacter	GGGAGAGGGAGATGGAATTCCAGGTGTAGCGGTGAAATGCGTAGATATCTGGAGGAACACCGGAGGCGAAGGCGGTCTCCTGGCCCGTTACTGACGCTCATGCACGAAAGCGTGGGGAGCAAACAGGATTAGATACCCTGGTAGTCCACGCCCTAAACGATGGGTACTAGATGTCGGTCCCGAAAGGGGTCGGTGTCGAAGCTAACGCATTAAGTACCCCACCTGGGGAGTACGATCGCAAGGTTGAAACTCAAAGGAATTGACGGGGGCCCGCACAAGCAGTGGAGCATGTGGTTTAATTCGATGCAACGCGAAGAACCTTACCTGGGCTCGAAAGACTGGATTATCCACCGATGAAAGTCGGTGGCGCCGCAAGGCAATCCAGACAGGTGCTGCATG…
M52_SRR3961733_421	d__Bacteria	p__Proteobacteria	c__Alphaproteobacteria	o__Rhizobiales	f__Rhizobiaceae	g__Rhizobium	GCGCCCCGCAAGGGGAGCGGCAGACGGGTGAGTAACGCGTGGGAATCTACCGTGCCCTACGGAATAGCTCCGGGAAACTGGAATTAATACCGTATACGCCCTACGGGGGAAAGATTTATCGGGGTATGATGAGCCCGCGTTGGATTAGCTAGTTGGTGGGGTAAAGGCCTACCAAGGCGACGATCCATAGCTGGTCTGAGAGGATGATCAGCCACATTGGGACTGAGACACGGCCCAAACTCCTACGGGAGGCAGCAGTGGGGAATATTGGACAATGGGCGCAAGCCTGATCCAGCCATGCCGCGTGAGTGATGAAGGTCTTAGGATTGTAAAGCTCTTTCACCGGTGAAGATAATGACGGTAACCGGAGAAGAAGCCCCGGCTAACTTCGTGCCAGCA…
M52_SRR3961733_492	d__Bacteria	p__Proteobacteria	c__Gammaproteobacteria	o__Burkholderiales	f__Burkholderiaceae	g__Acidovorax	GGGGTCCATGACGGTACCGTAAGAATAAGCACCGGCTAACTACGTGCCAGCAGCCGCGGTAATACGTAGGGTGCGAGCGTTAATCGGAATTACTGGGCGTAAAGCGTGCGCAGGCGGTTATGTAAGACAGATGTGAAATCCCCGGGCTCAACCTGGGAACTGCATTTGTGACTGCATAGCTAGAGTACGGCAGAGGGGGATGGAATTCCGCGTGTAGCAGTGAAATGCGTAGATATGCGGAGGAACACCGATGGCGAAGGCAATCCCCTGGGCCTGTACTGACGCTCATGCACGAAAGCGTGGGGAGCAAACAGGATTAGATACCCTGGTAGTCCACGCCCTAAACGATGTCAACTGGTTGTTGGGTCTTCACTGACTCAGTAACGAAGCTAACGCGTG…
M52_SRR3961733_502	d__Bacteria	p__Proteobacteria	c__Gammaproteobacteria	o__Enterobacterales	f__Alteromonadaceae	g__Alishewanella	GTTGTAAAGCACTTTCAGTGGGGAGGAAGGGTGTTGTGTTAATAGCACAGCATTTTGACGTTACCCACAGAAGAAGCACCGGCTAACTCCGTGCCAGCAGCCGCGGTAATACGGAGGGTGCAAGCGTTAATCGGAATTACTGGGCGTAAAGCGCACGCAGGCGGCTTTTTAAGTCGGATGTGAAAGCCCCGGGCTCAACCTGGGAATTGCATCTGATACTGGGAAGCTAGAGTATGTGAGAGGGGGGTAGAATTCCAAGTGTAGCGGTGAAATGCGTAGAGATTTGGAGGAATACCAGTGGCGAAGGCGGCCCCCTGGCACAATACTGACGCTCAGGTGCGAAAGCGTGGGGAGCAAACAGGATTAGATACCCTGGTAGTCCACGCCGTAAACGATGTC…
M52_SRR3961733_521	d__Bacteria	p__Proteobacteria	c__Alphaproteobacteria	o__Caulobacterales	f__Caulobacteraceae	g__Brevundimonas	GGTGACGCAGCTAACGCATTAAGCAATCCGCCTGGGGAGTACGGTCGCAAGATTAAAACTCAAAGGAATTGACGGGGGCCCGCACAAGCGGTGGAGCATGTGGTTTAATTCGAAGCAACGCGCAGAACCTTACCACCTTTTGACATGCCTGGACCGCCAGAGAGATCTGGCTTTCCCTTCGGGGACTAGGACACAGGTGCTGCATGGCTGTCGTCAGCTCGTGTCGTGAGATGTTGGGTTAAGTCCCGCAACGAGCGCAACCCTCGCCATTAGTTGCCATCATTTAGTTGGGAACTCTAATGGGACTGCCGGTGCTAAGCCGGAGGAAGGTGGGGATGACGTCAAGTCCTCATGGCCCTTACAGGGTGGGCTACACACGTGCTACAATGGCGACTACAG…
M52_SRR3961733_187	d__Bacteria	p__Actinobacteriota	c__Actinomycetia	o__Actinomycetales	f__Micrococcaceae	g__Arthrobacter	AGAGTTTGATCCTGGCTCAGGATGAACGCTGGCGGCGTGCTTAACACATGCAAGTCGAACGATGATGCCAGCTTGCTGGTGGATTAGTGGCGAACGGGTGAGTAACACGTGAGTAACCTGCCCTTAACTCTGGGATAAGCCTGGGAAACTGGGTCTAATACCGGATATGACCTTCCATCGCATGGTGGTTGGTGGAAAGCTTTTTGTGGTTTTGGATGGACTCGCGGCCTATCAGCTTGTTGGTGAGGTAATGGCTTACCAAGGCGACGACGGGTAGCCGGCCTGAGAGGGTGACCGGCCACACTGGGACTGAGACACGGCCCAGACTCCTACGGGAGGCAGCAGTGGGGAATATTGCACAATGGGCGCAAGCCTGATGCAGCGACGCCGCGTGAGGGA…
M52_SRR3961733_297	d__Bacteria	p__Proteobacteria	c__Alphaproteobacteria	o__Sphingomonadales	f__Sphingomonadaceae	g__Novosphingobium	GAGAGGATGATCAGCCACACTGGGACTGAGACACGGCCCAGACTCCTACGGGAGGCAGCAGTGGGGAATATTGGACAATGGGCGCAAGCCTGATCCAGCAATGCCGCGTGAGTGATGAAGGCCTTCGGGTCGTAAAGCTCTTTTACCAGGGATGATAGTGACAGTACCTGGAGAATAAGCTCCGGCTAACTCCGTGCCAGCAGCCGCGGTAATACGGAGGGAGCTAGCGTTGTTCGGAATTACTGGGCGTAAAGCGCGCGTAGGCGGCTACTCAAGTCAGAGGTGAAAGCCCGGGGCTCAACCCCGGAACTGCCTTTGAAACTAGGTGGCTGGAATCTTGGAGAGGTCAGTGGAATTCCGAGTGTAGAGGTGAAATTCGTAGATATTCGGAAGAACACC…
M52_SRR3961733_534	d__Bacteria	p__Proteobacteria	c__Alphaproteobacteria	o__Rhizobiales	f__Rhizobiaceae	g__Rhizobium	AGGCTTAACACATGCAAGTCGAACGCCCCGCAAGGGGAGTGGCAGACGGGTGAGTAACGCGTGGGAATCTACCGTGCCCTACGGAATAGCTCCGGGAAACTGGAATTAATACCGTATACGCCCTACGGGGGAAAGATTTATCGGGGTATGATGAGCCCGCGTTGGATTAGCTAGTTGGTGGGGTAAAGGCCTACCAAGGCGACGATCCATAGCTGGTCTGAGAGGATGATCAGCCACATTGGGACTGAGACACGGCCCAAACTCCTACGGGAGGCAGCAGTGGGGAATATTGGACAATGGGCGCAAGCCTGATCCAGCCATGCCGCGTGAGTGATGAAGGTCTTAGGATTGTAAAGCTCTTTCACCGATGAAGATAATGACGGTAGTCGGAGAAGAAGC…
M52_SRR3961733_667	d__Bacteria	p__Proteobacteria	c__Alphaproteobacteria	o__Rhizobiales	f__Rhizobiaceae	g__Rhizobium	GCGCCCCGCAAGGGGAGCGGCAGACGGGTGAGTAACGCGTGGGAATCTACCGTGCCCTACGGAATAGCTCCGGGAAACTGGAATTAATACCGTATACGCCCTACGGGGGAAAGATTTATCGGGGTATGATGAGCCCGCGTTGGATTAGCTAGTTGGTGGGGTAAAGGCCTACCAAGGCGACGATCCATAGCTGGTCTGAGAGGATGATCAGCCACATTGGGACTGAGACACGGCCCAAACTCCTACGGGAGGCAGCAGTGGGGAATATTGGACAATGGGCGCAAGCCTGATCCAGCCATGCCGCGTGAGTGATGAAGGTCTTAGGATTGTAAAGCTCTTTCACCGATGAAGATAATGACGGTAGTCGGAGAAGAAGCCCCGGCTAACTTCGTGCCAGCA…
M52_SRR3961733_85	d__Bacteria	p__Proteobacteria	c__Gammaproteobacteria	o__Pseudomonadales	f__Pseudomonadaceae	g__Pseudomonas	AGAGTTTGATCATGGCTCAGATTGAACGCTGGCGGCAGGCCTAACACATGCAAGTCGAGCGGATGAGAGGAGCTTGCTCCTTGATTTAGCGGCGGACGGGTGAGTAATGCCTAGGAATCTGCCTAGTGGTGGGGGATAACGTTCCGAAAGGAACGCTAATACCGCATACGTCCTACGGGAGAAAGCGGGGGATCTTCGGACCTCGCGCCATTAGATGAGCCTAGGTCGGATTAGCTAGTTGGTGAGGTAAAGGCTCACCAAGGCGACGATCCGTAACTGGTCTGAGAGGATGATCAGTCACACTGGAACTGAGACACGGTCCAGACTCCTACGGGAGGCAGCAGTGGGGAATATTGGACAATGGGCGAAAGCCTGATCCAGCCATGCCGCGTGTGTGAA…
M52_SRR3961733_51	d__Bacteria	p__Proteobacteria	c__Gammaproteobacteria	o__Enterobacterales	f__Aeromonadaceae	g__Aeromonas	CTGGACAAAGACTGACGCTCAGGTGCGAAAGCGTGGGGAGCAAACAGGATTAGATACCCTGGTAGTCCACGCCGTAAACGATGTCGATTTGGAGGCTGTGTCCTTGAGACGTGGCTTCCGGAGCTAACGCGTTAAATCGACCGCCTGGGGAGTACGGCCGCAAGGTTAAAACTCAAATGAATTGACGGGGGCCCGCACAAGCGGTGGAGCATGTGGTTTAATTCGATGCAACGCGAAGAACCTTACCTGGCCTTGACATGTCTGGAATCCTGTAGAGATACGGGAGTGCCTTCGGGAATCAGAACACAGGTGCTGCATGGCTGTCGTCAGCTCGTGTCGTGAGATGTTGGGTTAAGTCCCGCAACGAGCGCAACCCCTGTCCTTTGTTGCCAGCACGTA…
M52_SRR3961733_27	d__Bacteria	p__Proteobacteria	c__Gammaproteobacteria	o__Enterobacterales	f__Aeromonadaceae	g__Aeromonas	ACTTTTGCCGGCGAGCGGCGGACGGGTGAGTAATGCCTGGGAAATTGCCCAGTCGAGGGGGATAACAGTTGGAAACGACTGCTAATACCGCATACGCCCTACGGGGGAAAGCAGGGGACCTTCGGGCCTTGCGCGATTGGATATGCCCAGGTGGGATTAGCTAGTTGGTGAGGTAATGGCTCACCAAGGCGACGATCCCTAGCTGGTCTGAGAGGATGATCAGCCACACTGGAACTGAGACACGGTCCAGACTCCTACGGGAGGCAGCAGTGGGGAATATTGCACAATGGGGGAAACCCTGATGCAGCCATGCCGCGTGTGTGAAGAAGGCCTTCGGGTTGTAAAGCACTTTCAGCGAGGAGGAAAGGTCAGTAGCTAATATCTGCTGGCTGTGACGTT…
M52_SRR3961733_76	d__Bacteria	p__Proteobacteria	c__Gammaproteobacteria	o__Xanthomonadales	f__Xanthomonadaceae	g__Silanimonas	AGAGTTTGATCCTGGCTCAGAGTGAACGCTGGCGGCAGGCCTAACACATGCAAGTCGAGCGGCAGCGCGGGGGCAACCCTGGCGGCGAGCGGCGGACGGGTGAGGAATTCGTCGGAATCTGCCTTTTTGTGGGGGATAACGTAGGGAAACTTACGCTAATACCGCATACGTCCTACGGGAGAAAGTGGGGGACCGCAAGGCCTCACGCAGAAAGATGAGCCGACGACCGATTAGCTAGTTGGTGGGGTAAAGGCCCACCAAGGCGACGATCGGTAGCTGGTCTGAGAGGATGATCAGCCACACTGGGACTGAGACACGGCCCAGACTCCTACGGGAGGCAGCAGTGGGGAATATTGGACAATGGGCGCAAGCCTGATCCAGCCATGCCGCGTGTGTGAA…
M52_SRR3961733_573	d__Bacteria	p__Proteobacteria	c__Gammaproteobacteria	o__Pseudomonadales	f__Pseudomonadaceae	g__Pseudomonas	ATACTGACACTGAGGTGCGAAAGCGTGGGGAGCAAACAGGATTAGATACCCTGGTAGTCCACGCCGTAAACGATGTCGACTAGCCGTTGGGATCCTTGAGATCTTAGTGGCGCAGCTAACGCATTAAGTCGACCGCCTGGGGAGTACGGCCGCAAGGTTAAAACTCAAATGAATTGACGGGGGCCCGCACAAGCGGTGGAGCATGTGGTTTAATTCGAAGCAACGCGAAGAACCTTACCTGGCCTTGACATGCTGAGAACTTTCCAGAGATGGATTGGTGCCTTCGGGAACTCAGACACAGGTGCTGCATGGCTGTCGTCAGCTCGTGTCGTGAGATGTTGGGTTAAGTCCCGTAACGAGCGCAACCCTTGTCCTTAGTTACCAGCACGTTATGGTGGG…
M52_SRR3961733_33	d__Bacteria	p__Proteobacteria	c__Gammaproteobacteria	o__Enterobacterales	f__Aeromonadaceae	g__Aeromonas	AGAGTTTGATCATGGCTCAGATTGAACGCTGGCGGCAGGCCTAACACATGCAAGTCGAGCGGCAGCGGGAAAGTAGCTTGCTACTTTTGCCGGCGAGCGGCGGACGGGTGAGTAATGCCTGGGAAATTGCCCAGTCGAGGGGGATAACAGTTGGAAACGACTGCTAATACCGCATACGCCCTACGGGGGAAAGCAGGGGACCTTCTGGCCTTGCGCGATTGGATATGCCCAGGTGGGATTAGCTAGTTGGTGAGGTAATGGCTCACCAAGGCGACGATCCCTAGCTGGTCTGAGAGGATGATCAGCCACACTGGAACTGAGACACGGTCCAGACTCCTACGGGAGGCAGCAGTGGGGAATATTGCACAATGGGGGAAACCCTGATGCAGCCATGCCGCG…
M52_SRR3961733_97	d__Bacteria	p__Proteobacteria	c__Gammaproteobacteria	o__Pseudomonadales	f__Pseudomonadaceae	g__Pseudomonas	AGAGTTTGATCATGGCTCAGATTGAACGCTGGCGGCAGGCCTAACACATGCAAGTCGAGCGGATGAGGGGAGCTTGCTCCCTGATTTAGCGGCGGACGGGTGAGTAATGCCTAGGAATCTGCCTGGTAGTGGGGGATAACGTTCCGAAAGGAACGCTAATACCGCATACGTCCTACGGGAGAAAGCAGGGGACCTTCGGGCCTTGCGCTATCAGATGAGCCTAGGTCGGATTAGCTAGTTGGTGAGGTAATGGCTCACCAAGGCGACGATCCGTAACTGGTCTGAGAGGATGATCAGTCACACTGGAACTGAGACACGGTCCAGACTCCTACGGGAGGCAGCAGTGGGGAATATTGGACAATGGGCGAAAGCCTGATCCAGCCATGCCGCGTGTGTGAA…
M52_SRR3961733_99	d__Bacteria	p__Proteobacteria	c__Gammaproteobacteria	o__Pseudomonadales	f__Pseudomonadaceae	g__Pseudomonas	AGAGTTTGATCATGGCTCAGATTGAACGCTGGCGGCAGGCCTAACACATGCAAGTCGAGCGGATGAAGGGAGCTTGCTCCCTGATTTAGCGGCGGACGGGTGAGTAATGCCTAGGAATCTGCCTGGTAGTGGGGGATAACGTTCCGAAAGGAACGCTAATACCGCATACGTCCTACGGGAGAAAGCAGGGGACCTTCGGGCCTTGCGCTATCAGATGAGCCTAGGTCGGATTAGCTAGTTGGTGAGGTAATGGCTCACCAAGGCGACGATCCGTAACTGGTCTGAGAGGATGATCAGTCACACTGGAACTGAGACACGGTCCAGACTCCTACGGGAGGCAGCAGTGGGGAATATTGGACAATGGGCGAAAGCCTGATCCAGCCATGCCGCGTGTGTGAA…
M52_SRR3961733_165	d__Bacteria	p__Proteobacteria	c__Gammaproteobacteria	o__Burkholderiales	f__Burkholderiaceae	g__Comamonas	AGAGTTTGATCCTGGCTCAGATTGAACGCTGGCGGCATGCCTTACACATGCAAGTCGAACGGTAACAGGTCTTCGGATGCTGACGAGTGGCGAACGGGTGAGTAATACATCGGAACGTGCCTAGTAGTGGGGGATAACTACTCGAAAGAGTGGCTAATACCGCATGAGATCTACGGATGAAAGCAGGGGATCGCAAGACCTTGTGCTACTAGAGCGGCCGATGGCAGATTAGGTAGTTGGTGGGATAAAAGCTTACCAAGCCGACGATCTGTAGCTGGTCTGAGAGGACGATCAGCCACACTGGGACTGAGACACGGCCCAGACTCCTACGGGAGGCAGCAGTGGGGAATTTTGGACAATGGGCGCAAGCCTGATCCAGCAATGCCGCGTGCAGGATGA…
M52_SRR3961733_92	d__Bacteria	p__Proteobacteria	c__Gammaproteobacteria	o__Pseudomonadales	f__Pseudomonadaceae	g__Pseudomonas	AGGGTGCAAGCGTTAATCGGAATTACTGGGCGTAAAGCGCGCGTAGGTGGTTCGTTAAGTTGGATGTGAAAGCCCCGGGCTCAACCTGGGAACTGCATCCAAAACTGGCGAGCTAGAGTACGGTAGAGGGTGGTGGAATTTCCTGTGTAGCGGTGAAATGCGTAGATATAGGAAGGAACACCAGTGGCGAAGGCGACCACCTGGACTGATACTGACACTGAGGTGCGAAAGCGTGGGGAGCAAACAGGATTAGATACCCTGGTAGTCCACGCCGTAAACGATGTCAACTAGCCGTTGGAATCCTTGAGATTTTAGTGGCGCAGCTAACGCATTAAGTTGACCGCCTGGGGAGTACGGCCGCAAGGTTAAAACTCAAATGAATTGACGGGGGCCCGCACA…
M52_SRR3961733_324	d__Bacteria	p__Proteobacteria	c__Alphaproteobacteria	o__Rhizobiales	f__Beijerinckiaceae	g__Bosea	AGAGTTTGATCCTGGCTCAGAGCGAACGCTGGCGGCAGGCTTAACACATGCAAGTCGAACGGGCACTTCGGTGCTAGTGGCAGACGGGTGAGTAACACGTGGGAACGTACCTTTCGGTTCGGAATAATACAGGGAAACTTGTACTAATACCGGATACGCCCTTCGGGGGAAAGATTTATCGCCGATTGATCGGCCCGCGTCTGATTAGCTAGTTGGTGAGGTAATGGCTCACCAAGGCGACGATCAGTAGCTGGTCTGAGAGGATGATCAGCCACACTGGGACTGAGACACGGCCCAGACTCCTACGGGAGGCAGCAGTGGGGAATATTGGACAATGGGCGCAAGCCTGATCCAGCCATGCCGCGTGTGTGATGAAGGCCTTAGGGTTGTAAAGCACTT…
M52_SRR3961733_373	d__Bacteria	p__Proteobacteria	c__Gammaproteobacteria	o__Pseudomonadales	f__Pseudomonadaceae	g__Pseudomonas	AGGTAATGGCTCACCAAGGCGACGATCCGTAACTGGTCTGAGAGGATGATCAGTCACACTGGAACTGAGACACGGTCCAGACTCCTACGGGAGGCAGCAGTGGGGAATATTGGACAATGGGCGAAAGCCTGATCCAGCCATGCCGCGTGTGTGAAGAAGGTCTTCGGATTGTAAAGCACTTTAAGTTGGGAGGAAGGGCAGTAAGTTAATACCTTGCTGTTTTGACGTTACCGACAGAATAAGCACCGGCTAACTTCGTGCCAGCAGCCGCGGTAATACGAAGGGTGCAAGCGTTAATCGGAATTACTGGGCGTAAAGCGCGCGTAGGTGGTTCGTTAAGTTGGATGTGAAAGCCCCGGGCTCAACCTGGGAACTGCATCCAAAACTGGCGAGCTAGAG…
M52_SRR3961733_701	d__Bacteria	p__Proteobacteria	c__Gammaproteobacteria	o__Burkholderiales	f__Burkholderiaceae	g__Acidovorax	GCTAGAGTACGGCAGAGGGGGATGGAATTCCGCGTGTAGCAGTGAAATGCGTAGATATGCGGAGGAACACCGATGGCGAAGGCAATCCCCTGGGCCTGTACTGACGCTCATGCACGAAAGCGTGGGGAGCAAACAGGATTAGATACCCTGGTAGTCCACGCCCTAAACGATGTCAACTGGTTGTTGGGTCTTCACTGACTCAGTAACGAAGCTAACGCGTGAAGTTGACCGCCTGGGGAGTACGGCCGCAAGGTTGAAACTCAAAGGAATTGACGGGGACCCGCACAAGCGGTGGATGATGTGGTTTAATTCGATGCAACGCGAAAAACCTTACCCACCTTTGACATGTACGGAATCCTTTAGAGATAGAGGAGTGCTCGAAAGAGAGCCGTAACACAG…
M52_SRR3961733_329	d__Bacteria	p__Proteobacteria	c__Alphaproteobacteria	o__Acetobacterales	f__Acetobacteraceae	g__Elioraea	AGAGTTTGATCCTGGCTCAGAGCGAACGCTGGCGGCAGGCCTAACACATGCAAGTCGTGCGCCCCGCAAGGGGAGCGGCGGACGGGTGAGTAACGCGTGGGAATGTGTCCTCGGGTGGGGGATAACCCTGGGAAACTAGGGCTAATACCGCATGATGTCTGCGGACCAAAGCCGCAAGGCGCCCGAGGAGCAGCCCGCGTCCGATTAGCTAGTTGGTGGGGTAACGGCCTACCAAGGCGACGATCGGTAGCTGGTCTGAGAGGATGATCAGCCACACTGGGACTGAGACACGGCCCAGACTCCTACGGGAGGCAGCAGTGGGGAATATTGGACAATGGGCGAAAGCCTGATCCAGCCATGCCGCGTGGGTGAAGAAGGCCCTAGGGTTGTAAAGCCCTT…
M52_SRR3961733_366	d__Bacteria	p__Proteobacteria	c__Alphaproteobacteria	o__Caulobacterales	f__Caulobacteraceae	g__Caulobacter	GAATTACTGGGCGTAAAGGGAGCGTAGGCGGACTGTTTAGTCAGAGGTGAAAGCCCAGGGCTCAACCTTGGAATTGCCTTTGATACTGGCAGTCTTGAGTACGGAAGAGGTATGTGGAACTCCGAGTGTAGAGGTGAAATTCGTAGATATTCGGAAGAACACCAGTGGCGAAGGCGACATACTGGTCCGTTACTGACGCTGAGGCTCGAAAGCGTGGGGAGCAAACAGGATTAGATACCCTGGTAGTCCACGCCGTAAACGATGAGTGCTAGTTGTCGGCATGCATGCATGTCGGTGACGCAGCTAACGCATTAAGCACTCCGCCTGGGGAGTACGGTCGCAAGATTAAAACTCAAAGGAATTGACGGGGGCCCGCACAAGCGGTGGAGCATGTGGTTT…
M52_SRR3961733_715	d__Bacteria	p__Proteobacteria	c__Alphaproteobacteria	o__Caulobacterales	f__Caulobacteraceae	g__Brevundimonas	TGAGGTAATGGCTCACCAAGGCGACGATCAGTAGCTGGTCTGAGAGGATGACCAGCCACATTGGGACTGAGACACGGCCCAAACTCCTACGGGAGGCAGCAGTGGGGAATCTTGCGCAATGGGCGAAAGCCTGACGCAGCCATGCCGCGTGGATGATGAAGGTCTTAGGATTGTAAAATCCTTTCACCGGTGAAGATAATGACTGTAGCCGGAGAAGAAGCCCCGGCTAACTTCGTGCCAGCAGCCGCGGTAATACGAAGGGGGCTAGCGTTGCTCGGAATTACTGGGCGTAAAGGGAGCGTAGGCGGACATTTAAGTCAGGGGTGAAATCCCAGAGCTCAACTCTGGAACTGCCTTTGATACTGGATGTCTTGAGTGTGAGAGAGGTATGTGGAACTC…
M52_SRR3961733_95	d__Bacteria	p__Proteobacteria	c__Gammaproteobacteria	o__Pseudomonadales	f__Moraxellaceae	g__Acinetobacter	AGAGTTTGATCATGGCTCAGATTGAACGCTGGCGGCAGGCTTAACACATGCAAGTCGAGCGGAGATGAGGTGCTTGCACCTTATCTTAGCGGCGGACGGGTGAGTAATGCTTAGGAATCTGCCTATTAGTGGGGGACAACATTCCGAAAGGAATGCTAATACCGCATACGTCCTACGGGAGAAAGCAGGGGATCTTCGGACCTTGCGCTAATAGATGAGCCTAAGTCGGATTAGCTAGTTGGTGGGGTAAAGGCCTACCAAGGCGACGATCTGTAGCGGGTCTGAGAGGATGATCCGCCACACTGGGACTGAGACACGGCCCAGACTCCTACGGGAGGCAGCAGTGGGGAATATTGGACAATGGGGGGAACCCTGATCCAGCCATGCCGCGTGTGTGAA…
M52_SRR3961733_670	d__Bacteria	p__Proteobacteria	c__Gammaproteobacteria	o__Pseudomonadales	f__Pseudomonadaceae	g__Pseudomonas	AGAGTTTGATCATGGCTCAGATTGAACGCTGGCGGCAGGCCTAACACATGCAAGTCGAGCGGATGAGAGGAGCTTGCTCCTTGATTTAGCGGCGGACGGGTGAGTAATGCCTAGGAATCTGCCTGGTAGTGGGGGATAACGTTCCGAAAGGAACGCTAATACCGCATACGTCCTACGGGAGAAAGCAGGGGACCTTCGGGCCTTGCGCTATCAGATGAGCCTAGGTCGGATTAGCTAGTTGGTGAGGTAATGGCTCACCAAGGCGACGATCCGTAACTGGTCTGAGAGGATGATCAGTCACACTGGAACTGAGACACGGTCCAGACTCCTACGGGAGGCAGCAGTGGGGAATATTGGACAATGGGCGAAAGCCTGATCCAGCCATGCCGCGTGTGTGAA…
M52_SRR3961733_364	d__Bacteria	p__Actinobacteriota	c__Actinomycetia	o__Actinomycetales	f__Micrococcaceae	g__Arthrobacter	CACGTTTTCCGCGCCGTAGCTAACGCATTAAGTGCCCCGCCTGGGGAGTACGGCCGCAAGGCTAAAACTCAAAGGAATTGACGGGGGCCCGCACAAGCGGCGGAGCATGCGGATTAATTCGATGCAACGCGAAGAACCTTACCAAGGCTTGACATGAACCGGTAACGCCTGGAGACAGGTGCCCCGCTTGCGGTCGGTTTACAGGTGGTGCATGGTTGTCGTCAGCTCGTGTCGTGAGATGTTGGGTTAAGTCCCGCAACGAGCGCAACCCTCGTTCTATGTTGCCAGCACGTGATGGTGGGGACTCATGGGAGACTGCCGGGGTCAACTCGGAGGAAGGTGGGGACGACGTCAAATCATCATGCCCCTTATGTCTTGGGCTTCACGCATGCTACAATG…
M52_SRR3961733_31	d__Bacteria	p__Proteobacteria	c__Gammaproteobacteria	o__Enterobacterales	f__Aeromonadaceae	g__Aeromonas	AGAGTTTGATCATGGCTCAGATTGAACGCTGGCGGCAGGCCTAACACATGCAAGTCGAGCGGCAGCGGGAAAGTAGCTTGCTACTTTTGCCGGCGAGCGGCGGACGGGTGAGTAATGCCTGGGAAATTGCCCAGTCGAGGGGGATAACAGTTGGAAACGACTGCTAATACCGCATACGCCCTACGGGGGAAAGCAGGGGACCTTCGGGCCTTGCGCGATTGGATATGCCCAGGTGGGATTAGCTAGTTGGTGAGGTAATGGCTCACCAAGGCGACGATCCCTAGCTGGTCTGAGAGGATGATCAGCCACACTGGAACTGAGACACGGTCCAGACTCCTACGGGAGGCAGCAGTGGGGAATATTGCACAATGGGGGAAACCCTGATGCAGCCATGCCGCG…
M52_SRR3961733_451	d__Bacteria	p__Proteobacteria	c__Gammaproteobacteria	o__Burkholderiales	f__Burkholderiaceae	g__unclassified	TTAGTTTTCTCAGTAACGAAGCTAACGCGTGAAGTTGACCGCCTGGGGAGTACGGCCGCAAGGTTGAAACTCAAAGGAATTGACGGGGACCCGCACAAGCGGTGGATGATGTGGTTTAATTCGATGCAACGCGAAAAACCTTACCCACCTTTGACATGTACGGAATCCTTTAGAGATAGAGGAGTGCTCGAAAGAGAGCCGTAACACAGGTGCTGCATGGCTGTCGTCAGCTCGTGTCGTGAGATGTTGGGTTAAGTCCCGCAACGAGCGCAACCCTTGCCATTAGTTGCTACGAAAGGGCACTCTAATGGGACTGCCGGTGACAAACCGGAGGAAGGTGGGGATGACGTCAAGTCCTCATGGCCCTTATAGGTGGGGCTACACACGTCATACAATGGC…
M52_SRR3961733_520	d__Bacteria	p__Proteobacteria	c__Alphaproteobacteria	o__Caulobacterales	f__Caulobacteraceae	g__Brevundimonas	GAGCGGCCCGCGTCTGATTAGCTAGTTGGTGAGGTAAAGGCTCACCAAGGCGACGATCAGTAGCTGGTCTGAGAGGATGACCAGCCACATTGGGACTGAGACACGGCCCAAACTCCTACGGGAGGCAGCAGTGGGGAATCTTGCGCAATGGGCGAAAGCCTGACGCAGCCATGCCGCGTGTATGATGAAGGTCTTAGGATTGTAAAATACTTTCACCGGTGAAGATAATGACTGTAGCCGGAGAAGAAGCCCCGGCTAACTTCGTGCCAGCAGCCGCGGTAATACGAAGGGGGCTAGCGTTGCTCGGAATTACTGGGCGTAAAGGGAGCGTAGGCGGACATTTAAGTCAGGGGTGAAATCCCAGAGCTCAACTCTGGAACTGCCTTTGATACTGGATGT…
M52_SRR3961733_331	d__Bacteria	p__Proteobacteria	c__Alphaproteobacteria	o__Rhizobiales	f__Beijerinckiaceae	g__Bosea	AGAGTTTGATCCTGGCTCAGAGCGAACGCTGGCGGCAGGCTTAACACATGCAAGTCGAACGGGCACTTCGGTGCTAGTGGCAGACGGGTGAGTAACACGTGGGAACGTACCTTTCGGTTCGGAATAATACAGGGAAACTTGTACTAATACCGGATACGCCCTTCGGGGGAAAGATTTATCGCCGATTGATCGGCCCGCGTCTGATTAGCTAGTTGGTGAGGTAATGGCTCACCAAGGCGACGATCAGTAGCTGGTCTGAGAGGATGATCAGCCACACTGGGACTGAGACACGGCCCAGACTCCTACGGGAGGCAGCAGTGGGGAATATTGGACAATGGGCGCAAGCCTGATCCAGCCATGCCGCGTGTGTGATGAAGGCCTTAGGGTTGTAAAGCACTT…
M52_SRR3961733_343	d__Bacteria	p__Proteobacteria	c__Gammaproteobacteria	o__Burkholderiales	f__Burkholderiaceae	g__Massilia	CTGCAAGGCTTGAATCTGGCAGAGGGGGGTAGAATTCCACGTGTAGCAGTGAAATGCGTAGAGATGTGGAGGAACACCGATGGCGAAGGCAGCCCCCTGGGTCAAGATTGACGCTCATGCACGAAAGCGTGGGGAGCAAACAGGATTAGATACCCTGGTAGTCCACGCCCTAAACGATGTCTACTAGTTGTCGGGTTTTAATTAACTTGGTAACGCAGCTAACGCGTGAAGTAGACCGCCTGGGGAGTACGGTCGCAAGATTAAAACTCAAAGGAATTGACGGGGACCCGCACAAGCGGTGGATGATGTGGATTAATTCGATGCAACGCGAAAAACCTTACCTACCCTTGACATGGAAGGAATCCCGGAGAGATCTGGGAGTGCCCGAAAGGGAACCTT…
M52_SRR3961733_118	d__Bacteria	p__Proteobacteria	c__Gammaproteobacteria	o__Pseudomonadales	f__Cellvibrionaceae	g__Cellvibrio	TGAAATCCCCGGGCTCAACCTGGGCACTGCAGTTAGAACTGGCAAGCTAGAGTAGGGTAGAGGGGTGTGGAATTCCAGGTGTAGCGGTGAAATGCGTAGATATCTGGAGGAACATCAGTGGCGAAGGCGACACCCTGGACTCATACTGACACTGAGGTGCGAAAGCGTGGGGAGCAAACAGGATTAGATACCCTGGTAGTCCACGCCGTAAACGATGTCTACTAGCCGTTGGGAGCCTTGAGCTCTTAGTGGCGCAGCTAACGCACTAAGTAGACCGCCTGGGGAGTACGGTCGCAAGATTAAAACTCAAATGAATTGACGGGGGCCCGCACAAGCGGTGGAGCATGTGGTTTAATTCGACGCAACGCGAAGAACCTTACCAGGTCTTGACATCCTAGA…
M52_SRR3961733_490	d__Bacteria	p__Proteobacteria	c__Gammaproteobacteria	o__Pseudomonadales	f__Pseudomonadaceae	g__Pseudomonas	CCTGGGGAGTACGGCCGCAAGGTTAAAACTCAAATGAATTGACGGGGGCCCGCACAAGCGGTGGAGCATGTGGTTTAATTCGAAGCAACGCGAAGAACCTTACCTGGCCTTGACATGCTGAGAACTTTCCAGAGATGGATTGGTGCCTTCGGGAACTCAGACACAGGTGCTGCATGGCTGTCGTCAGCTCGTGTCATGAGATGTTGGGTTAAGTCCCGTAACGAGCGCAACCCTTGTCCTTAGTTACCAGCACCTCGGGTGGGCACTCTAAGGAGACTGCCGGTGACAAACCGGAGGAAGGTGGGGATGACGTCAAGTCATCATGGCCCTTACGGCCAGGGCTACACACGTGCTACAATGGTCGGTACAAAGGGTTGCCAAGCCGCGAGGTGGAGCTAA…
M52_SRR3961733_211	d__Bacteria	p__Proteobacteria	c__Gammaproteobacteria	o__Pseudomonadales	f__Pseudomonadaceae	g__Pseudomonas	AACGCTGGCGGCAGGCCTAACACATGCAAGTCGAGCGGATGAGGGGAGCTTGCTCCCTGATTTAGCGGCGGACGGGTGAGTAATGCCTAGGAATCTGCCTAGTGGTGGGGGATAACGTTCCGAAAGGAGCGCTAATACCGCATACGTCCTACGGGAGAAAGCGGGGGATCTTCGGACCTCGCGCCATTAGATGAGCCTAGGTCGGATTAGCTAGTTGGTGAGGTAAAGGCTCACCAAGGCGACGATCCGTAACTGGTCTGAGAGGATGATCAGTCACACTGGAACTGAGACACGGTCCAGACTCCTACGGGAGGCAGCAGTGGGGAATATTGGACAATGGGCGAAAGCCTGATCCAGCCATGCCGCGTGTGTGAAGAAGGTCTTCGGATTGTAAAGCAC…
M52_SRR3961733_161	d__Bacteria	p__Proteobacteria	c__Gammaproteobacteria	o__Burkholderiales	f__Burkholderiaceae	g__Acidovorax	GGCAGAGGGGGATGGAATTCCGCGTGTAGCAGTGAAATGCGTAGATATGCGGAGGAACACCGATGGCGAAGGCAATCCCCTGGGCCTGTACTGACGCTCATGCACGAAAGCGTGGGGAGCAAACAGGATTAGATACCCTGGTAGTCCACGCCCTAAACGATGTCAACTGGTTGTTGGGTCTTCACTGACTCAGTAACGAAGCTAACGCGTGAAGTTGACCGCCTGGGGAGTACGGCCGCAAGGTTGAAACTCAAAGGAATTGACGGGGACCCGCACAAGCGGTGGATGATGTGGTTTAATTCGATGCAACGCGAAAAACCTTACCCACCTTTGACATGTACGGAATCCTTTAGAGATAGAGGAGTGCTCGAAAGAGAGCCGTAACACAGGTGCTGCATG…
M52_SRR3961733_50	d__Bacteria	p__Proteobacteria	c__Gammaproteobacteria	o__Enterobacterales	f__Aeromonadaceae	g__Aeromonas	AGAGTTTGATCATGGCTCAGATTGAACGCTGGCGGCAGGCCTAACACATGCAAGTCGAGCGGCAGCGGGAAAGTAGCTTGCTACTTTTGCCGGCGAGCGGCGGACGGGTGAGTAATGCCTGGGAAATTGCCCAGTCGAGGGGGATAACAGTTGGAAACGACTGCTAATACCGCATACGCCCTACGGGGGAAAGCAGGGGACCTTCGGGCCTTGCGCGATTGGATATGCCCAGGTGGGATTAGCTAGTTGGTGAGGTAATGGCTCACCAAGGCGACGATCCCTAGCTGGTCTGAGAGGATGATCAGCCACACTGGAACTGAGACACGGTCCAGACTCCTACGGGAGGCAGCAGTGGGGAATATTGCACAATGGGGGAAACCCTGATGCAGCCATGCCGCG…
M52_SRR3961733_685	d__Bacteria	p__Proteobacteria	c__Gammaproteobacteria	o__Pseudomonadales	f__Pseudomonadaceae	g__Pseudomonas	TGATTTAGCGGCGGACGGGTGAGTAATGCCTAGGAATCTGCCTGGTAGTGGGGGATAACGTTCCGAAAGGAACGCTAATACCGCATACGTCCTACGGGAGAAAGCAGGGGACCTTCGGGCCTTGCGCTATCAGATGAGCCTAGGTCGGATTAGCTAGTTGGTGAGGTAATGGCTCACCAAGGCGACGATCCGTAACTGGTCTGAGAGGATGATCAGTCACACTGGAACTGAGACACGGTCCAGACTCCTACGGGAGGCAGCAGTGGGGAATATTGGACAATGGGCGAAAGCCTGATCCAGCCATGCCGCGTGTGTGAAGAAGGTCTTCGGATTGTAAAGCACTTTAAGTTGGGAGGAAGGGCATTAACCTAATACGTTAGTGTTTTGACGTTACCAACA…
M52_SRR3961733_308	d__Bacteria	p__Proteobacteria	c__Alphaproteobacteria	o__Acetobacterales	f__Acetobacteraceae	g__Roseomonas	AGAGTTTGATCCTGGCTCAGAGCGAACGCTGGCGGCATGCTTAACACATGCAAGTCTGACGGGTGGCTTCGGCCATCAGTGGCGGACGGGTGAGTAACGCGTAGGAACGTGTCCTGAGGTGGGGGATAACCCTGGGAAACTGGGGCTAATACCGCATGGGCCCTGAGGGGCAAAGCCGAGAGGTGCCTTGGGAGTGGCCTGCGTCCGATTAGGTAGTTGGTGGGGTAATGGCCTACCAAGCCTGCGATCGGTAGCTGGTCTGAGAGGACGACCAGCCACACTGGGACTGAGACACGGCCCAGACTCCTACGGGAGGCAGCAGTGGGGAATATTGGACAATGGGCGAAAGCCTGATCCAGCAATGCCGCGTGGGTGAAGAAGGTCTTCGGATTGTAAAGC…
M52_SRR3961733_411	d__Bacteria	p__Chloroflexota	c__Anaerolineae	o__Anaerolineales	f__EnvOPS12	g__OLB14	AGAGTTTGATCCTGGCTCAGGACAAACGCTGGCGGAATGTATTAGGCATGCAAGTCGTACGAGCCTTCGGGCTAGTGGCGAACGGGTGAGTAACACGTGGGTAACCTGCCTCGTAGTGGGGAATAACTCCTCGAAAGGGGAGCTAATACCGCATAAGACCCCCGGTGAGAGTCCGGGTGGTGAAAGCTCCGGCGCTACGAGAGGGGCCCGCGGCCGATTAGCTAGTTGGTGGGGTAATGGCCTACCAAGGCGACGATCGGTAGCTGGTCTGAGAGGATGGTCAGCCACACGGGGACTGAGATACGGCCCCGACTCCTACGGGAGGCAGCAGCTAAGAATCTTGCGCAATGGGCGAAAGCCTGACGCAGCAATTCCGCGTGGAGGACGAAGGCCTTCGGG…
M52_SRR3961733_729	d__Bacteria	p__Chloroflexota	c__Anaerolineae	o__Anaerolineales	f__EnvOPS12	g__OLB14	GAGCAAACCGGATTAGATACCCGGGTAGTCCACGCCGTAAACGATGAGTACTAGGTGTTGGAGGTATCGACCCCTTCAGTGCCGAAGCCAACGCGATAAGTACTCCGCCTGGGGACTACGGCCGCAAGGCTAAAACTCAAAGGAATTGACGGGGGCCCGCACAAGCAGCGGAGCGTGTGGTTTAATTCGATGATACGCGAAGAACCTCACCCAGGCTTGACATGCACGTGGTACCGATCCGAAAGGTGAGGGACCCTTCGGGGAGCGTGCACAGGTGTTGCACGGCCGTCGTCAGCTCGTGCCGTGAGGTGTTGGGTTAAGTCCCGCAACGAGCGCAACCCCTGTCGCCAGTTGTACTTCTCTGGCGAGACTGCCGAGAAAACCTCGGAGGAAGGAGGG…
M52_SRR3961733_471	d__Bacteria	p__Proteobacteria	c__Gammaproteobacteria	o__Pseudomonadales	f__Moraxellaceae	g__Acinetobacter	CTACCTGACCTAGCGGCGGACGGGTGAGTAATGCTTAGGAATCTGCCTATTAGTGGGGGACAACATCTCGAAAGGGATGCTAATACCGCATACGTCCTACGGGAGAAAGCAGGGGACCTTCGGGCCTTGCGCTAATAGATGAGCCTAAGTCGGATTAGCTAGTTGGTGGGGTAAAGGCCTACCAAGGCGACGATCTGTAGCGGGTCTGAGAGGATGATCCGCCACACTGGGACTGAGACACGGCCCAGACTCCTACGGGAGGCAGCAGTGGGGAATATTGGACAATGGGGGGAACCCTGATCCAGCCATGCCGCGTGTGTGAAGAAGGCCTTTTGGTTGTAAAGCACTTTAAGCGAGGAGGAGGCTACCGAGATTAATACTCTTGGATAGTGGACGTTA…
M52_SRR3961733_474	d__Bacteria	p__Proteobacteria	c__Gammaproteobacteria	o__Pseudomonadales	f__Moraxellaceae	g__Acinetobacter	AACGATGTCTACTAGCCGTTGGGGCCTTTGAGGCTTTAGTGGCGCAGCTAACGCGATAAGTAGACCGCCTGGGGAGTACGGTCGCAAGACTAAAACTCAAATGAATTGACGGGGGCCCGCACAAGCGGTGGAGCATGTGGTTTAATTCGATGCAACGCGAAGAACCTTACCTGGTCTTGACATAGTAAGAACTTTCCAGAGATGGATTGGTGCCTTCGGGAACTTACATACAGGTGCTGCATGGCTGTCGTCAGCTCGTGTCGTGAGATGTTGGGTTAAGTCCCGCAACGAGCGCAACCCTTTTCCTTATTTGCCAGCGGGTTAAGCCGGGAACTTTAAGGATACTGCCAGTGACAAACTGGAGGAAGGCGGGGACGACGTCAAGTCATCATGGCCCTT…
M52_SRR3961733_395	d__Bacteria	p__Deinococcota	c__Deinococci	o__Deinococcales	f__Deinococcaceae	g__Deinococcus	GAGTTTGATCCTGGCTCAGGGTGAACGCTGGCGGCGTGCTTAAGACATGCAAGTCGAACGGGCTCTTCGGAGCTAGTGGCGCACGGGTGAGTAACGCGTAACTGACCTACCCCAAAGTCGCGGATAACGGTTCGAAAGAATCGCTAATACGTGATGTGCTGCTCCCTCGTGTGGGATCAGTAAAGGTTCACTGCTTTGGGATGGGGTTGCGTTCCATCAGCTAGTTGGTAGGGTAAAGGCCTACCAAGGCGACGACGGATAGCCGGCCTGAGAGGGTGGCCGGCCACAGGGGCACTGAGACACGGGCCCCACTCCTACGGGAGGCAGCAGTTAGGAATCTTCCACAATGGGCGAAAGCCTGATGGAGCGACGCCGCGTGAGGGATGAAGGTTTTCGGAT…
M52_SRR3961733_555	d__Bacteria	p__Proteobacteria	c__Gammaproteobacteria	o__Pseudomonadales	f__Moraxellaceae	g__Acinetobacter	ACAACATTCCGAAAGGAATGCTAATACCGCATACGCCCTACGGGGGAAAGCAGGGGATCTTCGGACCTTGCGCTAATAGATGAGCCTAAGTCAGATTAGCTAGTTGGTGGGGTAAAGGCCTACCAAGGCGACGATCTGTAGCGGGTCTGAGAGGATGATCCGCCACACTGGGACTGAGACACGGCCCAGACTCCTACGGGAGGCAGCAGTGGGGAATATTGGACAATGGGGGGAACCCTGATCCAGCCATGCCGCGTGTGTGAAGAAGGCCTTTTGGTTGTAAAGCACTTTAAGCGAGGAGGAGGCTACTGGTATTAATACTACCGGATAGTGGACGTTACTCGCAGAATAAGCACCGGCTAACTCTGTGCCAGCAGCCGCGGTAATACAGAGGGTGCG…
M52_SRR3961733_698	d__Bacteria	p__Proteobacteria	c__Gammaproteobacteria	o__Burkholderiales	f__Burkholderiaceae	g__Massilia	AACTACGTGCCAGCAGCCGCGGTAATACGTAGGGTGCAAGCGTTAATCGGAATTACTGGGCGTAAAGCGTGCGCAGGCGGTTTTGTAAGTCTGACGTGAAATCCCCGGGCTCAACCTGGGAATTGCGTTGGAGACTGCAAGGCTGGAGTCTGGCAGAGGGGGGTAGAATTCCACGTGTAGCAGTGAAATGCGTAGAGATGTGGAGGAACACCGATGGCGAAGGCAGCCCCCTGGGTCAAGACTGACGCTCATGCACGAAAGCGTGGGGAGCAAACAGGATTAGATACCCTGGTAGTCCACGCCCTAAACGATGTCTACTAGTTGTCGGGTTTTAATTAACTTGGTAACGCAGCTAACGCGTGAAGTAGACCGCCTGGGGAGTACGGTCGCAAGATTAAA…
M52_SRR3961733_79	d__Bacteria	p__Proteobacteria	c__Gammaproteobacteria	o__Pseudomonadales	f__Moraxellaceae	g__Acinetobacter	GTGGACGTTACTCGCAGAATAAGCACCGGCTAACTCTGTGCCAGCAGCCGCGGTAATACAGAGGGTGCGAGCGTTAATCGGATTTACTGGGCGTAAAGCGTGCGTAGGCGGCTTTTTAAGTCGGATGTGAAATCCCTGAGCTTAACTTAGGAATTGCATTCGATACTGGAAAGCTAGAGTATGGGAGAGGATGGTAGAATTCCAGGTGTAGCGGTGAAATGCGTAGAGATCTGGAGGAATACCGATGGCGAAGGCAGCCATCTGGCCTAATACTGACGCTGAGGTACGAAAGCATGGGGAGCAAACAGGATTAGATACCCTGGTAGTCCATGCCGTAAACGATGTCTACTAGCCGTTGGGGCCTTTGAGGCTTTAGTGGCGCAGCTAACGCGATAAGTA…
M52_SRR3961733_147	d__Bacteria	p__Proteobacteria	c__Gammaproteobacteria	o__Pseudomonadales	f__Moraxellaceae	g__Acinetobacter	AGAGTATGGGAGAGGATGGTAGGATTCCAGGTGTAGCGGTGAAATGCGTAGAGATCTGGAGGAATACCGATGGCGAAGGCAGCCATCTGGCCTAATACTGACGCTGAGGTACGAAAGCATGGGGAGCAAACAGGATTAGATACCCTGGTAGTCCATGCCGTAAACGATGTCTACTAGCCGTTGGGGCCTTTGAGGCTTTAGTGGCGCAGCTAACGCGATAAGTAGACCGCCTGGGGAGTACGGTCGCAAGACTAAAACTCAAATGAATTGACGGGGGCCCGCACAAGCGGTGGAGCATGTGGTTTAATTCGATGCAACGCGAAGAACCTTACCTGGTCTTGACATAGTAAGAACTTTCCAGAGATGGATTGGTGCCTTCGGGAACTTACATACAGGTGC…
M55_SRR3961734_277	d__Bacteria	p__Proteobacteria	c__Gammaproteobacteria	o__Burkholderiales	f__Burkholderiaceae	g__unclassified	CACAGGGCTCTGCTAAGTCGAAAGACGACGTATAGGGTCTGACGCCTGCCCGGTGCCGGAAGGTTAAGAGGAGGGTTACGAGAGGGAGAAGCTTTGATCGAAGTCCCGGTAAACGGCGGCCGTAACTATAACGGTCCTAAGGTAGCGAAATTCCTTGTCGGGTAAGTTCCGACCTGCACGAATGGCGTAACGATGGCCACACTGTCTCCGCCGAGCTCAGCGAAGTTGAAGTGTTTGTGATGATGCCAATCTCCCCGCGGAAAGACGGAAAGACCCCATGAACCTTGATCTATCCATGGGCAGGTTGAAGGTTGGGTAACACGAACTGGAGGACCGAACCCACTGTCGTTGAAAAGCTAGGGGATGAGCTGTGGATAGGGGTGAAAGGCTAATCAAACT…
M55_SRR3961734_280	d__Bacteria	p__Proteobacteria	c__Gammaproteobacteria	o__Burkholderiales	f__Burkholderiaceae	g__Tepidimonas	GTGCAAGACAGGCGTGAAATCCCCGGGCTTAACCTGGGAATGGCGCTTGTGACTGCACGGCTGGAGTGCGGCAGAGGGGGATGGAATTCCGCGTGTAGCAGTGAAATGCGTAGATATGCGGAGGAACACCGATGGCGAAGGCAATCCCCTGGGCCTGCACTGACGCTCATGCACGAAAGCGTGGGGAGCAAACAGGATTAGATACCCTGGTAGTCCACGCCCTAAACGATGTCGACTGGTTGTTGGACCTTGAGTGGTTCAGTAACGAAGCTAACGCGTGAAGTCGACCGCCTGGGGAGTACGGCCGCAAGGTTGAAACTCAAAGGAATTGACGGGGACCCGCACAAGCGGTGGATGATGTGGTTTAATTCGATGCAACGCGAAAAACCTTACCTACCC…
M55_SRR3961734_282	d__Bacteria	p__Proteobacteria	c__Gammaproteobacteria	o__Burkholderiales	f__Burkholderiaceae	g__Tepidimonas	GGCGGCATGCCTTACACATGCAAGTCGAACGGTAACAGGCCTTCGGGTGCTGACGAGTGGCGAACGGGTGAGTAATGCATCGGAACGTGCCCGGTCGTGGGGGATAACGCAGCGAAAGCTGTGCTAATACCGCATACGATCTGAGGATGAAAGCGGGGGACCTTCGGGCCTCGCGCGGTCGGAGCGGCCGATGTCGGATTAGCTAGTTGGTGGGGTAAAGGCCTACCAAGGCGACGATCCGTAGCTGGTCTGAGAGGACGACCAGCCACACTGGGACTGAGACACGGCCCAGACTCCTACGGGAGGCAGCAGTGGGGAATTTTGGACAATGGGCGCAAGCCTGATCCAGCAATGCCGCGTGCGGGAAGAAGGCCTTCGGGTTGTAAACCGCTTTTGGCA…
M55_SRR3961734_417	d__Bacteria	p__Proteobacteria	c__Gammaproteobacteria	o__Burkholderiales	f__Burkholderiaceae	g__Tepidimonas	TATTGAACGCTGGCGGCATGCCTTACACATGCAAGTCGAACGGTAACAGGCCTTCGGGTGCTGACGAGTGGCGAACGGGTGAGTAATGCATCGGAACGTGCCCGGTCGTGGGGGATAACGCAGCGAAAGCTGTGCTAATACCGCATACGATCTGAGGATGAAAGCGGGGGACCTTCGGGCCTCGCGCGGTCGGAGCGGCCGATGTCGGATTAGCTAGTTGGTGGGGTAAAGGCCTACCAAGGCGACGATCCGTAGCTGGTCTGAGAGGACGACCAGCCACACTGGGACTGAGACACGGCCCAGACTCCTACGGGAGGCAGCAGTGGGGAATTTTGGACAATGGGCGCAAGCCTGATCCAGCAATGCCGCGTGCGGGAAGAAGGCCTTCGGGTTGTAAAC…
M55_SRR3961734_247	d__Bacteria	p__Proteobacteria	c__Gammaproteobacteria	o__Burkholderiales	f__Burkholderiaceae	g__unclassified	GAGTTTGATCCTGGCTCAGATTGAACGCTGGCGGCATGCCTTACACATGCAAGTCGAACGGCAGCACGGGGGCAACCCTGGTGGCGAGTGGCGAACGGGTGAGTAATGCATCGGAACGTGCCCAGTCGTGGGGGATAACGTAGCGAAAGCTACGCTAATACCGCATACGATCTATGGATGAAAGCGGGGGACCTTCGGGCCTCGCGCGATTGGAGCGGCCGATGTCAGATTAGGTAGTTGGTGGGGTAAAGGCCTACCAAGCCGACGATCTGTAGCTGGTCTGAGAGGACGACCAGCCACACTGGGACTGAGACACGGCCCAGACTCCTACGGGAGGCAGCAGTGGGGAATTTTGGACAATGGGCGCAAGCCTGATCCAGCAATGCCGCGTGCAGGATG…
M55_SRR3961734_198	d__Bacteria	p__Proteobacteria	c__Gammaproteobacteria	o__Burkholderiales	f__Burkholderiaceae	g__Acidovorax	CAGTAACGAAGCTAACGCGTGAAGTTGACCGCCTGGGGAGTACGGCCGCAAGGTTGAAACTCAAAGGAATTGACGGGGACCCGCACAAGCGGTGGATGATGTGGTTTAATTCGATGCAACGCGAAAAACCTTACCCACCTTTGACATGTACGGAATCCTTTAGAGATAGAGGAGTGCTCGAAAGAGAGCCGTAACACAGGTGCTGCATGGCTGTCGTCAGCTCGTGTCGTGAGATGTTGGGTTAAGTCCCGCAACGAGCGCAACCCTTGCCATTAGTTGCTACGAAAGGGCACTCTAATGGGACTGCCGGTGACAAACCGGAGGAAGGTGGGGATGACGTCAAGTCCTCATGGCCCTTATAGGTGGGGCTACACACGTCATACAATGGCTGGTACAGAG…
M55_SRR3961734_219	d__Bacteria	p__Proteobacteria	c__Gammaproteobacteria	o__Burkholderiales	f__Burkholderiaceae	g__unclassified	GCTGATGACGGTACCGTAAGAATAAGCACCGGCTAACTACGTGCCAGCAGCCGCGGTAATACGTAGGGTGCGAGCGTTAATCGGAATTACTGGGCGTAAAGCGTGCGCAGGCGGTTTTGTAAGACAGGTGTGAAATCCCCGGGCTTAACCTGGGAACTGCACTTGTGACTGCAAGGCTGGAGTACGGCAGAGGGGGATGGAATTCCGCGTGTAGCAGTGAAATGCGTAGATATGCGGAGGAACACCGATGGCGAAGGCAGTCCCCTGGGCCTGTACTGACGCTCATGCACGAAAGCGTGGGGAGCAAACAGGATTAGATACCCTGGTAGTCCACGCCCTAAACGATGTCAACTGGTTGTTGGTCCTTCACTGGATCAGTAACGAAGCTAACGCGTGAAG…
M55_SRR3961734_381	d__Bacteria	p__Proteobacteria	c__Gammaproteobacteria	o__Burkholderiales	f__Burkholderiaceae	g__unclassified	ATTGAACGCTGGCGGCATGCCTTACACATGCAAGTCGAACGGCAGCACGGGGGCAACCCTGGTGGCGAGTGGCGAACGGGTGAGTAATGCATCGGAACGTGCCCAGTCGTGGGGGATAACGTAGCGAAAGCTACGCTAATACCGCATACGATCTATGGATGAAAGCGGGGGACCTTCGGGCCTCGCGCGATTGGAGCGGCCGATGTCAGATTAGGTAGTTGGTGGGGTAAAGGCCTACCAAGCCGACGATCTGTAGCTGGTCTGAGAGGACGACCAGCCACACTGGGACTGAGACACGGCCCAGACTCCTACGGGAGGCAGCAGTGGGGAATTTTGGACAATGGGCGCAAGCCTGATCCAGCAATGCCGCGTGCAGGATGAAGGCCTTCGGGTTGTAAA…
M55_SRR3961734_510	d__Bacteria	p__Proteobacteria	c__Gammaproteobacteria	o__Burkholderiales	f__Burkholderiaceae	g__Tepidimonas	GACGAAGCTAACGCGTGAAGTCGACCGCCTGGGGAGTACGGCCGCAAGGTTGAAACTCAAAGGAATTGACGGGGACCCGCACAAGCGGTGGATGATGTGGTTTAATTCGATGCAACGCGAAAAACCTTACCTACCCTTGACATGGCAGGAATCCTGCAGAGATGTGGGAGTGCTCGCAAGAGAACCTGCACACAGGTGCTGCATGGCGGTCGTCAGCTCGTGTCGTGAGATGTTGGGTTAAGTCCCGCAACGAGCGCAACCCTTGCCATTAGTTGCTACGAAAGGGCACTCTAATGGGACTGCCGGTGACAAACCGGAGGAAGGTGGGGATGACGTCAAGTCCTCATGGCCCTTATGGGTAGGGCTACACACGTCATACAATGGCCGGTACAGAGGGCT…
M55_SRR3961734_117	d__Bacteria	p__Proteobacteria	c__Gammaproteobacteria	o__Pseudomonadales	f__Moraxellaceae	g__Acinetobacter	ATCGTCGACTGAATCCATAGGTCGACGAGGCGAACGCGGGGAACTGAAACATCTCAGTACCCGCAGGAAAAGACATCAACCGAGATTCCGGCAGTAGTAATGCTTAGGAATCTGCCTATTAGTGGGGGACAACATTCCGAAAGGAATGCTAATACCGCATACGCCCTACGGGGGAAAGCAGGGGATCTTCGGACCTTGCGCTAATAGATGAGCCTAAGTCAGATTAGCTAGTTGGTGGGGTAAAGGCCTACCAAGGCGACGATCTGTAGCGGGTCTGAGAGGATGATCCGCCACACTGGGACTGAGACACGGCCCAGACTCCTACGGGAGGCAGCAGTGGGGAATATTGGACAATGGGCGAAAGCCTGATCCAGCCATGCCGCGTGTGTGAAGAAGGCC…
M55_SRR3961734_413	d__Bacteria	p__Proteobacteria	c__Gammaproteobacteria	o__Burkholderiales	f__Burkholderiaceae	g__Acidovorax	AGAGTTTGATCCTGGCTCAGATTGAACGCTGGCGGCATGCCTTACACATGCAAGTCGAACGGTAACAGGTCTTCGGATGCTGACGAGTGGCGAACGGGTGAGTAATACATCGGAACGTGCCCGAGAGTGGGGGATAACGAAGCGAAAGCTTTGCTAATACCGCATACGATCTCAGGATGAAAGCAGGGGACCGCAAGGCCTTGCGCTCACGGAGCGGCCGATGGCAGATTAGGTAGTTGGTGGGATAAAAGCTTACCAAGCCGACGATCTGTAGCTGGTCTGAGAGGACGACCAGCCACACTGGGACTGAGACACGGCCCAGACTCCTACGGGAGGCAGCAGTGGGGAATTTTGGACAATGGGCGCAAGCCTGATCCAGCCATGCCGCGTGCAGGATGA…
M55_SRR3961734_173	d__Bacteria	p__Bacteroidota	c__Bacteroidia	o__Flavobacteriales	f__Schleiferiaceae	g__Schleiferia	AGAGTTTGATCCTGGCTCAGGATGAACGCTAGCGGCAGGCCTAACACATGCAAGTCGAACGGTAGTCAGCAGCAATGTTGACGAGAGTGGCGCACGGGTGCGTAACGCGTATGTAACCTGCCCCATACTGGGGGATAGCCTCCCGAAAGGGAGATTAATACCCCATGGTAATACTGAGTTGCATGACTTGGTATTTAAAGCTGAGGCGGTATGGGATGGGCATGCGTCCGATTAGGTAGTTGGTAGGGTAAAGGCCTACCAAGCCTACGATCGGTAGGGGAACTGAGAGGTTGGTCCCCCACACTGGTACTGAGACACGGACCAGACTCCTACGGGAGGCAGCAGTGAGGAATATTGGGCAATGGCCGCAAGGCTGACCCAGCCATGCCGCGTGCAGGA…
M55_SRR3961734_142	d__Bacteria	p__Proteobacteria	c__Gammaproteobacteria	o__Burkholderiales	f__Burkholderiaceae	g__Tepidimonas	AGAGTTTGATCCTGGCTCAGATTGAACGCTGGCGGCATGCCTTACACATGCAAGTCGAACGGTAACAGGCCTTCGGGTGCTGACGAGTGGCGAACGGGTGAGTAAAGCATCGGAACGTACCCAGAGGTGGGGGATAACGCAGCGAAAGCTGTGCTAATACCGCATGTGATCTGAGGATGAAAGCGGGGGACCTTCGGGCCTCGCGCCTTTGGAGCGGCCGATGTCGGATTAGCTAGTTGGTGGGGTAAAGGCCTACCAAGGCGACGATCCGTAGCTGGTCTGAGAGGACGACCAGCCACACTGGGACTGAGACACGGCCCAGACTCCTACGGGAGGCAGCAGTGGGGAATTTTGGACAATGGGCGCAAGCCTGATCCAGCAATGCCGCGTGCGGGAAGA…
M55_SRR3961734_391	d__Bacteria	p__Proteobacteria	c__Gammaproteobacteria	o__Burkholderiales	f__Burkholderiaceae	g__unclassified	AGCTAGAGTACGGCAGAGGGGGATGGAATTCCGCGTGTAGCAGTGAAATGCGTAGATATGCGGAGGAACACCGATGGCGAAGGCAATCCCCTGGGCCTGTACTGACGCTCATGCACGAAAGCGTGGGGAGCAAACAGGATTAGATACCCTGGTAGTCCACGCCCTAAACGATGTCAACTGGTTGTTGGGTCTTCACTGACTCAGTAACGAAGCTAACGCGTGAAGTTGACCGCCTGGGGAGTACGGCCGCAAGGTTGAAACTCAAAGGAATTGACGGGGACCCGCACAAGCGGTGGATGATGTGGTTTAATTCGATGCAACGCGAAAAACCTTACCCACCTTTGACATGTACGGAATCCTTTAGAGATAGAGGAGTGCTCGAAAGAGAGCCGTAACACA…
M55_SRR3961734_312	d__Bacteria	p__Proteobacteria	c__Alphaproteobacteria	o__Sphingomonadales	f__Sphingomonadaceae	g__Sphingobium	AGAGTTTGATCCTGGCTCAGAACGAACGCTGGCGGCATGCCTAATACATGCAAGTCGAACGAGACCTTCGGGTCTAGTGGCGCACGGGTGCGTAACGCGTGGGAATCTGCCCTTGGGTTCGGAATAACTTCGGGAAACTGAAGCTAATACCGGATGATGACGAAAGTCCAAAGATTTATCGCCCAGGGATGAGCCCGCGTAGGATTAGCTAGTTGGTGGGGTAAAGGCTCACCAAGGCAACGATCCTTAGCTGGTCTGAGAGGATGATCAGCCACACTGGGACTGAGACACGGCCCAGACTCCTACGGGAGGCAGCAGTAGGGAATATTGGACAATGGGCGAAAGCCTGATCCAGCAATGCCGCGTGAGTGATGAAGGCCTTAGGGTTGTAAAGCTCTT…
M55_SRR3961734_215	d__Bacteria	p__Proteobacteria	c__Gammaproteobacteria	o__Burkholderiales	f__Burkholderiaceae	g__Acidovorax	AACAGGTCTTCGGATGCTGACGAGTGGCGAACGGGTGAGTAATACATCGGAACGTGCCCGAGAGTGGGGGATAACGAGGCGAAAGCTTTGCTAATACCGCATACGATCTCAGGATGAAAGCAGGGGACCGCAAGGCCTTGCGCTCACGGAGCGGCCGATGGCAGATTAGGTAGTTGGTGGGATAAAAGCTTACCAAGCCGACGATCTGTAGCTGGTCTGAGAGGACGACCAGCCACACTGGGACTGAGACACGGCCCAGACTCCTACGGGAGGCAGCAGTGGGGAATTTTGGACAATGGGCGCAAGCCTGATCCAGCCATGCCGCGTGCAGGATGAAGGCCTTCGGGTTGTAAACTGCTTTTGTACGGAACGAAAAGACTCTGGTTAATACCTGGGGTC…
M55_SRR3961734_124	d__Bacteria	p__Proteobacteria	c__Gammaproteobacteria	o__Burkholderiales	f__Burkholderiaceae	g__unclassified	CGTAAAGCGTGCGCAGGCGGTTTGTAAGACAGGTGTGAAATCCCCGGGCTTAACCTGGGAACTGCACTTGTGACTGCAAGGCTGGAGTACGGCAGAGGGGGATGGAATTCCGCGTGTAGCAGTGAAATGCGTAGATATGCGGAGGAACACCGATGGCGAAGGCAATCCCCTGGGCCTGTACTGACGCTCATGCACGAAAGCGTGGGGAGCAAACAGGATTAGATACCCTGGTAGTCCACGCCCTAAACGATGTCAACTGGTTGTTGGGTCTTCACTGACTCAGTAACGAAGCTAACGCGTGAAGTTGACCGCCTGGGGAGTACGGCCGCAAGGTTGAAACTCAAAGGAATTGACGGGGACCCGCACAAGCGGTGGATGATGTGGTTTAATTCGATGCAA…
M55_SRR3961734_62	d__Bacteria	p__Proteobacteria	c__Gammaproteobacteria	o__Pseudomonadales	f__Moraxellaceae	g__Acinetobacter	AGATGGATTGGTGCCTTCGGGAACTTACATACAGGTGCTGCATGGCTGTCGTCAGCTCGTGTCGTGAGATGTTGGGTTAAGTCCCGCAACGAGCGCAACCCTTTTCCTTATTTGCCAGCGGGTTAAGCCGGGAACTTTAAGGATACTGCCAGTGACAAACTGGAGGAAGGCGGGGACGACGTCAAGTCATCATGGCCCTTACGACCAGGGCTACACACGTGCTACAATGGTCGGTACAAAGGGTTGCTACCTAGCGATAGGATGCTAATCTCAAAAAGCCGATCGTAGTCCGGATTGGAGTCTGCAACTCGACTCCATGAAGTCGGAATCGCTAGTAATCGCGGATCAGAATGCCGCGGTGAATACGTTCCCGGGCCTTGTACACACCGCCCGTCACAC…
M55_SRR3961734_157	d__Bacteria	p__Proteobacteria	c__Gammaproteobacteria	o__Burkholderiales	f__Burkholderiaceae	g__Tepidimonas	AGCGGCCGATGTCAGATTAGGTAGTTGGTGGGGTAAAGGCCTACCAAGCCGACGATCTGTAGCTGGTCTGAGAGGACGACCAGCCACACTGGGACTGAGACACGGCCCAGACTCCTACGGGAGGCAGCAGTGGGGAATTTTGGACAATGGGCGCAAGCCTGATCCAGCAATGCCGCGTGCGGGAAGAAGGCCTTCGGGTTGTAAACCGCTTTTGGCAGGAACGAAAAGCTCTGGGCGAATACCCTGGGGTGATGACGGTACCTGCAGAATAAGCACCGGCTAACTACGTGCCAGCAGCCGCGGTAATACGTAGGGTGCGAGCGTTAATCGGAATTACTGGGCGTAAAGCGTGCGCAGGCGGTTGTGTAAGACAGGCGTGAAATCCCCGGGCTCAACCTG…
M55_SRR3961734_261	d__Bacteria	p__Proteobacteria	c__Gammaproteobacteria	o__Burkholderiales	f__Burkholderiaceae	g__Acidovorax	AGCTAGAGTACGGCAGAGGGGGATGGAATTCCGCGTGTAGCAGTGAAATGCGTAGATATGCGGAGGAACACCGATGGCGAAGGCAATCCCCTGGGCCTGTACTGACGCTCATGCACGAAAGCGTGGGGAGCAAACAGGATTAGATACCCTGGTAGTCCACGCCCTAAACGATGTCAACTGGTTGTTGGGTCTTCACTGACTCAGTAACGAAGCTAACGCGTGAAGTTGACCGCCTGGGGAGTACGGCCGCAAGGTTGAAACTCAAAGGAATTGACGGGGACCCGCACAAGCGGTGGATGATGTGGTTTAATTCGATGCAACGCGAAAAACCTTACCCACCTTTGACATGTACGGAATCCTTTAGAGATAGAGGAGTGCTCGAAAGAGAGCCGTAACACA…
M55_SRR3961734_324	d__Bacteria	p__Proteobacteria	c__Alphaproteobacteria	o__Sphingomonadales	f__Sphingomonadaceae	g__Sphingobium	GCCACACTGGGACTGAGACACGGCCCAGACTCCTACGGGAGGCAGCAGTAGGGAATATTGGACAATGGGCGAAAGCCTGATCCAGCAATGCCGCGTGAGTGATGAAGGCCTTAGGGTTGTAAAGCTCTTTTACCCGAGATGATAATGACAGTATCGGGAGAATAAGCTCCGGCTAACTCCGTGCCAGCAGCCGCGGTAATACGGAGGGAGCTAGCGTTGTTCGGAATTACTGGGCGTAAAGCGCACGTAGGCGGCGATTTAAGTCAGAGGTGAAAGCCCGGGGCTCAACCCCGGAACTGCCTTTGAGACTGGATTGCTAGAATCTTGGAGAGGCGAGTGGAATTCCGAGTGTAGAGGTGAAATTCGTAGATATTCGGAAGAACACCAGTGGCGAAGGCG…
M55_SRR3961734_286	d__Bacteria	p__Proteobacteria	c__Gammaproteobacteria	o__Burkholderiales	f__Burkholderiaceae	g__Tepidicella	TGGATGAAAGCGGGGGACCTTCGGGCCTCGCGCGATTGGAGCGGCCGATGTCAGATTAGGTAGTTGGTGGGGTAAAGGCCTACCAAGCCGACGATCTGTAGCTGGTCTGAGAGGACGACCAGCCACACTGGGACTGAGACACGGCCCAGACTCCTACGGGAGGCAGCAGTGGGGAATTTTGGACAATGGGCGCAAGCCTGATCCAGCAATGCCGCGTGCGGGAAGAAGGCCTTCGGGTTGTAAACCGCTTTTGTACGGAACGAAAAGGCTCTGGCTAATACCTGGGGCTGATGACGGTACCGTAAGAATAAGCACCGGCTAACTACGTGCCAGCAGCCGCGGTAATACGTAGGGTGCGAGCGTTAATCGGAATTACTGGGCGTAAAGCGTGCGCAGGCG…
M55_SRR3961734_344	d__Bacteria	p__Proteobacteria	c__Gammaproteobacteria	o__Burkholderiales	f__Burkholderiaceae	g__Acidovorax	CGGCCCAGACTCCTACGGGAGGCAGCAGTGGGGAATTTTGGACAATGGGCGCAAGCCTGATCCAGCCATGCCGCGTGCAGGATGAAGGCCTTCGGGTTGTAAACCGCTTTTGTACGGAACGAAAAGACTCTGGTTAATACCTGGGGTCCATGACGGTACCGTAAGAATAAGCACCGGCTAACTACGTGCCAGCAGCCGCGGTAATACGTAGGGTGCGAGCGTTAATCGGAATTACTGGGCGTAAAGCGTGCGCAGGCGGTTATGTAAGACAGATGTGAAATCCCCGGGCTCAACCTGGGAACTGCATTTGTGACTGCATAGCTAGAGTACGGCAGAGGGGGATGGAATTCCGCGTGTAGCAGTGAAATGCGTAGATATGCGGAGGAACACCGATGGCGA…
M55_SRR3961734_172	d__Bacteria	p__Actinobacteriota	c__Acidimicrobiia	o__Acidimicrobiales	f__unclassified	g__unclassified	GAGTTTGATCCTGGCTCAGGACGAACGCTGGCGGCGTGCCTAACACATGCAAGTCGAGCGGGGTCCATCCGGTGGCAACACCGGTGAAGACCTAGCGGCGAACGGGTGAGTAACACGTGAGGAACCTGCCCCGAAGTCTGGGATAACCCGAGGAAACTCGGGCTAATACCGGATGCCCTCTCCTGACCGCATGATCGGGAGAGGAAAGATTCATCGCTTCGGGAGGGCCTCGCGGCCTATCAGCTTGTTGGTGGGGTAATGGCCCACCAAGGCGTCGACGGGTAGCTGGTCTGAGAGGACGATCAGCCACACTGGGACTGAGACACGGCCCAGACTCCTACGGGAGGCAGCAGTGGGGAATCTTGCGCAATGGGCGAAAGCCTGACGCAGCAACGCCGC…
M55_SRR3961734_551	d__Bacteria	p__Proteobacteria	c__Gammaproteobacteria	o__Burkholderiales	f__Burkholderiaceae	g__Acidovorax	AGCTAGAGTACGGCAGAGGGGGATGGAATTCCGCGTGTAGCAGTGAAATGCGTAGATATGCGGAGGAACACCGATGGCGAAGGCAATCCCCTGGGCCTGTACTGACGCTCATGCACGAAAGCGTGGGGAGCAAACAGGATTAGATACCCTGGTAGTCCACGCCCTAAACGATGTCAACTGGTTGTTGGGTCTTCACTGACTCAGTAACGAAGCTAACGCGTGAAGTTGACCGCCTGGGGAGTACGGCCGCAAGGTTGAAACTCAAAGGAATTGACGGGGACCCGCACAAGCGGTGGATGATGTGGTTTAATTCGATGCAACGCGAAAAACCTTACCCACCTTTGACATGTACGGAATCCTTTAGAGATAGAGGAGTGCTCGAAGGAGAGCCGTAACACA…
M55_SRR3961734_577	d__Bacteria	p__Proteobacteria	c__Gammaproteobacteria	o__Burkholderiales	f__Burkholderiaceae	g__Acidovorax	AGCTAGAGTACGGCAGAGGGGGATGGAATTCCGCGTGTAGCAGTGAAATGCGTAGATATGCGGAGGAACACCGATGGCGAAGGCAATCCCCTGGGCCTGTACTGACGCTCATGCACGAAAGCGTGGGGAGCAAACAGGATTAGATACCCTGGTAGTCCACGCCCTAAACGATGTCAACTGGTTGTTGGGTCTTCACTGACTCAGTAACGAAGCTACCGCGTGAAGTTGACCGCCTGGGGAGTACGGCCGCAAGGTTGAAACTCAAAGGAATTGACGGGGACCCGCACAAGCGGTGGATGATGTGGTTTAATTCGATGCAACGCGAAAAACCTTACCCACCTTTGACATGTACGGAATCCTTTAGAGATAGAGGAGTGCTCGAAAGAGAGCCGTAACACA…
M55_SRR3961734_563	d__Bacteria	p__Proteobacteria	c__Gammaproteobacteria	o__Burkholderiales	f__Burkholderiaceae	g__Acidovorax	AGCTAGAGTACGGCAGAGGGGGATGGAATTCCGCGTGTAGCAGTGAAATGCGTAGATATGCGGAGGAACACCGATGGCGAAGGCAATCCCCTGGGCCTGTACTGACGCTCATGCACGAAAGCGTGGGGAGCAAACAGGATTAGATACCCTGGTAGTCCACGCCCTAAACGATGTCAACTGGTTGTTGGGTCTTCACTGACTCAGTAACGAAGCTAACGCGTGAAGTTGACCGCCTGGGGAGTACGGCCGCAAGGTTGAAACTCAAAGGAATTGACGGGGACCCGCACAAGCGGTGGATGATGTGGTTTAATTCGATGCAACGCGAAAAACCTTACCCACCTTTGACATGTACGGAATCCTTTAGAGATAGAGGGGTGCTCGAAAGAGAGCCGTAACACA…
M55_SRR3961734_494	d__Bacteria	p__Proteobacteria	c__Alphaproteobacteria	o__Sphingomonadales	f__Sphingomonadaceae	g__Sphingobium	TGGCGCACGGGTGCGTAACGCGTGGGAATCTGCCCTTGGGTTCGGAATAACTTCGGGAAACTGAAGCTAATACCGGATGATGACGAAAGTCCAAAGATTTATCGCCCAGGGATGAGCCCGCGTAGGATTAGCTAGTTGGTGGGGTAAAGGCTCACCAAGGCAACGATCCTTAGCTGGTCTGAGAGGATGATCAGCCACACTGGGACTGAGACACGGCCCAAACTCCTACGGGAGGCAGCAGTAGGGAATATTGGACAATGGGCGAAAGCCTGATCCAGCAATGCCGCGTGAGTGATGAAGGCCTTAGGGTTGTAAAGCTCTTTTACCCGAGATGATAATGACAGTATCGGGAGAATAAGCTCCGGCTAACTCCGTGCCAGCAGCCGCGGTAATACGGAG…
M55_SRR3961734_76	d__Bacteria	p__Proteobacteria	c__Gammaproteobacteria	o__Pseudomonadales	f__Moraxellaceae	g__Acinetobacter	AGAGTTTGATCATGGCTCAGATTGAACGCTGGCGGCAGGCTTAACACATGCAAGTCGAGCGGGGAAGGGTAGCTTGCTACCTGACCTAGCGGCGGACGGGTGAGTAATGCTTAGGAATCTGCCTATTAGTGGGGGACAACATTCCGAAAGGAATGCTAATACCGCATACGCCCTACGGGGGAAAGCAGGGGATCTTCGGACCTTGCGCTAATAGATGAGCCTAAGTCAGATTAGCTAGTTGGTGGGGTAAAGGCCTACCAAGGCGACGATCTGTAGCGGGTCTGAGAGGATGATCCGCCACACTGGGACTGAGACACGGCCCAGACTCCTACGGGAGGCAGCAGTGGGGAATATTGGACAATGGGCGAAAGCCTGATCCAGCCATGCCGCGTGTGTGAA…
M55_SRR3961734_548	d__Bacteria	p__Proteobacteria	c__Gammaproteobacteria	o__Burkholderiales	f__Burkholderiaceae	g__Acidovorax	AGCTAGAGTACGGCAGAGGGGGATGGAATTCCGCGTGTAGCAGTGAAATGCGTAGATATGCGGAGGAACACCGATGGCGAAGGCAATCCCCTGGGCCTGTACTGACGCTCATGCACGAAAGCGTGGGGAGCAAACAGGATTAGATACCCTGGTAGTCCACGCCCTAAACGATGTCAACTGGTTGTTGGGTCTTCACTGACTCAGTAACGAAGCTAACGCGTGAAGTTGACCGCCTGGGGAGTACGGCCGCAAGGTTGAAACTCAAAGGAATTGACGGGGACCCGCACAAGCGGTGGATGATGTGGTTTAATTCGATGCAACGCGAAAAACCTTACCCACCTTTGACATGTACGGAATCCTTTAGAGATAGAGGAGTGCTCGAAAGAGAGCCGTAACACA…
M55_SRR3961734_418	d__Bacteria	p__Proteobacteria	c__Gammaproteobacteria	o__Pseudomonadales	f__Moraxellaceae	g__Acinetobacter	CAAGTCGAGCGGGGAAGGGTAGCTTGCTACCTGACCTAGCGGCGGACGGGTGAGTAATGCTTAGGAATCTGCCTATTAGTGGGGGACAACATTCCGAAAGGAATGCTAATACCGCATACGCCCTACGGGGGAAAGCAGGGGATCTTCGGACCTTGCGCTAATAGATGAGCCTAAGTCAGATTAGCTAGTTGGTGGGGTAAAGGCCTACCAAGGCGACGATCTGTAGCGGGTCTGAGAGGATGATCCGCCACACTGGGACTGAGACACGGCCCAGACTCCTACGGGAGGCAGCAGTGGGGAATATTGGACAATGGGCGAAAGCCTGATCCAGCCATGCCGCGTGTGTGAAGAAGGCCTTTTGGTTGTAAAGCACTTTAAGCGAGGAGGAGGCTACTTGGA…
M55_SRR3961734_79	d__Bacteria	p__Proteobacteria	c__Gammaproteobacteria	o__Xanthomonadales	f__Xanthomonadaceae	g__Silanimonas	AGAGTTTGATCCTGGCTCAGAGTGAACGCTGGCGGCAGGCCTAACACATGCAAGTCGAGCGGCAGCGCGGGGGCAACCCTGGCGGCGAGCGGCGGACGGGTGAGGAATTCGTCGGAATCTGCCTTTTTGTGGGGGATAACGTAGGGAAACTTACGCTAATACCGCATACGTCCTACGGGAGAAAGTGGGGGACCGCAAGGCCTCACGCAGAAAGATGAGCCGACGACCGATTAGCTAGTTGGTGGGGTAAAGGCCCACCAAGGCGACGATCGGTAGCTGGTCTGAGAGGATGATCAGCCACACTGGGACTGAGACACGGCCCAGACTCCTACGGGAGGCAGCAGTGGGGAATATTGGACAATGGGCGCAAGCCTGATCCAGCCATGCCGCGTGTGTGAA…
M55_SRR3961734_186	d__Bacteria	p__Proteobacteria	c__Gammaproteobacteria	o__Xanthomonadales	f__Xanthomonadaceae	g__Silanimonas	TTGTCCGGAAAGAAATCCCTGGAGCTAATACCTTCGGGGGATGACGGTACCGGAAGAATAAGCACCGGCTAACTTCGTGCCAGCAGCCGCGGTAATACGAAGGGTGCAAGCGTTACTCGGAATTACTGGGCGTAAAGCGTGCGTAGGCGGTTCGTTAAGTCTGATGTGAAATCCCCGGGCTCAACCTGGGACGTGCATTGGAAACTGGCGATCTAGAGTACGGTAGAGGGTGGTGGAATTCCCGGTGTAGCAGTGAAATGCGTAGAGATCGGGAGGAACACTCGTGGCGAAGGCGGCCACCTGGACCAGTACTGACGCTGAGGCACGAAAGCGTGGGGAGCAAACAGGATTAGATACCCTGGTAGTCCACGCCCTAAACGATGCGAACTGGATGTTGGG…
M55_SRR3961734_489	d__Bacteria	p__Actinobacteriota	c__Actinomycetia	o__Propionibacteriales	f__Nocardioidaceae	g__Nocardioides	GCCACTTCGGTGGTACTCGAGCGGCGAACGGGTGAGTAACACGTGAGTAATCTGCCCCTGGCTTTGGGATAGCCACCGGAAACGGTGATTAATACCGGATATGACCACTTCGCGCATGTGATGGTGGTGGAAAGTTTTTCGGCCAGGGATGTGCTCGCGGCCTATCAGCTTGATGGTGAGGTAATGGCTCACCATGGCTTCGACGGGTAGCCGGCCTGAGAGGGTGACCGGCCACACTGGGACTGAGACACGGCCCAGACTCCTACGGGAGGCAGCAGTGGGGAATATTGGACAATGGGCGGAAGCCTGATCCAGCAACGCCGCGTGAGGGATGACGGTCTTCGGGTTGTAAACCTCTTTCGCCTGTGACGAAGCGCAAGTGACGGTAACAGGTAAAGA…
M55_SRR3961734_446	d__Bacteria	p__Proteobacteria	c__Alphaproteobacteria	o__Acetobacterales	f__Acetobacteraceae	g__Rubritepida	GGCCTGCGTCCGATTAGGTAGTTGGTGGGGTAAAGGCCTACCAAGCCTTCGATCGGTAGCTGGTCTGAGAGGATGATCAGCCACACTGGGACTGAGACACGGCCCAGACTCCTACGGGAGGCAGCAGTGGGGAATATTGGACAATGGGCGCAAGCCTGATCCAGCAATTCCGCGTGGGTGAAGAAGGTCTTCGGATTGTAAAGCCCTTTCGGCAGGGACGATGATGACGGTACCTGCAGAAGAAGCCCCGGCTAACTTCGTGCCAGCAGCCGCGGTAATACGAAGGGGGCTAGCGTTGCTCGGAATGACTGGGCGTAAAGGGCGCGTAGGCGGTTTACACAGTCAGGCGTGAAATTCCTGGGCTTAACCTGGGGGCTGCGTTTGATACGTGTAGACTTG…
M55_SRR3961734_80	d__Bacteria	p__Proteobacteria	c__Gammaproteobacteria	o__Pseudomonadales	f__Moraxellaceae	g__Acinetobacter	AGAGTTTGATCATGGCTCAGATTGAACGCTGGCGGCAGGCTTAACACATGCAAGTCGAGCGGGGAGATGTAGCTTGCTACATTTCCTAGCGGCGGACGGGTGAGTAATGCTTAGGAATCTGCCTATTAGTGGGGGACAACATTCCGAAAGGAATGCTAATACCGCATACGCCCTACGGGGGAAAGCAGGGGATCTTCGGACCTTGCGCTAATAGATGAGCCTAAGTCAGATTAGCTAGTTGGTGGGGTAAAGGCCTACCAAGGCGACGATCTGTAGCGGGTCTGAGAGGATGATCCGCCACACTGGGACTGAGACACGGCCCAGACTCCTACGGGAGGCAGCAGTGGGGAATATTGGACAATGGGCGAAAGCCTGATCCAGCCATGCCGCGTGTGTGAA…
M55_SRR3961734_316	d__Bacteria	p__Proteobacteria	c__Alphaproteobacteria	o__Acetobacterales	f__Acetobacteraceae	g__Elioraea	GTGCGCCCCGCAAGGGGAGCGGCGGACGGGTGAGTAACGCGTGGGAATGTGTCCTCGGGTGGGGGATAACCCTGGGAAACTAGGGCTAATACCGCATGATGTCTGCGGACCAAAGCCGCAAGGCGCCCGAGGAGCAGCCCGCGTCCGATTAGCTAGTTGGTGGGGTAACGGCCTACCAAGGCGACGATCGGTAGCTGGTCTGAGAGGATGATCAGCCACACTGGGACTGAGACACGGCCCAGACTCCTACGGGAGGCAGCAGTGGGGAATATTGGACAATGGGCGAAAGCCTGATCCAGCCATGCCGCGTGGGTGAAGAAGGCCCTAGGGTTGTAAAGCCCTTTCGGCGGGGACGATGATGACGGTACCCGCAGAAGAAGCCCCGGCTAACTTCGTGCC…
M55_SRR3961734_78	d__Bacteria	p__Proteobacteria	c__Gammaproteobacteria	o__Pseudomonadales	f__Moraxellaceae	g__Acinetobacter	AGAGTTTGATCATGGCTCAGATTGAACGCTGGCGGCAGGCTTAACACATGCAAGTCGAGCGGGGAAAGGTAGCTTGCTACCTGACCTAGCGGCGGACGGGTGAGTAATGCTTAGGAATCTGCCTATTAGTGGGGGACAACATTCCGAAAGGAATGCTAATACCGCATACGCCCTACGGGGGAAAGCAGGGGATCTTCGGACCTTGCGCTAATAGATGAGCCTAAGTCAGATTAGCTAGTTGGTGGGGTAAAGGCCTACCAAGGCGACGATCTGTAGCGGGTCTGAGAGGATGATCCGCCACACTGGGACTGAGACACGGCCCAGACTCCTACGGGAGGCAGCAGTGGGGAATATTGGACAATGGGCGAAAGCCTGATCCAGCCATGCCGCGTGTGTGAA…
M55_SRR3961734_455	d__Bacteria	p__Proteobacteria	c__Alphaproteobacteria	o__Geminicoccales	f__Geminicoccaceae	g__Geminicoccus	AACGAACGCTGGCGGCGCGCTTAACACATGCAAGTCGAGCGGTCGGGGCTTCGGCCTCGGCAGCGGCGGACGGGTGCGTAACGCGTGGGAACCTGCCCCTGGGTTCGGGACAACCGCGGGAAACTGCGGCTGATACCGGATGATCCCTGCGGGGGAAAGGCCTTCGGGCCGCCCGGGGATGGGCCCGCGTCCGATTAGGTAGTTGGCGGGGTAACGGCCCACCAAGCCTTTGATCGGTAGCCGGTCTGAGAGGACGATCGGCCACACTGGGACTGAGACACGGCCCAGACTCCTACGGGAGGCAGCAGTGGGGAATCTTGGACAATGGGCGAAAGCCTGATCCAGCGACGCCGCGTGGGTGACGAAGGCCTTCGGGTTGTAAAGCCCTTTTCCCGGGGA…
M55_SRR3961734_515	d__Bacteria	p__Proteobacteria	c__Gammaproteobacteria	o__Pseudomonadales	f__Moraxellaceae	g__Acinetobacter	CCTAGCGGCGGACGGGTGAGTAATGCTTAGGAATCTGCCTATTAGTGGGGGACAACATTCCGAAAGGAATGCTAATACCGCATACGCCCTACGGGGGAAAGCAGGGGATCTTCGGACCTTGCGCTAATAGATGAGCCTAAGTCAGATTAGCTAGTTGGTGGGGTAAAGGCCTACCAAGGCGACGATCTGTAGCGGGTCTGAGAGGATGATCCGCCACACTGGGACTGAGACACGGCCCAGACTCCTACGGGAGGCAGCAGTGGGGAATATTGGACAATGGGCGAAAGCCTGATCCAGCCATGCCGCGTGTGTGAAGAAGGCCTTTTGGTTGTAAAGCACTTTAAGCGAGGAGGAGGCTACTGAGATTAATACTCTTGGATAGTGGACGTTACTCGCAGA…
M55_SRR3961734_313	d__Bacteria	p__Deinococcota	c__Deinococci	o__Deinococcales	f__Thermaceae	g__Meiothermus	AGAGTTTGATCCTGGCTCAGGGTGAACGCTGGCGGTATGCCTAAGACATGCAAGTCGCACGGACTGTTTCGGCAGTTAGTGGCGGACGGGTGAGTAACACGTAGGTGACCTACCCCAAAGTCTGGGACAACTAGGAGAAATCTTAGCTAATCCTGGATGTGAACCTCAGCTGTGGCTGATGTTTAAAGCTTCGGCGCTTTGGGATGGGCCTGCGGCGCATCAGGTAGTTGGTGGGGTAACGGCCCACCAAGCCGACGACGCGTAGCTGGTCTGAGAGGACGACCAGCCACAGGGGTACTGAGACACGGACCCCACTCCTACGGGAGGCAGCAGTTAGGAATCTTCCGCAATGGGCGAAAGCCTGACGGAGCGATACCGCTTGAAGGACGAAGCCCTTCG…
M55_SRR3961734_397	d__Bacteria	p__Proteobacteria	c__Gammaproteobacteria	o__Pseudomonadales	f__Pseudomonadaceae	g__Pseudomonas	AGGTGGTTCGTTAAGTTGGATGTGAAAGCCCCGGGCTCAACCTGGGAACTGCATCCAAAACTGGCGAGCTAGAGTATGGCAGAGGGTGGTGGAATTTCCTGTGTAGCGGTGAAATGCGTAGATATAGGAAGGAACACCAGTGGCGAAGGCGACCACCTGGGCTAATACTGACACTGAGGTGCGAAAGCGTGGGGAGCAAACAGGATTAGATACCCTGGTAGTCCACGCCGTAAACGATGTCGACTAGCCGTTGGGATCCTTGAGATCTTAGTGGCGCAGCTAACGCATTAAGTCGACCGCCTGGGGAGTACGGCCGCAAGGTTAAAACTCAAATGAATTGACGGGGGCCCGCACAAGCGGTGGAGCATGTGGTTTAATTCGAAGCAACGCGAAGAACCT…
M55_SRR3961734_405	d__Bacteria	p__Proteobacteria	c__Gammaproteobacteria	o__Pseudomonadales	f__Moraxellaceae	g__Acinetobacter	AGAGTTTGATCATGGCTCAGATTGAACGCTGGCGGCAGGCTTAACACATGCAAGTCGAGCGGGGAATGGTAGCTTGCTACCTGACCTAGCGGCGGACGGGTGAGTAATGCTTAGGAATCTGCCTATTAGTGGGGGACAACATTCCGAAAGGAATGCTAATACCGCATACGCCCTACGGGGGAAAGCAGGGGATCTTCGGACCTTGCGCTAATAGATGAGCCTAAGTCAGATTAGCTAGTTGGTGGGGTAAAGGCCTACCAAGGCGACGATCTGTAGCGGGTCTGAGAGGATGATCCGCCACACTGGGACTGAGACACGGCCCAGACTCCTACGGGAGGCAGCAGTGGGGAATATTGGACAATGGGCGCAAGCCTGATCCAGCCATGCCGCGTGTGTGAA…
M55_SRR3961734_447	d__Bacteria	p__Proteobacteria	c__Gammaproteobacteria	o__Pseudomonadales	f__Moraxellaceae	g__Acinetobacter	CCTAGCGGCGGACGGGTGAGTAATGCTTAGGAATCTGCCTATTAGTGGGGGACAACATTCCGAAAGGAATGCTAATACCGCATACGCCCTACGGGGGAAAGCAGGGGATCTTCGGACCTTGCGCTAATAGATGAGCCTAAGTCAGATTAGCTAGTTGGTGGGGTAAAGGCCTACCAAGGCGACGATCTGTAGCGGGTCTGAGAGGATGATCCGCCACACTGGGACTGAGACACGGCCCAGACTCCTACGGGAGGCAGCAGTGGGGAATATTGGACAATGGGCGAAAGCCTGATCCAGCCATGCCGCGTGTGTGAAGAAGGCCTTTTGGTTGTAAAGCACTTTAAGCGAGGAGGAGGGTACCGAGATTAATACCCTTGGATAGTGGACGTTACTCGCAGA…
M55_SRR3961734_315	d__Bacteria	p__Proteobacteria	c__Alphaproteobacteria	o__Acetobacterales	f__Acetobacteraceae	g__Elioraea	AGAGTTTGATCCTGGCTCAGAGCGAACGCTGGCGGCAGGCCTAACACATGCAAGTCGTGCGCCCCGCAAGGGGAGCGGCGGACGGGTGAGTAACGCGTGGGAATGTGTCCTCGGGTGGGGGATAACCCTGGGAAACTAGGGCTAATACCGCATGATGTCTGCGGACCAAAGCCGCAAGGCGCCCGAGGAGCAGCCCGCGTCCGATTAGCTAGTTGGTGGGGTAACGGCCTACCAAGGCGACGATCGGTAGCTGGTCTGAGAGGATGATCAGCCACACTGGGACTGAGACACGGCCCAGACTCCTACGGGAGGCAGCAGTGGGGAATATTGGACAATGGGCGAAAGCCTGATCCAGCCATGCCGCGTGGGTGAAGAAGGCCCTAGGGTTGTAAAGCCCTT…
M55_SRR3961734_177	d__Bacteria	p__Proteobacteria	c__Gammaproteobacteria	o__Pseudomonadales	f__Moraxellaceae	g__Acinetobacter	CAGGCTTAACACATGCAAGTCGAGCGGGGTGATGTAGCTTGCTACATTACCTAGCGGCGGACGGGTGAGTAATGCTTAGGAATCTGCCTATTAGTGGGGGACAACATTCCGAAAGGAATGCTAATACCGCATACGCCCTACGGGGGAAAGCAGGGGATCTTCGGACCTTGCGCTAATAGATGAGCCTAAGTCAGATTAGCTAGTTGGTGGGGTAAAGGCCTACCAAGGCGACGATCTGTAGCGGGTCTGAGAGGATGATCCGCCACACTGGGACTGAGACACGGCCCAGACTCCTACGGGAGGCAGCAGTGGGGAATATTGGACAATGGGCGAAAGCCTGATCCAGCCATGCCGCGTGTGTGAAGAAGGCCTTTTGGTTGTAAAGCACTTTAAGCGAGG…
M55_SRR3961734_434	d__Bacteria	p__Proteobacteria	c__Alphaproteobacteria	o__Caulobacterales	f__Caulobacteraceae	g__Brevundimonas	CGGCTAACTTCGTGCCAGCAGCCGCGGTAATACGAAGGGGGCTAGCGTTGCTCGGAATTACTGGGCGTAAAGGGAGCGTAGGCGGACATTTAAGTCAGGGGTGAAATCCCGGGGCTCAACCTCGGAATTGCCTTTGATACTGGGTGTCTTGAGTATGAGAGAGGTGTGTGGAACTCCGAGTGTAGAGGTGAAATTCGTAGATATTCGGAAGAACACCAGTGGCGAAGGCGACACACTGGCTCATTACTGACGCTGAGGCTCGAAAGCGTGGGGAGCAAACAGGATTAGATACCCTGGTAGTCCACGCCGTAAACGATGATTGCTAGTTGTCGGGATGCATGCATTTCGGTGACGCAGCTAACGCATTAAGCAATCCGCCTGGGGAGTACGGTCGCAAGA…
M55_SRR3961734_445	d__Bacteria	p__Proteobacteria	c__Gammaproteobacteria	o__Pseudomonadales	f__Moraxellaceae	g__Acinetobacter	GTCGAGCGGGGAGATGTAGCTTGCTACATTTCCTAGCGGCGGACGGGTGAGTAATGCTTAGGAATCTGCCTATTAGTGGGGGACAACATTCCGAAAGGAATGCTAATACCGCATACGCCCTACGGGGGAAAGCAGGGGATCTTCGGACCTTGCGCTAATAGATGAGCCTAAGTCAGATTAGCTAGTTGGTGGGGTAAAGGCCTACCAAGGCGACGATCTGTAGCGGGTCTGAGAGGATGATCCGCCACACTGGGACTGAGACACGGCCCAGACTCCTACGGGAGGCAGCAGTGGGGAATATTGGACAATGGGGGGAACCCTGATCCAGCCATGCCGCGTGTGTGAAGAAGGCCTTTTGGTTGTAAAGCACTTTAAGCGAGGAGGAGGCTACTGGTATTA…
M55_SRR3961734_10	d__Bacteria	p__Proteobacteria	c__Gammaproteobacteria	o__Enterobacteriales	f__Enterobacteriaceae	g__Escherichia/Shigella	AGGCGACGATCCCTAGCTGGTCTGAGAGGATGACCAGCCACACTGGAACTGAGACACGGTCCAGACTCCTACGGGAGGCAGCAGTGGGGAATATTGCACAATGGGCGCAAGCCTGATGCAGCCATGCCGCGTGTATGAAGAAGGCCTTCGGGTTGTAAAGTACTTTCAGCGGGGAGGAAGGGAGTAAAGTTAATACCTTTGCTCATTGACGTTACCCGCAGAAGAAGCACCGGCTAACTCCGTGCCAGCAGCCGCGGTAATACGGAGGGTGCAAGCGTTAATCGGAATTACTGGGCGTAAAGCGCACGCAGGCGGTTTGTTAAGTCAGATGTGAAATCCCCGGGCTCAACCTGGGAACTGCATCTGATACTGGCAAGCTTGAGTCTCGTAGAGGGGGGT…
M55_SRR3961734_514	d__Bacteria	p__Proteobacteria	c__Gammaproteobacteria	o__Pseudomonadales	f__Moraxellaceae	g__Acinetobacter	CAAGTCGAGCGGGGAAAGGTAGCTTGCTACCTGACCTAGCGGCGGACGGGTGAGTAATGCTTAGGAATCTGCCTATTAGTGGGGGACAACATTCCGAAAGGAATGCTAATACCGCATACGCCCTACGGGGGAAAGCAGGGGATCTTCGGACCTTGCGCTAATAGATGAGCCTAAGTCAGATTAGCTAGTTGGTGGGGTAAAGGCCTACCAAGGTGACGATCTGTAGCGGGTCTGAGAGGATGATCCGCCACACTGGGACTGAGACACGGCCCAGACTCCTACGGGAGGCAGCAGTGGGGAATATTGGACAATGGGCGAAAGCCTGATCCAGCCATGCCGCGTGTGTGAAGAAGGCCTTTTGGTTGTAAAGCACTTTAAGCGAGGAGGAGGCTACTTAGA…
M55_SRR3961734_380	d__Bacteria	p__Proteobacteria	c__Gammaproteobacteria	o__Pseudomonadales	f__Moraxellaceae	g__Acinetobacter	CTGAGCTTAACTTAGGAATTGCATTCGATACTGGGAAGCTAGAGTATGGGAGAGGATGGTAGAATTCCAGGTGTAGCGGTGAAATGCGTAGAGATCTGGAGGAATACCGATGGCGAAGGCAGCCATCTGGCCTAATACTGACGCTGAGGTACGAAAGCATGGGGAGCAAACAGGATTAGATACCCTGGTAGTCCATGCCGTAAACGATGTCTACTAGCCGTTGGGGCCTTTGAGGCTTTAGTGGCGCAGCTAACGCGATAAGTAGACCGCCTAGGGAGTACGGTCGCAAGACTAAAACTCAAATGAATTGACGGGGGCCCGCACAAGCGGTGGAGCATGTGGTTTAATTCGATGCAACGCGAAGAACCTTACCTGGTCTTGACATAGTAAGAACTTTCC…
M55_SRR3961734_517	d__Bacteria	p__Proteobacteria	c__Gammaproteobacteria	o__Pseudomonadales	f__Moraxellaceae	g__Acinetobacter	CTCTAGGATAGTGGACGTTACTCGCAGAATAAGCACCGGCTAACTCTGTGCCAGCAGCCGCGGTAATACAGAGGGTGCGAGCGTTAATCGGATTTACTGGGCGTAAAGCGTGCGTAGGCGGCTTCTTAAGTCGGATGTGAAATCCCTGAGCTTAACTTAGGAATTGCATTCGATACTGGGAAGCTAGAGTATGGGAGAGGATGGTAGAATTCCAGGTGTAGCGGTGAAATGCGTAGAGATCTGGAGGAATACCGATGGCGAAGGCAGCCATCTGGCCTAATACTGACGCTGAGGTACGAAAGCATGGGGAGCAAACAGGATTAGATACCCTGGTAGTCCATGCCGTAAACGATGTCTACTAGCCGTTGGGGCCTTTGAGGCTTTAGTGGCGCAGCTAAC…
M55_SRR3961734_26	d__Bacteria	p__Firmicutes	c__Bacilli	o__Bacillales	f__Anoxybacillaceae	g__Anoxybacillus	AGAGGGTGATCGGCCACACTGGGACTGAGACACGGCCCAGACTCCTACGGGAGGCAGCAGTAGGGAATCTTCCGCAATGGACGAAAGTCTGACGGAGCAACGCCGCGTGAGCGAAGAAGGCCTTCGGGTCGTAAAGCTCTGTTGTTAGGGAAGAACAAGTACCGCAGTCACTGGCGGTACCTTGACGGTACCTAACGAGAAAGCCACGGCTAACTACGTGCCAGCAGCCGCGGTAATACGTAGGTGGCAAGCGTTGTCCGGAATTATTGGGCGTAAAGCGCGCGCAGGCGGTTCCTTAAGTCTGATGTGAAAGCCCACGGCTCAACCGTGGAGGGTCATTGGAAACTGGGGGACTTGAGTGCAGAAGAGGAGAGCGGAATTCCACGTGTAGCGGTGAAA…
M55_SRR3961734_424	d__Bacteria	p__Proteobacteria	c__Alphaproteobacteria	o__Caulobacterales	f__Caulobacteraceae	g__Brevundimonas	ACGGGTGGTAATGCCGAATGTGCCCTTCGGGGGAAAGATTTATCGCCTTTAGAGCGGCCCGCGTCTGATTAGCTAGTTGGTTGAGGTAACGGCTCACCAAGGCGACGATCAGTAGCTGGTCTGAGAGGATGGCCAGCCACATTGGGACTGAGACACGGCCCAAACTCCTACGGGAGGCAGCAGTGGGGAATCTTGCGCAATGGGCGAAAGCCTGACGCAGCCATGCCGCGTGAATGATGAAGGTCTTAGGATTGTAAAATTCTTTCACCGGGGACGATAATGACGGTACCCGGAGAAGAAGCCCCGGCTAACTTCGTGCCAGCAGCCGCGGTAATACGAAGGGGGCTAGCGTTGCTCGGAATTACTGGGCGTAAAGGGCGCGTAGGCGGACATTTAAGT…
M55_SRR3961734_86	d__Bacteria	p__Proteobacteria	c__Gammaproteobacteria	o__Pseudomonadales	f__Pseudomonadaceae	g__Pseudomonas	AGAGTTTGATCATGGCTCAGATTGAACGCTGGCGGCAGGCCTAACACATGCAAGTCGAGCGGATGACGGGAGCTTGCTCCTTGATTCAGCGGCGGACGGGTGAGTAATGCCTAGGAATCTGCCTGGTAGTGGGGGACAACGTTTCGAAAGGAACGCTAATACCGCATACGTCCTACGGGAGAAAGCAGGGGACCTTCGGGCCTTGCGCTATCAGATGAGCCTAGGTCGGATTAGCTAGTTGGTGGGGTAATGGCTCACCAAGGCGACGATCCGTAACTGGTCTGAGAGGATGATCAGTCACACTGGAACTGAGACACGGTCCAGACTCCTACGGGAGGCAGCAGTGGGGAATATTGGACAATGGGCGAAAGCCTGATCCAGCCATGCCGCGTGTGTGAA…
M55_SRR3961734_471	d__Bacteria	p__Proteobacteria	c__Gammaproteobacteria	o__Pseudomonadales	f__Moraxellaceae	g__Acinetobacter	TGCTTAGGAATCTGCCTATTAGTGGGGGACAACATTCCGAAAGGAATGCTAATACCGCATACGCCCTACGGGGGAAAGCAGGGGATCTTCGGACCTTGCGCTAATAGATGAGCCTAAGTCAGATTAGCTAGTTGGTGGGGTAAAGGCCTACCAAGGCGACGATCTGTAGCGGGTCTGAGAGGATGATCCGCCACACTGGGACTGAGACACGGCCCAGACTCCTACGGGAGGCAGCAGTGGGGAATATTGGACAATGGGCGCAAGCCTGATCCAGCCATGCCGCGTGTGTGAAGAAGGCCTTTTGGTTGTAAAGCACTTTAAGCGAGGAGGAGGCTACTTGGATTAATACTCTAGGATAGTGGACGTTACTCGCAGAATAAGCACCGGCTAACTCTGTGC…
M55_SRR3961734_50	d__Bacteria	p__Proteobacteria	c__Gammaproteobacteria	o__Enterobacteriales	f__Enterobacteriaceae	g__Escherichia/Shigella	AGAGTTTGATCATGGCTCAGATTGAACGCTGGCGGCAGGCCTAACACATGCAAGTCGAACGGTAACAGGAAGCAGCTTGCTGCTTCGCTGACGAGTGGCGGACGGGTGAGTAATGTCTGGGAAACTGCCTGATGGAGGGGGATAACTACTGGAAACGGTAGCTAATACCGCATAACGTCGCAAGACCAAAGAGGGGGACCTTAGGGCCTCTTGCCATCGGATGTGCCCAGATGGGATTAGCTAGTAGGTGGGGTAACGGCTCACCTAGGCGACGATCCCTAGCTGGTCTGAGAGGATGACCAGCCACACTGGAACTGAGACACGGTCCAGACTCCTACGGGAGGCAGCAGTGGGGAATATTGCACAATGGGCGCAAGCCTGATGCAGCCATGCCGCGTG…
M55_SRR3961734_274	d__Bacteria	p__Proteobacteria	c__Gammaproteobacteria	o__Pseudomonadales	f__Moraxellaceae	g__Acinetobacter	ATCTGGAGGAATACCGATGGCGAAGGCAGCCATCTGGCCTAATACTGACGCTGAGGTACGAAAGCATGGGGAGCAAACAGGATTAGATACCCTGGTAGTCCATGCCGTAAACGATGTCTACTAGCCGTTGGGGCCTTTGAGGCTTTAGTGGCGCAGCTAACGCGATAAGTAGACCGCCTGGGGAGTACGGTCGCAAGACTAAAACTCAAATGAATTGACGGGGGCCCGCACAAGCGGTGGAGCATGTGGTTTAATTCGATGCAACGCGAAGAACCTTACCTGGTCTTGACATAGTAAGAACTTTCCAGAGATGGATTGGTGCCTTCGGGAACTTACATACAGGTGCTGCATGGCTGTCGTCAGCTCGTGTCGTGAGATGTTGGGTTAAGTCCCGCAACG…
M55_SRR3961734_448	d__Bacteria	p__Proteobacteria	c__Alphaproteobacteria	o__Caulobacterales	f__Caulobacteraceae	g__Brevundimonas	AGAGTTTGATCCTGGCTCAGAGCGAACGCTGGCGGCAGGCCTAACACATGCAAGTCGAACGGACCTTTCGGGGTTAGTGGCGGACGGGTGAGTAACACGTGGGAACGTGCCTTTAGGTTCGGAATAGCTCCTGGAAACGGGTGGTAATGCCGAATGTGCCCTTCGGGGGAAAGATTTATCGCCTTTAGAGCGGCCCGCGTCTGATTAGCTAGTTGGTTGAGGTAACGGCTCACCAAGGCGACGATCAGTAGCTGGTCTGAGAGGATGGCCAGCCACATTGGGACTGAGACACGGCCCAAACTCCTACGGGAGGCAGCAGTGGGGAATCTTGCGCAATGGGCGAAAGCCTGACGCAGCCATGCCGCGTGAATGATGAAGGTCTTAGGATTGTAAAATTCT…
M55_SRR3961734_356	d__Bacteria	p__Proteobacteria	c__Gammaproteobacteria	o__Pseudomonadales	f__Pseudomonadaceae	g__Pseudomonas	CGTAAACGATGTCAACTAGCCGTTGGAATCCTTGAGATTTTAGTGGCGCAGCTAACGCATTAAGTTGACCGCCTGGGGAGTACGGCCGCAAGGTTAAAACTCAAATGAATTGACGGGGGCCCGCACAAGCGGTGGAGCATGTGGTTTAATTCGAAGCAACGCGAAGAACCTTACCAGGCCTTGACATGCAGAGAACTTTCCAGAGATGGATTGGTGCCTTCGGGAACTCTGACACAGGTGCTGCATGGCTGTCGTCAGCTCGTGTCGTGAGATGTTGGGTTAAGTCCCGTAACGAGCGCAACCCTTGTCCTTAGTTACCAGCACGTAATGGTGGGCACTCTAAGGAGACTGCCGGTGACAAACCGGAGGAAGGTGGGGATGACGTCAAGTCATCATGGC…
M55_SRR3961734_25	d__Bacteria	p__Firmicutes	c__Bacilli	o__Bacillales	f__Anoxybacillaceae	g__Anoxybacillus	TGGAAACTGGGGGACTTGAGTGCAGAAGAGGAGAGCGGAATTCCACGTGTAGCGGTGAAATGCGTAGAGATGTGGAGGAACACCAGTGGCGAAGGCGGCTCTCTGGTCTGTAACTGACGCTGAGGCGCGAAAGCGTGGGGAGCAAACAGGATTAGATACCCTGGTAGTCCACGCCGTAAACGATGAGTGCTAAGTGTTAGAGGGTATCCACCCTTTAGTGCTGTAGCTAACGCATTAAGCACTCCGCCTGGGGAGTACGCTCGCAAGAGTGAAACTCAAAGGAATTGACGGGGGCCCGCACAAGCGGTGGAGCATGTGGTTTAATTCGAAGCAACGCGAAGAACCTTACCAGGTCTTGACATCCCCTGACAACCCGAGAGATCGGGCGTTCCCCCTTCG…
M55_SRR3961734_618	d__Bacteria	p__Proteobacteria	c__Alphaproteobacteria	o__Geminicoccales	f__Geminicoccaceae	g__Geminicoccus	CTCCTACGGGAGGCAGCAGTGGGGGATCTTGGACAATGGGCGAAAGCCTGATCCAGCGACGCCGCGTGGGTGACGAAGGCCTTCGGGTTGTAAAGCCCTTTTCCCGGGGACGATGGTGACGGTACCCGGGGAATAAGCACCGGCCAACTCCGTGCCAGCAGCCGCGGTAAGACGGAGGGTGCGAGCGTTGTTCGGAATCACTGGGCGTAAAGGGCGCGTAGGCGGCTGCGCGTGTCGGGTGTGAAAGCCCGGGGCTCAACCCCGGAACGGCACCCGGGACTGCGTGGCTGGAGACCGGGAGAGGAGGGTGGAATACCCAGTGTAGAGGTGAAATTCGTAGATATTGGGTGGAACACCGGTGGCGAAAGCGGCTCTCTGGTCCGGTTCTGACGCTGAGGC…
M55_SRR3961734_295	d__Bacteria	p__Firmicutes	c__Bacilli	o__Bacillales	f__Anoxybacillaceae	g__Anoxybacillus	GTACCGCAGTCACTGGCGGTACCTTGACGGTACCTAACGAGAAAGCCACGGCTAACTACGTGCCAGCAGCCGCGGTAATACGTAGGTGGCAAGCGTTGTCCGGAATTATTGGGCGTAAAGCGCGCGCAGGCGGTTCCTTAAGTCTGATGTGAAAGCCCACGGCTCAACCGTGGAGGGTCATTGGAAACTGGGGGACTTGAGTGCAGAAGAGGAGAGCGGAATTCCACGTGTAGCGGTGAAATGCGTAGAGATGTGGAGGAACACCAGTGGCGAAGGCGGCTCTCTGGTCTGTAACTGACGCTGAGGCGCGAAAGCGTGGGGAGCAAACAGGATTAGATACCCTGGTAGTCCACGCCGTAAACGATGAGTGCTAAGTGTTAGAGGGTATCCACCCTTTAG…
M55_SRR3961734_18	d__Bacteria	p__Proteobacteria	c__Gammaproteobacteria	o__Pseudomonadales	f__Moraxellaceae	g__Acinetobacter	TTAACTTGGGAATTGCATTCGATACTGGGAAGCTAGAGTATGGGAGAGGATGGTAGAATTCCAGGTGTAGCGGTGAAATGCGTAGAGATCTGGAGGAATACCGATGGCGAAGGCAGCCATCTGGCCTAATACTGACGCTGAGGTACGAAAGCATGGGGAGCAAACAGGATTAGATACCCTGGTAGTCCATGCCGTAAACGATGTCTACTAGCCGTTGGGGCCTTTGAGGCTTTAGTGGCGCAGCTAACGCGATAAGTAGACCGCCTGGGGAGTACGGGGAAGCTAGAGTATGGGAGAGGATGGTAGAATTCCAGGTGTAGCGGTGAAATGCGTAGAGATCTGGAGGAATACCGATGGCGAAGGCAGCCATCTGGCCTAATACTGACGCTGAGGTACGAA…
M55_SRR3961734_127	d__Bacteria	p__Proteobacteria	c__Gammaproteobacteria	o__Nevskiales	f__Nevskiaceae	g__Fontimonas	GCGTGTGTGAAGAAGGCCTTCGGGTTGTAAAGCACTTTAGCCAGGGAAGAAAAAGCTCGACCTAATACGCCGAGCCTTGACGGTACCTGGAGAATAAGCACCGGCTAACTCTGTGCCAGCAGCCGCGGTAATACAGAGGGTGCAAGCGTTAATCGGATTTACTGGGCGTAAAGCGTGTGTAGGTGGCTGTTCAAGTCGGTTGTGAAAGCCCCGGGCTCAACCTGGGAATTGCTTCCGAGACTGAGCGGCTAGAGTACGGTAGAGGGCGGTGGAATTTCCGGTGTAGCGGTGAAATGCGTAGATATCGGAAGGAACGCCAATGGCGAAGGCAGCCGCCTGGGCCTGTACTGACACTGAGACACGAAAGCGTGGGGATCAAACAGGATTAGATACCCTGGT…
M55_SRR3961734_423	d__Bacteria	p__Proteobacteria	c__Alphaproteobacteria	o__Caulobacterales	f__Caulobacteraceae	g__Brevundimonas	GGAGCATGTGGTTTAATTCGAAGCAACGCGCAGAACCTTACCACCTTTTGACATGCCCGGACCGCCACAGAGATGTGGCTTTCTCTTCGGAGACTGGGACACAGGTGCTGCATGGCTGTCGTCAGCTCGTGTCGTGAGATGTTGGGTTAAGTCCCGCAACGAGCGCAACCCTCGCCATTAGTTGCCATCATTTAGTTGGGAACTCTAATGGGACTGCCGGTGCTAAGCCGGAGGAAGGTGGGGATGACGTCAAGTCCTCATGGCCCTTACAGGGTGGGCTACACACGTGCTACAATGGCGACTACAGAGGGTTAATCCTTAAAAGTCGTCTCAGTTCGGATTGTCCTCTGCAACTCGAGGGCATGAAGTTGGAATCGCTAGTAATCGCGGATCAGCATG…
M55_SRR3961734_20	d__Bacteria	p__Proteobacteria	c__Gammaproteobacteria	o__Pseudomonadales	f__Pseudomonadaceae	g__Pseudomonas	GTTTCGAAAGGAACGCTAATACCGCATACGTCCTACGGGAGAAAGTGGGGGATCTTCGGACCTCACGCTATCAGATGAGCCTAGGTCGGATTAGCTAGTTGGTGAGGTAAAGGCTCACCAAGGCGACGATCCGTAACTGGTCTGAGAGGATGATCAGTCACACTGGAACTGAGACACGGTCCAGACTCCTACGGGAGGCAGCAGTGGGGAATATTGGACAATGGGCGAAAGCCTGATCCAGCCATGCCGCGTGTGTGAAGAAGGTCTTCGGATTGTAAAGCACTTTAAGTTGGGAGGAAGGGCAGTAAGTTAATACCTTGCTGTTTTGACGTTACCGACAGAATAAGCACCGGCTAACTCTGTGCCAGCAGCCGCGGTAATACAGAGGGTGCAAGCGTT…
M55_SRR3961734_347	d__Bacteria	p__Proteobacteria	c__Gammaproteobacteria	o__Pseudomonadales	f__Pseudomonadaceae	g__Pseudomonas	GCAGGGGGCCTTCGGGCCTTGCGCTATCAGATGAGCCTAGGTCGGATTAGCTAGTTGGTGGGGTAATGGCTCACCAAGGCGACGATCCGTAACTGGTCTGAGAGGATGATCAGTCACACTGGAACTGAGACACGGTCCAGACTCCTACGGGAGGCAGCAGTGGGGAATATTGGACAATGGGCGAAAGCCTGATCCAGCCATGCCGCGTGTGTGAAGAAGGTCTTCGGATTGTAAAGCACTTTAAGTTGGGAGGAAGGGCAGTAAGTTAATACCTTGCTGTTTTGACGTTACCGACAGAATAAGCACCGGCTAACTCTGTGCCAGCAGCCGCGGTAATACAGAGGGTGCAAGCGTTAATCGGAATTACTGGGCGTAAAGCGCGCGTAGGTGGTTCGTTAA…
M55_SRR3961734_329	d__Bacteria	p__Proteobacteria	c__Gammaproteobacteria	o__Pseudomonadales	f__Pseudomonadaceae	g__Pseudomonas	CAACGTTTCGAAAGGAACGCTAATACCGCATACGTCCTACGGGAGAAAGCAGGGGACCTTCGGGCCTTGCGCTATCAGATGAGCCTAGGTCGGATTAGCTAGTTGGTGGGGTAATGGCTCACCAAGGCGACGATCCGTAACTGGTCTGAGAGGATGATCAGTCACACTGGAACTGAGACACGGTCCAGACTCCTACGGGAGGCAGCAGTGGGGAATATTGGACAATGGGCGAAAGCCTGATCCAGCCATGCCGCGTGTGTGAAGAAGGTCTTCGGATTGTAAAGCACTTTAAGTTGGGAGGAAGGGCAGTAAGTTAATACCTTGCTGTTTTGACGTTACCGACAGAATAAGCACCGGCTAACTCTGTGCCAGCAGCCGCGGTAATACAGAGGGTGCAAG…
M55_SRR3961734_355	d__Bacteria	p__Proteobacteria	c__Gammaproteobacteria	o__Pseudomonadales	f__Pseudomonadaceae	g__Pseudomonas	CAACGTTTCGAAAGGAACGCTAATACCGCATACGTCCTACGGGAGAAAGCAGGGGACCTTCGGGCCTTGCGCTATCAGATGAGCCTAGGTCGGATTAGCTAGTTGGTGGGGTAATGGCTCACCAAGGCGACGATCCGTAACTGGTCTGAGAGGATGATCAGTCACACTGGAACTGAGACACGGTCCAGACTCCTACGGGAGGCAGCAGTGGGGAATATTGGACAATGGGCGAAAGCCTGATCCAGCCATGCCGCGTGTGTGAAGAAGGTCTTCGGATTGTAAAGCACTTTAAGTTGGGAGGAAGGGCAGTAAGTTAATACCTTGCTGTTTTGACGTTACCGACAGAATAAGCACCGGCTAACTCTGTGCCAGCAGCCGCGGTAATACAGAGGGTGCAAG…
M55_SRR3961734_333	d__Bacteria	p__Proteobacteria	c__Gammaproteobacteria	o__Pseudomonadales	f__Pseudomonadaceae	g__Pseudomonas	CAACGTTTCGAAAGGAACGCTAATACCGCATACGTCCTACGGGAGAAAGCAGGGGACCTTCGGGCCTTGCGCTATCAGATGAGCCTAGGTCGGATTAGCTAGTTGGTGGGGTAATGGCTCACCAAGGCGACGATCCGTAACTGGTCTGAGAGGATGATCAGTCACACTGGAACTGAGACACGGTCCAGACTCCTACGGGAGGCAGCAGTGGGGAATATTGGACAATGGGCGAAAGCCTGATCCAGCCATGCCGCGTGTGTGAAGAAGGTCTTCGGATTGTAAAGCACTTTAAGTTGGGAGGAAGGGCAGTAAGTTAATACCTTGCTGTTTTGACGTTACCGACAGAATAAGCACCGGCTAACTCTGTGCCAGCAGCCGCGGTAATACAGAGGGTGCAAG…
M55_SRR7473442_155	d__Bacteria	p__Bacteroidota	c__Bacteroidia	o__Flavobacteriales	f__Flavobacteriaceae	g__unclassified	CACAGGGCTCTGCGAAATCGTAAGATGAAGTATAGGGCCTGACACCTGCCCGGTGCCGGAAGGTTAAGGGGAGGGGTTATCGCTGAGTAAGGGCGAAGCTCTGAATCGAAGCCCCGGTAAACGGCGGCCGTAACTATAACGGTCCTAAGGTAGCGAAATTCCTTGTCGGGTAAGTTCCGACCTGCACGAATGGTGTAACGATCTGGGCACTGTCTCAGCCATGAGCTCGGTGAAATTGTAGTATCGGTGAAGATGCCGATTACCCGCAACGGGACGGAAAGACCCCGTGCACCTTTACTACCCATGGGCAGGGTGAAGTTTGGGTAACACCGAATGGAGGCCCGAACCGGTTAGCGTTGAAAAGCTTTCGGATGAGCTGTGGGTAGGGGTGAAAGGCCA…
M55_SRR7473442_188	d__Bacteria	p__Deinococcota	c__Deinococci	o__Deinococcales	f__Thermaceae	g__Thermus	TTACAACCAGGACTTTACCCACATCTCCGTTTCGTGGTAAATCTCCCCTTGCGGGCGCAGCCCGTATCTGGTACCGGGGGTGATCCATGGACATGCTCAAGGTGGCCGAGGCCAGGCTCCAGGAGTTCACGGGCCGTTTTGCGAGCGTTTTCCCCCGATAAGCGCCTCCACCGACGGTTTGAAGAGGTGGTGCGGGGCGCCTTGGCCGCAGGCTCAGCCCGGGTGAGCGAGATGGTGGCCTCGCTCCCTTCTCCCCTCCAGAACCGCTTCCACCAGGCCAAAGCCCTTTACCGCTTCCTGTCCAACCCACGGGTGGAGGCAGAAGCCCTCCTTGACCGGGTCTATCAGGAGAGCGCGACTGCCCTGGAGGGTGAGGAGGTTCTGGTCCTCCTGGACCTG…
M55_SRR7473442_64	d__Bacteria	p__Proteobacteria	c__Gammaproteobacteria	o__Xanthomonadales	f__Ahniellaceae	g__Ahniella	AGAGTTTGATCCTGGCTCAGATTGAACGCTGGCGGCATGCCTAACACATGCAAGTCGAACGGCAGCGCGGGGGCAACCCTGGCGGCGAGTGGCGGACGGGTGAGGAATGCATCGGAATCTACCTTCTGGTGGGGGATAACCAGCCGAAAGGCTGGCTAATACCGCATAAGACCGAGAGGTGAAAGCGGGGGACCGAAAGGCCTCGCGCGAGAAGATGAGCCGATGTCCGATTAGCTAGTTGGCGGGGTAAGAGCCCACCAAGGCGACGATCGGTAGCTGGTCTGAGAGGATGATCAGCCACACTGGGACTGAGACACGGCCCAGACTCCTACGGGAGGCAGCAGTGGGGAATATTGGACAATGGGCGCAAGCCTGATCCAGCAATGCCGCGTGTGTGAA…
M55_SRR7473442_366	d__Bacteria	p__Cyanobacteria	c__Cyanobacteriia	o__Leptolyngbyales	f__Leptolyngbyaceae	g__MTP1	TGCAAGTCGAACGGGGTGCTTTAGCACCTAGTGGCGGACGGGTGAGTAACGCGTGAGAATCTGCCCTTAGGACGGGGACAACAGTTGGAAACGACTGCTAATACCCGATGTGCCGAGAGGTGAAACATTGATGGCCTGAGGATGAGCTCGCGTCTGATTAGCTAGTTGGTGGGGTAAGGGCCTACCAAGGCGACGATCAGTAGCTGGTCTGAGAGGATGATCAGCCACACTGGGACTGAGACACGGCCCAGACTCCTACGGGAGGCAGCAGTGGGGAATTTTCCGCAATGGGCGCAAGCCTGACGGAGCAAGACCGCGTGGGGGAGGACGGTTTGTGGATTGTAAACCCCTTTTCTCAGGGAAGAAGGACTGACGGTACCTGAGGAATCAGCATCGGCT…
M55_SRR7473442_399	d__Bacteria	p__Cyanobacteria	c__Cyanobacteriia	o__Leptolyngbyales	f__Leptolyngbyaceae	g__unclassified	GAGTTTGATCCTGGCTCAGGATGAACGCTGGCGGTCTGCTTAACACATGCAAGTCGAACGGGGTGCTTTAGCACCTAGTGGCGGACGGGTGAGTAACGCGTGAGAATCTGCCCTTAGGACGGGGACAACAGTTGGAAACGGCTGCTAATACCCGATGTGCCGAGAGGTGAAACATTTATGGCCTGAGGATGAGCTCGCGTCTGATTAGCTAGTTGGTGGGGTAAGAGCCTACCAAGGCGACGATCAGTAGCTGGTCTGAGAGGATGATCAGCCACACTGGGACTGAGACACGGCCCAGACTCCTACGGGAGGCAGCAGTGGGGAATTTTCCGCAATGGGCGCAAGCCTGACGGAGCAAGACCGCGTGCGGGAGGACGGCCTATTGGTTGTAAACCGCTT…
M55_SRR7473442_573	d__Bacteria	p__Cyanobacteria	c__Cyanobacteriia	o__unclassified	f__unclassified	g__unclassified	TAGCCGTAAACGATGGACACTAGGTGTTGCCCGTATCGACCCGGGCAGTGCCGTAGCCAACGCGTTAAGTGTCCCGCCTGGGGAGTACGCTCGCAAGAGTGAAACTCAAAGGAATTGACGGGGGCCCGCACAAGCGGTGGAGTATGTGGTTTAATTCGATGCAACGCGAAGAACCTTACCAGGGCTTGACATGTCCAGAACCCTGCTGAAAGGTGGGGGTGCCTTCGGGAACTGGAGCACAGGTGGTGCATGGCTGTCGTCAGCTCGTGTCGTGAGATGTTGGGTTAAGTCCCGCAACGAGCGCAACCCTCGTTTTTAGTTGCCATCATTTAGTTGGGCACTCTAGAGAGACTGCCGGTGACAAACCGGAGGAAGGTGGGGATGACGTCAAGTCAGCAT…
M55_SRR7473442_263	d__Bacteria	p__Chloroflexota	c__Chloroflexia	o__Chloroflexales	f__Chloroflexaceae	g__Chloroflexus	GGTGCCTTAGCTCACGCGGTAAGCCGGCCGCCTGGGGACTACGAGCGCAAGCTTAAAACTCAAAGGAATTGACGGGGGCCCGCACAAGCAGCGGAGCGTGTGGTTTAATTCGACGCAACACGAAGAACCTTACCCGGGCTTGACATGACGCTGCAGGCGTGGGAAACCACGCGGCCTTCGAGGGTGCGTCACAGGTGCTGCATGGCTGTCGTCAGCTCGTGTCGTGAGATGTTGGGTTCAGTCCCGCAACGAGCGCAACCCGCGTCGGCAGTTACCCGTGTCTGCCGAGACTGCCGCCGTGACCGGCGGAGGAAGGCGCGGATGACGTCAAGTCAGCATGGCCCTTACGTCCGGGGCGACACACACGCTACAATGGCCACGACAATGCGTTGCCAAGCC…
M55_SRR7473442_417	d__Bacteria	p__Chloroflexota	c__Chloroflexia	o__Chloroflexales	f__Chloroflexaceae	g__Chloroflexus	AGAGTTTGATCCTGGCTCAGGACGAACGCTGGCGGCGTGCCTAATGCATGCAAGTCGAACGCAGCGGCCTTGTGCCGGCTGCGTGGCGAACGGCTGAGGAACACGTGGGTAACCACCCCCGGAGTGGGGGATACCCCGTCGAAAGACGGGACAATCCCGCATACGCTCTACGGAGGAAAGCCGCAAGGCGCTCCGGGACGGGCCTGCGGCCCATCAGGTAGTTGGTGTGGTAACGGCGCACCAAGCCAATGACGGGTTCCCGGTCTGAGAGGACGACCGGGCAGACTGGGACTGCGACACGGCCCAGACTCCTACGGGAGGCAGCAGCAAGGAATTTTCCCCAATGGGCGCAAGCCTGAGGGAGCAACGCCGCGTGGAGGACGACGGCCTTCGGGTTGT…
M55_SRR7473442_133	d__Bacteria	p__Bacteroidota	c__Bacteroidia	o__Cytophagales	f__Thermonemataceae	g__Raineya	GGTTCTGAGAGGATGATCCCCCACACTGGTACTGAGATACGGACCAGACTCCTACGGGAGGCAGCAGTAGGGAATATTGGGCAATGGACGGAAGTCTGACCCAGCCACGCCGCGTGCAGGAAGAAGGTCCTCTGGATTGTAAACTGCTTTTCTTGGGGAGGAAAAACTCTCTGCGGAGAGGCCTGACAGTACTCAAGGAATAAGCATCGGCTAACTCCGTGCCAGCAGCCGCGGTAATACGGAGGATGCGAGCGTTGTCCGGATTTACTGGGTTTAAAGGGTGCGTAGGCGGGCGATTAAGTGAGAATTGAAAGGCAGTCGCTCAACGATTGTAAGGTTCTCATACTGGTTGTCTTGAGAGTAGTGGAGGCAGATGGAATGAGTGGAGTAGCGGTGAAA…
M55_SRR7473442_377	d__Bacteria	p__Cyanobacteria	c__Cyanobacteriia	o__Thermosynechococcales	f__Thermosynechococcaceae	g__Thermosynechococcus	AAGCCTGACGGAGCAAGACCGCGTGAGGGATGAAGGCCTTTGGGTTGTAAACCTCTTTTCTCAGGGAAGAACACAATGACGGTACCTGAGGAATAAGCCTCGGCTAACTCCGTGCCAGCAGCCGCGGTAAGACGGAGGAGGCAAGCGTTATCCGGAATTATTGGGCGTAAAGCGTCCGCAGGTGGCTTTCCAAGTCTGCCGTCAAAGCCCGAGGCTTAACCTCGGATCGGCGGTGGAAACTGGATCGCTAGAGTGCGTCAGGGGTAGGGGGAATTCCCGGTGTAGCGGTGAAATGCGTAGATATCGGGAAGAACACCAGTGACGAAAGTGCCCTACTGGGACGTTACTGACACTCATGGACGAAAGCTAGGGGAGCGAAAGGGATTAGATACCCCTGTA…
M55_SRR7473442_580	d__Bacteria	p__Acidobacteriota	c__Acidobacteriae	o__Bryobacterales	f__Bryobacteraceae	g__unclassified	GCGACGCCGCGTGAGCGATGAAGCCCCTCGGGGTGTAAAGCTCTTTCGGCAGGGACGATGATGACGGTACCTGCAGAAGAAGCTGCGGCTAACTACGTGCCAGCAGCCGCGGTAATACGTAGGCAGCAAGCGTTGTTCGGAATTACTGGGCGTAAAGCGTGCGTAGGCGGTTGGCTAAGTTTGGTGTGAAATCTCCCGGCTCAACTGGGAGGGTGCGCCGAAAACTGGCCGGCTAGAGTGCGGGAGAGGGAAGTGGAATTCCTGGTGTAGCGGTGAAATGCGTAGATATCAGGAGGAACACCGGTGGTGTAGACGGCTTCCTGGACCGTGACTGACGCTGAGGCACGAAAGCGTGGGGAGCAAACAGGATTAGATACCCTGGTAGTCCACGCCCTAAAC…
M55_SRR7473442_169	d__Bacteria	p__Chloroflexota	c__Anaerolineae	o__Anaerolineales	f__Anaerolineaceae	g__Anaerolinea	AGAGTTTGATCCTGGCTCAGGATGAACGCTGGCGGCGTGCCTAATACATGCAAGTCGAACGGGGGCAGTAGCGATACTGTCCTAGTGGCGAACGGGTGAGTAACGCGTTGGTGACCTGCCCCAGAGAGGGGGATAACAGACCGAAAGGTCTGCTAATACCGCATAGATTCTCAGCAGTTAGAGGGGCTGAGAAGAAAGCCGAAAGGCGCTCTGGGAGGGGCCTGCGTCCCATCAGCTAGTTGGTAGGGTAACGGCCTACCAAGGCGAAGACGGGTAGGGGACCTGAGAGGGTGGCCCCCCACAATGGAACTGAAACACGGTCCATACACCTACGGGTGGCAGCAGTAGGGGATATTGGTAAATGGGCGAAAGCCTGACCCAGCAACGCCGCGTGCGCGA…
M55_SRR7473442_5	d__Eukarya	p__Metazoa	c__Insecta	o__Odonata	f__unclassified	g__unclassified	CCTGGTTGATCCTGCCAGTAGTCATATGCTTGTCTCAAAGATTAAGCCATGCATGTCTCAGTACAAGCCGCATTAAGGCGAAACCGCGAATGGCTCATTAAATCAGTTATGGTTCCTTAGATCTTACACTTTTTACATGGATAACTGTGGTAATTCTAGAGCTAATACATGAAACTTGTACCCCGACTTTACGGAAGGGGTGCTTTTATTAGAACAAAACCAATCGGTCGGCTCGTCCGTCCGTTGCCTTGGTGACTCTGAATAACTTTGGGCTGATCGCACGGTCCTAGCACCGGCGACGCATCTTTCAAATGTCTGCCTTATCAACTGTCGATGGTAGGTTCTGCGCCTACCATGGTTGTAACGGGTGACGGGGAATCAGGGTTCGATTCCGGAGAG…
M55_SRR7473442_191	d__Bacteria	p__Bacteroidota	c__Bacteroidia	o__Chitinophagales	f__Saprospiraceae	g__unclassified	AATAAGCACCGGCTAACTCCGTGCCAGCAGCCGCGGTAATACGGAGGGTGCGAGCGTTATCCGGAATTACTGGGTTTAAAGGGTGCGTAGGCGGCCTGGTAAGTCAGTTGTGAAATTCCCTTGCTTAACGAGCGGAGTTGCGATTGATACTGTCAGGCTTGAATCAGGATGAGGCAGGCGGAATGTGGCATGTAGCGGTGAAATGCATAGATATGCCATAGAACACCGATTGCGAAGGCAGCCTGCTGGGTCTGTATTGACGCTGAGGCACGAAAGCGTGGGGATCAAACAGGATTAGATACCCTGGTAGTCCACGCCCTAAACGATGCTTACTTGCTGTTTCTGGGTTACTGGGAGCGGCGTAGCGAAAGCGTTAAGTAAGCCACCTGGGGAGTACGC…
M55_SRR7473442_414	d__Bacteria	p__Bacteroidota	c__Bacteroidia	o__Bacteroidales	f__SB-5	g__unclassified	GGTTGTAAACTTCTTTTGTACGGGACGAAACCTTCGATCGTGATCGGAGCTGACGGTACCGTACGAATAAGCAACGGCTAACTCCGTGCCAGCAGCCGCGGTAATACGGAGGTTGCAAGCGTTATCCGGATTCATTGGGTTTAAAGGGTGCGTAGGCGGGGCGGTAAGTCAGTGGTGAAAGCCTGCAGCTTAACTGTAGAATTGCCATTGATACTGTCGTTCTTGAGTGTAGTTGAGGTGGGCGGAATGTGTAGTGTAGCGGTGAAATGCTTAGATATTACACAGAACACCGATTGCGAAGGCAGCTCACTAAACTATTACTGACGCTGAGGCACGAAAGCGTGGGGAGCAAACAGGATTAGATACCCTGGTAGTCCACGCCCTAAACGATGATCACTC…
M55_SRR7473442_136	d__Bacteria	p__Deinococcota	c__Deinococci	o__Deinococcales	f__Thermaceae	g__Thermus	CTGGCTCAGGGTGAACGCTGGCGGCGTGCCTAAGACATGCAAGTCGAGCGGGCCGTGGGGTTTCTCACGGTCAGCGGCGGACGGGTGAGTAACGCGTGGGTGACCTACCCGGAAGAGGGGGACAACCTGGGGAAACCTAGGCTAATCCCCCATGTGGACGCGTCCTGTGGGGCGTGTTTAAAGGGTGACGAGCCCGCTTCCGGATGGGCCCGCGTCCCATCAGCTAGTTGGTGGGGTAAGAGCCCACCAAGGCGACGACGGGTAGCCGGTCTGAGAGGATGGCCGGCCACAGGGGCACTGAGACACGGGCCCCACTCCTACGGGAGGCAGCAGTTAGGAATCTTCCGCAATGGACGGAAGTCTGACGGAGCGACGCCGCTTGGAGGAGGAAGCCCTTCG…
M55_SRR7473442_80	d__Bacteria	p__Bacteroidota	c__Ignavibacteria	o__Ignavibacteriales	f__Ignavibacteriaceae	g__SM1H02	AGAGTTTGATCCTGGCTCAGGACGAACGCTGGCGGCGTGCCTAACACATGCAAGTCAGGGAGAAAGGGGTAGCAATATCCCGAGTAAACCGGCGCACGGGTGCGTAACGCGTAGGTAATTTGCCTTAGAGATCGGGATAACCTTGCGAAAGCGAGGCTAATACCGAATAGGCAATCAGGAGGCATCTCCAGATTGTTAAAGGATTGGCAACAATCCGCTCTAAGATAAGCCTGCGTCCGATTAGCTAGTTGGTAGGGTAATGGCCTACCAAGGCGACGATCGGTAGCTGGTCTGAGAGGATGATCAGCCACACTGGGACTGAGACACGGCCCAGACTCCTACGGGAGGCAGCAGTGAGGAATATTGGGCAATGCCCGAAAGGGTGACCCAGCAACGCCG…
M55_SRR7473442_248	d__Bacteria	p__Chloroflexota	c__Anaerolineae	o__Caldilineales	f__Caldilineaceae	g__Caldilinea	AGAGTTTGATCCTGGCTCAGGATGAACGCTGGCGGCGTGCCTAACACATGCAAGTCGAACGTGAGGGGCGTTTTCGGATGCCCTGAAAGTGGCGAACGGGTGAGTAACACGTAGATAACCTGCCCTGGAGTGGGGGATAACCACTGGAAACGGTGGCTAATACCGCATAGGCCCTTGAAGTCGGGAGGCTTCGAGGGGAAAGCTCCGGCGCTTCAGGAGGGGTCTGCGTCCGATTAGCTAGTTGGCGGGGTAACGGCCCACCAAGGCGACGATCGGTAGCTGGTCTGAGAGGACGATCAGCCACACGGGAACTGAGACACGGTCCCGACTCCTACGGGGGGCAGCAGTGAGGAATATTGGGCAATGGGCGCAAGCCTGACCCAGCAACGCCGCGTGGAG…
M55_SRR7473442_171	d__Bacteria	p__Acidobacteriota	c__Acidobacteriae	o__Bryobacterales	f__Bryobacteraceae	g__unclassified	AGAGTTTGATCCCGGCTCAGAATCAACGCTGGCGGCGCGCTTAACACATGCAAGTCGCACGAGAAAGGGGAGCAATCCCTGAGTAAAGTGGCGCACGGGTGAGTAACACGTGGGTTATCCGCCCTCTGGTGGGGAATAACCCTGGGAAACCGGGGCTAATACCGCATAAGTCCGAGAGGAGAAAGCCGAAAGGCGCCAGAGGAGGAGCCCGCGGCCGATTAGCTAGTTGGTGAGGTAATGGCTCACCAAGGCGACGATCGGTAGCCGGCCTGAGAGGGCACACGGCCACACTGGCACTGAAACACGGGCCAGACTCCTACGGGAGGCAGCAGTGGGGAATCTTGCACAATGGGGGAAACCCTGATGCAGCGACGCCGCGTGAGCGATGAAGCCCCTCGG…
M55_SRR7473442_431	d__Bacteria	p__Bacteroidota	c__unclassified	o__unclassified	f__unclassified	g__unclassified	GCAAGTCGAACGGGCTTTGAGCGATCAAAGTTAGTGGCGCACGGGTGCGTAACGCGTACACAACATACCCTTGACTGGGGGATAGCGGTGGGAAACTGCCAGTAATACCTCATGGTCTTCGGAGCCGGCATCGGTTTTGGAGTAAAGTTTAGGCGGTCAAGGATTGGTGTGCGTCCGATTAGCTAGTTGGTGGGGTAACGGCCTACCAAGGCGACGATCGGTAGGGGGTGTGAGAGCATGGCCCCCCACACGGGTACTGAGACACGGACCCGACTCCTACGGGAGGCAGCAGTAAGGAATATTGGACAATGGTCGGAAGACTGATCCAGCCATGCCGCGTGCAGGAAGAAGGCCCTCTGGGTTGTAAACTGCTTTTGGACGGGAATAAACCGCCTGATG…
M55_SRR7473442_97	d__Bacteria	p__Spirochaetota	c__Spirochaetia	o__Treponematales	f__Treponemataceae	g__Treponema	AGAGTTTGATCCTGGCTCAGAACGAACGCTGGCGGCGCGTCTTAAGCATGCAAGTCGAGCGGCAAGCTGTAGCAATACAGCCTAGAGCGGCGGACTGGTGAGTAACGCGTGGGTGACCTGCCCATTGGATGGGGATAGCCACTAGAAATAGTGGGTAATACCGAATGTGGTTGCGAAGCTGTGGCTTTGCAAAGAAAGGAGCTTTGGCTCCGCCAATGGATGGGCCCGCGTCCCATTAGCTAGTTGGTGAGGTAACGGCCCACCAAGGCGATGATGGGTAGCCGGCCTGAGAGGGTGTACGGCCACACTGGGACTGAGATACGGCCCAGACTCCTACGGGAGGCAGCAGCTAAGAATATTCCGCAATGGACGAAAGTCTGACGGAGCGACGCCGCGTGG…
M55_SRR7473442_88	d__Bacteria	p__Bacteroidota	c__Ignavibacteria	o__Ignavibacteriales	f__Melioribacteraceae	g__Melioribacter	CGCAGCTAACGCATTAAGTATTCCACCTGGGGAGTACGATCGCAAGGTTGAAACTCAAAGGAATTGACGGGGGCCCGCACAAGCAGTGGAGCATGTGGTTTAATTCGATGCAACGCGAAGAACCTTACCTGGGCTCGAAAGACTGGATTATCCACCGATGAAAGTCGGTGGCGCCGCAAGGCAATCCAGACAGGTGCTGCATGGCTGTCGTCAGCTCGTGTCGTGAGATGTTGGGTTAAGTCCCGCAACGAGCGCAACCCCTATCCCTAGTTGCCATCAGGTAATGCTGGGCACTCTAGGGAGACTGCCTACGCAAGTAGTGAGGAAGGTGGGGATGACGTCAAGTCCTCATGGCCCTTACGCCCAGGGCTACACACGTGCTACAATGGGTGCCACAAA…
M55_SRR7473442_359	d__Bacteria	p__Deinococcota	c__Deinococci	o__Deinococcales	f__Thermaceae	g__Meiothermus	ACTCAAAGGAATTGACGGGGGCCCGCACAAGCGGTGGAGCATGTGGTTTAATTCGAAGCAACGCGCAGAACCTTACCAGGTCTTGACATGTAGGGAATCTCGCTGAAAGGCGAGCGTGCCCGCAAGGGAACCCTAACACAGGTGCTGCATGGTCGTCGTCAGCTCGTGTCGTGAGATGTTGGGTTAAGTCCCGCAACGAGCGCAACCCTTGTTGCTAGTTGCTAACGGTTCGGCCGAGCACTCTAGCGAGACTGCCCACGAAAGTGGGAGGAAGGCGGGGATGACGTCTGATCCGCATGGCCCTTACGACCTGGGCGACACACGTGCTACAATGCCGCGCACAATGCGACGCTACTTCGCAAGAAGACGCTAATCGCCTAAATCGCGGCTCAGTTCGGA…
M55_SRR7473442_343	d__Bacteria	p__Spirochaetota	c__Brevinematia	o__Brevinematales	f__Brevinemataceae	g__Brevinema	AGCGAACGCTGGCGGCGTGTCTTAGGCATGCAAGTCGATCGGCAGCGCAGCTGTAGCAATACAGTGGGCGGCGAGAGGCGGACGGGTGAGTAATGCATGGGAATCTACCTAGAGGACGGGGATAGCCTGGGGAAACTCAGGGTAATACCCGATGATATCGCAAGATCAAAGGAGGCGTATGCCTTGCCTTTAGATGAGCCCATGTCCCATCAGGTAGTTGGCGGGGTAAGAGCCCACCAAGCCTTAGACGGGTAGCTGGTCTGAGAGGATGGTCAGCCACAAGGGGACTGCGACACGGCCCCTACTCCTACGGGAGGCAGCAGCCAAGAATTTTCCGCAATGGGCGAAAGCCTGACGGAGCGACGCCGCGTGAGGGAAGAAGGTCTTCGGATTGTAAAC…
M55_SRR7473442_137	d__Bacteria	p__Armatimonadota	c__Armatimonadetes	o__Armatimonadetes_gp7	f__Armatimonadetes_gp7	g__Armatimonadetes_gp7	GGGTTCCGCTTCGGGATGGGCCCGCGGCCTATCAGGTAGTTGGTGAGGTAATGGCTCACCAAGCCTGCGACGGGTAGCCGGTCTGAGAGGATGATCGGCCCGAGGGGCACTGAGACACGGGCCCCACTCCTACGGGAGGCAGCAGTCGGGAATTTTGGGCAATGGGCGCAAGCCTGACCCAGCGACGCCGCGTGGAGGACGAAGCCCTTCGGGGTGTAAACTCCTTTTAGTGGGGACGAACGCAGACGGTACCCACAGAAAAAGCCCCGGCTAACTACGTGCCAGCAGCCGCGGTAATACGTAGGGGGCGAGCGTTGCCCGAATTTACTGGGCGTAAAGCGCACGTAGGCGGCTCCGTAAGTCTGGTGTGAAATCTCACGGCTCAACCGAGAGGCTGCA…
M55_SRR7473442_516	d__Bacteria	p__Bacteroidota	c__Bacteroidia	o__Cytophagales	f__Thermonemataceae	g__Raineya	GAGAGTGGCGTACGGGTGCGTAACGCGTATACAACCTGCCTGTTACACGGGGATAGCCTTGCGAAAGCGAGATTAATACCCGATGGTACTATTGAGTGGCATCACTTGGTAGTTAAAGCTGAGGCGGTAACAGAGGGGTATGCGTCCCATTAGCTAGTTGGTAGTGTAACGGACTACCAAGGCGACGATGGGTAGGGGTTCTGAGAGGATGATCCCCCACACTGGTACTGAGATACGGACCAGACTCCTACGGGAGGCAGCAGTAGGGAATATTGGGCAATGGACGGAAGTCTGACCCAGCCACGCCGCGTGCAGGAAGAAGGTCCTCTGGATTGTAAACTGCTTTTCTTGGGGAGGAAAACCTTTCTGCGGAGAGGACTTGACGGTACTCAAGGAATA…
M55_SRR7473442_145	d__Bacteria	p__Thermotogota	c__Thermotogae	o__Thermotogales	f__Fervidobacteriaceae	g__Fervidobacterium	AGGGTTTGATCCTGGCTCAGGGTGAACGCTGGCGGCGTGCCTAACACATGCAAGTCGAGCGGTGCAGCTGGAGGCTTCGGCCGAAGGCTGCATAGCGGCGGACGGGTGCGTAACGCGTAGGAACGTGCCCCCTGGAGGCGGATAGCCGCGGGAAACTGCGGGTAAACCGCCATAGACTCGGGAGAGTAAAGGCCGGAAGGCGCCAGGGGAGCGGCCTGCGTCCCATCAGGTAGTTGGTAGGGTAACGGCCTACCAAGCCTACGACGGGTAGCCGGTCTGAGAGGATGGCCGGCCACAAGGGCACTGAGACACGGGCCCTACTCCTACGGGAGGCAGCAGTGGGGGATATTGGACAATGGGCGAAAGCCTGATCCAGCGACGCCGCGTGGAGGACGAAGC…
M55_SRR7473442_203	d__Bacteria	p__Deinococcota	c__Deinococci	o__Deinococcales	f__Thermaceae	g__Thermus	GCGGTAATACGGAGGGTGCGAGCGTTACCCGGATTTACTGGGCGTAAAGGGCGTGTAGGCGGTCTGGGGCGTCCCATGTGAAAGACCACGGCTCAACCGTGGGGGAGCGTGGGATACGCTCAGGCTAGACGGCGGGAGGGGGTGGTGGAATTCCCGGAGTAGCGGTGAAATGCGCAGATACCGGGAGGAACGCCGATGGCGAAGGCAGCCACCTGGCTCGTTCGTGACGCTGAGGCGCGAAAGCGTGGGGAGCAAACCGGATTAGATACCCGGGTAGTCCACGCCCTAAACGATGCGCGCTAGGTCTCTGGGGTTTCTGGGGGCCGAAGCCAACGCGTTAAGCGCGCCGCCTGGGGAGTACGGCCGCAAGGCTGAAACTCAAAGGAATTGACGGGGGCC…
M55_SRR7473442_556	d__Bacteria	p__Deinococcota	c__Deinococci	o__Deinococcales	f__Thermaceae	g__Meiothermus	TCTGAACTCGGGACGATCATGACGGTACCGAGGTAATAGCACCGGCTAACTCCGTGCCAGCAGCCGCGGTAATACGGAGGGTGCGAGCGTTACCCGGATTTACTGGGTGTAAAGGGCGTGTAGGCGGTCTCTCAAGTCCGATGCTAAAGACTGGGGCTCAACCCCAGGAGTGCGTTGGATACTGTGAGGCTAGACGGTCGGAGAGGGTAGCGGAATTTCCGGAGTAGCGGTGAAATGCGCAGATACCGGAAGGAACGCCAATAGCGAAAGCAGCTACCTGGACGATTTGTGACGCTGAGGCGCGAAAGCGTGGGGAGCAAACCGGATTAGATACCCGGGTAGTCCACGCCCTAAACGTTGAGTGCTGGGTGTCCGACATCCGTTGGGTGCCGTAGCTAA…
M55_SRR7473442_295	d__Bacteria	p__Spirochaetota	c__Brevinematia	o__Brevinematales	f__Brevinemataceae	g__Brevinema	TTCGGATTGTAAACCTCTTTTCTCAGGGAAGAATAAGGTGTGGAGGTAATGCCACATTGATGACGGTACCTGAGGAATAAGCCCCGGCTAATTACGTGCCAGCAGCCGCGGTAATACGTAAGGGGCTAGCGTTGCTCGGAATCACTGGGCGTAAAGGGCGTGTAGGCGGTTATACAAGTTGAATGTAAAATTCCGTAGCTCAACTACGGGTATGCATTTAAAACTGTATAACTTGAGTCTGGTAGAGGGTGATGGAATTCCCGGTGTAGCGGTGAAATGCGTAGATATCGGGAGGAACACCGAAGGCGAAGGCAGTCATCTATACTAAGACTGACGCTGAGGCGCGAAAGCATGGGGATCAAACAGGATTAGATACCCTGGTAGTCCATGCTGTAAACG…
M55_SRR7473442_404	d__Bacteria	p__Chloroflexota	c__Chloroflexia	o__Chloroflexales	f__Chloroflexaceae	g__Oscillochloris	GGCCTCCCAAGCCAATGACGGGTCCCTGGTCTGAGAGGACGACCAGGCAGACTGGGACTGAGACACGGCCCAGACTCCTACGGGAGGCAGCAGCAAGGAATTTTCCCCAATGGGCGCACGCCTGAGGGAGCAACGCCGCGTGGAGGACGACGGCCTTCGGGTTGTAAACTCCTTTTGGGGGGGAAGAGTATGACGGTACCCCCCGAATCAGCCCCGGCTAACTCCGTGCCAGCAGCCGCGGTAAGACGGAGGGGGCAAGCGTTGTCCGGAATCACTGGGCGTAAAGCGCGTGTAGGCGGTCGTGTGCGTCGGTGCTGAAAGCGCCCGGCTTAACCGGGCGAGGCGTGCCGATACGATGCGACTGGAGGCAGGCAGAGGGTGGCGGAATTCCGGGTGTAG…
M55_SRR7473442_195	d__Bacteria	p__Thermotogota	c__Thermotogae	o__Thermotogales	f__Fervidobacteriaceae	g__Fervidobacterium	ATGGTACCTGAGGAATAAGCCCCGGCTAACTACGTGCCAGCAGCCGCGGTAATACGTAGGGGGCGAGCGTTACCCGGAATTACTGGGCGTAAAGGGTGCGTAGGCGGCCGTGTGTGTCTGGCGTTAAAGTCCACGGCTCAACTGTGGGTATGCGCTGGAAACTGCACGGCTTGGGTGCAGCAGAGGCAGACGGAACTGCTGGTGTAGGGGTGAAATCCGTAGATATCAGCAGGAACGCCGGTGGAGAAGTCGGTCTGCTGGGCTGTAACCGACGCTGAGGCACGAAAGCTAGGGGAGCAAACCGGATTAGATACCCGGGTAGTCCTAGCCGTAAACGATGCTCACTTGGTGTGGGGGCGAAGGTCTCCGTGCTGAAGCTAACGCGATAAGTGAGCCGCC…
M55_SRR7473442_357	d__Bacteria	p__Deinococcota	c__Deinococci	o__Deinococcales	f__Thermaceae	g__Meiothermus	CGCACGGACTGTTTCGGCAGTTAGTGGCGGACGGGTGAGTAACACGTAGGTGACCTGCCCCAAAGTCGGGGACAACTAGGAGAAATCTTAGCTAATCCCCGATGTGGACCCACCCCCTGGGGTGTGTCTAAAGCTTCGGCGCTTTGGGATGGGCCTGCGTTGGATCAGGTAGTTGGTAGGGTAATGGCCTACCAAGCCGACGACCCATAGCTGGTCTGAGAGGACGACCAGCCACAGGGGTACTGAGACACGGACCCCACTCCTACGGGAGGCAGCAGTTAGGAATCTTCCGCAATGGGCGAAAGCCTGACGGAGCGATACCGCTTGAAGGACGAAGCCCCTCGGGGTGTAAACTTCTGAACTGGGGACGATCATGACGGTACCCAGGTAATAGCACCG…
M55_SRR7473442_52	d__Bacteria	p__Spirochaetota	c__Brevinematia	o__Brevinematales	f__Brevinemataceae	g__Brevinema	CGGCCCCTACTCCTACGGGAGGCAGCAGCCAAGAATTTTCCGCAATGGGCGAAAGCCTGACGGAGCGACGCCGCGTGAGGGAAGAAGGTCTTCGGATTGTAAACCTCTTTTCTCAGGGAAGAATAAGGTGTGGAGGTAATGCCACATTGATGACGGTACCTGAGGAATAAGCCCCGGCTAATTACGTGCCAGCAGCCGCGGTAATACGTAAGGGGCTAGCGTTGCTCGGAATCACTGGGCGTAAAGGGCGTGTAGGCGGTTATACAAGTTGAATGTAAAATTCCGTAGCTCAACTACGGGTATGCATTTAAAACTGTATAACTTGAGTCTGGTAGAGGGTGATGGAATTCCCGGTGTAGCGGTGAAATGCGTAGATATCGGGAGGAACACCGAAGGCGA…
M55_SRR7473442_218	d__Bacteria	p__Deinococcota	c__Deinococci	o__Deinococcales	f__Thermaceae	g__Meiothermus	AGAGTTTGATCCTGGCTCAGGGTGAACGCTGGCGGTATGCCTAAGACATGCAAGTCGAACGGGCTGTTTATGCAGCCAGTGGCGGACGGGTGAGTAACACGTAGGTGACCTACCCCAAAGTCTGGGACAACTAGGAGAAATCTTAGCTAATCCTGGATGTGGACATCTACTTTGGTGGATGTTTAAAGCTTCGGCGCTTTGGGATGGGCCTGCGGCGCATCAGGTAGTTGGTGGGGTAATGGCCTACCAAGCCGACGACGCGTAGCTGGTCTGAGAGGACGATCAGCCACAGGGGTACTGAGACACGGACCCCACTCCTACGGGAGGCAGCAGTTAGGAATCTTCCGCAATGGGCGAAAGCCTGACGGAGCGATACCGCTTGAAGGACGAAGCCCTTCG…
M55_SRR7473442_650	d__Bacteria	p__Thermotogota	c__Thermotogae	o__Thermotogales	f__Fervidobacteriaceae	g__Fervidobacterium	GACGACGGGTAGCCGGTCTGAGAGGATGGCCGGCCACAAGGGCACTGAGACACGGGCCCTACTCCTACGGGAGGCAGCAGTGGGGGATTTTGGACAATGGGCGAAAGCCTGATCCAGCGACGCCGCGTGGAGGACGAAGCCCTTCGGGGTGTAAACTCCTTTTCTCAGGGAAAAAAGCTGATGGTACCTGAGGAATAAGCCCCGGCTAACTACGTGCCAGCAGCCGCGGTAATACGTAGGGGGCGAGCGTTACCCGGAATTACTGGGCGTAAAGGGTGCGTAGGCGGCCGTGTGTGTCTGGCGTTAAAGTCCACGGCTCAACTGTGGGTATGCGCTGGAAACTGCACGGCTTGGGTGCAGCAGAGGCAGACGGAACTGCTGGTGTAGGGGTGAAATCCG…
M58_SRR5451032_374	d__Bacteria	p__Cyanobacteria	c__Cyanobacteriia	o__Cyanobacteriales	f__Phormidiaceae	g__unclassified	GCCCCGGTGAACGGCGGCCGTAACTATAACGGTCCTAAGGTAGCGAAATTCCTTGTCGGGTAAGTTCCGACCCGCACGAAAGGCGTAACGATCTGGATGGTGTCTCGGAGAGAGACTCGGCGAAATAGGATTGTCTGTGAAGATACGGACTACCTGCACCTGGACAGAAAGACCCTATGAAGCTTTACTGTAACCTGGAATGGTGTCCGGGCTGAGCTTGCGCAGGATAGGTGGGAGGCGTTGAGGCATTCCTTGTGGGGGATGCGGAGCCAACGGTGAGATACCACTCTGTCAGAGCTAGAATTCTAACCGTTAGCCGTGACCCGGCCAACGGGACAGTTTCAGGTGGGCAGTTTGACTGGGGCGGACGCCTCCTAAAAGGTAACGGAGGCGCGCAAT…
M58_SRR5451032_221	d__Bacteria	p__Chloroflexota	c__Chloroflexia	o__Chloroflexales	f__Roseiflexaceae	g__Roseiflexus	AGAGTTTGATCCTGGCTCAGGACGAACGCTGGCGGCGTGCCTAATGCATGCAAGTCGAACGCACTCGCTTCGGCGAGTGAGTGGCGCACGGCTGAGTAACACGTGGGAACCCGCCCCCCGGTGGGGGATAACGCGACGAAAGTTGCGCTAATCCCGCATACCTCCGCAACGAGAAAGCGCCTCCGCGCGCCGGGGGAGGGGCCTGCGGCCCATCAGGTCGTTGGTGGGGTAATGGCCTACCAAGCCGATGACGGGTAGCTGGTCTGGGAGGATGACCAGCCAGACTGGGACTGAGACACGGCCCAGACTCCTACGGGAGGCAGCAGCAAGGAATTTTCGGCAATGGGCGCAAGCCTGACCGAGCAACGCCGCGTGCGGGATGACGGCCTTCGGGTTGTA…
M58_SRR5451032_115	d__Bacteria	p__Bacteroidota	c__Bacteroidia	o__unclassified	f__unclassified	g__unclassified	CACAGGACTCTGCGAAATCGTAAGATGATGTATAGGGTCTGACACCTGCCCGGTGCCGGAAGGTTAAGGGGAGCGGTTAGGAGCAAGGCGAAGCATTGAACTGAAGCCCCGGTAAACGGCGGCCGTAACTATAACGGTCCTAAGGTAGCGAAATTCCTTGTCGGGTAAGTTCCGACCTGCACGAATGGTGTAACGATCTGGGCACTGTCTCAGCCACGAGCTCGGTGAAATTGTAGTATCGGTGAAGATGCCGATTACCCGCAACGGGACGGAAAGACCCCGTGAACCTTGATCTACCCATGGCCAGGATGAAGTTTGGGTAACACCAAATGGAGGGCCGAACTGGTGAACGTTGAAAAGTTCTCGGATGACCTGTGGGTAGGGGTGAAATGCCAATCG…
M58_SRR5451032_90	d__Bacteria	p__Cyanobacteria	c__Cyanobacteriia	o__Cyanobacteriales	f__Nostocaceae	g__Fischerella_PCC-9339	AGAGTTTGATCCTGGCTCAGGATGAACGCTGGCGGTATGCTTAACACATGCAAGTCGAACGATGTGGGGACGTAGCAATGCTACGTCTGTACATAGTGGCGGACGGGTGAGTAACGCGTGAGAATCTAGCTTCAGGTTCGGGACAACATTGGGAAACCGATGCTAATACCGGATGTGCCGAGAGGTGAAAGGCTAGCCGCCTGAAGAAGAGCTCGCGTCTGATTAGCTAGTTGGTGGTGTAAGGGACTACCAAGGCGACGATCAGTAGCTGGTCTGAGAGGATGATCAGCCACACTGGAACTGAGACACGGTCCAGACTCCTACGGGAGGCAGCAGTGGGGAATTTTCCGCAATGGGCGAAAGCCTGACGGAGCAATACCGCGTGAGGGAGGAAGGCTC…
M58_SRR5451032_398	d__Bacteria	p__Cyanobacteria	c__Cyanobacteriia	o__Cyanobacteriales	f__Nostocaceae	g__Fischerella_PCC-9339	TTTAGATACCCCAGTAGTCCTAGCCGTAAACGATGGATACTAGGCGTTGAGAGTATCGACCCTCTCAGTGCCGTAGCTAACGCGTTAAGTATCCCGCCTGGGGAGTACGCACGCATGTGTGAAACTCAAAGGAATTGACGGGGGCCCGCACAAGCGGTGGAGTATGTGGTTTAATTCGATGCAACGCGAAGAACCTTACCAGGGCTTGACATGTCTGGAACTTCGGTGAAAGCTGAAGGTGCCTTCGGGAGCCAGAACACAGGTGGTGCATGGCTGTCGTCAGCTCGTGTCGTGAGATGTTGGGTTAAGTCCCGCAACGAGCGCAACCCTCGTTCTTAGTTGCCAGCATTTCGGATGGGCACTCTAGGGAGACTGCCGGTGACAAACCGGAGGAAGGTG…
M58_SRR5451032_382	d__Bacteria	p__Cyanobacteria	c__Cyanobacteriia	o__Cyanobacteriales	f__Nostocaceae	g__Fischerella_PCC-9339	AGATACCCCAGTAGTCCTAGCCGTAAACGATGGATACTAGGCGTTGAGAGTATCGACCCTCTCAGTGCCGTAGCTAACGCGTTAAGTATCCCGCCTGGGGAGTACGCACGCAAGTGTGAAACTCAAAGGAATTGACGGGGGCCCGCACAAGCGGTGGAGTATGTGGTTTAATTCGATGCAACGCGAAGAACCTTACCAGGGCTTGACATGTCTGGAACTTCGGTGAAAGCTGAAGGTGCCTTCGGGAGCCAGAACACAGGTGGTGCATGGCTGTCGTCAGCTCGTGTCGTGAGATGTTGGGTTAAGTCCCGCAACGAGCGCAACCCTCGTTCTTAGTTGCCAGCATTTCGGATGGGCACTCTAGGGAGACTGCCGGTGACAAACCGGAGGAAGGTGGGG…
M58_SRR5451032_165	d__Bacteria	p__Cyanobacteria	c__Cyanobacteriia	o__Cyanobacteriales	f__Nostocaceae	g__Fischerella_PCC-9339	AGAGTTTGATCCTGGCTCAGGATGAACGCTGGCGGTATGCTTAACACATGCAAGTCGAACGGTGCCTAAGGGCATAGTGGCGGACGGGTGAGTAACGCGTGAGAATCTAGCTTCAGGTTCGGGACAACATTGGGAAACCGATGCTAATACCGGATGTGCCGAGAGGTGAAAGGCTTGCTGCCTGAAGAAGAGCTCGCGTCTGATTAGCTAGTTGGTGGTGTAAGGGACTACCAAGGCGACGATCAGTAGCTGGTCTGAGAGGATGATCAGCCACACTGGAACTGAGACACGGTCCAGACTCCTACGGGAGGCAGCAGTGGGGAATTTTCCGCAATGGGCGAAAGCCTGACGGAGCAATACCGCGTGAGGGAGGAAGGCTCTTGGGTTGTAAACCTCTTT…
M58_SRR5451032_91	d__Bacteria	p__Cyanobacteria	c__Cyanobacteriia	o__Cyanobacteriales	f__Nostocaceae	g__Fischerella_PCC-9339	ATAGTGGCGGACGGGTGAGTAACGCGTGAGAATCTAGCTTCAGGTTCGGGACAACATTGGGAAACCGATGCTAATACCGGATGTGCCGAGAGGTGAAAGGCTAGCCGCCTGAAGAAGAGCTCGCGTCTGATTAGCTAGTTGGTGGTGTAAGGGACTACCAAGGCGACGATCAGTAGCTGGTCTGAGAGGATGATCAGCCACACTGGAACTGAGACACGGTCCAGACTCCTACGGGAGGCAGCAGTGGGGAATTTTCCGCAATGGGCGAAAGCCTGACGGAGCAATACCGCGTGAGGGAGGAAGGCTCTTGGGTTGTAAACCTCTTTTCTCAAGGAAGAAGTTCTGACGGTACTTGAGGAATCAGCATCGGCTAACTCCGTGCCAGCAGCCGCGGTAATA…
M58_SRR5451032_414	d__Bacteria	p__Cyanobacteria	c__Cyanobacteriia	o__Cyanobacteriales	f__Nostocaceae	g__Fischerella_PCC-9339	GGACGGGTGAGTAACGCGTGAGAATCTAGCTTCAGGTTCGGGACAACATTGGGAAACCGATGCTAATACCGGATGTGCCGAGAGGTGAAAGGCTAGCCGCCTGAAGAAGAGCTCGCGTCTGATTAGCTAGTTGGTGGTGTAAGGGACTACCAAGGCGACGATCAGTAGCTGGTCTGAGAGGATGATCAGCCACACTGGAACTGAGACACGGTCCAGACTCCTACGGGAGGCAGCAGTGGGGAATTTTCCGCAATGGGCGAAAGCCTGACGGAGCAATACCGCGTGAGGGAGGAAGGCTCTTGGGTTGTAAACCTCTTTTCTCAAGGAAGAAGTTCTGACGGTACTTGAGGAATCAGCATCGGCTAACTCCGTGCCAGCAGCCGCGGTAATACGGAGGAT…
M58_SRR5451032_413	d__Bacteria	p__Cyanobacteria	c__Cyanobacteriia	o__Cyanobacteriales	f__Nostocaceae	g__Fischerella_PCC-9339	GGACGGGTGAGTAACGCGTGAGAATCTAGCTTCAGGTTCGGGACAACATTGGGAAACCGATGCTAATACCGGATGTGCCGAGAGGTGAAAGGCTAGCCGCCTGAAGAAGAGCTCGCGTCTGATTAGCTAGTTGGTGGTGTAAGGGACTACCAAGGCGACGATCAGTAGCTGGTCTGAGAGGATGATCAGCCACACTGGAACTGAGACACGGTCCAGACTCCTACGGGAGGCAGCAGTGGGGAATTTTCCGCAATGGGCGAAAGCCTGACGGAGCAATACCGCGTGAGGGAGGAAGGCTCTTGGGTTGTAAACCTCTTTTCTCAAGGAAGAAGTTCTGACGGTACTTGAGGAATCAGCATCGGCTAACTCCGTGCCAGCAGCCGCGGTAATACGGAGGAT…
M58_SRR5451032_392	d__Bacteria	p__Cyanobacteria	c__Cyanobacteriia	o__Cyanobacteriales	f__Nostocaceae	g__Fischerella_PCC-9339	CGCAATGGGCGAAAGCCTGACGGAGCAATACCGCGTGAGGGAGGAAGGCTCTTGGGTTGTAAACCTCTTTTCTCAAGGAAGAAGTTCTGACGGTACTTGAGGAATCAGCATCGGCTAACTCCGTGCCAGCAGCCGCGGTAATACGGAGGATGTAAGCGTTATCCGGAATGATTGGGCGTAAAGCGTCCGCAGGTGGTTGTGTGTGTCTATTGTCAAAGCATCATGCTTAACATGATAAAGGCAGTAGAAACTACACGACTAGAGTGCGTTCGGGGCAGAGGGAATTCCTGGTGTAGCGGTGAAATGCGTAGAGATCAGGAAGAACACCGGTGGCGAAAGCGCTCTGCTAGGCCGCAACTGACACTGAGGGACGAAAGCTAGGGGAGCGAATGGGATTAG…
M58_SRR5451032_439	d__Bacteria	p__Cyanobacteria	c__Cyanobacteriia	o__Cyanobacteriales	f__Nostocaceae	g__Fischerella_PCC-9339	ATAGTGGCGGACGGGTGAGTAACGCGTGAGAATCTAGCTTCAGGTTCGGGACAACATTGGGAAACCGATGCTAATACCGGATGTGCCGAGAGGTGAAAGGCTAGCCGCCTGAAGAAGAGCTCGCGTCTGATTAGCTAGTTGGTGGTGTAAGGGACTACCAAGGCGACGATCAGTAGCTGGTCTGAGAGGATGATCAGCCACACTGGAACTGAGACACGGTCCAGACTCCTACGGGAGGCAGCAGTGGGGAATTTTCCGCAATGGGCGAAAGCCTGACGGAGCAATACCGCGTGAGGGAGGAAGGCTCTTGGGTTGTAAACCTCTTTTCTCAAGGAAGAAGTTCTGACGGTACTTGAGGAATCAGCATCGGCTAACTCCGTGCCAGCAGCCGCGGTAATA…
M58_SRR5451032_409	d__Bacteria	p__Cyanobacteria	c__Cyanobacteriia	o__Cyanobacteriales	f__Nostocaceae	g__Fischerella_PCC-9339	GGACGGGTGAGTAACGCGTGAGAATCTAGCTTCAGGTTCGGGACAACATTGGGAAACCGATGCTAATACCGGATGTGCCGAGAGGTGAAAGGCTAGCCGCCTGAAGAAGAGCTCGCGTCTGATTAGCTAGTTGGTGGTGTAAGGGACTACCAAGGCGACGATCAGTAGCTGGTCTGAGAGGATGATCAGCCACACTGGAACTGAGACACGGTCCAGACTCCTACGGGAGGCAGCAGTGGGGAATTTTCCGCAATGGGCGAAAGCCTGACGGAGCAATACCGCGTGAGGGAGGAAGGCTCTTGGGTTGTAAACCTCTTTTCTCAAGGAAGAAGTTCTGACGGTACTTGAGGAATCAGCATCGGCTAACTCCGTGCCAGCAGCCGCGGTAATACGGAGGAT…
M58_SRR5451032_432	d__Bacteria	p__Cyanobacteria	c__Cyanobacteriia	o__Cyanobacteriales	f__Nostocaceae	g__Fischerella_PCC-9339	GGACAACATTGGGAAACCGATGCTAATACCGGATGTGCCGAGAGGTGAAAGGCTAGCCGCCTGAAGAAGAGCTCGCGTCTGATTAGCTAGTTGGTGGTGTAAGGGACTACCAAGGCGACGATCAGTAGCTGGTCTGAGAGGATGATCAGCCACACTGGAACTGAGACACGGTCCAGACTCCTACGGGAGGCAGCAGTGGGGAATTTTCCGCAATGGGCGAAAGCCTGACGGAGCAATACCGCGTGAGGGAGGAAGGCTCTTGGGTTGTAAACCTCTTTTCTCAAGGAAGAAGTTCTGACGGTACTTGAGGAATCAGCATCGGCTAACTCCGTGCCAGCAGCCGCGGTAATACGGAGGATGCAAGCGTTATCCGGAATGATTGGGCGTAAAGCGTCCGCA…
M58_SRR5451032_266	d__Bacteria	p__Deinococcota	c__Deinococci	o__Deinococcales	f__Thermaceae	g__Meiothermus	AGAGTTTGATCCTGGCTCAGGGTGAACGCTGGCGGTATGCCTAAGACATGCAAGTCGCACGGACTGTTTCGGCAGTTAGTGGCGGACGGGTGAGTAACACGTAGGTGACCTGCCCCAAAGTCTGGGACAACTAGGAGAAATCTTAGCTAATCCTGGATGTGAACCTCGGTTCTGACCGATGTTTAAAGCTTCGGCGCTTTGGGATGGGCCTGCGCTGGATCAGGTTGTTGGTGGGGTAATGGCCTACCAAGCCGACGACCCATAGCTGGTCTGAGAGGACGACCAGCCACAGGGGTACTGAGACACGGACCCCACTCCTACGGGAGGCAGCAGTTAGGAATCTTCCCCAATGGGCGAAAGCCTGAGGGAGCGATACCGCTTGAAGGACGAAGCCCCTCG…
M58_SRR5451032_515	d__Bacteria	p__Cyanobacteria	c__Cyanobacteriia	o__Cyanobacteriales	f__Nostocaceae	g__Fischerella_PCC-9339	AAACCGATGCTAATACCGGATGTGCCGAGAGGTGAAAGGCTTGCTGCCTGAAGAAGAGCTCGCGTCTGATTAGCTAGTTGGTGGTGTAAGGGACTACCAAGGCGACGATCAGTAGCTGGTCTGAGAGGATGATCAGCCACACTGGAACTGAGACACGGTCCAGACTCCTACGGGAGGCAGCAGTGGGGAATTTTCCGCAATGGGCGAAAGCCTGACGGAGCAATACCGCGTGAGGGAGGAAGGCTCTTGGGTTGTAAACCTCTTTTCTCAAGGAAGAAGTTCTGACGGTACTTGAGGAATCAGCATCGGCTAACTCCGTGCCAGCAGCCGCGGTAATACGGAGGATGCAAGCGTTATCCGGAATGATTGGGCGTAAAGCGTCCGCAGGTGGTTGTGTGT…
M58_SRR5451032_381	d__Bacteria	p__Cyanobacteria	c__Cyanobacteriia	o__Cyanobacteriales	f__Nostocaceae	g__Fischerella_PCC-9339	GGACGGGTGAGTAACGCGTGAGAATCTAGCTTCAGGTTCGGGACAACATTGGGAAACCGATGCTAATACCGGATGTGCCGAGAGGTGAAAGGCTAGCCGCCTGAAGAAGAGCTCGCGTCTGATTAGCTAGTTGGTGGTGTAAGGGACTACCAAGGCGACGATCAGTAGCTGGTCTGAGAGGATGATCAGCCACACTGGAACTGAGACACGGTCCAGACTCCTACGGGAGGCAGCAGTGGGGAATTTTCCGCAATGGGCGAAAGCCTGACGGAGCAATACCGCGTGAGGGAGGAAGGCTCTTGGGTTGTAAACCTCTTTTCTCAAGGAAGAAGTTCTGACGGTACTTGAGGAATCAGCATCGGCTAACTCCGTGCCAGCAGCCGCGGTAATACGGAGGAT…
M58_SRR5451032_419	d__Bacteria	p__Cyanobacteria	c__Cyanobacteriia	o__Cyanobacteriales	f__Nostocaceae	g__Fischerella_PCC-9339	GGACGGGTGAGTAACGCGTGAGAATCTAGCTTCAGGTTCGGGACAACATTGGGAAACCGATGCTAATACCGGATGTGCCGAGAGGTGAAAGGCTAGCCGCCTGAAGAAGAGCTCGCGTCTGATTAGCTAGTTGGTGGTGTAAGGGACTACCAAGGCGACGATCAGTAGCTGGTCTGAGAGGATGATCAGCCACACTGGAACTGAGACACGGTCCAGACTCCTACGGGAGGCAGCAGTGGGGAATTTTCCGCAATGGGCGAAAGCCTGACGGAGCAATACCGCGTGAGGGAGGAAGGCTCTTGGGTTGTAAACCTCTTTTCTCAAGGAAGAAGTTCTGACGGTACTTGAGGAATCAGCATCGGCTAACTCCGTGCCAGCAGCCGCGGTAATACGGAGGAT…
M58_SRR5451032_395	d__Bacteria	p__Cyanobacteria	c__Cyanobacteriia	o__Cyanobacteriales	f__Nostocaceae	g__Fischerella_PCC-9339	GGACGGGTGAGTAACGCGTGAGAATCTAGCTTCAGGTTCGGGACAACATTGGGAAACCGATGCTAATACCGGATGTGCCGAGAGGTGAAAGGCTAGCCGCCTGAAGAAGAGCTCGCGTCTGATTAGCTAGTTGGTGGTGTAAGGGACTACCAAGGCGACGATCAGTAGCTGGTCTGAGAGGATGATCAGCCACACTGGAACTGAGACACGGTCCAGACTCCTACGGGAGGCAGCAGTGGGGAATTTTCCGCAATGGGCGAAAGCCTGACGGAGCAATACCGCGTGAGGGAGGAAGGCTCTTGGGTTGTAAACCTCTTTTCTCAAGGAAGAAGTTCTGACGGTACTTGAGGAATCAGCATCGGCTAACTCCGTGCCAGCAGCCGCGGTAATACGGAGGAT…
M58_SRR5451032_397	d__Bacteria	p__Cyanobacteria	c__Cyanobacteriia	o__Cyanobacteriales	f__Nostocaceae	g__Fischerella_PCC-9339	GGACGGGTGAGTAACGCGTGAGAATCTAGCTTCAGGTTCGGGACAACATTGGGAAACCGATGCTAATACCGGATGTGCCGAGAGGTGAAAGGCTAGCCGCCTGAAGAAGAGCTCGCGTCTGATTAGCTAGTTGGTGGTGTAAGGGACTACCAAGGCGACGATCAGTAGCTGGTCTGAGAGGATGATCAGCCACACTGGAACTGAGACACGGTCCAGACTCCTACGGGAGGCAGCAGTGGGGAATTTTCCGCAATGGGCGAAAGCCTGACGGAGCAATACCGCGTGAGGGAGGAAGGCTCTTGGGTTGTAAACCTCTTTTCTCAAGGAAGAAGTTCTGACGGTACTTGAGGAATCAGCATCGGCTAACTCCGTGCCAGCAGCCGCGGTAATACGGAGGAT…
M58_SRR5451032_479	d__Bacteria	p__Proteobacteria	c__Alphaproteobacteria	o__Rhodobacterales	f__Geminicoccaceae	g__Candidatus_Alysiosphaera	TTCGTAGATATTGGGTGGAACACCGGTGGCGAAAGCGGCTCTCTGGCCCGGTTCTGACGCTGAGGCGCGAAAGCGTGGGGAGCAAACAGGATTAGATACCCTGGTAGTCCACGCCCTAAACGATGCAGGCCAGATGTCGGGGGACATGTCCCTCGGTGTCGCAGCCAACGTGGTAAGCCTGCCGCCTGGGGAGTACGGCCGCAAGGTTAAAACTCAAAGGAATTGACGGGGGCCCGCACAAGCGGTGGAGCATGTGGTTTAATTCGACGCAACGCGCAGAACCTTACCAGCCCTTGACATGGCGGCTGCGGCCTGGTGCGAGCTGGGCGTCCCGCAAGGGGGCCGTCACAGGTGCTGCATGGCTGTCGTCAGCTCGTGTCGTGAGATGTTGGGTTAAGT…
M58_SRR5451032_239	d__Bacteria	p__Cyanobacteria	c__Cyanobacteriia	o__Cyanobacteriales	f__Nostocaceae	g__Fischerella_PCC-9339	GACGGGTGAGTAACGCGTGAGAATCTAGCTTCAGGTTCGGGACAACATTGGGAAACCGATGCTAATACCGGATGTGCCGAGAGGTGAAAGGCTTGCTGCCTGAAGAAGAGCTCGCGTCTGATTAGCTAGTTGGTGGTGTAAGGGACTACCAAGGCGACGATCAGTAGCTGGTCTGAGAGGATGATCAGCCACACTGGAACTGAGACACGGTCCAGACTCCTACGGGAGGCAGCAGTGGGGAATTTTCCGCAATGGGCGAAAGCCTGACGGAGCAATACCGCGTGAGGGAGGAAGGCTCTTGGGTTGTAAACCTCTTTTCTCAAGGAAGAAGTTCTGACGGTACTTGAGGAATCAGCATCGGCTAACTCCGTGCCAGCAGCCGCGGTAATACGGAGGATG…
M58_SRR5451032_180	d__Bacteria	p__Proteobacteria	c__Alphaproteobacteria	o__Acetobacterales	f__Acetobacteraceae	g__Elioraea	AGAGTTTGATCCTGGCTCAGAGCGAACGCTGGCGGCAGGCCTAACACATGCAAGTCGTGCGCCCCGCAAGGGTAGCAGGCGGACGGGTGAGTAACGCGTGGGAATGTGTCCTCGGGTGGGGGATAACCCTGGGAAACTAGGGCTAATACCGCATGATGTCTGCGGACCAAAGCCGCAAGGCGCCCGAGGAGCAGCCCGCGTCCGATTAGCTAGTTGGTGGGGTAATGGCCTACCAAGGCGACGATCGGTAGCTGGTCTGAGAGGATGATCAGCCACACTGGGACTGAGACACGGCCCAGACTCCTACGGGAGGCAGCAGTGGGGAATATTGGACAATGGGCGAAAGCCTGATCCAGCCATGCCGCGTGGGTGAAGAAGGCCCTAGGGTTGTAAAGCCCT…
M58_SRR5451032_460	d__Bacteria	p__Planctomycetota	c__Planctomycetes	o__Isosphaerales	f__Isosphaeraceae	g__Singulisphaera	CTACCGGGCGTGCGAGCGTGGCCCGGCACACTGGGACTGAGACACTGCCCAGACACCTACGGGTGGCTGCAGTCGAGAATCTTCGGCAATGGGCGCAAGCCCGACCGAGCGACGCCGCGTGGAGGATGAAGGCCCTCGGGTTGTAAACTCCTGTCGAGGGGGAACAAGGGCCGGTGGAGAGCCGGCCTTGAGTGATCCCTGGAGGAAGCACGGGCTAAGTTCGTGCCAGCAGCCGCGGTAAGACGAACCGTGCGAACGTTATTCGGATTCACTGGGCTTAAAGCGCGTGTAGGCGGACCGGCACGTCTGTGGCTGAAAGCCCCCGGCTCAACCGGGGAACGGGCCCGGATACGGCCGGTCTGGAGGGGCATAGGGGGAGCTGGAACTTCCGGTGGAGCG…
M58_SRR5451032_108	d__Bacteria	p__Bacteroidota	c__Bacteroidia	o__Cytophagales	f__Cyclobacteriaceae	g__Ohtaekwangia	AAGCCGAACGGTAATCCTGACGGCAACGTCAGGACTAGAGTGGCGTAAGGGTGCGTAACACGTATGCAATCTGCCCTCAACTGGGGGATAGCTCCCGGAAACGGGAATTAATACCCCATAACATGCCAGCGAGGCATCTTGCTGGCATTAAAGCTACGGCGGTTGAGGATGAGCATGCGTCTGATTAGCTAGTTGGTGAGGTAACGGCTCACCAAGGCGATGATCAGTAGGGGAACTGAGAGGTTGATCCCCCACACTGGCACTGAGACACGGGCCAGACTCCTACGGGAGGCAGCAGTAGGGAATATTGGACAATGGGTGCGAGCCTGATCCAGCCATGCCGCGTGCAGGAAGAAGGCCTTCTGGGTTGTAAACTGCTTTTATCTGGGAATAAAAAAC…
M58_SRR5451032_253	d__Bacteria	p__Deinococcota	c__Deinococci	o__Deinococcales	f__Thermaceae	g__Meiothermus	GTAAAGGGCGTGTAGGCGGTCTTTCAAGTCCGATGCTAAAGACCGAAGCTCAACTTCGGGGGTGCGTTGGATACTGTAAGACTAGACGGTCGGAGAGGGTAGCGGAATTTCCGGAGTAGCGGTGAAATGCGCAGATACCGGAAGGAACGCCGATAGCGAAAGCAGCTACCTAGACGATTGGTGACGCTGAGGCGCGAAAGCGTGGGGAGCAAACCGGATTAGATACCCGGGTAGTCCACGCCCTAAACGATGAGTGCTGGGTGTCCGACATCTGTTGGGTGCCGTAGCTAACGCGTTAAGCACTCCACCTGGGAAGTACGGTCGCAAGACTGAAACTCAAAGGAATTGACGGGGGCCCGCACAAGCGGTGGAGCATGTGGTTTAATTCGAAGCAACGCG…
M58_SRR5451032_122	d__Bacteria	p__Deinococcota	c__Deinococci	o__Deinococcales	f__Thermaceae	g__Meiothermus	TGGCGGACGGGTGAGTAACACGTAGGTGACCTGCCCCAAAGTCTGGGACAACTAGGAGAAATCTTAGCTAATCCTGGATGTGAACCTCGGTTTTGACCGATGTTTAAAGCTTCGGCGCTTTTGGATGGGCCTGCGCTGGATCAGGTTGTTGGTGGGGTAATGGCCTACCAAGCCGACGACCCATAGCTGGTCTGAGAGGACGACCAGCCACAGGGGTACTGAGACACGGACCCCACTCCTACGGGAGGCAGCAGTTAGGAATCTTCCCCAATGGGCGAAAGCCTGAGGGAGCGATACCGCTTGAAGGACGAAGCCCCTCGGGGTGTAAACTTCTGAACTCGGGACGATGATGACGGTACCGAGGTAATAGCACCGGCTAACTCCGTGCCAGCAGCCGCG…
M58_SRR5451032_64	d__Bacteria	p__Armatimonadota	c__Armatimonadetes	o__Armatimonadetes_gp7	f__Armatimonadetes_gp7	g__Armatimonadetes_gp7	AGAGTTTGATCCTGGCTCAGGGCGAACGCTGGCGGCGTGCCTTAGACATGCAAGTCGAGCGGTAGGCACCCCTCGGGGTGCTGAGAGCGGCGAACGGCGGAGTAACACGTGGGTAACCTGCCCCGAAGACTGGGACAACCCGGGGAAACTCGGGCTAATACCGGATGTGGATGCGAGAGCTTTGGCTTGTGCATCTAAAAGGGTTTCCGCTTCGGGATGGGCCCGCGGCCTATTAGGTAGTTGGTGAGGTAACGGCTCACCAAGCCTACGACGGGTAGCCGGTCTGAGAGGATGATCGGCCCGAGGGGCACTGAGACACGGGCCCCACTCCTACGGGAGGCAGCAGTCGGGAATTTTGGGCAATGGGCGCAAGCCTGACCCAGCGACGCCGCGTGGAGG…
M58_SRR5451032_166	d__Bacteria	p__Deinococcota	c__Deinococci	o__Deinococcales	f__Thermaceae	g__Meiothermus	AGAGTTTGATCCTGGCTCAGGGTGAACGCTGGCGGTATGCCTAAGACATGCAAGTCGCACGGGCTGTTTTTGCAGCCAGTGGCGGACGGGTGAGTAACACGTAGGTGACCTACCCCAAAGTCTGGGACAACTAGGAGAAATCTTAGCTAATCCTGGATGTGGACATCTACTTTGGTGGATGTTTAAAGCTTCGGCGCTTTGGGATGGGCCTGCGGCGCATCAGGTAGTTGGTGGGGTAATGGCCTACCAAGCCGACGACGCGTAGCTGGTCTGAGAGGACGATCAGCCACAGGGGTACTGAGACACGGACCCCACTCCTACGGGAGGCAGCAGTTAGGAATCTTCCGCAATGGGCGAAAGCCTGACGGAGCGATACCGCTTGAAGGACGAAGCCCTTCG…
M58_SRR5451032_173	d__Bacteria	p__Deinococcota	c__Deinococci	o__Deinococcales	f__Thermaceae	g__Meiothermus	CCCACTCCTACGGGAGGCAGCAGTTAGGAATCTTCCGCAATGGGCGAAAGCCTGACGGAGCGATACCGCTTGAAGGACGAAGCCCTTCGGGGTGTAAACTTCTGAACTCGGGACGATAATGACGGTACCGAGGTAATAGCACCGGCTAACTCCGTGCCAGCAGCCGCGGTAATACGGAGGGTGCGAGCGTTACCCGGATTTACTGGGTGTAAAGGGCGTGTAGGCGGTTTCTCAAGTCCGATGCTAAAGACCGAAGCTCAACTTCGGGGGTGCGTTGGATACTGTGAGGCTAGACGGTCGGAGAGGGTAGCGGAATTTCCGGAGTAGCGGTGAAATGCGCAGATACCGGAAGGAACGCCAATAGCGAAAGCAGCTACCTGGACGATTTGTGACGCTGAG…
[truncated: 2,220 more rows]
