# Supplementary material for: Global phylogenomic novelty of the Cas1 gene from hot spring microbial communities
Source: Front Microbiol. 2022 Dec 2;13:1069452. doi: 10.3389/fmicb.2022.1069452 (PMC9755687; doi:10.3389/fmicb.2022.1069452)
Supplement: Supplementary file 6 [file Table_5.XLSX]

## Sheet: Sheet1
PERMANOVA of Bray-Curtis indexes of Cas1 genes Marginal effects of terms
Source	R2	P-value
Temperature	0.01575	0.1557
pH	0.01476	0.2139
Altitude	0.02529	0.0048	***
Zone (UTM)	0.47347	0.0001	***
Residual	0.37363
Total	1
Signif. codes: 0 ‘***’ 0.001 ‘**’ 0.01 ‘*’ 0.05 ‘.’ 0.1 ‘ ’
PERMANOVA of Bray-Curtis indexes of Cas1 genes Terms added sequentially (first to last)
Source	R2	P-value
Zone (UTM)	0.56855	0.0001	***
Altitude	0.02654	0.0001	***
Temperature	0.01653	0.0019	***
pH	0.01476	0.0081	***
Zone (UTM):Altitude	0.07479	0.0001	***
Zone (UTM):Temperature	0.10471	0.0001	***
Altitude:Temperature	0.02278	0.0001	***
Zone (UTM):pH	0.01743	0.8644
Altitude:pH	0.01577	0.0034	***
Temperature:pH	0.01869	0.0011	***
Zone (UTM):Altitude:Temperature	0.01001	0.999	.
Zone (UTM):Altitude:pH	0.01001	0.1035
Zone (UTM):Temperature:pH	0.02393	0.0001	***
Altitude:Temperature:pH	0.00365	0.9509
Residual	0.07186
Total	1
Signif. codes: 0 ‘***’ 0.001 ‘**’ 0.01 ‘*’ 0.05 ‘.’ 0.1 ‘ ’
PERMANOVA of Bray-Curtis indexes of 16S rRNA genes Marginal effects of terms
Source	R2	P-value
Temperature	0.02008	0.0739	.
pH	0.01619	0.2003
Altitude	0.03028	0.0033	***
Zone (UTM)	0.42087	0.0001	***
Residual	0.40135
Total	1
Signif. codes: 0 ‘***’ 0.001 ‘**’ 0.01 ‘*’ 0.05 ‘.’ 0.1 ‘ ’
PERMANOVA of identity matrix values of Cas1 genes Marginal effects of terms
Source	R2	P-value
Temperature	0.0063	0.0001	***
pH	0.00778	0.0001	***
Tree clade	0.01476	0.9574
Zone (UTM)	0.0565	0.0001	***
Altitude	0.00363	0.0001	***
Phylum	0.01018	0.0037	***
Family	0.02761	0.0001	***
Genus	0.04773	0.0008	***
Residual	0.62715
Total	1
Signif. codes: 0 ‘***’ 0.001 ‘**’ 0.01 ‘*’ 0.05 ‘.’ 0.1 ‘ ’
Mantel test
Matrices compared	48 metagenomes		42 metagenomes*
	r	significance	r	significance
Cas1_bc**_vs_16S_bc**	0.5757	0.0001	0.494	0.0001
Cas1_bc**_vs_geographic***	0.4459	0.0001	0.3526	0.0001
16S_bc**_vs_geographic***	0.3735	0.0001	0.2691	0.0002
* Without metagenomes: M46_SRR2625865, M46_SRR2626160, M61_SRR3961741, M61_SRR3961741, M61_SRR3961741 and M65_MR4530144.
**bc: bray-curtis dissimilarity index
***geographic: haversine distances
