# Supplementary material for: Global phylogenomic novelty of the Cas1 gene from hot spring microbial communities
Source: Front Microbiol. 2022 Dec 2;13:1069452. doi: 10.3389/fmicb.2022.1069452 (PMC9755687; doi:10.3389/fmicb.2022.1069452)
Supplement: Supplementary file 7 [file Table_6.XLSX]

## Sheet: NR1-5
clade	id	Phylum	Distinct Phylum	Count Phylum	%Phylum	Cas genes	Cas genes summary	Prediction		Best_type	Distinct_best_type	Count_best_type	%Classiffication
ND1	Cas1_166	p__Proteobacteria	p__Proteobacteria	14	87.5	['Cas1_0_CAS-III-B', 'Cas2_2_CAS-I-II-III-IV-V-VI']	Cas1,Cas2,	FALSE		III-B	I-A	10	62.5
ND1	Cas1_217	p__Unknown	p__Acidobacteriota	1	6.2	['Cas2_2_CAS-I-II-III-IV-V-VI', 'Cas1_0_CAS-III-B', 'Cas1_8_CAS-I-II-III-IV-V-VI']	Cas2,Cas1,Cas1,	FALSE		I-A	III-B	5	31.25
ND1	Cas1_367	p__Proteobacteria	p__Unknown	1	6.2	['Cas1_0_CAS-III-B', 'Cas2_2_CAS-I-II-III-IV-V-VI']	Cas1,Cas2,	FALSE		III-B	['III-A', 'III-B']	1	6.25
ND1	Cas1_655	p__Acidobacteriota				['Csx1_9_CAS-III', 'Csm5gr7_3_CAS-III-A-III-D', 'Csm4gr5_0_CAS-III-A-III-D', 'Csm3gr7_1_CAS-III-A-III-D', 'Csm2gr11_7_CAS-III-A', 'Cas10_1_CAS-III', 'Csx1_3_CAS-III', 'Cmr6gr7_1_CAS-III-B-III-C', 'Cmr5gr11_3_CAS-III-B', 'Cmr4_0_IIIB', 'Cmr3gr5_4_CAS-III-B-III-C', 'Cas10_0_CAS-III', 'Csx1_7_CAS-III', 'Cas6_10_CAS-I-II-III-IV-V-VI', 'Cas2_11_CAS-I-II-III-IV-V-VI', 'Cas1_8_CAS-I-II-III-IV-V-VI']	Csx1,Csm5gr7,Csm4gr5,Csm3gr7,Csm2gr11,Cas10,Csx1,Cmr6gr7,Cmr5gr11,Cmr4,Cmr3gr5,Cas10,Csx1,Cas6,Cas2,Cas1	Hybrid(III-A,III-B)		['III-A', 'III-B']
ND1	Cas1_1428	p__Proteobacteria				['Cas2_11_CAS-I-II-III-IV-V-VI', 'Cas1_8_CAS-I-II-III-IV-V-VI', 'Cas1_0_CAS-III-B', 'Cas2_2_CAS-I-II-III-IV-V-VI']	Cas2,Cas1,Cas1,Cas2,	FALSE		I-A
ND1	Cas1_1520	p__Proteobacteria				['Cas2_2_CAS-I-II-III-IV-V-VI', 'Cas1_0_CAS-III-B', 'Cas1_8_CAS-I-II-III-IV-V-VI', 'Cas2_4_CAS-I-II-III-IV-V-VI', 'Cas6_10_CAS-I-II-III-IV-V-VI', 'Csx1_3_CAS-III', 'Csx1_17_CAS-III', 'Csm3_1_IIIAD', 'Cas10_0_CAS-III', 'Cmr3gr5_4_CAS-III-B-III-C', 'Cmr4gr7_0_CAS-III-B-III-C', 'Cmr5gr11_14_CAS-III-B', 'Cmr6gr7_1_CAS-III-B-III-C', 'Csx16_3_CAS-I-III']	Cas2,Cas1,Cas1,Cas2,Cas6,Csx1,Csx1,Csm3,Cas10,Cmr3gr5,Cmr4gr7,Cmr5gr11,Cmr6gr7,Csx16,	III-B		III-B
ND1	Cas1_1557	p__Proteobacteria				['Cas2_2_CAS-I-II-III-IV-V-VI', 'Cas1_0_CAS-III-B', 'Cas1_0_CAS-I-II-III-IV-V-VI', 'Cas2_2_CAS-I-II-III-IV-V-VI', 'Csx16_3_CAS-I-III']	Cas2,Cas1,Cas1,Cas2,Csx16,	FALSE		I-A
ND1	Cas1_1736	p__Proteobacteria				['Cas2_2_CAS-I-II-III-IV-V-VI', 'Cas1_0_CAS-I-II-III-IV-V-VI', 'Cas1_0_CAS-III-B']	Cas2,Cas1,Cas1,	FALSE		I-A
ND1	Cas1_1743	p__Proteobacteria				['Cas2_2_CAS-I-II-III-IV-V-VI', 'Cas1_0_CAS-I-II-III-IV-V-VI', 'Cas1_0_CAS-III-B', 'Cas2_2_CAS-I-II-III-IV-V-VI']	Cas2,Cas1,Cas1,Cas2,	FALSE		I-A
ND1	Cas1_1792	p__Proteobacteria				['Cas1_0_CAS-III-B', 'Cas2_2_CAS-I-II-III-IV-V-VI']	Cas1,Cas2,	FALSE		III-B
ND1	Cas1_1930	p__Proteobacteria				['Cas1_0_CAS-I-II-III-IV-V-VI', 'Cas1_0_CAS-III-B']	Cas1,Cas1,	FALSE		I-A
ND1	Cas1_1934	p__Proteobacteria				['Cas2_2_CAS-I-II-III-IV-V-VI', 'Cas1_0_CAS-I-II-III-IV-V-VI', 'Cas1_0_CAS-III-B']	Cas2,Cas1,Cas1,	FALSE		I-A
ND1	Cas1_1943	p__Proteobacteria				[Cas1_0_CAS-III-B]	Cas1,	FALSE		III-B
ND1	Cas1_2013	p__Proteobacteria				['Cas1_0_CAS-III-B', 'Cas1_0_CAS-I-II-III-IV-V-VI']	Cas1,Cas1,	FALSE		I-A
ND1	Cas1_2016	p__Proteobacteria				['Cas1_0_CAS-I-II-III-IV-V-VI', 'Cas1_0_CAS-III-B', 'Cas2_2_CAS-I-II-III-IV-V-VI']	Cas1,Cas1,Cas2,	FALSE		I-A
ND1	Cas1_2147	p__Proteobacteria				['Cas2_2_CAS-I-II-III-IV-V-VI', 'Cas1_0_CAS-III-B', 'Cas1_0_CAS-I-II-III-IV-V-VI', 'Cas2_2_CAS-I-II-III-IV-V-VI']	Cas2,Cas1,Cas1,Cas2,	FALSE		I-A
ND2	Cas1_140	p__Acidobacteriota	p__Proteobacteria	18	54.5	['CysH_0_IVB', 'Cas2_2_CAS-I-II-III-IV-V-VI', 'Cas1_0_CAS-III-B']	CysH,Cas2,Cas1,	FALSE		III-B	III-A	12	36.37
ND2	Cas1_216	p__Proteobacteria	p__Acidobacteriota	11	33.3	['Cas2_2_CAS-I-II-III-IV-V-VI', 'Cas1_8_CAS-I-II-III-IV-V-VI', 'Cas1_0_CAS-III-B', 'Cas2_2_CAS-I-II-III-IV-V-VI']	Cas2,Cas1,Cas1,Cas2,	FALSE		I-A	I-A	11	33.3
ND2	Cas1_366	p__Proteobacteria	p__Unknown	4	12.1	['Cas2_2_CAS-I-II-III-IV-V-VI', 'Cas1_8_CAS-I-II-III-IV-V-VI', 'Cas1_0_CAS-III-B', 'Cas2_2_CAS-I-II-III-IV-V-VI']	Cas2,Cas1,Cas1,Cas2,	FALSE		I-A	III-B	6	18.18
ND2	Cas1_652	p__Proteobacteria				['Csx1_8_CAS-III', 'Cas10_1_CAS-III', 'Csm2gr11_7_CAS-III-A', 'Csm3gr7_1_CAS-III-A-III-D', 'Csm4gr5_0_CAS-III-A-III-D', 'Csm5gr7_3_CAS-III-A-III-D', 'Csx1_4_CAS-III', 'Cas2_2_CAS-I-II-III-IV-V-VI', 'Cas1_8_CAS-I-II-III-IV-V-VI', 'Cas1_0_CAS-III-B', 'Cas2_2_CAS-I-II-III-IV-V-VI']	Csx1,Cas10,Csm2gr11,Csm3gr7,Csm4gr5,Csm5gr7,Csx1,Cas2,Cas1,Cas1,Cas2,	III-A		III-A	['I-A', 'I-B', 'I-D', 'I-E', 'I-F', 'I-G', 'III-A', 'III-B', 'III-C', 'III-D']	3	9.09
ND2	Cas1_653	p__Proteobacteria				['Cas2_2_CAS-I-II-III-IV-V-VI', 'Cas1_0_CAS-III-B', 'Cas1_8_CAS-I-II-III-IV-V-VI', 'Csx1_4_CAS-III', 'Csm5gr7_3_CAS-III-A-III-D', 'Csm4gr5_0_CAS-III-A-III-D', 'Csm3gr7_1_CAS-III-A-III-D', 'Csm2gr11_7_CAS-III-A', 'Csx1_3_CAS-III']	Cas2,Cas1,Cas1,Csx1,Csm5gr7,Csm4gr5,Csm3gr7,Csm2gr11,Csx1,	III-A		III-A	['I-A', 'I-B', 'I-D', 'I-E', 'I-F', 'I-G']	1	3.03
ND2	Cas1_1156	p__Proteobacteria				['Cas2_2_CAS-I-II-III-IV-V-VI', 'Cas1_8_CAS-I-II-III-IV-V-VI', 'Cas1_0_CAS-III-B', 'Cas2_11_CAS-I-II-III-IV-V-VI']	Cas2,Cas1,Cas1,Cas2,	FALSE		I-A
ND2	Cas1_1163	p__Proteobacteria				['Cas1_0_CAS-III-B', 'Cas2_2_CAS-I-II-III-IV-V-VI']	Cas1,Cas2,	FALSE		III-B
ND2	Cas1_1166	p__Proteobacteria				['Cas1_0_CAS-III-B']	Cas1,	FALSE		III-B
ND2	Cas1_1187	p__Proteobacteria				['Cas1_0_CAS-III-B']	Cas1,	FALSE		III-B
ND2	Cas1_1191	p__Proteobacteria				['Csx1_7_CAS-III', 'Cmr1gr7_2_CAS-III-B-III-C', 'Cas10_4_CAS-III', 'Cmr3gr5_4_CAS-III-B-III-C', 'Cmr4_0_IIIB', 'Cmr5gr11_3_CAS-III-B', 'Cmr6gr7_1_CAS-III-B-III-C', 'Csx16_0_CAS-III-B', 'Cas6_10_CAS-I-II-III-IV-V-VI', 'Csx1_17_CAS-III', 'Cas2_2_CAS-I-II-III-IV-V-VI', 'Cas1_8_CAS-I-II-III-IV-V-VI', 'Cas1_0_CAS-III-B', 'Cas2_2_CAS-I-II-III-IV-V-VI']	Csx1,Cmr1gr7,Cas10,Cmr3gr5,Cmr4,Cmr5gr11,Cmr6gr7,Csx16,Cas6,Csx1,Cas2,Cas1,Cas1,Cas2,	III-B		III-B
ND2	Cas1_1289	p__Acidobacteriota				['Cas2_2_CAS-I-II-III-IV-V-VI', 'Cas1_8_CAS-I-II-III-IV-V-VI', 'Cas1_0_CAS-III-B', 'Cas2_2_CAS-I-II-III-IV-V-VI', 'Cas6_10_CAS-I-II-III-IV-V-VI', 'Csx1_3_CAS-III', 'Cas10_1_CAS-III']	Cas2,Cas1,Cas1,Cas2,Cas6,Csx1,Cas10,	Ambiguous		['I-A', 'I-B', 'I-D', 'I-E', 'I-F', 'I-G', 'III-A', 'III-B', 'III-C', 'III-D']
ND2	Cas1_1452	p__Proteobacteria				['Cas1_8_CAS-I-II-III-IV-V-VI', 'Cas1_0_CAS-III-B']	Cas1,Cas1,	FALSE		I-A
ND2	Cas1_1523	p__Proteobacteria				['Cas2_2_CAS-I-II-III-IV-V-VI', 'Cas1_0_CAS-III-B', 'Cas1_8_CAS-I-II-III-IV-V-VI', 'CasR_1_CAS-III-B', 'Csx1_17_CAS-III']	Cas2,Cas1,Cas1,CasR,Csx1,	FALSE		I-A
ND2	Cas1_1588	p__Acidobacteriota				['Cas2_2_CAS-I-II-III-IV-V-VI', 'Cas1_8_CAS-I-II-III-IV-V-VI', 'Cas1_0_CAS-III-B', 'Cas2_2_CAS-I-II-III-IV-V-VI', 'Cas6_10_CAS-I-II-III-IV-V-VI', 'Csx1_3_CAS-III', 'Cas10_1_CAS-III']	Cas2,Cas1,Cas1,Cas2,Cas6,Csx1,Cas10,	Ambiguous		['I-A', 'I-B', 'I-D', 'I-E', 'I-F', 'I-G', 'III-A', 'III-B', 'III-C', 'III-D']
ND2	Cas1_1595	p__Proteobacteria				['Cas2_2_CAS-I-II-III-IV-V-VI', 'Cas1_0_CAS-III-B', 'Cas1_8_CAS-I-II-III-IV-V-VI', 'Cas2_2_CAS-I-II-III-IV-V-VI']	Cas2,Cas1,Cas1,Cas2,	FALSE		I-A
ND2	Cas1_1653	p__Acidobacteriota				['Csm5_0_IIIA', 'Csm4gr5_0_CAS-III-A-III-D', 'Csm3gr7_1_CAS-III-A-III-D', 'Csm2gr11_0_CAS-III-A', 'Cas10_1_CAS-III', 'Csx1_3_CAS-III', 'Cas6_10_CAS-I-II-III-IV-V-VI', 'Cas2_2_CAS-I-II-III-IV-V-VI', 'Cas1_0_CAS-III-B', 'Cas1_8_CAS-I-II-III-IV-V-VI', 'Cas2_2_CAS-I-II-III-IV-V-VI']	Csm5,Csm4gr5,Csm3gr7,Csm2gr11,Cas10,Csx1,Cas6,Cas2,Cas1,Cas1,Cas2,	III-A		III-A
ND2	Cas1_1708	p__Proteobacteria				['Cas6_10_CAS-I-II-III-IV-V-VI', 'Csx1_3_CAS-III', 'Cas10_1_CAS-III', 'Csm2gr11_7_CAS-III-A', 'Csm3gr7_1_CAS-III-A-III-D', 'Csm4gr5_0_CAS-III-A-III-D', 'Csm5gr7_3_CAS-III-A-III-D', 'Csx1_4_CAS-III', 'Cas2_2_CAS-I-II-III-IV-V-VI', 'Cas1_8_CAS-I-II-III-IV-V-VI', 'Cas1_0_CAS-III-B', 'Cas2_11_CAS-I-II-III-IV-V-VI']	Cas6,Csx1,Cas10,Csm2gr11,Csm3gr7,Csm4gr5,Csm5gr7,Csx1,Cas2,Cas1,Cas1,Cas2,	III-A		III-A
ND2	Cas1_1709	p__Acidobacteriota				['Csx1_9_CAS-III', 'Csx1_7_CAS-III', 'Csm5gr7_0_CAS-III-A-III-D', 'Csm4gr5_0_CAS-III-A-III-D', 'Csm3gr7_1_CAS-III-A-III-D', 'Csm2gr11_7_CAS-III-A', 'Cas10_1_CAS-III', 'Csx1_3_CAS-III', 'Cas6_10_CAS-I-II-III-IV-V-VI', 'Cas2_2_CAS-I-II-III-IV-V-VI', 'Cas1_0_CAS-III-B', 'Cas1_0_CAS-I-II-III-IV-V-VI', 'Cas2_2_CAS-I-II-III-IV-V-VI']	Csx1,Csx1,Csm5gr7,Csm4gr5,Csm3gr7,Csm2gr11,Cas10,Csx1,Cas6,Cas2,Cas1,Cas1,Cas2,	III-A		III-A
ND2	Cas1_1715	p__Acidobacteriota				['Cas2_2_CAS-I-II-III-IV-V-VI', 'Cas1_8_CAS-I-II-III-IV-V-VI', 'Cas1_0_CAS-III-B', 'Cas2_2_CAS-I-II-III-IV-V-VI', 'Csx1_3_CAS-III', 'Csx1_9_CAS-III', 'Cas6_10_CAS-I-II-III-IV-V-VI', 'Cas10_4_CAS-III']	Cas2,Cas1,Cas1,Cas2,Csx1,Csx1,Cas6,Cas10,	Ambiguous		['I-A', 'I-B', 'I-D', 'I-E', 'I-F', 'I-G', 'III-A', 'III-B', 'III-C', 'III-D']
ND2	Cas1_1726	p__Proteobacteria				['Cas2_2_CAS-I-II-III-IV-V-VI', 'Cas1_8_CAS-I-II-III-IV-V-VI', 'Cas1_0_CAS-III-B', 'Cas2_11_CAS-I-II-III-IV-V-VI']	Cas2,Cas1,Cas1,Cas2,	FALSE		I-A
ND2	Cas1_1731	p__Proteobacteria				['Cas2_11_CAS-I-II-III-IV-V-VI', 'Cas1_0_CAS-III-B', 'Cas1_8_CAS-I-II-III-IV-V-VI', 'Cas2_2_CAS-I-II-III-IV-V-VI', 'Csx1_4_CAS-III']	Cas2,Cas1,Cas1,Cas2,Csx1,	FALSE		I-A
ND2	Cas1_1737	p__Proteobacteria				['Csx1_3_CAS-III', 'Cas6_10_CAS-I-II-III-IV-V-VI', 'Cas2_2_CAS-I-II-III-IV-V-VI', 'Cas1_0_CAS-III-B', 'Cas1_8_CAS-I-II-III-IV-V-VI']	Csx1,Cas6,Cas2,Cas1,Cas1,	Ambiguous		['I-A', 'I-B', 'I-D', 'I-E', 'I-F', 'I-G']
ND2	Cas1_1756	p__Unknown				['Cas2_2_CAS-I-II-III-IV-V-VI', 'Cas1_0_CAS-III-B']	Cas2,Cas1,	FALSE		III-B
ND2	Cas1_1763	p__Proteobacteria				['Cas6_10_CAS-I-II-III-IV-V-VI', 'Cas10_1_CAS-III', 'Csm2_0_IIIA', 'Csm3gr7_1_CAS-III-A-III-D', 'Csm4gr5_0_CAS-III-A-III-D', 'Csm5gr7_3_CAS-III-A-III-D', 'Csx1_7_CAS-III', 'Cas2_2_CAS-I-II-III-IV-V-VI', 'Cas1_8_CAS-I-II-III-IV-V-VI', 'Cas1_0_CAS-III-B', 'Cas2_2_CAS-I-II-III-IV-V-VI']	Cas6,Cas10,Csm2,Csm3gr7,Csm4gr5,Csm5gr7,Csx1,Cas2,Cas1,Cas1,Cas2,	III-A		III-A
ND2	Cas1_1767	p__Acidobacteriota				['Csm5_0_IIIA', 'Csm4gr5_0_CAS-III-A-III-D', 'Csm3gr7_1_CAS-III-A-III-D', 'Csm2gr11_7_CAS-III-A', 'Cas10_1_CAS-III', 'Csx1_3_CAS-III', 'Cas6_10_CAS-I-II-III-IV-V-VI', 'Cas2_2_CAS-I-II-III-IV-V-VI', 'Cas1_0_CAS-III-B', 'Cas1_8_CAS-I-II-III-IV-V-VI', 'Cas2_2_CAS-I-II-III-IV-V-VI']	Csm5,Csm4gr5,Csm3gr7,Csm2gr11,Cas10,Csx1,Cas6,Cas2,Cas1,Cas1,Cas2,	III-A		III-A
ND2	Cas1_1809	p__Acidobacteriota				['Csm5_0_IIIA', 'Csm4gr5_0_CAS-III-A-III-D', 'Csm3gr7_1_CAS-III-A-III-D', 'Csm2gr11_7_CAS-III-A', 'Cas10_1_CAS-III', 'Csx1_3_CAS-III', 'Cas6_10_CAS-I-II-III-IV-V-VI', 'Cas2_2_CAS-I-II-III-IV-V-VI', 'Cas1_0_CAS-III-B', 'Cas1_8_CAS-I-II-III-IV-V-VI', 'Cas2_2_CAS-I-II-III-IV-V-VI']	Csm5,Csm4gr5,Csm3gr7,Csm2gr11,Cas10,Csx1,Cas6,Cas2,Cas1,Cas1,Cas2,	III-A		III-A
ND2	Cas1_1854	p__Unknown				['Cas2_2_CAS-I-II-III-IV-V-VI', 'Cas1_8_CAS-I-II-III-IV-V-VI', 'Cas1_0_CAS-III-B', 'Cas2_2_CAS-I-II-III-IV-V-VI', 'Cas6_10_CAS-I-II-III-IV-V-VI', 'Csx1_3_CAS-III', 'Cas10_1_CAS-III', 'Csm2gr11_7_CAS-III-A', 'Csm3gr7_1_CAS-III-A-III-D', 'Csm4gr5_0_CAS-III-A-III-D', 'Csm5_0_IIIA']	Cas2,Cas1,Cas1,Cas2,Cas6,Csx1,Cas10,Csm2gr11,Csm3gr7,Csm4gr5,Csm5,	III-A		III-A
ND2	Cas1_1891	p__Acidobacteriota				['Cas2_2_CAS-I-II-III-IV-V-VI', 'Cas1_8_CAS-I-II-III-IV-V-VI', 'Cas1_0_CAS-III-B', 'Cas2_2_CAS-I-II-III-IV-V-VI', 'Cas6_10_CAS-I-II-III-IV-V-VI', 'Csx1_3_CAS-III', 'Cas10_1_CAS-III', 'Csm2gr11_7_CAS-III-A', 'Csm3gr7_1_CAS-III-A-III-D', 'Csm4gr5_0_CAS-III-A-III-D', 'Csm5_0_IIIA']	Cas2,Cas1,Cas1,Cas2,Cas6,Csx1,Cas10,Csm2gr11,Csm3gr7,Csm4gr5,Csm5,	III-A		III-A
ND2	Cas1_1984	p__Acidobacteriota				['Cas2_2_CAS-I-II-III-IV-V-VI', 'Cas1_8_CAS-I-II-III-IV-V-VI', 'Cas1_0_CAS-III-B', 'Cas2_2_CAS-I-II-III-IV-V-VI', 'Cas6_10_CAS-I-II-III-IV-V-VI', 'Csx1_3_CAS-III', 'Cas10_1_CAS-III', 'Csm2gr11_7_CAS-III-A', 'Csm3gr7_1_CAS-III-A-III-D', 'Csm4gr5_0_CAS-III-A-III-D', 'Csm5_0_IIIA']	Cas2,Cas1,Cas1,Cas2,Cas6,Csx1,Cas10,Csm2gr11,Csm3gr7,Csm4gr5,Csm5,	III-A		III-A
ND2	Cas1_2036	p__Proteobacteria				['Cas6_10_CAS-I-II-III-IV-V-VI', 'Cas10_1_CAS-III', 'Csm2_0_IIIA', 'Csm3gr7_1_CAS-III-A-III-D', 'Csm4gr5_0_CAS-III-A-III-D', 'Csm5gr7_3_CAS-III-A-III-D', 'Csx1_7_CAS-III', 'Cas2_2_CAS-I-II-III-IV-V-VI', 'Cas1_8_CAS-I-II-III-IV-V-VI', 'Cas1_0_CAS-III-B', 'Cas2_2_CAS-I-II-III-IV-V-VI']	Cas6,Cas10,Csm2,Csm3gr7,Csm4gr5,Csm5gr7,Csx1,Cas2,Cas1,Cas1,Cas2,	III-A		III-A
ND2	Cas1_2076	p__Unknown				['Cas2_11_CAS-I-II-III-IV-V-VI', 'Cas1_0_CAS-III-B', 'Cas1_8_CAS-I-II-III-IV-V-VI']	Cas2,Cas1,Cas1,	FALSE		I-A
ND2	Cas1_2142	p__Unknown				['Cas2_2_CAS-I-II-III-IV-V-VI', 'Cas1_8_CAS-I-II-III-IV-V-VI', 'Cas1_0_CAS-III-B', 'Cas2_2_CAS-I-II-III-IV-V-VI', 'Csx1_3_CAS-III', 'CasR_0_CAS-III-B-III-D']	Cas2,Cas1,Cas1,Cas2,Csx1,CasR,	FALSE		I-A
ND2	Cas1_2150	p__Acidobacteriota				['Cas1_0_CAS-III-B', 'Cas1_0_CAS-I-II-III-IV-V-VI', 'Cas2_2_CAS-I-II-III-IV-V-VI']	Cas1,Cas1,Cas2,	FALSE		I-A
ND3	Cas1_1157	p__UBA2233	p__Proteobacteria	4	75	['Cas2_11_CAS-I-II-III-IV-V-VI', 'Cas1_0_CAS-III-B', 'Cas1_8_CAS-I-II-III-IV-V-VI', 'Cas2_2_CAS-I-II-III-IV-V-VI']	Cas2,Cas1,Cas1,Cas2,	FALSE		I-A	I-A	1	25
ND3	Cas1_1521	p__Proteobacteria	p__UBA2233	1	25	['Csx1_3_CAS-III', 'Csx1_7_CAS-III', 'Cas10_0_CAS-III', 'Cmr3gr5_4_CAS-III-B-III-C', 'Cmr4gr7_0_CAS-III-B-III-C', 'Cmr5gr11_3_CAS-III-B', 'Cmr6gr7_1_CAS-III-B-III-C', 'Csx1_7_CAS-III', 'Cas6_10_CAS-I-II-III-IV-V-VI', 'Cas2_2_CAS-I-II-III-IV-V-VI', 'Cas1_8_CAS-I-II-III-IV-V-VI', 'Cas1_0_CAS-III-B', 'Cas2_11_CAS-I-II-III-IV-V-VI']	Csx1,Csx1,Cas10,Cmr3gr5,Cmr4gr7,Cmr5gr11,Cmr6gr7,Csx1,Cas6,Cas2,Cas1,Cas1,Cas2,	III-B		III-B	III-B	1	25
ND3	Cas1_1610	p__Proteobacteria				['Cas2_11_CAS-I-II-III-IV-V-VI', 'Cas1_0_CAS-III-B', 'Cas1_8_CAS-I-II-III-IV-V-VI', 'Cas2_2_CAS-I-II-III-IV-V-VI', 'Cas6_10_CAS-I-II-III-IV-V-VI']	Cas2,Cas1,Cas1,Cas2,Cas6,	Ambiguous		['I-A', 'I-B', 'I-D', 'I-E', 'I-F', 'I-G']	['I-A', 'I-B', 'I-D', 'I-E', 'I-F', 'I-G']	2	50
ND3	Cas1_2109	p__Proteobacteria				['Cas6_10_CAS-I-II-III-IV-V-VI', 'Cas2_2_CAS-I-II-III-IV-V-VI', 'Cas1_8_CAS-I-II-III-IV-V-VI', 'Cas1_0_CAS-III-B', 'Cas2_11_CAS-I-II-III-IV-V-VI']	Cas6,Cas2,Cas1,Cas1,Cas2,	Ambiguous		['I-A', 'I-B', 'I-D', 'I-E', 'I-F', 'I-G']
ND4	Cas1_137	p__Acidobacteriota	p__Nitrospirota	9	60	['Cas2_2_CAS-I-II-III-IV-V-VI', 'Cas1_0_CAS-I-II-III-IV-V-VI', 'Cas1_8_CAS-I-II-III-IV-V-VI', 'Cas1_0_CAS-I-II-III-IV-V-VI', 'Cas2_2_CAS-I-II-III-IV-V-VI', 'Csx1_9_CAS-III']	Cas2,Cas1,Cas1,Cas1,Cas2,Csx1,	FALSE		I-A	I-A	11	73.33
ND4	Cas1_174	p__Acidobacteriota	p__Acidobacteriota	4	26.6	['Csx1_9_CAS-III', 'Cas2_2_CAS-I-II-III-IV-V-VI', 'Cas1_0_CAS-I-II-III-IV-V-VI', 'Cas1_8_CAS-I-II-III-IV-V-VI', 'Cas2_2_CAS-I-II-III-IV-V-VI']	Csx1,Cas2,Cas1,Cas1,Cas2,	FALSE		I-A	III-A	3	20
ND4	Cas1_200	p__Nitrospirota	p__Unknown	2	13.3	['Cas1_8_CAS-I-II-III-IV-V-VI', 'Cas1_0_CAS-I-II-III-IV-V-VI', 'Cas2_2_CAS-I-II-III-IV-V-VI', 'Cas6_10_CAS-I-II-III-IV-V-VI']	Cas1,Cas1,Cas2,Cas6,	Ambiguous		['I-A', 'I-B', 'I-D', 'I-E', 'I-F', 'I-G']	['I-A', 'I-B', 'I-D', 'I-E', 'I-F', 'I-G']	1	6.66
ND4	Cas1_321	p__Nitrospirota				['Cas2_2_CAS-I-II-III-IV-V-VI', 'Cas1_0_CAS-I-II-III-IV-V-VI', 'Cas1_8_CAS-I-II-III-IV-V-VI']	Cas2,Cas1,Cas1,	FALSE		I-A
ND4	Cas1_445	p__Acidobacteriota				['Cas2_2_CAS-I-II-III-IV-V-VI', 'Cas1_0_CAS-I-II-III-IV-V-VI', 'Cas1_8_CAS-I-II-III-IV-V-VI', 'Cas2_2_CAS-I-II-III-IV-V-VI', 'Cas6_10_CAS-I-II-III-IV-V-VI', 'Csx3_3_CAS-I-III', 'Csx1_7_CAS-III', 'Csm5_0_IIIA', 'Csm4_0_IIIA', 'Csm3gr7_1_CAS-III-A-III-D', 'Csm2gr11_7_CAS-III-A', 'Cas10_1_CAS-III', 'Csx1_3_CAS-III']	Cas2,Cas1,Cas1,Cas2,Cas6,Csx3,Csx1,Csm5,Csm4,Csm3gr7,Csm2gr11,Cas10,Csx1,	III-A		III-A
ND4	Cas1_491	p__Nitrospirota				['Cas1_0_CAS-I-II-III-IV-V-VI', 'Cas1_0_CAS-I-II-III-IV-V-VI', 'Cas2_2_CAS-I-II-III-IV-V-VI']	Cas1,Cas1,Cas2,	FALSE		I-A
ND4	Cas1_502	p__Nitrospirota				['Cmr6gr7_2_CAS-III-B-III-C', 'Csx1_12_CAS-III', 'Csx3_1_CAS-I-III', 'Cas2_2_CAS-I-II-III-IV-V-VI', 'Cas1_0_CAS-I-II-III-IV-V-VI', 'Cas1_0_CAS-I-II-III-IV-V-VI', 'Cas2_2_CAS-I-II-III-IV-V-VI', 'Cas6_10_CAS-I-II-III-IV-V-VI']	Cmr6gr7,Csx1,Csx3,Cas2,Cas1,Cas1,Cas2,Cas6,	I-A		I-A
ND4	Cas1_682	p__Nitrospirota				[Cas1_0_I-II-III]	Cas1,	FALSE		I-A
ND4	Cas1_959	p__Nitrospirota				['Cas2_2_CAS-I-II-III-IV-V-VI', 'Cas1_0_CAS-I-II-III-IV-V-VI', 'Cas1_0_CAS-I-II-III-IV-V-VI', 'Cas2_2_CAS-I-II-III-IV-V-VI', 'Cas6_10_CAS-I-II-III-IV-V-VI', 'Csm5gr7_0_CAS-III-A-III-D', 'Csm4gr5_0_CAS-III-A-III-D', 'Csm3gr7_1_CAS-III-A-III-D', 'Csm2gr11_7_CAS-III-A', 'Cas10_1_CAS-III', 'Csx1_3_CAS-III']	Cas2,Cas1,Cas1,Cas2,Cas6,Csm5gr7,Csm4gr5,Csm3gr7,Csm2gr11,Cas10,Csx1,	III-A		III-A
ND4	Cas1_1184	p__Nitrospirota				[Cas1_0_CAS-I-II-III-IV-V-VI]	Cas1,	FALSE		I-A
ND4	Cas1_1214	p__Unknown				['Csx1_3_CAS-III', 'Cas10_1_CAS-III', 'Cas10_1_CAS-III', 'Csm2gr11_7_CAS-III-A', 'Csm3gr7_1_CAS-III-A-III-D', 'Csm4gr5_0_CAS-III-A', 'Csm5gr7_0_CAS-III-A-III-D', 'Csx1_20_CAS-III', 'Cas2_2_CAS-I-II-III-IV-V-VI', 'Cas1_8_CAS-I-II-III-IV-V-VI', 'Cas1_0_CAS-I-II-III-IV-V-VI', 'Cas2_2_CAS-I-II-III-IV-V-VI', 'Cas6_10_CAS-I-II-III-IV-V-VI']	Csx1,Cas10,Cas10,Csm2gr11,Csm3gr7,Csm4gr5,Csm5gr7,Csx1,Cas2,Cas1,Cas1,Cas2,Cas6,	III-A		III-A
ND4	Cas1_1292	p__Acidobacteriota				['Cas2_2_CAS-I-II-III-IV-V-VI', 'Cas1_0_CAS-I-II-III-IV-V-VI', 'Cas1_8_CAS-I-II-III-IV-V-VI', 'Cas2_2_CAS-I-II-III-IV-V-VI', 'Csx1_9_CAS-III']	Cas2,Cas1,Cas1,Cas2,Csx1,	FALSE		I-A
ND4	Cas1_1400	p__Nitrospirota				['Cas2_2_CAS-I-II-III-IV-V-VI', 'Cas1_8_CAS-I-II-III-IV-V-VI', 'Cas1_8_CAS-I-II-III-IV-V-VI', 'Cas2_2_CAS-I-II-III-IV-V-VI']	Cas2,Cas1,Cas1,Cas2,	FALSE		I-A
ND4	Cas1_1403	p__Unknown				['Cas1_0_CAS-I-II-III-IV-V-VI', 'Cas1_8_CAS-I-II-III-IV-V-VI']	Cas1,Cas1,	FALSE		I-A
ND4	Cas1_1426	p__Nitrospirota				['Cas1_8_CAS-I-II-III-IV-V-VI', 'Cas1_8_CAS-I-II-III-IV-V-VI', 'Cas2_2_CAS-I-II-III-IV-V-VI']	Cas1,Cas1,Cas2,	FALSE		I-A
ND5	Cas1_1456	p__Verrucomicrobiota	p__Verrucomicrobiota	1	50	[Cas1_0_CAS-I-II-III-IV-V-VI]	Cas1,	FALSE		I-A	I-A	2	100
ND5	Cas1_2018	p__Proteobacteria	p__Proteobacteria	1	50	[Cas1_0_CAS-I-II-III-IV-V-VI]	Cas1,	FALSE		I-A

## Sheet: NR6-9
clade	id	Phylum	Distinct Phylum	Count Phylum	%Phylum	Cas genes	Cas genes summary	Prediction	Best_type	Distinct_best_type	Count_best_type	%Classiffication
ND6	Cas1_612	p__Verrucomicrobiota	p__Verrucomicrobiota	2	100	['Cas2_11_CAS-I-II-III-IV-V-VI', 'Cas1_0_CAS-I-II-III-IV-V-VI']	Cas2,Cas1,	FALSE	I-A	I-A	2	100
ND6	Cas1_1378	p__Verrucomicrobiota				['Cas1_0_CAS-I-II-III-IV-V-VI', 'Cas2_0_I-II-III']	Cas1,Cas2,	FALSE	I-A
ND7	Cas1_32	p__Verrucomicrobiota	p__Verrucomicrobiota	13	100	['Cas2_5_CAS-I-II-III-IV-V-VI', 'Cas1_0_II']	Cas2,Cas1,	FALSE	II-A	II-A	7	53.84
ND7	Cas1_213	p__Verrucomicrobiota				['Cas2_5_CAS-I-II-III-IV-V-VI', 'Cas1_0_II']	Cas2,Cas1,	FALSE	II-A	['II-A', 'II-C']	5	38.46
ND7	Cas1_330	p__Verrucomicrobiota				['Cas1_0_CAS-I-II-III-IV-V-VI', 'Cas2_5_CAS-I-II-III-IV-V-VI']	Cas1,Cas2,	FALSE	I-A	I-A	1	7.69
ND7	Cas1_591	p__Verrucomicrobiota				['Cas9_0_II', 'Cas9_0_II', 'Cas1_0_II', 'Cas2_5_CAS-I-II-III-IV-V-VI']	Cas9,Cas9,Cas1,Cas2	Ambiguous	['II-A', 'II-C']
ND7	Cas1_598	p__Verrucomicrobiota				['Cas2_5_CAS-I-II-III-IV-V-VI', 'Cas1_0_II']	Cas2,Cas1,	FALSE	II-A
ND7	Cas1_613	p__Verrucomicrobiota				['Cas2_5_CAS-I-II-III-IV-V-VI', 'Cas1_0_II', 'Cas9_0_II']	Cas2,Cas1,Cas9,	Ambiguous	['II-A', 'II-C']
ND7	Cas1_1331	p__Verrucomicrobiota				['Cas2_5_CAS-I-II-III-IV-V-VI', 'Cas1_0_II', 'Cas9_0_II']	Cas2,Cas1,Cas9,	Ambiguous	['II-A', 'II-C']
ND7	Cas1_1617	p__Verrucomicrobiota				['Cas1_0_II', 'Cas9_0_II']	Cas1,Cas9,	Ambiguous	['II-A', 'II-C']
ND7	Cas1_1703	p__Verrucomicrobiota				['Cas2_5_CAS-I-II-III-IV-V-VI', 'Cas1_0_II', 'Cas9_0_II']	Cas2,Cas1,Cas9,	Ambiguous	['II-A', 'II-C']
ND7	Cas1_1771	p__Verrucomicrobiota				['Cas2_5_CAS-I-II-III-IV-V-VI', 'Cas1_0_II']	Cas2,Cas1,	FALSE	II-A
ND7	Cas1_1819	p__Verrucomicrobiota				['Cas1_0_II', 'Cas2_5_CAS-I-II-III-IV-V-VI']	Cas1,Cas2,	FALSE	II-A
ND7	Cas1_1942	p__Verrucomicrobiota				[Cas1_0_II]	Cas1,	FALSE	II-A
ND7	Cas1_2020	p__Verrucomicrobiota				['Cas1_0_II', 'Cas2_5_CAS-I-II-III-IV-V-VI']	Cas1,Cas2,	FALSE	II-A
ND8	Cas1_439	p__Verrucomicrobiota	p__Verrucomicrobiota	3	75	['Cas1_0_II', 'Cas2_5_CAS-I-II-III-IV-V-VI']	Cas1,Cas2,	FALSE	II-A	II-A	4	100
ND8	Cas1_677	p__Verrucomicrobiota	p__Unknown	1	25	[Cas1_0_II]	Cas1,	FALSE	II-A
ND8	Cas1_1427	p__Unknown				[Cas1_0_II]	Cas1,	FALSE	II-A
ND8	Cas1_1579	p__Verrucomicrobiota				['Cas1_0_II', 'Cas2_5_CAS-I-II-III-IV-V-VI']	Cas1,Cas2,	FALSE	II-A
ND9	Cas1_533	p__Verrucomicrobiota	p__Verrucomicrobiota	9	100	['Cas9_0_II', 'Cas1_4_CAS-I-II-III-IV-V-VI', 'Cas2_5_CAS-I-II-III-IV-V-VI']	Cas9,Cas1,Cas2,	Ambiguous	['II-A', 'II-C']	['II-A', 'II-C']	6	66.66
ND9	Cas1_1341	p__Verrucomicrobiota				[Cas1_0_II]	Cas1,	FALSE	II-A	II-A	2	22.22
ND9	Cas1_1573	p__Verrucomicrobiota				['Cas9_0_II', 'Cas1_0_II', 'Cas2_5_CAS-I-II-III-IV-V-VI']	Cas9,Cas1,Cas2,	Ambiguous	['II-A', 'II-C']	I-A	1	11.11
ND9	Cas1_1604	p__Verrucomicrobiota				['Cas1_0_II', 'Cas2_5_CAS-I-II-III-IV-V-VI']	Cas1,Cas2,	FALSE	II-A
ND9	Cas1_1665	p__Verrucomicrobiota				['Cas9_0_II', 'Cas1_0_II', 'Cas2_5_CAS-I-II-III-IV-V-VI']	Cas9,Cas1,Cas2,	Ambiguous	['II-A', 'II-C']
ND9	Cas1_1729	p__Verrucomicrobiota				['Cas9_0_II', 'Cas1_0_II', 'Cas2_5_CAS-I-II-III-IV-V-VI']	Cas9,Cas1,Cas2,	Ambiguous	['II-A', 'II-C']
ND9	Cas1_1766	p__Verrucomicrobiota				['Cas9_0_II', 'Cas1_0_II', 'Cas2_5_CAS-I-II-III-IV-V-VI']	Cas9,Cas1,Cas2,	Ambiguous	['II-A', 'II-C']
ND9	Cas1_1820	p__Verrucomicrobiota				['Cas2_5_CAS-I-II-III-IV-V-VI', 'Cas1_4_CAS-I-II-III-IV-V-VI', 'Cas9_0_II', 'Cas9_0_II']	Cas2,Cas1,Cas9,Cas9	Ambiguous	['II-A', 'II-C']
ND9	Cas1_1948	p__Verrucomicrobiota				[Cas1_4_CAS-I-II-III-IV-V-VI]	Cas1,	FALSE	I-A

## Sheet: NR10
clade	id	Phylum	Distinct Phylum	Count Phylum	%Phylum	Cas genes	Cas genes summary	Prediction	Prediction count	Best_type	Distinct_best_type	Count_best_type	%Classiffication
ND10	Cas1_920	p__Thermoproteota	p__Thermoproteota	7	87.5	['Cas1_0_CAS-I-II-III-IV-V-VI', 'Cas4_3_CAS-I-II-III-IV-V-VI', 'Cas2_7_CAS-I-II-III-IV-V-VI']	Cas1,Cas4,Cas2,	Ambiguous		['I-A', 'I-B', 'I-C', 'I-D', 'I-G', 'II-B', 'V-A', 'V-B1', 'V-B2', 'V-E', 'V-F1', 'V-F2', 'V-F3', 'V-F']	I-D	6	75
ND10	Cas1_943	p__Thermoproteota	p__Bacteroidota	1	12.5	['Cas6_0_CAS-I-A-III-D', 'CasR_1_CAS-I-II-III-IV-V-VI', 'Cas10d_3_CAS-I-D', 'Csc2gr7_0_CAS-I-D', 'Csc1gr5_4_CAS-I-D', 'Cas3d_0_CAS-I-D', 'Cas2_7_CAS-I-II-III-IV-V-VI', 'Cas1_8_CAS-I-II-III-IV-V-VI']	Cas6,CasR,Cas10d,Csc2gr7,Csc1gr5,Cas3d,Cas2,Cas1,	I-D		I-D	['I-A', 'I-B', 'I-C', 'I-D', 'I-G', 'II-B', 'V-A', 'V-B1', 'V-B2', 'V-E', 'V-F1', 'V-F2', 'V-F3', 'V-F']	1	12.5
ND10	Cas1_1012	p__Thermoproteota				['Cas6_0_CAS-I-A-III-D', 'CasR_1_CAS-I-II-III-IV-V-VI', 'Cas10d_5_CAS-I-D', 'Csc2gr7_0_CAS-I-D', 'Csc1gr5_4_CAS-I-D', 'Cas3d_0_CAS-I-D', 'Cas2_7_CAS-I-II-III-IV-V-VI', 'Cas1_0_CAS-I-II-III-IV-V-VI']	Cas6,CasR,Cas10d,Csc2gr7,Csc1gr5,Cas3d,Cas2,Cas1,	I-D		I-D	['I-A', 'I-B', 'I-D', 'I-E', 'I-F', 'I-G']	1	12.5
ND10	Cas1_1106	p__Bacteroidota				['Cas6_5_CAS-I-II-III-IV-V-VI', 'Cas1_0_CAS-I-II-III-IV-V-VI', 'Cas2_2_CAS-I-II-III-IV-V-VI']	Cas6,Cas1,Cas2,	Ambiguous		['I-A', 'I-B', 'I-D', 'I-E', 'I-F', 'I-G']
ND10	Cas1_1196	p__Thermoproteota				['Cas6_0_CAS-I-D', 'CasR_1_CAS-I-II-III-IV-V-VI', 'Cas10d_3_CAS-I-D', 'Csc2gr7_0_CAS-I-D', 'Csc1gr5_4_CAS-I-D', 'Cas3d_0_CAS-I-D', 'Cas2_7_CAS-I-II-III-IV-V-VI', 'Cas4_0_I-II-V', 'Cas1_0_CAS-I-II-III-IV-V-VI']	Cas6,CasR,Cas10d,Csc2gr7,Csc1gr5,Cas3d,Cas2,Cas4,Cas1	I-D		I-D
ND10	Cas1_1251	p__Thermoproteota				['Csc1gr5_4_CAS-I-D', 'Cas3d_0_CAS-I-D', 'Cas2_7_CAS-I-II-III-IV-V-VI', 'Cas1_0_CAS-I-II-III-IV-V-VI']	Csc1gr5,Cas3d,Cas2,Cas1,	I-D		I-D
ND10	Cas1_1275	p__Thermoproteota				['Cas6_0_CAS-I-D', 'CasR_1_CAS-I-II-III-IV-V-VI', 'Cas10d_3_CAS-I-D', 'Csc2gr7_0_CAS-I-D', 'Csc1gr5_4_CAS-I-D', 'Cas3d_0_CAS-I-D', 'Cas2_7_CAS-I-II-III-IV-V-VI', 'Cas4_0_I-II-V', 'Cas1_8_CAS-I-II-III-IV-V-VI']	Cas6,CasR,Cas10d,Csc2gr7,Csc1gr5,Cas3d,Cas2,Cas4,Cas1	I-D		I-D
ND10	Cas1_1365	p__Thermoproteota				['Cas6_10_CAS-I-II-III-IV-V-VI', 'Cas6_0_CAS-I-D', 'CasR_0_CAS-I-II-III-IV-V-VI', 'Cas10d_3_CAS-I-D', 'Csc2gr7_0_CAS-I-D', 'Csc1gr5_4_CAS-I-D', 'Cas3d_0_CAS-I-D', 'Cas2_7_CAS-I-II-III-IV-V-VI', 'Cas1_0_CAS-I-II-III-IV-V-VI']	Cas6,Cas6,CasR,Cas10d,Csc2gr7,Csc1gr5,Cas3d,Cas2,Cas1	I-D		I-D

## Sheet: NR11-12
clade	id	Phylum	Distinct Phylum	Count Phylum	%Phylum	Cas genes	Cas genes summary	Prediction	Best_type	Distinct_best_type	Count_best_type	%Classiffication
ND11	Cas1_872	p__Halobacteriota	Halobacteriota		43	['Cas4_4_CAS-I-II-III-IV-V-VI', 'Cas1_0_I-II-III', 'Cas4_0_CAS-I-II-III-IV-V-VI', 'Cas2_7_CAS-I-II-III-IV-V-VI']	Cas4,Cas1,Cas4,Cas2,	FALSE	I-A	I-A	6	85.71
ND11	Cas1_1199	p__Crenarchaeota	Crenarchaeota		14.2	['Csm3gr7_2_CAS-III-A-III-D', 'Csm5gr7_0_CAS-III-A-III-D', 'Csm4gr5_0_CAS-III-A', 'Csm3gr7_1_CAS-III-A-III-D', 'Csm2gr11_7_CAS-III-A', 'Cas10_1_CAS-III', 'Cas4_0_CAS-I-II-III-IV-V-VI', 'Cas2_7_CAS-I-II-III-IV-V-VI', 'Cas4_6_CAS-I-II-III-IV-V-VI', 'Cas1_8_CAS-I-II-III-IV-V-VI', 'Cas4_0_CAS-I-II-III-IV-V-VI', 'Csx1_9_CAS-III']	Csm3gr7,Csm5gr7,Csm4gr5,Csm3gr7,Csm2gr11,Cas10,Cas4,Cas2,Cas4,Cas1,Cas4,Csx1	III-A	III-A	III-A	1	14.28
ND11	Cas1_1217	p__Halobacteriota	Planctomycetota		14.2	['Cas4_0_CAS-I-II-III-IV-V-VI', 'Cas1_0_I-II-III', 'Cas4_6_CAS-I-II-III-IV-V-VI']	Cas4,Cas1,Cas4,	FALSE	I-A
ND11	Cas1_1241	p__Halobacteriota	Thermoproteota		14.2	['Cmr6gr7_1_CAS-III-B-III-C', 'Cas4_6_CAS-I-II-III-IV-V-VI', 'Cas1_0_I-II-III', 'Cas4_0_CAS-I-II-III-IV-V-VI', 'Cas2_7_CAS-I-II-III-IV-V-VI']	Cmr6gr7,Cas4,Cas1,Cas4,Cas2,	FALSE	I-A
ND11	Cas1_1270	p__Unknown	Unknown		14.2	['Cas1_0_CAS-I-II-III-IV-V-VI', 'Cas4_0_I-II']	Cas1,Cas4,	FALSE	I-A
ND11	Cas1_1340	p__Planctomycetota				['Cas4_0_CAS-I-II-III-IV-V-VI', 'Cas1_0_I-II-III']	Cas4,Cas1,	FALSE	I-A
ND11	Cas1_1399	p__Thermoproteota				['Cas1_0_I-II-III', 'Cas4_6_CAS-I-II-III-IV-V-VI', 'Cas2_7_CAS-I-II-III-IV-V-VI']	Cas1,Cas4,Cas2,	FALSE	I-A
ND12	Cas1_61	p__Crenarchaeota	p__Crenarchaeota		53.3	['Csa3_1_CAS-I-II-III-IV-V-VI', 'Cas6_15_CAS-I-II-III-IV-V-VI', 'Cas3_1_CAS-I', 'Cas8a2_3_CAS-I-A', 'Csa5gr11_8_CAS-I-A', 'Cas7_3_CAS-I', 'Cas5_2_CAS-I-A', 'Cas4_0_I-II', 'Cas2_4_CAS-I-II-III-IV-V-VI', 'Cas1_8_CAS-I-II-III-IV-V-VI', 'Cas4_6_CAS-I-II-III-IV-V-VI']	Csa3,Cas6,Cas3,Cas8a2,Csa5gr11,Cas7,Cas5,Cas4,Cas2,Cas1,Cas4,	I-A	I-A	I-A	10	66.66
ND12	Cas1_173	p__Crenarchaeota	p__Thermoproteota		33.3	['Cas1_8_CAS-I-II-III-IV-V-VI', 'Cas4_6_CAS-I-II-III-IV-V-VI']	Cas1,Cas4,	FALSE	I-A	['I-A', 'I-B', 'I-C', 'I-D', 'I-G', 'II-B', 'V-A', 'V-B1', 'V-B2', 'V-E', 'V-F1', 'V-F2', 'V-F3', 'V-F']	3	20
ND12	Cas1_198	p__Crenarchaeota	p__Firmicutes		6.6	['Cas4_0_I-II', 'Cas2_7_CAS-I-II-III-IV-V-VI', 'Cas1_8_CAS-I-II-III-IV-V-VI', 'Cas4_6_CAS-I-II-III-IV-V-VI']	Cas4,Cas2,Cas1,Cas4,	Ambiguous	['I-A', 'I-B', 'I-C', 'I-D', 'I-G', 'II-B', 'V-A', 'V-B1', 'V-B2', 'V-E', 'V-F1', 'V-F2', 'V-F3', 'V-F']	['I-A', 'I-B', 'I-D', 'I-G']	1	6.66
ND12	Cas1_626	p__Thermoproteota	p__Unknown		6.6	['Cas1_8_CAS-I-II-III-IV-V-VI', 'Cas2_4_CAS-I-II-III-IV-V-VI']	Cas1,Cas2,	FALSE	I-A	I-B	1	6.66
ND12	Cas1_771	p__Crenarchaeota				['Cas1_8_CAS-I-II-III-IV-V-VI', 'Cas2_4_CAS-I-II-III-IV-V-VI']	Cas1,Cas2,	FALSE	I-A
ND12	Cas1_799	p__Crenarchaeota				['Cas1_8_CAS-I-II-III-IV-V-VI', 'Cas2_11_CAS-I-II-III-IV-V-VI', 'Cas4_0_CAS-I-II-III-IV-V-VI', 'Csx1_0_CAS-III', 'Csm6_5_CAS-III', 'Csx1_12_CAS-III']	Cas1,Cas2,Cas4,Csx1,Csm6,Csx1,	Ambiguous	['I-A', 'I-B', 'I-C', 'I-D', 'I-G', 'II-B', 'V-A', 'V-B1', 'V-B2', 'V-E', 'V-F1', 'V-F2', 'V-F3', 'V-F']
ND12	Cas1_810	p__Crenarchaeota				['Cas4_0_I-II', 'Cas2_11_CAS-I-II-III-IV-V-VI', 'Cas1_8_CAS-I-II-III-IV-V-VI']	Cas4,Cas2,Cas1,	FALSE	I-A
ND12	Cas1_903	p__Unknown				['Cas1_8_CAS-I-II-III-IV-V-VI', 'Cas2_4_CAS-I-II-III-IV-V-VI', 'Cas4_0_I-II', 'Csx1_12_CAS-III', 'Csm6_5_CAS-III']	Cas1,Cas2,Cas4,Csx1,Csm6,	FALSE	I-A
ND12	Cas1_1193	p__Firmicutes				['Cas4_6_CAS-I-II-III-IV-V-VI', 'Cas1_8_CAS-I-II-III-IV-V-VI', 'Cas2_2_CAS-I-II-III-IV-V-VI']	Cas4,Cas1,Cas2,	Ambiguous	['I-A', 'I-B', 'I-C', 'I-D', 'I-G', 'II-B', 'V-A', 'V-B1', 'V-B2', 'V-E', 'V-F1', 'V-F2', 'V-F3', 'V-F']
ND12	Cas1_1210	p__Crenarchaeota				['Cas1_8_CAS-I-II-III-IV-V-VI', 'Cas2_2_CAS-I-II-III-IV-V-VI']	Cas1,Cas2,	FALSE	I-A
ND12	Cas1_1223	p__Thermoproteota				['Cas6_8_CAS-I-II-III-IV-V-VI', 'Cas4_0_I-II', 'Cas2_2_CAS-I-II-III-IV-V-VI', 'Cas1_8_CAS-I-II-III-IV-V-VI', 'Cas4_6_CAS-I-II-III-IV-V-VI']	Cas6,Cas4,Cas2,Cas1,Cas4,	Ambiguous	['I-A', 'I-B', 'I-D', 'I-G']
ND12	Cas1_1239	p__Thermoproteota				['Cas4_6_CAS-I-II-III-IV-V-VI', 'Cas1_8_CAS-I-II-III-IV-V-VI', 'Cas2_2_CAS-I-II-III-IV-V-VI', 'Cas4_0_I-II', 'Cas3_1_CAS-I', 'Cas8a2_3_CAS-I-A', 'Csa5gr11_8_CAS-I-A', 'Cas7_3_CAS-I', 'Cas5_2_CAS-I-A', 'Cas6_0_I-III']	Cas4,Cas1,Cas2,Cas4,Cas3,Cas8a2,Csa5gr11,Cas7,Cas5,Cas6,	I-A	I-A
ND12	Cas1_1294	p__Thermoproteota				['Cas6_15_CAS-I-II-III-IV-V-VI', 'Cas8b7_0_CAS-I-B', 'Cas3_0_CAS-I', 'Cas5_4_CAS-I-B', 'Cas7_0_CAS-I-B', 'Cas4_0_I-II', 'Cas2_2_CAS-I-II-III-IV-V-VI', 'Cas1_8_CAS-I-II-III-IV-V-VI']	Cas6,Cas8b7,Cas3,Cas5,Cas7,Cas4,Cas2,Cas1,	I-B	I-B
ND12	Cas1_1301	p__Crenarchaeota				['Cas5_2_CAS-I-A', 'Cas4_0_I-II', 'Cas2_2_CAS-I-II-III-IV-V-VI', 'Cas1_8_CAS-I-II-III-IV-V-VI', 'Cas4_6_CAS-I-II-III-IV-V-VI']	Cas5,Cas4,Cas2,Cas1,Cas4,	I-A	I-A
ND12	Cas1_1350	p__Thermoproteota				['Cas2_4_CAS-I-II-III-IV-V-VI', 'Cas1_8_CAS-I-II-III-IV-V-VI']	Cas2,Cas1,	FALSE	I-A

## Sheet: NR13-15
clade	id	Phylum	Distinct Phylum	Count Phylum	%Phylum	Cas genes	Cas genes summary	Prediction	Best_type	Distinct_best_type	Count_best_type	%Classiffication
ND13	Cas1_887	p__Thermotogota	p__Deferribacterota		63.6	['Cas1_0_CAS-I-II-III-IV-V-VI', 'PIWI_0_CAS-III-AM', 'Cas2_2_CAS-I-II-III-IV-V-VI', 'PrimPol_0_CAS-I-II-III-IV-V-VI']	Cas1,PIWI,Cas2,PrimPol,	FALSE	I-A	I-A	7	63.63
ND13	Cas1_926	p__Thermotogota	p__Thermotogota		27.2	['Cas1_0_CAS-I-II-III-IV-V-VI', 'PIWI_0_CAS-III-AM', 'Cas2_2_CAS-I-II-III-IV-V-VI', 'PrimPol_0_CAS-I-II-III-IV-V-VI']	Cas1,PIWI,Cas2,PrimPol,	FALSE	I-A	III-B	2	18.18
ND13	Cas1_1309	p__Unknown	p__Unknown		9	['Cas6_10_CAS-I-II-III-IV-V-VI', 'Cas1_8_CAS-I-II-III-IV-V-VI', 'Cas2_2_CAS-I-II-III-IV-V-VI']	Cas6,Cas1,Cas2,	Ambiguous	['I-A', 'I-B', 'I-D', 'I-E', 'I-F', 'I-G']	['I-A', 'I-B', 'I-D', 'I-E', 'I-F', 'I-G']	1	9.09
ND13	Cas1_1346	p__Thermotogota				['Cas10_1_CAS-III', 'Csm2gr11_7_CAS-III-A', 'Csm3gr7_8_CAS-III-A-III-D', 'Csm4gr5_1_CAS-III-A', 'Csm5gr7_0_CAS-III-A-III-D', 'Csx22_0_CAS-III-A', 'Cas6_0_I-III', 'PrimPol_0_CAS-I-II-III-IV-V-VI', 'Cas1_0_CAS-I-II-III-IV-V-VI', 'Cas2_2_CAS-I-II-III-IV-V-VI', 'PIWI_0_CAS-III-AM']	Cas10,Csm2gr11,Csm3gr7,Csm4gr5,Csm5gr7,Csx22,Cas6,PrimPol,Cas1,Cas2,PIWI,	III-A	III-A	III-A	1	9.09
ND13	Cas1_1543	p__Deferribacterota				['PrimPol_0_CAS-I-II-III-IV-V-VI', 'Cas1_8_CAS-I-II-III-IV-V-VI', 'Cas2_2_CAS-I-II-III-IV-V-VI']	PrimPol,Cas1,Cas2,	FALSE	I-A
ND13	Cas1_1560	p__Deferribacterota				['Cas2_2_CAS-I-II-III-IV-V-VI', 'Cas1_0_CAS-I-II-III-IV-V-VI', 'PrimPol_0_CAS-I-II-III-IV-V-VI', 'HTH_0_CAS-III-B', 'Unk_02_0_CAS-III-A', 'CasR_0_CAS-III-B', 'Cas6_10_CAS-I-II-III-IV-V-VI', 'Csx1_17_CAS-III', 'Cmr1gr7_2_CAS-III-B-III-C', 'Cas10_0_CAS-III', 'Cmr3gr5_4_CAS-III-B-III-C', 'Cmr4_0_IIIB', 'Cmr5gr11_14_CAS-III-B', 'Cmr6gr7_1_CAS-III-B-III-C', 'Csx20_0_CAS-I-III', 'TPR_0_CAS-III-A', 'Csm…	Cas2,Cas1,PrimPol,HTH,Unk,CasR,Cas6,Csx1,Cmr1gr7,Cas10,Cmr3gr5,Cmr4,Cmr5gr11,Cmr6gr7,Csx20,TPR,Csm6	III-B	III-B
ND13	Cas1_1682	p__Deferribacterota				[Cas1_8_CAS-I-II-III-IV-V-VI]	Cas1,	FALSE	I-A
ND13	Cas1_1780	p__Deferribacterota				['PrimPol_0_CAS-I-II-III-IV-V-VI', 'Cas1_0_CAS-I-II-III-IV-V-VI', 'Cas2_2_CAS-I-II-III-IV-V-VI']	PrimPol,Cas1,Cas2,	FALSE	I-A
ND13	Cas1_1815	p__Deferribacterota				['Csm6_2_CAS-III', 'TPR_0_CAS-III-A', 'Csx20_0_CAS-I-III', 'Cmr6gr7_1_CAS-III-B-III-C', 'Cmr5gr11_14_CAS-III-B', 'Cmr4_0_IIIB', 'Cmr3gr5_4_CAS-III-B-III-C', 'Cas10_0_CAS-III', 'Cmr1gr7_2_CAS-III-B-III-C', 'Csx1_17_CAS-III', 'Cas6_10_CAS-I-II-III-IV-V-VI', 'CasR_0_CAS-III-B', 'Unk_02_0_CAS-III-A', 'HTH_0_CAS-III-B', 'PrimPol_0_CAS-I-II-III-IV-V-VI', 'Cas1_0_CAS-I-II-III-IV-V-VI', 'Cas2_2_CAS-I-II-…	Csm6,TPR,Csx20,Cmr6gr7,Cmr5gr11,Cmr4,Cmr3gr5,Cas10,Cmr1gr7,Csx1,Cas6,CasR,Unk,HTH,PrimPol,Cas1,Cas2	III-B	III-B
ND13	Cas1_1876	p__Deferribacterota				['Cas1_0_CAS-I-II-III-IV-V-VI', 'Cas2_2_CAS-I-II-III-IV-V-VI']	Cas1,Cas2,	FALSE	I-A
ND13	Cas1_1935	p__Deferribacterota				['Cas1_0_CAS-I-II-III-IV-V-VI', 'Cas2_2_CAS-I-II-III-IV-V-VI']	Cas1,Cas2,	FALSE	I-A
ND14	Cas1_414	p__Nitrospirota	p__Nitrospirota		21.4	['PrimPol_0_CAS-I-II-III-IV-V-VI', 'Cas1_0_CAS-I-II-III-IV-V-VI', 'Cas2_2_CAS-I-II-III-IV-V-VI']	PrimPol,Cas1,Cas2,	FALSE	I-A	I-A	11	78.57
ND14	Cas1_443	p__Spirochaetota	p__Spirochaetota		14.2	[Cas1_8_CAS-I-II-III-IV-V-VI]	Cas1,	FALSE	I-A	III-A	2	14.28
ND14	Cas1_473	p__Nitrospirota	p__Unknown		14.2	['Cas2_2_CAS-I-II-III-IV-V-VI', 'Cas1_0_CAS-I-II-III-IV-V-VI', 'RT_0_CAS-III-AM-III-B']	Cas2,Cas1,RT,	FALSE	I-A	['I-A', 'I-B', 'I-D', 'I-E', 'I-F', 'I-G']	1	7.14
ND14	Cas1_570	p__Goldbacteria	p__Dictyoglomota		7.1	['Csx1_9_CAS-III', 'Cas6_10_CAS-I-II-III-IV-V-VI', 'Cas10_1_CAS-III', 'Csm2gr11_7_CAS-III-A', 'Csm3gr7_1_CAS-III-A-III-D', 'Csm4gr5_0_CAS-III-A-III-D', 'Csm5_0_IIIA', 'Csm6_2_CAS-III', 'Cas1_0_CAS-I-II-III-IV-V-VI', 'Cas2_2_CAS-I-II-III-IV-V-VI']	Csx1,Cas6,Cas10,Csm2gr11,Csm3gr7,Csm4gr5,Csm5,Csm6,Cas1,Cas2,	III-A	III-A
ND14	Cas1_615	p__Spirochaetota	p__Elusimicrobiota		7.1	['Cas1_8_CAS-I-II-III-IV-V-VI', 'Cas2_2_CAS-I-II-III-IV-V-VI']	Cas1,Cas2,	FALSE	I-A
ND14	Cas1_869	p__Elusimicrobiota	p__Firmicutes		7.1	['Csm6_2_CAS-III', 'Csx1_9_CAS-III', 'Cas1_0_CAS-I-II-III-IV-V-VI', 'Cas2_2_CAS-I-II-III-IV-V-VI']	Csm6,Csx1,Cas1,Cas2,	FALSE	I-A
ND14	Cas1_988	p__Unknown	p__Goldbacteria		7.1	['Cas1_8_CAS-I-II-III-IV-V-VI', 'Cas2_2_CAS-I-II-III-IV-V-VI']	Cas1,Cas2,	FALSE	I-A
ND14	Cas1_1203	p__Dictyoglomota	p__Nitrospinota_B		7.1	['Cas6_10_CAS-I-II-III-IV-V-VI', 'Cas1_0_CAS-I-II-III-IV-V-VI', 'Cas2_2_CAS-I-II-III-IV-V-VI']	Cas6,Cas1,Cas2,	Ambiguous	['I-A', 'I-B', 'I-D', 'I-E', 'I-F', 'I-G']
ND14	Cas1_1235	p__Ratteibacteria	p__Ratteibacteria		7.1	['Csm5_0_IIIA', 'Csx1_9_CAS-III', 'Cas1_0_CAS-I-II-III-IV-V-VI', 'Cas2_2_CAS-I-II-III-IV-V-VI']	Csm5,Csx1,Cas1,Cas2,	III-A	III-A
ND14	Cas1_1312	p__Nitrospirota	p__WOR-3		7.1	['Cas1_0_CAS-I-II-III-IV-V-VI', 'Cas2_2_CAS-I-II-III-IV-V-VI']	Cas1,Cas2,	FALSE	I-A
ND14	Cas1_1334	p__Firmicutes				[Cas1_8_CAS-I-II-III-IV-V-VI]	Cas1,	FALSE	I-A
ND14	Cas1_1343	p__Nitrospinota_B				['Cas2_11_CAS-I-II-III-IV-V-VI', 'Cas1_0_CAS-I-II-III-IV-V-VI']	Cas2,Cas1,	FALSE	I-A
ND14	Cas1_1391	p__WOR-3				['Csx1_12_CAS-III', 'Cas1_8_CAS-I-II-III-IV-V-VI']	Csx1,Cas1,	FALSE	I-A
ND14	Cas1_1439	p__Unknown				[Cas1_8_CAS-I-II-III-IV-V-VI]	Cas1,	FALSE	I-A
ND15	Cas1_206	p__Myxococcota	p__Desulfobacterota		33.3	[Cas1_8_CAS-I-II-III-IV-V-VI]	Cas1,	FALSE	I-A	I-A	1	33.3
ND15	Cas1_532	p__Desulfobacterota	p__Firmicutes		33.3	['Cmr1gr7_2_CAS-III-B-III-C', 'Cas6_10_CAS-I-II-III-IV-V-VI', 'Cas2_2_CAS-I-II-III-IV-V-VI', 'Cas1_0_CAS-I-II-III-IV-V-VI']	Cmr1gr7,Cas6,Cas2,Cas1,	Ambiguous	['I-A', 'I-B', 'I-D', 'I-E', 'I-F', 'I-G']	['I-A', 'I-B', 'I-D', 'I-E', 'I-F', 'I-G']	1	33.3
ND15	Cas1_1359	p__Firmicutes	p__Myxococcota		33.3	['Cas10_7_CAS-III', 'Csm3gr7_2_CAS-III-A-III-D', 'Csx10_0_IIID', 'Csm3gr7_0_CAS-III-A-III-D', 'Csm3gr7_0_CAS-III-A-III-D', 'Csm3gr7_4_CAS-III-A-III-D', 'Cas6_10_CAS-I-II-III-IV-V-VI', 'RT_0_CAS-III-AM-III-B', 'Cas1_8_CAS-I-II-III-IV-V-VI', 'Cas2_2_CAS-I-II-III-IV-V-VI']	Cas10,Csm3gr7,Csx10,Csm3gr7,Csm3gr7,Csm3gr7,Cas6,RT,Cas1,Cas2,	III-D	III-D	III-D	1	33.3

## Sheet: NR16
clade		Phylum	Distinct Phylum	Count Phylum	%Phylum	Cas genes	Cas genes summary	Prediction	Best_type	Distinct_best_type	Count_best_type	%Classiffication
ND16	Cas1_3	p__Chloroflexota	p__Chloroflexota		64.6	['Cas2_2_CAS-I-II-III-IV-V-VI', 'Cas1_0_CAS-I-II-III-IV-V-VI', 'Cas6_15_CAS-I-II-III-IV-V-VI', 'Csx15_0_CAS-I-III', 'Csm3gr7_4_CAS-III-A-III-D', 'Csx19_18_CAS-III-D', 'Csm3gr7_0_CAS-III-A-III-D', 'Csx10gr5_1_CAS-III-D', 'Cas10_7_CAS-III', 'Csx1_20_CAS-III', 'Csx1_8_CAS-III', 'Csx3_2_CAS-I-III']	Cas2,Cas1,Cas6,Csx15,Csm3gr7,Csx19,Csm3gr7,Csx10gr5,Cas10,Csx1,Csx1,Csx3,	III-D	III-D	I-A	97	53.59
ND16	Cas1_6	p__Chloroflexota	p__Unknown		8.8	['RT_0_CAS-III-AM-III-B', 'Cas1_8_CAS-I-II-III-IV-V-VI', 'Cas2_2_CAS-I-II-III-IV-V-VI']	RT,Cas1,Cas2,	FALSE	I-A	III-A	41	22.65
ND16	Cas1_65	p__Chloroflexota	p__Cyanobacteria		4.4	['Cas10_1_CAS-III', 'Csm2gr11_7_CAS-III-A', 'Csm3gr7_1_CAS-III-A-III-D', 'Csm4_0_IIIA', 'Csm5gr7_0_CAS-III-A-III-D', 'Cas6_8_CAS-I-II-III-IV-V-VI', 'Csx1_9_CAS-III', 'Cas1_0_CAS-I-II-III-IV-V-VI', 'Cas2_2_CAS-I-II-III-IV-V-VI']	Cas10,Csm2gr11,Csm3gr7,Csm4,Csm5gr7,Cas6,Csx1,Cas1,Cas2,	III-A	III-A	['I-A', 'I-B', 'I-D', 'I-E', 'I-F', 'I-G']	25	13.81
ND16	Cas1_72	p__Chloroflexota	p__Desulfobacterota		4.4	['WYL_3_CAS-I-II-III-IV-V-VI', 'Cas6_10_CAS-I-II-III-IV-V-VI', 'Csx1_4_CAS-III', 'WYL_3_CAS-I-II-III-IV-V-VI', 'CasR_0_CAS-III-B-III-D', 'RT_0_CAS-III-AM-III-B', 'Cas1_0_CAS-I-II-III-IV-V-VI', 'Cas2_2_CAS-I-II-III-IV-V-VI']	WYL,Cas6,Csx1,WYL,CasR,RT,Cas1,Cas2,	I-A	I-A	III-B	13	7.18
ND16	Cas1_79	p__Cyanobacteria	p__Spirochaetota		3.8	['Csx3_2_CAS-I-III', 'WYL_2_CAS-I-II-III-IV-V-VI', 'Cas1_0_CAS-I-II-III-IV-V-VI', 'Cas2_2_CAS-I-II-III-IV-V-VI', 'Cas6_8_CAS-I-II-III-IV-V-VI', 'Csm3gr7_4_CAS-III-A-III-D', 'Csx21_0_CAS-III-A-III-D', 'Csm6_0_CAS-III']	Csx3,WYL,Cas1,Cas2,Cas6,Csm3gr7,Csx21,Csm6,	III-A	III-A	III-D	5	2.76
ND16	Cas1_84	p__Chloroflexota	p__Myxococcota		3.3	['Csx3_2_CAS-I-III', 'Csx1_19_CAS-III', 'Cas10_1_CAS-III', 'Csm2gr11_7_CAS-III-A', 'Csm3gr7_1_CAS-III-A-III-D', 'Csm4gr5_0_CAS-III-A', 'Csm5gr7_0_CAS-III-A-III-D', 'Csx1_7_CAS-III', 'Csx15_0_CAS-I-III', 'Cas6_15_CAS-I-II-III-IV-V-VI', 'Cas1_0_CAS-I-II-III-IV-V-VI', 'Cas2_2_CAS-I-II-III-IV-V-VI']	Csx3,Csx1,Cas10,Csm2gr11,Csm3gr7,Csm4gr5,Csm5gr7,Csx1,Csx15,Cas6,Cas1,Cas2,	III-A	III-A
ND16	Cas1_93	p__Unknown	p__Calditrichota		2.2	['Csx1_8_CAS-III', 'TPR_1_CAS-III-A', 'PrimPol_0_CAS-I-II-III-IV-V-VI', 'Cas1_0_CAS-I-II-III-IV-V-VI', 'Cas2_2_CAS-I-II-III-IV-V-VI', 'Csx1_3_CAS-III', 'Cas10_0_CAS-III', 'Cmr3gr5_4_CAS-III-B-III-C', 'Cmr4gr7_1_CAS-III-B-III-C', 'Cmr5gr11_2_CAS-III-B', 'Cmr6gr7_1_CAS-III-B-III-C', 'Cmr1gr7_2_CAS-III-B-III-C']	Csx1,TPR,PrimPol,Cas1,Cas2,Csx1,Cas10,Cmr3gr5,Cmr4gr7,Cmr5gr11,Cmr6gr7,Cmr1gr7,	III-B	III-B
ND16	Cas1_96	p__Chloroflexota	p__Acidobacteriota		1.6	['Cas2_2_CAS-I-II-III-IV-V-VI', 'Cas1_0_CAS-I-II-III-IV-V-VI', 'Csx15_0_CAS-I-III', 'Csx1_9_CAS-III', 'Csm5_0_IIIA', 'Csm4gr5_1_CAS-III-A', 'Csm3gr7_1_CAS-III-A-III-D', 'Csm2gr11_7_CAS-III-A', 'Cas10_1_CAS-III', 'Cas6_8_CAS-I-II-III-IV-V-VI', 'Csx1_8_CAS-III']	Cas2,Cas1,Csx15,Csx1,Csm5,Csm4gr5,Csm3gr7,Csm2gr11,Cas10,Cas6,Csx1,	III-A	III-A
ND16	Cas1_100	p__Chloroflexota	p__Planctomycetota		1.6	['Cas10_1_CAS-III', 'Csm2gr11_7_CAS-III-A', 'Csm3gr7_1_CAS-III-A-III-D', 'Csm4gr5_1_CAS-III-A', 'Csm5_0_IIIA', 'Csx1_9_CAS-III', 'Cas6_15_CAS-I-II-III-IV-V-VI', 'Cas1_0_CAS-I-II-III-IV-V-VI', 'Cas2_2_CAS-I-II-III-IV-V-VI']	Cas10,Csm2gr11,Csm3gr7,Csm4gr5,Csm5,Csx1,Cas6,Cas1,Cas2,	III-A	III-A
ND16	Cas1_111	p__Chloroflexota	p__Proteobacteria		1.6	['Cas2_2_CAS-I-II-III-IV-V-VI', 'Cas1_0_CAS-I-II-III-IV-V-VI', 'Cas6_15_CAS-I-II-III-IV-V-VI']	Cas2,Cas1,Cas6,	Ambiguous	['I-A', 'I-B', 'I-D', 'I-E', 'I-F', 'I-G']
ND16	Cas1_114	p__Chloroflexota	p__Binatota		1.1	['Csx1_15_CAS-III', 'Csx1_15_CAS-III', 'Cas6_0_CAS-I-II-III-IV-V-VI', 'Cas1_0_CAS-I-II-III-IV-V-VI', 'Cas2_2_CAS-I-II-III-IV-V-VI']	Csx1,Csx1,Cas6,Cas1,Cas2,	Ambiguous	['I-A', 'I-B', 'I-D', 'I-E', 'I-F', 'I-G']
ND16	Cas1_116	p__Chloroflexota	p__Armatimonadota	1	0.5	['Cas2_2_CAS-I-II-III-IV-V-VI', 'Cas1_0_CAS-I-II-III-IV-V-VI', 'Cas6_15_CAS-I-II-III-IV-V-VI']	Cas2,Cas1,Cas6,	Ambiguous	['I-A', 'I-B', 'I-D', 'I-E', 'I-F', 'I-G']
ND16	Cas1_150	p__Chloroflexota	p__Asgardarchaeota	1	0.5	['Csm4gr5_1_CAS-III-A', 'Csm5_0_IIIA', 'Csx1_15_CAS-III', 'Csx1_15_CAS-III', 'Cas6_0_CAS-I-II-III-IV-V-VI', 'Cas1_0_CAS-I-II-III-IV-V-VI', 'Cas2_2_CAS-I-II-III-IV-V-VI']	Csm4gr5,Csm5,Csx1,Csx1,Cas6,Cas1,Cas2,	III-A	III-A
ND16	Cas1_182	p__Chloroflexota	p__Desulfuromonadota	1	0.5	['RT_0_CAS-III-AM-III-B', 'Cas1_0_CAS-I-II-III-IV-V-VI', 'Cas2_2_CAS-I-II-III-IV-V-VI']	RT,Cas1,Cas2,	FALSE	I-A
ND16	Cas1_185	p__Chloroflexota	p__Methylomirabilota	1	0.5	['Cas10_1_CAS-III', 'Csm2gr11_7_CAS-III-A', 'Csm3gr7_1_CAS-III-A-III-D', 'Csm4_0_IIIA', 'Csm5gr7_0_CAS-III-A-III-D', 'Csx1_15_CAS-III', 'Csx1_15_CAS-III', 'Cas6_0_CAS-I-II-III-IV-V-VI', 'Cas1_0_CAS-I-II-III-IV-V-VI', 'Cas2_2_CAS-I-II-III-IV-V-VI']	Cas10,Csm2gr11,Csm3gr7,Csm4,Csm5gr7,Csx1,Csx1,Cas6,Cas1,Cas2,	III-A	III-A
ND16	Cas1_195	p__Binatota				['TPR_1_CAS-III-A', 'PrimPol_0_CAS-I-II-III-IV-V-VI', 'Cas1_0_CAS-I-II-III-IV-V-VI', 'Cas2_2_CAS-I-II-III-IV-V-VI']	TPR,PrimPol,Cas1,Cas2,	FALSE	I-A
ND16	Cas1_268	p__Spirochaetota				['Cas2_2_CAS-I-II-III-IV-V-VI', 'Cas2_2_CAS-I-II-III-IV-V-VI', 'Cas1_0_CAS-I-II-III-IV-V-VI', 'Csx1_17_CAS-III', 'Csx20_0_CAS-I-III', 'Cmr6gr7_1_CAS-III-B-III-C', 'Cmr5gr11_14_CAS-III-B', 'Cmr4gr7_1_CAS-III-B-III-C', 'Cmr3gr5_4_CAS-III-B-III-C', 'Cas10_0_CAS-III', 'Cmr1gr7_2_CAS-III-B-III-C', 'Cas6_10_CAS-I-II-III-IV-V-VI', 'Cas3HD_1_CAS-I']	Cas2,Cas2,Cas1,Csx1,Csx20,Cmr6gr7,Cmr5gr11,Cmr4gr7,Cmr3gr5,Cas10,Cmr1gr7,Cas6,Cas3HD,	III-B	III-B
ND16	Cas1_271	p__Spirochaetota				['Csm6_2_CAS-III', 'Cas6_10_CAS-I-II-III-IV-V-VI', 'Cmr1gr7_2_CAS-III-B-III-C', 'Cas10_0_CAS-III', 'Cmr3gr5_4_CAS-III-B-III-C', 'Cmr4gr7_1_CAS-III-B-III-C', 'Cmr5gr11_14_CAS-III-B', 'Cmr6gr7_1_CAS-III-B-III-C', 'Csx1_7_CAS-III', 'Cas1_0_CAS-I-II-III-IV-V-VI', 'Cas2_11_CAS-I-II-III-IV-V-VI', 'Cas2_2_CAS-I-II-III-IV-V-VI']	Csm6,Cas6,Cmr1gr7,Cas10,Cmr3gr5,Cmr4gr7,Cmr5gr11,Cmr6gr7,Csx1,Cas1,Cas2,Cas2,	III-B	III-B
ND16	Cas1_276	p__Chloroflexota				['Csx1_8_CAS-III', 'Cas10_1_CAS-III', 'Csm2gr11_7_CAS-III-A', 'Csm3gr7_1_CAS-III-A-III-D', 'Csm4gr5_0_CAS-III-A', 'Csm5gr7_0_CAS-III-A-III-D', 'Csx1_18_CAS-III', 'Csx1_17_CAS-III', 'Csx15_0_CAS-I-III', 'Cas6_8_CAS-I-II-III-IV-V-VI', 'Cas1_0_CAS-I-II-III-IV-V-VI', 'Cas2_2_CAS-I-II-III-IV-V-VI']	Csx1,Cas10,Csm2gr11,Csm3gr7,Csm4gr5,Csm5gr7,Csx1,Csx1,Csx15,Cas6,Cas1,Cas2,	III-A	III-A
ND16	Cas1_278	p__Spirochaetota				['Cas2_2_CAS-I-II-III-IV-V-VI', 'Cas2_2_CAS-I-II-III-IV-V-VI', 'Cas1_8_CAS-I-II-III-IV-V-VI', 'Csx1_13_CAS-III', 'Csx20_0_CAS-I-III', 'Csm5gr7_3_CAS-III-A-III-D', 'Csm4gr5_0_CAS-III-A-III-D', 'Csm3gr7_1_CAS-III-A-III-D', 'Csm2gr11_7_CAS-III-A', 'Cas10_1_CAS-III', 'Cas6_10_CAS-I-II-III-IV-V-VI', 'Csx1_12_CAS-III']	Cas2,Cas2,Cas1,Csx1,Csx20,Csm5gr7,Csm4gr5,Csm3gr7,Csm2gr11,Cas10,Cas6,Csx1,	III-A	III-A
ND16	Cas1_282	p__Chloroflexota				['Csx15_0_CAS-I-III', 'Cas6_15_CAS-I-II-III-IV-V-VI', 'Cas1_0_CAS-I-II-III-IV-V-VI', 'Cas2_2_CAS-I-II-III-IV-V-VI']	Csx15,Cas6,Cas1,Cas2,	Ambiguous	['I-A', 'I-B', 'I-D', 'I-E', 'I-F', 'I-G']
ND16	Cas1_286	p__Chloroflexota				['Cas2_2_CAS-I-II-III-IV-V-VI', 'Cas1_0_CAS-I-II-III-IV-V-VI', 'Cas6_15_CAS-I-II-III-IV-V-VI', 'Csx15_0_CAS-I-III', 'Csx1_17_CAS-III', 'Csx1_7_CAS-III']	Cas2,Cas1,Cas6,Csx15,Csx1,Csx1,	Ambiguous	['I-A', 'I-B', 'I-D', 'I-E', 'I-F', 'I-G']
ND16	Cas1_334	p__Chloroflexota				['Cas2_2_CAS-I-II-III-IV-V-VI', 'Cas1_0_CAS-I-II-III-IV-V-VI']	Cas2,Cas1,	FALSE	I-A
ND16	Cas1_336	p__Chloroflexota				['Cas2_2_CAS-I-II-III-IV-V-VI', 'Cas1_0_CAS-I-II-III-IV-V-VI']	Cas2,Cas1,	FALSE	I-A
ND16	Cas1_342	p__Chloroflexota				[Cas1_8_CAS-I-II-III-IV-V-VI]	Cas1,	FALSE	I-A
ND16	Cas1_355	p__Chloroflexota				['Cas2_2_CAS-I-II-III-IV-V-VI', 'Cas1_0_CAS-I-II-III-IV-V-VI', 'Cas6_0_CAS-I-II-III-IV-V-VI']	Cas2,Cas1,Cas6,	Ambiguous	['I-A', 'I-B', 'I-D', 'I-E', 'I-F', 'I-G']
ND16	Cas1_371	p__Unknown				['Cas1_8_CAS-I-II-III-IV-V-VI']	Cas1,	FALSE	I-A
ND16	Cas1_400	p__Chloroflexota				['Cas1_0_CAS-I-II-III-IV-V-VI', 'RT_0_CAS-III-AM-III-B', 'CasR_0_CAS-III-B-III-D', 'WYL_3_CAS-I-II-III-IV-V-VI']	Cas1,RT,CasR,WYL,	FALSE	III-B
ND16	Cas1_403	p__Chloroflexota				['Csx1_17_CAS-III', 'Csx15_0_CAS-I-III', 'Cas6_15_CAS-I-II-III-IV-V-VI', 'Cas1_0_CAS-I-II-III-IV-V-VI', 'Cas2_2_CAS-I-II-III-IV-V-VI']	Csx1,Csx15,Cas6,Cas1,Cas2,	Ambiguous	['I-A', 'I-B', 'I-D', 'I-E', 'I-F', 'I-G']
ND16	Cas1_404	p__Acidobacteriota				['Csx1_7_CAS-III', 'PrimPol_0_CAS-I-II-III-IV-V-VI', 'Cas1_0_CAS-I-II-III-IV-V-VI', 'Cas2_2_CAS-I-II-III-IV-V-VI']	Csx1,PrimPol,Cas1,Cas2,	FALSE	I-A
ND16	Cas1_405	p__Chloroflexota				['Csx1_18_CAS-III', 'Csx1_17_CAS-III', 'Csx15_0_CAS-I-III', 'Cas6_15_CAS-I-II-III-IV-V-VI', 'Cas1_0_CAS-I-II-III-IV-V-VI', 'Cas2_2_CAS-I-II-III-IV-V-VI']	Csx1,Csx1,Csx15,Cas6,Cas1,Cas2,	Ambiguous	['I-A', 'I-B', 'I-D', 'I-E', 'I-F', 'I-G']
ND16	Cas1_408	p__Chloroflexota				['Csx1_15_CAS-III', 'Cas6_0_CAS-I-II-III-IV-V-VI', 'Cas1_0_CAS-I-II-III-IV-V-VI', 'Cas2_2_CAS-I-II-III-IV-V-VI']	Csx1,Cas6,Cas1,Cas2,	Ambiguous	['I-A', 'I-B', 'I-D', 'I-E', 'I-F', 'I-G']
ND16	Cas1_438	p__Chloroflexota				['Cas2_2_CAS-I-II-III-IV-V-VI', 'Cas1_0_CAS-I-II-III-IV-V-VI']	Cas2,Cas1,	FALSE	I-A
ND16	Cas1_449	p__Cyanobacteria				['Cas2_4_CAS-I-II-III-IV-V-VI', 'Cas1_0_CAS-I-II-III-IV-V-VI', 'WYL_1_CAS-I-II-III-IV-V-VI']	Cas2,Cas1,WYL,	FALSE	I-A
ND16	Cas1_463	p__Chloroflexota				['Cas2_2_CAS-I-II-III-IV-V-VI', 'Cas1_0_CAS-I-II-III-IV-V-VI', 'Cas6_15_CAS-I-II-III-IV-V-VI', 'Csx15_0_CAS-I-III', 'Csx1_17_CAS-III', 'Csx1_9_CAS-III', 'Csm5_0_IIIA', 'Csm4gr5_0_CAS-III-A-III-D', 'Csm3gr7_1_CAS-III-A-III-D', 'Csm2gr11_6_CAS-III-A', 'Cas10_1_CAS-III', 'Csx1_8_CAS-III']	Cas2,Cas1,Cas6,Csx15,Csx1,Csx1,Csm5,Csm4gr5,Csm3gr7,Csm2gr11,Cas10,Csx1,	III-A	III-A
ND16	Cas1_472	p__Chloroflexota				['WYL_3_CAS-I-II-III-IV-V-VI', 'CasR_0_CAS-III-B-III-D', 'RT_0_CAS-III-AM-III-B', 'Cas1_0_CAS-I-II-III-IV-V-VI']	WYL,CasR,RT,Cas1,	FALSE	III-B
ND16	Cas1_476	p__Chloroflexota				['Cas2_2_CAS-I-II-III-IV-V-VI', 'Cas1_0_CAS-I-II-III-IV-V-VI', 'Cas6_0_CAS-I-II-III-IV-V-VI']	Cas2,Cas1,Cas6,	Ambiguous	['I-A', 'I-B', 'I-D', 'I-E', 'I-F', 'I-G']
ND16	Cas1_490	p__Chloroflexota				['Csx1_18_CAS-III', 'Cas1_8_CAS-I-II-III-IV-V-VI']	Csx1,Cas1,	FALSE	I-A
ND16	Cas1_498	p__Chloroflexota				['Cas6_15_CAS-I-II-III-IV-V-VI', 'Cas1_8_CAS-I-II-III-IV-V-VI']	Cas6,Cas1,	FALSE	I-A
ND16	Cas1_513	p__Acidobacteriota				['Cas2_2_CAS-I-II-III-IV-V-VI', 'Cas1_0_CAS-I-II-III-IV-V-VI', 'PrimPol_0_CAS-I-II-III-IV-V-VI', 'Csx1_18_CAS-III', 'Cmr4gr7_0_CAS-III-B-III-C', 'Cmr6gr7_2_CAS-III-B-III-C', 'Cmr5gr11_14_CAS-III-B', 'Cmr4gr7_1_CAS-III-B-III-C', 'Cmr3gr5_4_CAS-III-B-III-C', 'Cas10_0_CAS-III', 'Csm6_2_CAS-III', 'Cas6_10_CAS-I-II-III-IV-V-VI']	Cas2,Cas1,PrimPol,Csx1,Cmr4gr7,Cmr6gr7,Cmr5gr11,Cmr4gr7,Cmr3gr5,Cas10,Csm6,Cas6,	III-B	III-B
ND16	Cas1_527	p__Chloroflexota				['Cas2_2_CAS-I-II-III-IV-V-VI', 'Cas1_0_CAS-I-II-III-IV-V-VI', 'Cas6_15_CAS-I-II-III-IV-V-VI', 'Csx15_0_CAS-I-III', 'Csx1_17_CAS-III', 'Csx1_7_CAS-III', 'Csm5gr7_0_CAS-III-A-III-D', 'Csm4gr5_0_CAS-III-A', 'Csm3gr7_1_CAS-III-A-III-D', 'Csm2gr11_7_CAS-III-A', 'Cas10_1_CAS-III', 'Csx1_8_CAS-III']	Cas2,Cas1,Cas6,Csx15,Csx1,Csx1,Csm5gr7,Csm4gr5,Csm3gr7,Csm2gr11,Cas10,Csx1,	III-A	III-A
ND16	Cas1_535	p__Chloroflexota				['Csx1_8_CAS-III', 'Cas10_1_CAS-III', 'Csm2gr11_7_CAS-III-A', 'Csm3gr7_1_CAS-III-A-III-D', 'Csm4_0_IIIA', 'Csm5_0_IIIA', 'Csx1_20_CAS-III', 'Csx1_17_CAS-III', 'Csx15_0_CAS-I-III', 'Cas6_15_CAS-I-II-III-IV-V-VI', 'Cas1_0_CAS-I-II-III-IV-V-VI', 'Cas2_2_CAS-I-II-III-IV-V-VI']	Csx1,Cas10,Csm2gr11,Csm3gr7,Csm4,Csm5,Csx1,Csx1,Csx15,Cas6,Cas1,Cas2,	III-A	III-A
ND16	Cas1_543	p__Chloroflexota				['Csx3_2_CAS-I-III', 'Csx1_19_CAS-III', 'Cas10_1_CAS-III', 'Csm2gr11_7_CAS-III-A', 'Csm3gr7_1_CAS-III-A-III-D', 'Csm4gr5_0_CAS-III-A', 'Csm5_0_IIIA', 'Csx1_7_CAS-III', 'Csx15_0_CAS-I-III', 'Cas1_0_CAS-I-II-III-IV-V-VI', 'Cas2_2_CAS-I-II-III-IV-V-VI']	Csx3,Csx1,Cas10,Csm2gr11,Csm3gr7,Csm4gr5,Csm5,Csx1,Csx15,Cas1,Cas2,	III-A	III-A
ND16	Cas1_553	p__Desulfobacterota				['Csx20_0_CAS-I-III', 'Csm5gr7_0_CAS-III-A-III-D', 'Csm4_0_IIIA', 'Csm3gr7_1_CAS-III-A-III-D', 'Csm2gr11_7_CAS-III-A', 'Cas10_1_CAS-III', 'Cas6_10_CAS-I-II-III-IV-V-VI', 'TPR_1_CAS-III-A', 'PrimPol_0_CAS-I-II-III-IV-V-VI', 'Cas1_0_CAS-I-II-III-IV-V-VI', 'Cas2_2_CAS-I-II-III-IV-V-VI']	Csx20,Csm5gr7,Csm4,Csm3gr7,Csm2gr11,Cas10,Cas6,TPR,PrimPol,Cas1,Cas2,	III-A	III-A
ND16	Cas1_554	p__Chloroflexota				['Cas2_2_CAS-I-II-III-IV-V-VI', 'Cas1_0_CAS-I-II-III-IV-V-VI', 'Cas6_15_CAS-I-II-III-IV-V-VI', 'Csx15_0_CAS-I-III', 'Csx1_17_CAS-III', 'Csx1_7_CAS-III', 'Csm5gr7_0_CAS-III-A-III-D', 'Csm4gr5_1_CAS-III-A', 'Csm3gr7_1_CAS-III-A-III-D', 'Csm2gr11_7_CAS-III-A', 'Cas10_1_CAS-III', 'Csx1_8_CAS-III']	Cas2,Cas1,Cas6,Csx15,Csx1,Csx1,Csm5gr7,Csm4gr5,Csm3gr7,Csm2gr11,Cas10,Csx1,	III-A	III-A
ND16	Cas1_558	p__Desulfobacterota				['TPR_1_CAS-III-A', 'PrimPol_0_CAS-I-II-III-IV-V-VI', 'Cas1_0_CAS-I-II-III-IV-V-VI', 'Cas2_2_CAS-I-II-III-IV-V-VI', 'Csx1_18_CAS-III', 'Csx20_0_CAS-I-III', 'Cmr6_0_IIIB', 'Cmr5gr11_14_CAS-III-B', 'Cmr4gr7_0_CAS-III-B-III-C', 'Cmr3gr5_4_CAS-III-B-III-C', 'Cas10_0_CAS-III', 'Cmr1gr7_2_CAS-III-B-III-C', 'Cas6_10_CAS-I-II-III-IV-V-VI']	TPR,PrimPol,Cas1,Cas2,Csx1,Csx20,Cmr6,Cmr5gr11,Cmr4gr7,Cmr3gr5,Cas10,Cmr1gr7,Cas6,	III-B	III-B
ND16	Cas1_568	p__Unknown				['Cmr1gr7_2_CAS-III-B-III-C', 'Cmr6gr7_1_CAS-III-B-III-C', 'Cmr5gr11_2_CAS-III-B', 'Cmr4gr7_1_CAS-III-B-III-C', 'Cmr3gr5_4_CAS-III-B-III-C', 'Cas10_0_CAS-III', 'Csx1_3_CAS-III', 'Cas2_2_CAS-I-II-III-IV-V-VI', 'Cas1_0_CAS-I-II-III-IV-V-VI', 'PrimPol_0_CAS-I-II-III-IV-V-VI', 'TPR_1_CAS-III-A', 'Csx1_8_CAS-III']	Cmr1gr7,Cmr6gr7,Cmr5gr11,Cmr4gr7,Cmr3gr5,Cas10,Csx1,Cas2,Cas1,PrimPol,TPR,Csx1,	III-B	III-B
ND16	Cas1_583	p__Proteobacteria				['Csm6_2_CAS-III', 'Cas6_10_CAS-I-II-III-IV-V-VI', 'Cas6_10_CAS-I-II-III-IV-V-VI', 'Cas6_10_CAS-I-II-III-IV-V-VI', 'TPR_1_CAS-III-A', 'PrimPol_0_CAS-I-II-III-IV-V-VI', 'Cas1_0_CAS-I-II-III-IV-V-VI', 'Cas2_2_CAS-I-II-III-IV-V-VI']	Csm6,Cas6,Cas6,Cas6,TPR,PrimPol,Cas1,Cas2,	I-A	I-A
ND16	Cas1_586	p__Chloroflexota				['Csx1_20_CAS-III', 'Cas1_0_CAS-I-II-III-IV-V-VI', 'Cas2_2_CAS-I-II-III-IV-V-VI']	Csx1,Cas1,Cas2,	FALSE	I-A
ND16	Cas1_588	p__Spirochaetota				['Cmr3gr5_4_CAS-III-B-III-C', 'Cmr4gr7_1_CAS-III-B-III-C', 'Cmr5gr11_14_CAS-III-B', 'Cmr6gr7_1_CAS-III-B-III-C', 'Csx1_7_CAS-III', 'Cas1_0_CAS-I-II-III-IV-V-VI', 'Cas2_11_CAS-I-II-III-IV-V-VI', 'Cas2_2_CAS-I-II-III-IV-V-VI']	Cmr3gr5,Cmr4gr7,Cmr5gr11,Cmr6gr7,Csx1,Cas1,Cas2,Cas2,	III-B	III-B
ND16	Cas1_589	p__Chloroflexota				['Cas2_2_CAS-I-II-III-IV-V-VI', 'Cas1_0_CAS-I-II-III-IV-V-VI', 'Cas6_15_CAS-I-II-III-IV-V-VI']	Cas2,Cas1,Cas6,	Ambiguous	['I-A', 'I-B', 'I-D', 'I-E', 'I-F', 'I-G']
ND16	Cas1_594	p__Desulfobacterota				['Cas1_0_CAS-I-II-III-IV-V-VI', 'PrimPol_0_CAS-I-II-III-IV-V-VI', 'TPR_1_CAS-III-A']	Cas1,PrimPol,TPR,	FALSE	I-A
ND16	Cas1_595	p__Spirochaetota				['Csx1_6_CAS-III', 'Cas1_8_CAS-I-II-III-IV-V-VI', 'Cas2_2_CAS-I-II-III-IV-V-VI', 'Cas2_2_CAS-I-II-III-IV-V-VI']	Csx1,Cas1,Cas2,Cas2,	FALSE	I-A
ND16	Cas1_600	p__Planctomycetota				['Cas1_0_CAS-I-II-III-IV-V-VI', 'PrimPol_0_CAS-I-II-III-IV-V-VI', 'Csx1_7_CAS-III']	Cas1,PrimPol,Csx1,	FALSE	I-A
ND16	Cas1_601	p__Desulfobacterota				['Cas2_2_CAS-I-II-III-IV-V-VI', 'Cas1_0_CAS-I-II-III-IV-V-VI', 'PrimPol_0_CAS-I-II-III-IV-V-VI']	Cas2,Cas1,PrimPol,	FALSE	I-A
ND16	Cas1_604	p__Spirochaetota				['Cas2_2_CAS-I-II-III-IV-V-VI', 'Cas2_2_CAS-I-II-III-IV-V-VI', 'Cas1_0_CAS-I-II-III-IV-V-VI', 'Csx1_18_CAS-III', 'Cmr6gr7_1_CAS-III-B-III-C', 'Cmr5gr11_3_CAS-III-B']	Cas2,Cas2,Cas1,Csx1,Cmr6gr7,Cmr5gr11,	III-B	III-B
ND16	Cas1_606	p__Chloroflexota				['Cas1_8_CAS-I-II-III-IV-V-VI', 'Cas2_2_CAS-I-II-III-IV-V-VI']	Cas1,Cas2,	FALSE	I-A
ND16	Cas1_609	p__Desulfobacterota				['Cas2_2_CAS-I-II-III-IV-V-VI', 'Cas1_0_CAS-I-II-III-IV-V-VI', 'PrimPol_0_CAS-I-II-III-IV-V-VI']	Cas2,Cas1,PrimPol,	FALSE	I-A
ND16	Cas1_610	p__Chloroflexota				['Cas2_2_CAS-I-II-III-IV-V-VI', 'Cas1_0_CAS-I-II-III-IV-V-VI']	Cas2,Cas1,	FALSE	I-A
ND16	Cas1_624	p__Chloroflexota				['Cas2_2_CAS-I-II-III-IV-V-VI', 'Cas1_0_CAS-I-II-III-IV-V-VI']	Cas2,Cas1,	FALSE	I-A
ND16	Cas1_639	p__Chloroflexota				['Cas6_15_CAS-I-II-III-IV-V-VI', 'Cas1_0_CAS-I-II-III-IV-V-VI']	Cas6,Cas1,	FALSE	I-A
ND16	Cas1_656	p__Unknown				['Cas10_1_CAS-III', 'Cas6_10_CAS-I-II-III-IV-V-VI', 'Cas2_2_CAS-I-II-III-IV-V-VI', 'Cas2_11_CAS-I-II-III-IV-V-VI', 'Cas1_0_CAS-I-II-III-IV-V-VI']	Cas10,Cas6,Cas2,Cas2,Cas1,	Ambiguous	['I-A', 'I-B', 'I-D', 'I-E', 'I-F', 'I-G']
ND16	Cas1_667	p__Chloroflexota				['Cas2_2_CAS-I-II-III-IV-V-VI', 'Cas1_0_CAS-I-II-III-IV-V-VI']	Cas2,Cas1,	FALSE	I-A
ND16	Cas1_678	p__Chloroflexota				['Cas1_0_CAS-I-II-III-IV-V-VI', 'Cas2_2_CAS-I-II-III-IV-V-VI']	Cas1,Cas2,	FALSE	I-A
ND16	Cas1_679	p__Chloroflexota				['Csx15_0_CAS-I-III', 'Cas1_8_CAS-I-II-III-IV-V-VI']	Csx15,Cas1,	FALSE	I-A
ND16	Cas1_688	p__Chloroflexota				[Cas1_8_CAS-I-II-III-IV-V-VI]	Cas1,	FALSE	I-A
ND16	Cas1_690	p__Chloroflexota				['Cas10_1_CAS-III', 'Csm2gr11_7_CAS-III-A', 'Csm3gr7_1_CAS-III-A-III-D', 'Csm4_0_IIIA', 'Csm5gr7_0_CAS-III-A-III-D', 'Csx1_15_CAS-III', 'Csx1_15_CAS-III', 'Cas6_0_CAS-I-II-III-IV-V-VI', 'Cas1_0_CAS-I-II-III-IV-V-VI', 'Cas2_2_CAS-I-II-III-IV-V-VI']	Cas10,Csm2gr11,Csm3gr7,Csm4,Csm5gr7,Csx1,Csx1,Cas6,Cas1,Cas2,	III-A	III-A
ND16	Cas1_700	p__Chloroflexota				['Cas6_15_CAS-I-II-III-IV-V-VI', 'Cas1_0_CAS-I-II-III-IV-V-VI', 'Cas2_2_CAS-I-II-III-IV-V-VI']	Cas6,Cas1,Cas2,	Ambiguous	['I-A', 'I-B', 'I-D', 'I-E', 'I-F', 'I-G']
ND16	Cas1_745	p__Chloroflexota				['Csx3_2_CAS-I-III', 'Csx1_8_CAS-III', 'Cas6_8_CAS-I-II-III-IV-V-VI', 'Cas10_1_CAS-III', 'Csm2gr11_7_CAS-III-A', 'Csm3gr7_1_CAS-III-A-III-D', 'Csm3gr7_1_CAS-III-A-III-D', 'Csm4gr5_1_CAS-III-A', 'Csm5_0_IIIA', 'Csx1_9_CAS-III', 'Csx15_0_CAS-I-III', 'Cas1_0_CAS-I-II-III-IV-V-VI', 'Cas2_2_CAS-I-II-III-IV-V-VI']	Csx3,Csx1,Cas6,Cas10,Csm2gr11,Csm3gr7,Csm3gr7,Csm4gr5,Csm5,Csx1,Csx15,Cas1,Cas2,	III-A	III-A
ND16	Cas1_748	p__Binatota				['Csx1_8_CAS-III', 'TPR_1_CAS-III-A', 'PrimPol_0_CAS-I-II-III-IV-V-VI', 'Cas1_0_CAS-I-II-III-IV-V-VI', 'Cas2_2_CAS-I-II-III-IV-V-VI', 'Csx1_3_CAS-III', 'Cas10_0_CAS-III', 'Cmr3gr5_4_CAS-III-B-III-C', 'Cmr4gr7_1_CAS-III-B-III-C', 'Cmr5gr11_2_CAS-III-B']	Csx1,TPR,PrimPol,Cas1,Cas2,Csx1,Cas10,Cmr3gr5,Cmr4gr7,Cmr5gr11,	III-B	III-B
ND16	Cas1_749	p__Chloroflexota				['Cas10_1_CAS-III', 'Cas10_1_CAS-III', 'Csm2gr11_7_CAS-III-A', 'Csm3gr7_1_CAS-III-A-III-D', 'Csm4_0_IIIA', 'Csm5gr7_0_CAS-III-A-III-D', 'Csx1_15_CAS-III', 'Cas6_15_CAS-I-II-III-IV-V-VI', 'Cas1_0_CAS-I-II-III-IV-V-VI', 'Cas2_2_CAS-I-II-III-IV-V-VI']	Cas10,Cas10,Csm2gr11,Csm3gr7,Csm4,Csm5gr7,Csx1,Cas6,Cas1,Cas2,	III-A	III-A
ND16	Cas1_767	p__Chloroflexota				['Cas6_15_CAS-I-II-III-IV-V-VI', 'Cas1_0_CAS-I-II-III-IV-V-VI', 'Cas2_2_CAS-I-II-III-IV-V-VI']	Cas6,Cas1,Cas2,	Ambiguous	['I-A', 'I-B', 'I-D', 'I-E', 'I-F', 'I-G']
ND16	Cas1_775	p__Chloroflexota				['Cas2_2_CAS-I-II-III-IV-V-VI', 'Cas1_0_CAS-I-II-III-IV-V-VI']	Cas2,Cas1,	FALSE	I-A
ND16	Cas1_1017	p__Chloroflexota				['Cas2_2_CAS-I-II-III-IV-V-VI', 'Cas1_0_CAS-I-II-III-IV-V-VI', 'Cas6_0_CAS-I-II-III-IV-V-VI', 'Csx1_15_CAS-III', 'Csx1_15_CAS-III', 'Csm5gr7_0_CAS-III-A-III-D', 'Csm4_0_IIIA', 'Csm3gr7_1_CAS-III-A-III-D', 'Csm2gr11_7_CAS-III-A', 'Cas10_1_CAS-III']	Cas2,Cas1,Cas6,Csx1,Csx1,Csm5gr7,Csm4,Csm3gr7,Csm2gr11,Cas10,	III-A	III-A
ND16	Cas1_1021	p__Chloroflexota				['Cas2_2_CAS-I-II-III-IV-V-VI', 'Cas1_0_CAS-I-II-III-IV-V-VI', 'Cas6_15_CAS-I-II-III-IV-V-VI']	Cas2,Cas1,Cas6,	Ambiguous	['I-A', 'I-B', 'I-D', 'I-E', 'I-F', 'I-G']
ND16	Cas1_1024	p__Chloroflexota				['Cas2_2_CAS-I-II-III-IV-V-VI', 'Cas1_0_CAS-I-II-III-IV-V-VI', 'RT_0_CAS-III-AM-III-B', 'CasR_0_CAS-III-B-III-D', 'WYL_3_CAS-I-II-III-IV-V-VI']	Cas2,Cas1,RT,CasR,WYL,	FALSE	I-A
ND16	Cas1_1047	p__Chloroflexota				['Cas2_2_CAS-I-II-III-IV-V-VI', 'Cas1_0_CAS-I-II-III-IV-V-VI', 'RT_0_CAS-III-AM-III-B']	Cas2,Cas1,RT,	FALSE	I-A
ND16	Cas1_1054	p__Calditrichota				['Csx1_3_CAS-III', 'TPR_1_CAS-III-A', 'Cas1_0_CAS-I-II-III-IV-V-VI', 'Cas2_2_CAS-I-II-III-IV-V-VI']	Csx1,TPR,Cas1,Cas2,	FALSE	I-A
ND16	Cas1_1060	p__Planctomycetota				['PrimPol_0_CAS-I-II-III-IV-V-VI', 'Cas1_8_CAS-I-II-III-IV-V-VI', 'Cas2_2_CAS-I-II-III-IV-V-VI']	PrimPol,Cas1,Cas2,	FALSE	I-A
ND16	Cas1_1065	p__Calditrichota				['Csm3gr7_4_CAS-III-A-III-D', 'Csm6_2_CAS-III', 'Cas1_0_CAS-I-II-III-IV-V-VI', 'Cas2_2_CAS-I-II-III-IV-V-VI', 'Cas2_2_CAS-I-II-III-IV-V-VI']	Csm3gr7,Csm6,Cas1,Cas2,Cas2,	FALSE	III-A
ND16	Cas1_1066	p__Desulfuromonadota				['Cas1_0_CAS-I-II-III-IV-V-VI', 'Cas2_2_CAS-I-II-III-IV-V-VI', 'Cas2_2_CAS-I-II-III-IV-V-VI', 'Csx1_9_CAS-III', 'Cas3_1_I', 'Csx1_17_CAS-III']	Cas1,Cas2,Cas2,Csx1,Cas3,Csx1,	FALSE	I-A
ND16	Cas1_1078	p__Chloroflexota				['Csx15_0_CAS-I-III', 'Cas6_15_CAS-I-II-III-IV-V-VI', 'Cas1_0_CAS-I-II-III-IV-V-VI', 'Cas2_2_CAS-I-II-III-IV-V-VI']	Csx15,Cas6,Cas1,Cas2,	Ambiguous	['I-A', 'I-B', 'I-D', 'I-E', 'I-F', 'I-G']
ND16	Cas1_1080	p__Chloroflexota				['Cas1_0_CAS-I-II-III-IV-V-VI', 'Cas2_2_CAS-I-II-III-IV-V-VI', 'WYL_0_CAS-I-II-III-IV-V-VI']	Cas1,Cas2,WYL,	FALSE	I-A
ND16	Cas1_1081	p__Chloroflexota				['Cas6_15_CAS-I-II-III-IV-V-VI', 'Cas1_0_CAS-I-II-III-IV-V-VI', 'Cas2_2_CAS-I-II-III-IV-V-VI']	Cas6,Cas1,Cas2,	Ambiguous	['I-A', 'I-B', 'I-D', 'I-E', 'I-F', 'I-G']
ND16	Cas1_1083	p__Chloroflexota				['Cas1_0_CAS-I-II-III-IV-V-VI', 'RT_0_CAS-III-AM-III-B']	Cas1,RT,	FALSE	I-A
ND16	Cas1_1089	p__Myxococcota				['PrimPol_0_CAS-I-II-III-IV-V-VI', 'Cas1_0_CAS-I-II-III-IV-V-VI', 'Cas2_2_CAS-I-II-III-IV-V-VI']	PrimPol,Cas1,Cas2,	FALSE	I-A
ND16	Cas1_1108	p__Methylomirabilota				['Cas1_8_CAS-I-II-III-IV-V-VI', 'Cas2_2_CAS-I-II-III-IV-V-VI']	Cas1,Cas2,	FALSE	I-A
ND16	Cas1_1112	p__Calditrichota				['Cas1_0_CAS-I-II-III-IV-V-VI', 'Cas2_2_CAS-I-II-III-IV-V-VI']	Cas1,Cas2,	FALSE	I-A
ND16	Cas1_1119	p__Planctomycetota				['Cas2_2_CAS-I-II-III-IV-V-VI', 'Cas1_0_CAS-I-II-III-IV-V-VI']	Cas2,Cas1,	FALSE	I-A
ND16	Cas1_1121	p__Acidobacteriota				['Cas2_2_CAS-I-II-III-IV-V-VI', 'Cas1_0_CAS-I-II-III-IV-V-VI']	Cas2,Cas1,	FALSE	I-A
ND16	Cas1_1135	p__Unknown				['Cas1_0_CAS-I-II-III-IV-V-VI', 'Cas4_5_CAS-I-II-III-IV-V-VI']	Cas1,Cas4,	FALSE	I-A
ND16	Cas1_1143	p__Myxococcota				['Cas1_8_CAS-I-II-III-IV-V-VI']	Cas1,	FALSE	I-A
ND16	Cas1_1146	p__Proteobacteria				[Cas1_8_CAS-I-II-III-IV-V-VI]	Cas1,	FALSE	I-A
ND16	Cas1_1162	p__Unknown				['Cas2_2_CAS-I-II-III-IV-V-VI', 'Cas1_0_CAS-I-II-III-IV-V-VI']	Cas2,Cas1,	FALSE	I-A
ND16	Cas1_1173	p__Calditrichota				[Cas1_8_CAS-I-II-III-IV-V-VI]	Cas1,	FALSE	I-A
ND16	Cas1_1176	p__Chloroflexota				[Cas1_0_CAS-I-II-III-IV-V-VI]	Cas1,	FALSE	I-A
ND16	Cas1_1247	p__Desulfobacterota				['Cas2_2_CAS-I-II-III-IV-V-VI', 'Cas1_0_CAS-I-II-III-IV-V-VI', 'PrimPol_0_CAS-I-II-III-IV-V-VI', 'TPR_1_CAS-III-A', 'Cas6_10_CAS-I-II-III-IV-V-VI', 'Csx1_9_CAS-III', 'Csx1_7_CAS-III', 'Cmr6gr7_1_CAS-III-B-III-C']	Cas2,Cas1,PrimPol,TPR,Cas6,Csx1,Csx1,Cmr6gr7,	I-A	I-A
ND16	Cas1_1324	p__Asgardarchaeota				['RT_0_CAS-III-AM-III-B', 'Cas1_0_CAS-I-II-III-IV-V-VI', 'Cas2_2_CAS-I-II-III-IV-V-VI']	RT,Cas1,Cas2,	FALSE	I-A
ND16	Cas1_1330	p__Proteobacteria				['Cas2_2_CAS-I-II-III-IV-V-VI', 'Cas1_0_CAS-I-II-III-IV-V-VI', 'PrimPol_0_CAS-I-II-III-IV-V-VI']	Cas2,Cas1,PrimPol,	FALSE	I-A
ND16	Cas1_1368	p__Unknown				['Cas1_0_CAS-I-II-III-IV-V-VI', 'Cas2_2_CAS-I-II-III-IV-V-VI', 'Csx1_3_CAS-III', 'Cas10_0_CAS-III']	Cas1,Cas2,Csx1,Cas10,	FALSE	III-A
ND16	Cas1_1448	p__Unknown				['Cas1_8_CAS-I-II-III-IV-V-VI', 'PrimPol_0_CAS-I-II-III-IV-V-VI']	Cas1,PrimPol,	FALSE	I-A
ND16	Cas1_1462	p__Chloroflexota				['Cas2_2_CAS-I-II-III-IV-V-VI', 'Cas1_0_CAS-I-II-III-IV-V-VI']	Cas2,Cas1,	FALSE	I-A
ND16	Cas1_1475	p__Cyanobacteria				['Csa3_1_CAS-I-II-III-IV-V-VI', 'Cas6_8_CAS-I-II-III-IV-V-VI', 'Cas10_7_CAS-III', 'Csm3gr7_2_CAS-III-A-III-D', 'Csx19_1_CAS-III-D', 'Csm3gr7_4_CAS-III-A-III-D', 'Csm6_0_CAS-III', 'Csx1_18_CAS-III', 'Csx18_0_CAS-I-III', 'Cas1_0_I-II-III', 'Cas2_2_CAS-I-II-III-IV-V-VI']	Csa3,Cas6,Cas10,Csm3gr7,Csx19,Csm3gr7,Csm6,Csx1,Csx18,Cas1,Cas2,	III-D	III-D
ND16	Cas1_1482	p__Cyanobacteria				['Cas2_2_CAS-I-II-III-IV-V-VI', 'Cas1_0_CAS-I-II-III-IV-V-VI', 'Csx1_9_CAS-III', 'Csx21_0_CAS-III-A', 'Csm3gr7_4_CAS-III-A-III-D', 'Csx19_0_CAS-III-D', 'Csm3_1_IIID', 'Csm3gr7_0_CAS-III-A-III-D', 'Csx1_17_CAS-III', 'Csm2_0_IIID', 'Csx10_0_IIID', 'Csm3gr7_8_CAS-III-A-III-D', 'Cas10_4_CAS-III', 'Csx1_16_CAS-III', 'Csx3_2_CAS-I-III', 'WYL_2_CAS-I-II-III-IV-V-VI']	Cas2,Cas1,Csx1,Csx21,Csm3gr7,Csx19,Csm3,Csm3gr7,Csx1,Csm2,Csx10,Csm3gr7,Cas10,Csx1,Csx3,WYL	III-D	III-D
ND16	Cas1_1487	p__Cyanobacteria				['PrimPol_0_CAS-I-II-III-IV-V-VI', 'Cas1_0_CAS-I-II-III-IV-V-VI', 'Cas2_2_CAS-I-II-III-IV-V-VI']	PrimPol,Cas1,Cas2,	FALSE	I-A
ND16	Cas1_1512	p__Myxococcota				['RT_0_CAS-III-AM-III-B', 'Cas2_2_CAS-I-II-III-IV-V-VI', 'Cas1_8_CAS-I-II-III-IV-V-VI']	RT,Cas2,Cas1,	FALSE	I-A
ND16	Cas1_1545	p__Chloroflexota				['Cas2_2_CAS-I-II-III-IV-V-VI', 'Cas1_0_CAS-I-II-III-IV-V-VI']	Cas2,Cas1,	FALSE	I-A
ND16	Cas1_1547	p__Chloroflexota				[Cas1_8_CAS-I-II-III-IV-V-VI]	Cas1,	FALSE	I-A
ND16	Cas1_1549	p__Chloroflexota				['Cas1_0_CAS-I-II-III-IV-V-VI', 'Cas2_0_CAS-I-II-III-IV-V-VI']	Cas1,Cas2,	FALSE	I-A
ND16	Cas1_1563	p__Chloroflexota				['Cas2_2_CAS-I-II-III-IV-V-VI', 'Cas1_0_CAS-I-II-III-IV-V-VI', 'Cas6_0_CAS-I-II-III-IV-V-VI', 'Csx1_15_CAS-III', 'Csx1_15_CAS-III', 'Csm5_0_IIIA', 'Csm4gr5_0_CAS-III-A', 'Csm3gr7_1_CAS-III-A-III-D', 'Csm2gr11_7_CAS-III-A', 'Cas10_1_CAS-III']	Cas2,Cas1,Cas6,Csx1,Csx1,Csm5,Csm4gr5,Csm3gr7,Csm2gr11,Cas10,	III-A	III-A
ND16	Cas1_1569	p__Chloroflexota				['RT_0_CAS-III-AM-III-B', 'Cas1_0_CAS-I-II-III-IV-V-VI', 'Cas2_2_CAS-I-II-III-IV-V-VI']	RT,Cas1,Cas2,	FALSE	I-A
ND16	Cas1_1570	p__Myxococcota				['Cas2_2_CAS-I-II-III-IV-V-VI', 'Cas1_0_CAS-I-II-III-IV-V-VI', 'PrimPol_0_CAS-I-II-III-IV-V-VI', 'TPR_1_CAS-III-A', 'Cas6_10_CAS-I-II-III-IV-V-VI']	Cas2,Cas1,PrimPol,TPR,Cas6,	Ambiguous	['I-A', 'I-B', 'I-D', 'I-E', 'I-F', 'I-G']
ND16	Cas1_1584	p__Chloroflexota				['Cas2_2_CAS-I-II-III-IV-V-VI', 'Cas1_0_CAS-I-II-III-IV-V-VI', 'Cas6_0_CAS-I-II-III-IV-V-VI', 'Csx1_15_CAS-III', 'Csx1_15_CAS-III', 'Csm5_0_IIIA', 'Csm4gr5_0_CAS-III-A', 'Csm3gr7_1_CAS-III-A-III-D', 'Csm2gr11_7_CAS-III-A', 'Cas10_1_CAS-III']	Cas2,Cas1,Cas6,Csx1,Csx1,Csm5,Csm4gr5,Csm3gr7,Csm2gr11,Cas10,	III-A	III-A
ND16	Cas1_1599	p__Chloroflexota				['Cas2_2_CAS-I-II-III-IV-V-VI', 'Cas1_0_CAS-I-II-III-IV-V-VI', 'RT_0_CAS-III-AM-III-B']	Cas2,Cas1,RT,	FALSE	I-A
ND16	Cas1_1601	p__Unknown				['Cas2_2_CAS-I-II-III-IV-V-VI', 'Cas1_0_CAS-I-II-III-IV-V-VI', 'Csx1_9_CAS-III', 'Cas6_8_CAS-I-II-III-IV-V-VI', 'Csm5_0_IIIA', 'Csm4_0_IIIA']	Cas2,Cas1,Csx1,Cas6,Csm5,Csm4,	III-A	III-A
ND16	Cas1_1613	p__Cyanobacteria				['Cas2_2_CAS-I-II-III-IV-V-VI', 'Cas1_0_CAS-I-II-III-IV-V-VI', 'Csx18_0_CAS-I-III', 'Csx1_9_CAS-III']	Cas2,Cas1,Csx18,Csx1,	FALSE	I-A
ND16	Cas1_1650	p__Spirochaetota				[Cas1_8_CAS-I-II-III-IV-V-VI]	Cas1,	FALSE	I-A
ND16	Cas1_1655	p__Chloroflexota				['Cas2_2_CAS-I-II-III-IV-V-VI', 'Cas1_0_CAS-I-II-III-IV-V-VI', 'Cas6_0_CAS-I-II-III-IV-V-VI', 'Csx1_15_CAS-III', 'Csx1_15_CAS-III', 'Csm5_0_IIIA', 'Csm4gr5_0_CAS-III-A', 'Csm3gr7_1_CAS-III-A-III-D', 'Csm2gr11_7_CAS-III-A', 'Cas10_1_CAS-III']	Cas2,Cas1,Cas6,Csx1,Csx1,Csm5,Csm4gr5,Csm3gr7,Csm2gr11,Cas10,	III-A	III-A
ND16	Cas1_1661	p__Chloroflexota				['RT_0_CAS-III-AM-III-B', 'Cas1_0_CAS-I-II-III-IV-V-VI', 'Cas2_2_CAS-I-II-III-IV-V-VI']	RT,Cas1,Cas2,	FALSE	I-A
ND16	Cas1_1663	p__Unknown				['Csm2gr11_7_CAS-III-A', 'Csm3gr7_1_CAS-III-A-III-D', 'Csm4_0_IIIA', 'Csm5gr7_0_CAS-III-A-III-D', 'Cas6_8_CAS-I-II-III-IV-V-VI', 'Csx1_9_CAS-III', 'Cas1_0_CAS-I-II-III-IV-V-VI', 'Cas2_2_CAS-I-II-III-IV-V-VI']	Csm2gr11,Csm3gr7,Csm4,Csm5gr7,Cas6,Csx1,Cas1,Cas2,	III-A	III-A
ND16	Cas1_1667	p__Chloroflexota				['Csx1_18_CAS-III', 'Csx1_17_CAS-III', 'Csx15_0_CAS-I-III', 'Cas6_15_CAS-I-II-III-IV-V-VI', 'Cas1_0_CAS-I-II-III-IV-V-VI', 'Cas2_2_CAS-I-II-III-IV-V-VI']	Csx1,Csx1,Csx15,Cas6,Cas1,Cas2,	Ambiguous	['I-A', 'I-B', 'I-D', 'I-E', 'I-F', 'I-G']
ND16	Cas1_1670	p__Desulfobacterota				['TPR_1_CAS-III-A', 'PrimPol_0_CAS-I-II-III-IV-V-VI', 'Cas1_8_CAS-I-II-III-IV-V-VI']	TPR,PrimPol,Cas1,	FALSE	I-A
ND16	Cas1_1684	p__Chloroflexota				['Cas1_0_CAS-I-II-III-IV-V-VI', 'Cas2_2_CAS-I-II-III-IV-V-VI']	Cas1,Cas2,	FALSE	I-A
ND16	Cas1_1698	p__Chloroflexota				['Csx1_9_CAS-III', 'WYL_3_CAS-I-II-III-IV-V-VI', 'CasR_0_CAS-III-B-III-D', 'Csx15_0_CAS-I-III', 'RT_0_CAS-III-AM-III-B', 'Cas1_0_CAS-I-II-III-IV-V-VI', 'Cas2_2_CAS-I-II-III-IV-V-VI']	Csx1,WYL,CasR,Csx15,RT,Cas1,Cas2,	III-B	III-B
ND16	Cas1_1699	p__Cyanobacteria				['Cas10_7_CAS-III', 'Csm3gr7_12_CAS-III-A-III-D', 'RT_0_CAS-III-AM-III-B', 'Csm3gr7_0_CAS-III-A-III-D', 'Csx19_1_CAS-III-D', 'Csm3gr7_4_CAS-III-A-III-D', 'Csm6_2_CAS-III', 'Csm6_2_CAS-III', 'Cas1_0_CAS-I-II-III-IV-V-VI', 'Cas2_0_I-II-III']	Cas10,Csm3gr7,RT,Csm3gr7,Csx19,Csm3gr7,Csm6,Csm6,Cas1,Cas2,	III-D	III-D
ND16	Cas1_1711	p__Chloroflexota				['Cas10_1_CAS-III', 'Csm2gr11_7_CAS-III-A', 'Csm3gr7_1_CAS-III-A-III-D', 'Csm4gr5_0_CAS-III-A', 'Csm5_0_IIIA', 'Csx1_15_CAS-III', 'Csx1_15_CAS-III', 'Cas6_0_CAS-I-II-III-IV-V-VI', 'Cas1_0_CAS-I-II-III-IV-V-VI', 'Cas2_2_CAS-I-II-III-IV-V-VI']	Cas10,Csm2gr11,Csm3gr7,Csm4gr5,Csm5,Csx1,Csx1,Cas6,Cas1,Cas2,	III-A	III-A
ND16	Cas1_1723	p__Chloroflexota				['Cas1_0_CAS-I-II-III-IV-V-VI', 'Cas2_2_CAS-I-II-III-IV-V-VI']	Cas1,Cas2,	FALSE	I-A
ND16	Cas1_1734	p__Chloroflexota				['Cas2_2_CAS-I-II-III-IV-V-VI', 'Cas1_0_CAS-I-II-III-IV-V-VI']	Cas2,Cas1,	FALSE	I-A
ND16	Cas1_1744	p__Chloroflexota				['Cas2_2_CAS-I-II-III-IV-V-VI', 'Cas1_0_CAS-I-II-III-IV-V-VI']	Cas2,Cas1,	FALSE	I-A
ND16	Cas1_1749	p__Chloroflexota				['Cas6_15_CAS-I-II-III-IV-V-VI', 'Cas1_0_CAS-I-II-III-IV-V-VI', 'Cas2_2_CAS-I-II-III-IV-V-VI']	Cas6,Cas1,Cas2,	Ambiguous	['I-A', 'I-B', 'I-D', 'I-E', 'I-F', 'I-G']
ND16	Cas1_1773	p__Chloroflexota				['Cas10_1_CAS-III', 'Csm2gr11_7_CAS-III-A', 'Csm3gr7_1_CAS-III-A-III-D', 'Csm4gr5_0_CAS-III-A', 'Csm5_0_IIIA', 'Csx1_15_CAS-III', 'Csx1_15_CAS-III', 'Cas6_0_CAS-I-II-III-IV-V-VI', 'Cas1_0_CAS-I-II-III-IV-V-VI', 'Cas2_2_CAS-I-II-III-IV-V-VI']	Cas10,Csm2gr11,Csm3gr7,Csm4gr5,Csm5,Csx1,Csx1,Cas6,Cas1,Cas2,	III-A	III-A
ND16	Cas1_1777	p__Chloroflexota				['RT_0_CAS-III-AM-III-B', 'Cas1_0_CAS-I-II-III-IV-V-VI', 'Cas2_2_CAS-I-II-III-IV-V-VI']	RT,Cas1,Cas2,	FALSE	I-A
ND16	Cas1_1794	p__Chloroflexota				['Cas2_2_CAS-I-II-III-IV-V-VI', 'Cas1_0_CAS-I-II-III-IV-V-VI']	Cas2,Cas1,	FALSE	I-A
ND16	Cas1_1799	p__Unknown				['Cas2_2_CAS-I-II-III-IV-V-VI', 'Cas1_0_CAS-I-II-III-IV-V-VI']	Cas2,Cas1,	FALSE	I-A
ND16	Cas1_1817	p__Chloroflexota				['Cas10_1_CAS-III', 'Csm2gr11_7_CAS-III-A', 'Csm3gr7_1_CAS-III-A-III-D', 'Csm4gr5_0_CAS-III-A', 'Csm5_0_IIIA', 'Csx1_15_CAS-III', 'Csx1_15_CAS-III', 'Cas6_0_CAS-I-II-III-IV-V-VI', 'Cas1_0_CAS-I-II-III-IV-V-VI', 'Cas2_2_CAS-I-II-III-IV-V-VI']	Cas10,Csm2gr11,Csm3gr7,Csm4gr5,Csm5,Csx1,Csx1,Cas6,Cas1,Cas2,	III-A	III-A
ND16	Cas1_1821	p__Chloroflexota				['RT_0_CAS-III-AM-III-B', 'Cas1_0_CAS-I-II-III-IV-V-VI', 'Cas2_2_CAS-I-II-III-IV-V-VI']	RT,Cas1,Cas2,	FALSE	I-A
ND16	Cas1_1825	p__Unknown				['Csm4_0_IIIA', 'Csm5_0_IIIA', 'Cas6_8_CAS-I-II-III-IV-V-VI', 'Csx1_9_CAS-III', 'Cas1_0_CAS-I-II-III-IV-V-VI', 'Cas2_2_CAS-I-II-III-IV-V-VI']	Csm4,Csm5,Cas6,Csx1,Cas1,Cas2,	III-A	III-A
ND16	Cas1_1826	p__Myxococcota				['Cas6_10_CAS-I-II-III-IV-V-VI', 'TPR_1_CAS-III-A', 'Cas1_0_CAS-I-II-III-IV-V-VI', 'Cas2_2_CAS-I-II-III-IV-V-VI']	Cas6,TPR,Cas1,Cas2,	Ambiguous	['I-A', 'I-B', 'I-D', 'I-E', 'I-F', 'I-G']
ND16	Cas1_1836	p__Chloroflexota				['Cas2_2_CAS-I-II-III-IV-V-VI', 'Cas1_0_CAS-I-II-III-IV-V-VI', 'Cas6_15_CAS-I-II-III-IV-V-VI']	Cas2,Cas1,Cas6,	Ambiguous	['I-A', 'I-B', 'I-D', 'I-E', 'I-F', 'I-G']
ND16	Cas1_1845	p__Chloroflexota				['Cas2_2_CAS-I-II-III-IV-V-VI', 'Cas1_0_CAS-I-II-III-IV-V-VI']	Cas2,Cas1,	FALSE	I-A
ND16	Cas1_1857	p__Chloroflexota				['Cas10_1_CAS-III', 'Csm2gr11_7_CAS-III-A', 'Csm3gr7_1_CAS-III-A-III-D', 'Csm4gr5_0_CAS-III-A', 'Csm5_0_IIIA', 'Csx1_15_CAS-III', 'Csx1_15_CAS-III', 'Cas6_0_CAS-I-II-III-IV-V-VI', 'Cas1_0_CAS-I-II-III-IV-V-VI', 'Cas2_2_CAS-I-II-III-IV-V-VI']	Cas10,Csm2gr11,Csm3gr7,Csm4gr5,Csm5,Csx1,Csx1,Cas6,Cas1,Cas2,	III-A	III-A
ND16	Cas1_1866	p__Chloroflexota				['Cas2_2_CAS-I-II-III-IV-V-VI', 'Cas1_0_CAS-I-II-III-IV-V-VI', 'RT_0_CAS-III-AM-III-B']	Cas2,Cas1,RT,	FALSE	I-A
ND16	Cas1_1897	p__Chloroflexota				['Cas10_1_CAS-III', 'Csm2gr11_7_CAS-III-A', 'Csm3gr7_1_CAS-III-A-III-D', 'Csm4gr5_0_CAS-III-A', 'Csm5_0_IIIA', 'Csx1_15_CAS-III', 'Csx1_15_CAS-III', 'Cas6_0_CAS-I-II-III-IV-V-VI', 'Cas1_0_CAS-I-II-III-IV-V-VI', 'Cas2_2_CAS-I-II-III-IV-V-VI']	Cas10,Csm2gr11,Csm3gr7,Csm4gr5,Csm5,Csx1,Csx1,Cas6,Cas1,Cas2,	III-A	III-A
ND16	Cas1_1904	p__Chloroflexota				['CasR_0_CAS-III-B-III-D', 'Csx15_0_CAS-I-III', 'RT_0_CAS-III-AM-III-B', 'Cas1_0_CAS-I-II-III-IV-V-VI', 'Cas2_2_CAS-I-II-III-IV-V-VI']	CasR,Csx15,RT,Cas1,Cas2,	FALSE	I-A
ND16	Cas1_1905	p__Chloroflexota				['Cas2_2_CAS-I-II-III-IV-V-VI', 'Cas1_0_CAS-I-II-III-IV-V-VI', 'Cas6_0_CAS-I-II-III-IV-V-VI', 'Csx15_0_CAS-I-III', 'Csx1_17_CAS-III', 'Csx1_7_CAS-III', 'Csm5gr7_0_CAS-III-A-III-D', 'Csm4_0_IIIA']	Cas2,Cas1,Cas6,Csx15,Csx1,Csx1,Csm5gr7,Csm4,	III-A	III-A
ND16	Cas1_1908	p__Chloroflexota				['Csm2gr11_7_CAS-III-A', 'Csm3gr7_1_CAS-III-A-III-D', 'Csm4gr5_0_CAS-III-A', 'Csm5gr7_0_CAS-III-A-III-D', 'Csx1_18_CAS-III', 'Csx15_0_CAS-I-III', 'Cas1_0_CAS-I-II-III-IV-V-VI', 'Cas2_2_CAS-I-II-III-IV-V-VI']	Csm2gr11,Csm3gr7,Csm4gr5,Csm5gr7,Csx1,Csx15,Cas1,Cas2,	III-A	III-A
ND16	Cas1_1910	p__Unknown				['Csm4_0_IIIA', 'Csm5_0_IIIA', 'Cas6_8_CAS-I-II-III-IV-V-VI', 'Csx1_9_CAS-III', 'Cas1_0_CAS-I-II-III-IV-V-VI', 'Cas2_2_CAS-I-II-III-IV-V-VI']	Csm4,Csm5,Cas6,Csx1,Cas1,Cas2,	III-A	III-A
ND16	Cas1_1913	p__Chloroflexota				['Cas1_0_CAS-I-II-III-IV-V-VI', 'Cas2_2_CAS-I-II-III-IV-V-VI']	Cas1,Cas2,	FALSE	I-A
ND16	Cas1_1916	p__Chloroflexota				['Cas2_2_CAS-I-II-III-IV-V-VI', 'Cas1_0_CAS-I-II-III-IV-V-VI']	Cas2,Cas1,	FALSE	I-A
ND16	Cas1_1917	p__Chloroflexota				['Cas2_2_CAS-I-II-III-IV-V-VI', 'Cas1_0_CAS-I-II-III-IV-V-VI', 'Cas6_15_CAS-I-II-III-IV-V-VI', 'Csx15_0_CAS-I-III', 'Csx1_17_CAS-III']	Cas2,Cas1,Cas6,Csx15,Csx1,	Ambiguous	['I-A', 'I-B', 'I-D', 'I-E', 'I-F', 'I-G']
ND16	Cas1_1926	p__Armatimonadota				['Cas1_0_CAS-I-II-III-IV-V-VI', 'Cas2_2_CAS-I-II-III-IV-V-VI']	Cas1,Cas2,	FALSE	I-A
ND16	Cas1_1945	p__Desulfobacterota				[Cas1_0_CAS-I-II-III-IV-V-VI]	Cas1,	FALSE	I-A
ND16	Cas1_1960	p__Chloroflexota				['RT_0_CAS-III-AM-III-B', 'Cas1_0_CAS-I-II-III-IV-V-VI', 'Cas2_2_CAS-I-II-III-IV-V-VI']	RT,Cas1,Cas2,	FALSE	I-A
ND16	Cas1_1961	p__Chloroflexota				['Csm2gr11_7_CAS-III-A', 'Csm3gr7_1_CAS-III-A-III-D', 'Csm4gr5_0_CAS-III-A', 'Csm5gr7_0_CAS-III-A-III-D', 'Csx1_18_CAS-III', 'Csx15_0_CAS-I-III', 'Cas1_0_CAS-I-II-III-IV-V-VI', 'Cas2_2_CAS-I-II-III-IV-V-VI']	Csm2gr11,Csm3gr7,Csm4gr5,Csm5gr7,Csx1,Csx15,Cas1,Cas2,	III-A	III-A
ND16	Cas1_1967	p__Chloroflexota				['Cas1_0_CAS-I-II-III-IV-V-VI', 'Cas2_2_CAS-I-II-III-IV-V-VI']	Cas1,Cas2,	FALSE	I-A
ND16	Cas1_1973	p__Chloroflexota				['RT_0_CAS-III-AM-III-B', 'Cas1_8_CAS-I-II-III-IV-V-VI']	RT,Cas1,	FALSE	I-A
ND16	Cas1_1975	p__Chloroflexota				['Cas1_0_CAS-I-II-III-IV-V-VI', 'Cas2_2_CAS-I-II-III-IV-V-VI']	Cas1,Cas2,	FALSE	I-A
ND16	Cas1_1978	p__Chloroflexota				['Cas1_8_CAS-I-II-III-IV-V-VI']	Cas1,	FALSE	I-A
ND16	Cas1_1981	p__Chloroflexota				['Csx1_9_CAS-III', 'WYL_3_CAS-I-II-III-IV-V-VI', 'CasR_0_CAS-III-B-III-D', 'Csx15_0_CAS-I-III', 'RT_0_CAS-III-AM-III-B', 'Cas1_0_CAS-I-II-III-IV-V-VI', 'Cas2_2_CAS-I-II-III-IV-V-VI']	Csx1,WYL,CasR,Csx15,RT,Cas1,Cas2,	III-B	III-B
ND16	Cas1_1986	p__Unknown				['Cas10_1_CAS-III', 'Csm2gr11_7_CAS-III-A', 'Csm3gr7_1_CAS-III-A-III-D', 'Csm4_0_IIIA', 'Csm5_0_IIIA', 'Cas6_8_CAS-I-II-III-IV-V-VI', 'Csx1_9_CAS-III', 'Cas1_0_CAS-I-II-III-IV-V-VI', 'Cas2_2_CAS-I-II-III-IV-V-VI']	Cas10,Csm2gr11,Csm3gr7,Csm4,Csm5,Cas6,Csx1,Cas1,Cas2,	III-A	III-A
ND16	Cas1_1992	p__Chloroflexota				['Cas2_2_CAS-I-II-III-IV-V-VI', 'Cas1_0_CAS-I-II-III-IV-V-VI', 'Cas6_0_CAS-I-II-III-IV-V-VI', 'Csx1_15_CAS-III', 'Csx1_15_CAS-III', 'Csm5_0_IIIA', 'Csm4gr5_0_CAS-III-A', 'Csm3gr7_1_CAS-III-A-III-D', 'Csm2gr11_7_CAS-III-A', 'Cas10_1_CAS-III']	Cas2,Cas1,Cas6,Csx1,Csx1,Csm5,Csm4gr5,Csm3gr7,Csm2gr11,Cas10,	III-A	III-A
ND16	Cas1_2006	p__Chloroflexota				['Cas2_2_CAS-I-II-III-IV-V-VI', 'Cas1_0_CAS-I-II-III-IV-V-VI', 'Cas6_15_CAS-I-II-III-IV-V-VI', 'Csx15_0_CAS-I-III', 'Csx1_17_CAS-III']	Cas2,Cas1,Cas6,Csx15,Csx1,	Ambiguous	['I-A', 'I-B', 'I-D', 'I-E', 'I-F', 'I-G']
ND16	Cas1_2024	p__Chloroflexota				['Cas1_0_CAS-I-II-III-IV-V-VI', 'Cas2_2_CAS-I-II-III-IV-V-VI']	Cas1,Cas2,	FALSE	I-A
ND16	Cas1_2043	p__Chloroflexota				['Cas10_1_CAS-III', 'Csm2gr11_7_CAS-III-A', 'Csm3gr7_1_CAS-III-A-III-D', 'Csm4gr5_0_CAS-III-A', 'Csm5_0_IIIA', 'Csx1_15_CAS-III', 'Csx1_15_CAS-III', 'Cas6_0_CAS-I-II-III-IV-V-VI', 'Cas1_0_CAS-I-II-III-IV-V-VI', 'Cas2_2_CAS-I-II-III-IV-V-VI']	Cas10,Csm2gr11,Csm3gr7,Csm4gr5,Csm5,Csx1,Csx1,Cas6,Cas1,Cas2,	III-A	III-A
ND16	Cas1_2054	p__Chloroflexota				['Cas2_2_CAS-I-II-III-IV-V-VI', 'Cas1_0_CAS-I-II-III-IV-V-VI', 'RT_0_CAS-III-AM-III-B']	Cas2,Cas1,RT,	FALSE	I-A
ND16	Cas1_2056	p__Unknown				['Cas2_2_CAS-I-II-III-IV-V-VI', 'Cas1_0_CAS-I-II-III-IV-V-VI']	Cas2,Cas1,	FALSE	I-A
ND16	Cas1_2058	p__Chloroflexota				['Cas2_2_CAS-I-II-III-IV-V-VI', 'Cas1_0_CAS-I-II-III-IV-V-VI']	Cas2,Cas1,	FALSE	I-A
ND16	Cas1_2060	p__Unknown				['Cas1_0_CAS-I-II-III-IV-V-VI', 'Cas2_2_CAS-I-II-III-IV-V-VI']	Cas1,Cas2,	FALSE	I-A
ND16	Cas1_2069	p__Chloroflexota				['Cas1_0_CAS-I-II-III-IV-V-VI', 'RT_0_CAS-III-AM-III-B']	Cas1,RT,	FALSE	I-A
ND16	Cas1_2073	p__Myxococcota				['Cas1_0_CAS-I-II-III-IV-V-VI', 'Cas2_2_CAS-I-II-III-IV-V-VI']	Cas1,Cas2,	FALSE	I-A
ND16	Cas1_2079	p__Chloroflexota				['Cas2_2_CAS-I-II-III-IV-V-VI', 'Cas1_0_CAS-I-II-III-IV-V-VI']	Cas2,Cas1,	FALSE	I-A
ND16	Cas1_2096	p__Chloroflexota				['Cas10_1_CAS-III', 'Csm2gr11_7_CAS-III-A', 'Csm3gr7_1_CAS-III-A-III-D', 'Csm4gr5_0_CAS-III-A', 'Csm5_0_IIIA', 'Csx1_15_CAS-III', 'Csx1_15_CAS-III', 'Cas6_0_CAS-I-II-III-IV-V-VI', 'Cas1_0_CAS-I-II-III-IV-V-VI', 'Cas2_2_CAS-I-II-III-IV-V-VI']	Cas10,Csm2gr11,Csm3gr7,Csm4gr5,Csm5,Csx1,Csx1,Cas6,Cas1,Cas2,	III-A	III-A
ND16	Cas1_2102	p__Chloroflexota				['Cas2_2_CAS-I-II-III-IV-V-VI', 'Cas1_0_CAS-I-II-III-IV-V-VI', 'RT_0_CAS-III-AM-III-B']	Cas2,Cas1,RT,	FALSE	I-A
ND16	Cas1_2104	p__Chloroflexota				['Cas2_2_CAS-I-II-III-IV-V-VI', 'Cas1_0_CAS-I-II-III-IV-V-VI', 'RT_0_CAS-III-AM-III-B']	Cas2,Cas1,RT,	FALSE	I-A
ND16	Cas1_2116	p__Chloroflexota				['Cas2_2_CAS-I-II-III-IV-V-VI', 'Cas1_0_CAS-I-II-III-IV-V-VI']	Cas2,Cas1,	FALSE	I-A
ND16	Cas1_2118	p__Chloroflexota				['Cas1_0_CAS-I-II-III-IV-V-VI', 'Cas2_2_CAS-I-II-III-IV-V-VI']	Cas1,Cas2,	FALSE	I-A
ND16	Cas1_2121	p__Chloroflexota				['Cas2_2_CAS-I-II-III-IV-V-VI', 'Cas1_0_CAS-I-II-III-IV-V-VI']	Cas2,Cas1,	FALSE	I-A
ND16	Cas1_2126	p__Chloroflexota				['Cas10_1_CAS-III', 'Csm2gr11_7_CAS-III-A', 'Csm3gr7_1_CAS-III-A-III-D', 'Csm4gr5_0_CAS-III-A', 'Csm5_0_IIIA', 'Csx1_15_CAS-III', 'Csx1_15_CAS-III', 'Cas6_0_CAS-I-II-III-IV-V-VI', 'Cas1_0_CAS-I-II-III-IV-V-VI', 'Cas2_2_CAS-I-II-III-IV-V-VI']	Cas10,Csm2gr11,Csm3gr7,Csm4gr5,Csm5,Csx1,Csx1,Cas6,Cas1,Cas2,	III-A	III-A
ND16	Cas1_2130	p__Cyanobacteria				['Csm3gr7_0_CAS-III-A-III-D', 'Csx19_1_CAS-III-D', 'Csm3gr7_4_CAS-III-A-III-D', 'Csm6_2_CAS-III', 'Csm6_2_CAS-III', 'Cas1_0_CAS-I-II-III-IV-V-VI', 'Cas2_0_I-II-III']	Csm3gr7,Csx19,Csm3gr7,Csm6,Csm6,Cas1,Cas2,	III-D	III-D
ND16	Cas1_2135	p__Chloroflexota				['Cas2_2_CAS-I-II-III-IV-V-VI', 'Cas1_0_CAS-I-II-III-IV-V-VI', 'RT_0_CAS-III-AM-III-B']	Cas2,Cas1,RT,	FALSE	I-A
ND16	Cas1_2143	p__Chloroflexota				['Cas6_15_CAS-I-II-III-IV-V-VI', 'Cas1_0_CAS-I-II-III-IV-V-VI', 'Cas2_2_CAS-I-II-III-IV-V-VI']	Cas6,Cas1,Cas2,	Ambiguous	['I-A', 'I-B', 'I-D', 'I-E', 'I-F', 'I-G']

## Sheet: NR17-18
clade	id	Phylum	Distinct Phylum	Count Phylum	%Phylum	Cas genes	Cas genes summary	Prediction	Best_type	Distinct_best_type	Count_best_type	%Classiffication
ND17	Cas1_138	p__Desulfobacterota	p__Actinobacteriota		25	['Cas2_2_CAS-I-II-III-IV-V-VI', 'Cas2_2_CAS-I-II-III-IV-V-VI', 'Cas1_0_CAS-I-II-III-IV-V-VI', 'Cas1_8_CAS-I-II-III-IV-V-VI', 'Csx1_20_CAS-III', 'Csm4gr5_0_CAS-III-A-III-D']	Cas2,Cas2,Cas1,Cas1,Csx1,Csm4gr5,	FALSE	III-A	I-A	2	50
ND17	Cas1_623	p__Armatimonadota	p__Armatimonadota		25	['Csx15_0_CAS-I-III', 'Cas1_0_CAS-I-II-III-IV-V-VI', 'Cas2_2_CAS-I-II-III-IV-V-VI']	Csx15,Cas1,Cas2,	FALSE	I-A	['I-A', 'I-B', 'I-D', 'I-E', 'I-F', 'I-G']	1	25
ND17	Cas1_948	p__Actinobacteriota	p__Desulfobacterota		25	['Cas2_2_CAS-I-II-III-IV-V-VI', 'Cas1_8_CAS-I-II-III-IV-V-VI', 'Cas6_0_CAS-I-II-III-IV-V-VI', 'Csx1_20_CAS-III']	Cas2,Cas1,Cas6,Csx1,	Ambiguous	['I-A', 'I-B', 'I-D', 'I-E', 'I-F', 'I-G']	III-A	1	25
ND17	Cas1_1149	p__Unknown	p__Unknown		25	[Cas1_0_CAS-I-II-III-IV-V-VI]	Cas1,	FALSE	I-A
ND18	Cas1_131	p__Acidobacteriota	p__Chloroflexota		77.7	['Cas2_2_CAS-I-II-III-IV-V-VI', 'Cas1_0_CAS-I-II-III-IV-V-VI']	Cas2,Cas1,	FALSE	I-A	I-A	6	66.66
ND18	Cas1_557	p__Chloroflexota	p__Acidobacteriota		11.1	['Cas2_2_CAS-I-II-III-IV-V-VI', 'Cas1_0_CAS-I-II-III-IV-V-VI', 'RT_0_CAS-III-AM-III-B', 'Cas6_15_CAS-I-II-III-IV-V-VI', 'Csx15_0_CAS-I-III', 'Csx1_7_CAS-III', 'Csm5_0_IIIA', 'Csm4_0_IIIA', 'Csm3gr7_1_CAS-III-A-III-D', 'Csm2gr11_7_CAS-III-A', 'Cas10_1_CAS-III', 'Csx1_8_CAS-III']	Cas2,Cas1,RT,Cas6,Csx15,Csx1,Csm5,Csm4,Csm3gr7,Csm2gr11,Cas10,Csx1	III-A	III-A	III-B	2	22.22
ND18	Cas1_772	p__Armatimonadota	p__Armatimonadota		11.1	['Cas2_2_CAS-I-II-III-IV-V-VI', 'Cas1_0_CAS-I-II-III-IV-V-VI']	Cas2,Cas1,	FALSE	I-A	III-A	1	11.11
ND18	Cas1_1142	p__Chloroflexota				[Cas1_0_CAS-I-II-III-IV-V-VI]	Cas1,	FALSE	I-A
ND18	Cas1_1153	p__Chloroflexota				[Cas1_8_CAS-I-II-III-IV-V-VI]	Cas1,	FALSE	I-A
ND18	Cas1_1739	p__Chloroflexota				['Cas1_0_CAS-I-II-III-IV-V-VI', 'RT_0_CAS-III-AM-III-B', 'CasR_0_CAS-III-B-III-D']	Cas1,RT,CasR,	FALSE	III-B
ND18	Cas1_1803	p__Chloroflexota				[Cas1_8_CAS-I-II-III-IV-V-VI]	Cas1,	FALSE	I-A
ND18	Cas1_1936	p__Chloroflexota				[Cas1_8_CAS-I-II-III-IV-V-VI]	Cas1,	FALSE	I-A
ND18	Cas1_2110	p__Chloroflexota				['CasR_0_CAS-III-B-III-D', 'RT_0_CAS-III-AM-III-B', 'Cas1_0_CAS-I-II-III-IV-V-VI']	CasR,RT,Cas1,	FALSE	III-B

## Sheet: NR19
clade	id	Phylum	Distinct Phylum	Count Phylum	%Phylum	Cas genes	Cas genes summary	Prediction	Best_type	Distinct_best_type	Count_best_type	%Classiffication
ND19	Cas1_970	p__Bipolaricaulota	p__Bipolaricaulota	4	50	['Cas1_8_CAS-I-II-III-IV-V-VI', 'Cas4_0_I-II', 'Cas6_6_IVD']	Cas1,Cas4,Cas6,	FALSE	I-A	III-A	6	75
ND19	Cas1_1236	p__Bipolaricaulota	p__Unknown	4	50	['Csx1_8_CAS-III', 'Cas10_1_CAS-III', 'Csm2gr11_7_CAS-III-A', 'Csm3gr7_1_CAS-III-A-III-D', 'Csm4gr5_1_CAS-III-A', 'Csm5_0_IIIA', 'Csx1_9_CAS-III', 'Cas6_15_CAS-I-II-III-IV-V-VI', 'Cas4_0_I-II', 'Cas1_0_CAS-I-II-III-IV-V-VI', 'Cas2_2_CAS-I-II-III-IV-V-VI']	Csx1,Cas10,Csm2gr11,Csm3gr7,Csm4gr5,Csm5,Csx1,Cas6,Cas4,Cas1,Cas2	III-A	III-A	I-A	2	25
ND19	Cas1_1310	p__Bipolaricaulota				['Cas1_8_CAS-I-II-III-IV-V-VI', 'Cas4_0_I-II', 'Cas6_15_CAS-I-II-III-IV-V-VI']	Cas1,Cas4,Cas6,	FALSE	I-A
ND19	Cas1_1534	p__Bipolaricaulota				['Csx1_8_CAS-III', 'Cas10_1_CAS-III', 'Csm2gr11_7_CAS-III-A', 'Csm3gr7_1_CAS-III-A-III-D', 'Csm4_0_IIIA', 'Csm5gr7_0_CAS-III-A-III-D', 'Csx1_9_CAS-III', 'Cas6_6_IVD', 'Cas4_0_I-II', 'Cas1_0_CAS-I-II-III-IV-V-VI', 'Cas2_2_CAS-I-II-III-IV-V-VI']	Csx1,Cas10,Csm2gr11,Csm3gr7,Csm4,Csm5gr7,Csx1,Cas6,Cas4,Cas1,Cas2	III-A	III-A
ND19	Cas1_1954	p__Unknown				['Csx1_8_CAS-III', 'Cas10_1_CAS-III', 'Csm2gr11_7_CAS-III-A', 'Csm3gr7_1_CAS-III-A-III-D', 'Csm4_0_IIIA', 'Csm5gr7_0_CAS-III-A-III-D', 'Csx1_9_CAS-III', 'Cas6_6_IVD', 'Cas4_0_I-II', 'Cas1_0_CAS-I-II-III-IV-V-VI', 'Cas2_2_CAS-I-II-III-IV-V-VI']	Csx1,Cas10,Csm2gr11,Csm3gr7,Csm4,Csm5gr7,Csx1,Cas6,Cas4,Cas1,Cas2	III-A	III-A
ND19	Cas1_1990	p__Unknown				['Csx1_8_CAS-III', 'Cas10_1_CAS-III', 'Csm2gr11_7_CAS-III-A', 'Csm3gr7_1_CAS-III-A-III-D', 'Csm4_0_IIIA', 'Csm5gr7_0_CAS-III-A-III-D', 'Csx1_9_CAS-III', 'Cas6_6_IVD', 'Cas4_0_I-II', 'Cas1_0_CAS-I-II-III-IV-V-VI', 'Cas2_2_CAS-I-II-III-IV-V-VI']	Csx1,Cas10,Csm2gr11,Csm3gr7,Csm4,Csm5gr7,Csx1,Cas6,Cas4,Cas1,Cas2	III-A	III-A
ND19	Cas1_2040	p__Unknown				['Cas2_2_CAS-I-II-III-IV-V-VI', 'Cas1_0_CAS-I-II-III-IV-V-VI', 'Cas4_0_I-II', 'Cas6_6_IVD', 'Csx1_9_CAS-III', 'Csm5gr7_0_CAS-III-A-III-D', 'Csm4gr5_0_CAS-III-A', 'Csm3gr7_1_CAS-III-A-III-D', 'Csm2gr11_7_CAS-III-A', 'Cas10_1_CAS-III', 'Csx1_8_CAS-III']	Cas2,Cas1,Cas4,Cas6,Csx1,Csm5gr7,Csm4gr5,Csm3gr7,Csm2gr11,Cas10,Csx1	III-A	III-A
ND19	Cas1_2092	p__Unknown				['Csx1_8_CAS-III', 'Cas10_1_CAS-III', 'Csm2gr11_7_CAS-III-A', 'Csm3gr7_1_CAS-III-A-III-D', 'Csm4_0_IIIA', 'Csm5gr7_0_CAS-III-A-III-D', 'Csx1_9_CAS-III', 'Cas6_6_IVD', 'Cas4_0_I-II', 'Cas1_0_CAS-I-II-III-IV-V-VI', 'Cas2_2_CAS-I-II-III-IV-V-VI']	Csx1,Cas10,Csm2gr11,Csm3gr7,Csm4,Csm5gr7,Csx1,Cas6,Cas4,Cas1,Cas2	III-A	III-A

## Sheet: casposase
clade	id	Phylum	Distinct Phylum	Count Phylum	%Phylum	Cas genes	Cas genes summary	Prediction	Best_type	Distinct_best_type	Count_best_type	%Classiffication
Casposase1	Cas1_18	p__Proteobacteria	p__Thermoproteota	5	45.45	[Cas1_0_CAS-I-II-III-IV-V-VI]	Cas1	FALSE	I-A	I-A	11	100
Casposase2	Cas1_125	p__Thermoproteota	p__Unknown	3	27.27	[Cas1_0_CAS-I-II-III-IV-V-VI]	Cas1	FALSE	I-A
Casposase2	Cas1_811	p__Thermoproteota	p__Crenarchaeota	1	9.09	[Cas1_8_CAS-I-II-III-IV-V-VI]	Cas1	FALSE	I-A
Casposase2	Cas1_838	p__Thermoproteota	p__Patescibacteria	1	9.09	[Cas1_8_CAS-I-II-III-IV-V-VI]	Cas1	FALSE	I-A
Casposase2	Cas1_938	p__Unknown	p__Proteobacteria	1	9.09	[Cas1_0_CAS-I-II-III-IV-V-VI]	Cas1	FALSE	I-A
Casposase2	Cas1_1015	p__Thermoproteota				[Cas1_0_I-II-III]	Cas1	FALSE	I-A
Casposase2	Cas1_1200	p__Crenarchaeota				[Cas1_0_CAS-I-II-III-IV-V-VI]	Cas1	FALSE	I-A
Casposase2	Cas1_1219	p__Patescibacteria				[Cas1_0_CAS-I-II-III-IV-V-VI]	Cas1	FALSE	I-A
Casposase2	Cas1_1226	p__Unknown				[Cas1_0_CAS-I-II-III-IV-V-VI]	Cas1	FALSE	I-A
Casposase2	Cas1_1244	p__Unknown				[Cas1_0_I-II-III]	Cas1	FALSE	I-A
Casposase2	Cas1_1269	p__Thermoproteota				[Cas1_0_I-II-III]	Cas1	FALSE	I-A

## Sheet: network_tables
NR 1-6 (72)			NR 7-9 (26)			NR 10 (8)			NR 11-19 (252)
Prediction	n(%)		Prediction	n(%)		Prediction	n(%)		Prediction	n(%)
FALSE	45(62.5)		FALSE	15(57.7)		I-D	6(75)		FALSE	143(56.7)
III-A	15(20.8)		Ambiguous	11(42.3)		Ambiguous	2(25)		III-A	50(19.8)
Ambiguous	7(9.7)		Best type of false or ambiguous	n (%)		Best type of false or ambiguous	n(%)		Ambiguous	33(13)
Hybrid(III-A,III-B)	1(1.3)		II-A	13(50)		I-A,B,C,D,G; II-B; V-A,B1,B2,E,F,F1,F2,F3	1(12.5)		III-B	13(5.1)
I-A	1(1.3)		II-A,C	11(42.3)		I-A,B,D,E,F,G	1(12.5)		III-D	6(2.3)
Best type of false or ambiguous	n (%)		I-A	2(7.7)		Phylum	n(%)		I-A	6(2.3)
I-A	36(50)		Phylum	n (%)		Thermoproteota	7(87.5)		I-B	1(0.4)
III-B	9(12.5)		Verrucomicrobiota	25(96.1)		Bacteroidota	1(12.5)		Best type of false or ambiguous	n (%)
I-A,B,D,E,F,G	4(5.5)		Unknown	1(3.8)					I-A	136(54)
I-A,B,D,E,F,G; III-A,B,C,D	3(4.1)								I-A,B,D,E,F,G	29(11.5)
Phylum	n (%)								III-B	4(1.5)
Proteobacteria	36(50)								I-A,B,C,D,G; II-B; V-A,B1,B2,E,F,F1,F2,F3	3(1.2)
Acidobacteriota	16(22.2)								III-A	3(1.2)
Nitrospirota	9(12.5)								I-A,B,D,G	1(0.4)
Unknown	7(9.7)								Phylum	n(%)
Verrucomicrobiota	3(4.1)								Chloroflexota	124(49.2)
UBA2233	1(1.3)								Unknown	26(10.3)
									Desulfobacterota	10(4)
									Crenarchaeota	9(3.5)
									Spirochaetota	9(3.5)
									Cyanobacteria	8(3.1)
									Deferribacterota	7(2.7)
									Myxococcota	7(2.7)
									Thermoproteota	6(2.3)
									Acidobacteriota	4(1.5)
									Bipolaricaulota	4(1.5)
									Calditrichota	4(1.5)
									Planctomycetota	4(1.5)
									Armatimonadota	3(1.2)
									Firmicutes	3(1.2)
									Halobacteriota	3(1.2)
									Nitrospirota	3(1.2)
									Proteobacteria	3(1.2)
									Thermotogota	3(1.2)
									Binatota	2(0.8)
									Actinobacteriota	1(0.4)
									Asgardarchaeota	1(0.4)
									Desulfuromonadota	1(0.4)
									Dictyoglomota	1(0.4)
									Elusimicrobiota	1(0.4)
									Goldbacteria	1(0.4)
									Methylomirabilota	1(0.4)
									Nitrospinota_B	1(0.4)
									Ratteibacteria	1(0.4)
									WOR-3	1(0.4)

[truncated: 1 more sheets: casposase_size]
